# Supplementary material for: Integration of RNA-seq and ATAC-seq identifies muscle-regulated hub genes in cattle
Source: Front Vet Sci. 2022 Aug 11;9:925590. doi: 10.3389/fvets.2022.925590 (PMC9404375; doi:10.3389/fvets.2022.925590)
Supplement: Supplementary file 1 [file Table_1.XLS]

## Sheet: Sheet2
Table S1: Summary of sample related information
Run	Experiment Accession	GEO Accession	Total Size(Mb)	Organism Name	Age(month)	Sex	Tissue	Breed	LibraryLayout	Platform	Model	Submitter	Library Strategy	Library Source	download_path
SRR12697152	SRX9176775	GSM4799606	2112.92	Bos taurus	14	male	adipose_rep1	Hereford	PAIRED	ILLUMINA	NextSeq 550	GEO	ATAC-seq	GENOMIC	https://sra-downloadb.be-md.ncbi.nlm.nih.gov/sos3/sra-pub-run-20/SRR12697152/SRR12697152.1
SRR12697153	SRX9176776	GSM4799607	1761.5	Bos taurus	14	male	adipose_rep2	Hereford	PAIRED	ILLUMINA	NextSeq 550	GEO	ATAC-seq	GENOMIC	https://sra-downloadb.be-md.ncbi.nlm.nih.gov/sos3/sra-pub-run-21/SRR12697153/SRR12697153.1
SRR12697156	SRX9176779	GSM4799610	2244.58	Bos taurus	14	male	cerebellum_rep1	Hereford	PAIRED	ILLUMINA	NextSeq 550	GEO	ATAC-seq	GENOMIC	https://sra-downloadb.be-md.ncbi.nlm.nih.gov/sos3/sra-pub-run-21/SRR12697156/SRR12697156.1
SRR12697159	SRX9176782	GSM4799613	2331.28	Bos taurus	14	male	cerebral cortex_rep1	Hereford	PAIRED	ILLUMINA	NextSeq 550	GEO	ATAC-seq	GENOMIC	https://sra-downloadb.be-md.ncbi.nlm.nih.gov/sos3/sra-pub-run-19/SRR12697159/SRR12697159.1
SRR12697160	SRX9176783	GSM4799614	2825.13	Bos taurus	14	male	cerebral cortex_rep2	Hereford	PAIRED	ILLUMINA	NextSeq 550	GEO	ATAC-seq	GENOMIC	https://sra-downloadb.be-md.ncbi.nlm.nih.gov/sos3/sra-pub-run-20/SRR12697160/SRR12697160.1
SRR12697163	SRX9176786	GSM4799617	1949.87	Bos taurus	14	male	hypothalamus_rep1	Hereford	PAIRED	ILLUMINA	NextSeq 550	GEO	ATAC-seq	GENOMIC	https://sra-downloadb.be-md.ncbi.nlm.nih.gov/sos3/sra-pub-run-20/SRR12697163/SRR12697163.1
SRR12697164	SRX9176787	GSM4799618	924.24	Bos taurus	14	male	hypothalamus_rep2	Hereford	PAIRED	ILLUMINA	NextSeq 550	GEO	ATAC-seq	GENOMIC	https://sra-downloadb.be-md.ncbi.nlm.nih.gov/sos3/sra-pub-run-21/SRR12697164/SRR12697164.1
SRR12697167	SRX9176790	GSM4799621	2385.93	Bos taurus	14	male	liver_rep1	Hereford	PAIRED	ILLUMINA	NextSeq 550	GEO	ATAC-seq	GENOMIC	https://sra-downloadb.be-md.ncbi.nlm.nih.gov/sos3/sra-pub-run-20/SRR12697167/SRR12697167.1
SRR12697168	SRX9176791	GSM4799622	2636.26	Bos taurus	14	male	liver_rep2	Hereford	PAIRED	ILLUMINA	NextSeq 550	GEO	ATAC-seq	GENOMIC	https://sra-downloadb.be-md.ncbi.nlm.nih.gov/sos3/sra-pub-run-19/SRR12697168/SRR12697168.1
SRR12697171	SRX9176794	GSM4799625	2262.89	Bos taurus	14	male	lung_rep1	Hereford	PAIRED	ILLUMINA	NextSeq 550	GEO	ATAC-seq	GENOMIC	https://sra-downloadb.be-md.ncbi.nlm.nih.gov/sos3/sra-pub-run-21/SRR12697171/SRR12697171.1
SRR12697172	SRX9176795	GSM4799626	2629.24	Bos taurus	14	male	lung_rep2	Hereford	PAIRED	ILLUMINA	NextSeq 550	GEO	ATAC-seq	GENOMIC	https://sra-downloadb.be-md.ncbi.nlm.nih.gov/sos3/sra-pub-run-19/SRR12697172/SRR12697172.1
SRR12697175	SRX9176798	GSM4799629	1210.61	Bos taurus	14	male	skeletal muscle_rep1	Hereford	PAIRED	ILLUMINA	NextSeq 550	GEO	ATAC-seq	GENOMIC	https://sra-downloadb.be-md.ncbi.nlm.nih.gov/sos3/sra-pub-run-20/SRR12697175/SRR12697175.1
SRR12697176	SRX9176799	GSM4799630	1311.8	Bos taurus	14	male	skeletal muscle_rep2	Hereford	PAIRED	ILLUMINA	NextSeq 550	GEO	ATAC-seq	GENOMIC	https://sra-downloadb.be-md.ncbi.nlm.nih.gov/sos3/sra-pub-run-21/SRR12697176/SRR12697176.1
SRR12697179	SRX9176802	GSM4799633	3615.09	Bos taurus	14	male	spleen_rep1	Hereford	PAIRED	ILLUMINA	NextSeq 550	GEO	ATAC-seq	GENOMIC	https://sra-downloadb.be-md.ncbi.nlm.nih.gov/sos3/sra-pub-run-20/SRR12697179/SRR12697179.1
SRR12697180	SRX9176803	GSM4799634	2519.58	Bos taurus	14	male	spleen_rep2	Hereford	PAIRED	ILLUMINA	NextSeq 550	GEO	ATAC-seq	GENOMIC	https://sra-downloadb.be-md.ncbi.nlm.nih.gov/sos3/sra-pub-run-20/SRR12697180/SRR12697180.1
SRR12697088	SRX9176713	GSM4799542	3045	Bos taurus	14	male	adipose_rep1	Hereford	PAIRED	ILLUMINA	NextSeq 550	GEO	RNA-Seq	RNA-Seq	https://sra-downloadb.be-md.ncbi.nlm.nih.gov/sos3/sra-pub-run-19/SRR12697088/SRR12697088.1
SRR12697089	SRX9176714	GSM4799543	3018	Bos taurus	14	male	adipose_rep2	Hereford	PAIRED	ILLUMINA	NextSeq 550	GEO	RNA-Seq	RNA-Seq	https://sra-downloadb.be-md.ncbi.nlm.nih.gov/sos3/sra-pub-run-20/SRR12697089/SRR12697089.1
SRR12697094	SRX9176719	GSM4799548	4189	Bos taurus	14	male	cerebellum_rep1	Hereford	PAIRED	ILLUMINA	NextSeq 550	GEO	RNA-Seq	RNA-Seq	https://sra-downloadb.be-md.ncbi.nlm.nih.gov/sos3/sra-pub-run-21/SRR12697094/SRR12697094.1
SRR12697095	SRX9176720	GSM4799549	5449	Bos taurus	14	male	cerebellum_rep2	Hereford	PAIRED	ILLUMINA	NextSeq 550	GEO	RNA-Seq	RNA-Seq	https://sra-downloadb.be-md.ncbi.nlm.nih.gov/sos3/sra-pub-run-20/SRR12697095/SRR12697095.1
SRR12697100	SRX9176725	GSM4799554	1586	Bos taurus	14	male	cerebral cortex_rep1	Hereford	PAIRED	ILLUMINA	NextSeq 550	GEO	RNA-Seq	RNA-Seq	https://sra-downloadb.be-md.ncbi.nlm.nih.gov/sos3/sra-pub-run-21/SRR12697100/SRR12697100.1
SRR12697101	SRX9176726	GSM4799555	3031	Bos taurus	14	male	cerebral cortex_rep2	Hereford	PAIRED	ILLUMINA	NextSeq 550	GEO	RNA-Seq	RNA-Seq	https://sra-downloadb.be-md.ncbi.nlm.nih.gov/sos3/sra-pub-run-20/SRR12697101/SRR12697101.1
SRR12697106	SRX9176709	GSM4799560	2907	Bos taurus	14	male	hypothalamus_rep1	Hereford	PAIRED	ILLUMINA	NextSeq 550	GEO	RNA-Seq	RNA-Seq	https://sra-downloadb.be-md.ncbi.nlm.nih.gov/sos3/sra-pub-run-20/SRR12697106/SRR12697106.1
SRR12697107	SRX9176710	GSM4799561	2750	Bos taurus	14	male	hypothalamus_rep2	Hereford	PAIRED	ILLUMINA	NextSeq 550	GEO	RNA-Seq	RNA-Seq	https://sra-downloadb.be-md.ncbi.nlm.nih.gov/sos3/sra-pub-run-19/SRR12697107/SRR12697107.1
SRR12697112	SRX9176735	GSM4799566	2244	Bos taurus	14	male	liver_rep1	Hereford	PAIRED	ILLUMINA	NextSeq 550	GEO	RNA-Seq	RNA-Seq	https://sra-downloadb.be-md.ncbi.nlm.nih.gov/sos3/sra-pub-run-21/SRR12697112/SRR12697112.1
SRR12697113	SRX9176736	GSM4799567	2475	Bos taurus	14	male	liver_rep2	Hereford	PAIRED	ILLUMINA	NextSeq 550	GEO	RNA-Seq	RNA-Seq	https://sra-downloadb.be-md.ncbi.nlm.nih.gov/sos3/sra-pub-run-19/SRR12697113/SRR12697113.1
SRR12697118	SRX9176741	GSM4799572	2299	Bos taurus	14	male	lung_rep1	Hereford	PAIRED	ILLUMINA	NextSeq 550	GEO	RNA-Seq	RNA-Seq	https://sra-downloadb.be-md.ncbi.nlm.nih.gov/sos3/sra-pub-run-19/SRR12697118/SRR12697118.1
SRR12697119	SRX9176742	GSM4799573	3207	Bos taurus	14	male	lung_rep2	Hereford	PAIRED	ILLUMINA	NextSeq 550	GEO	RNA-Seq	RNA-Seq	https://sra-downloadb.be-md.ncbi.nlm.nih.gov/sos3/sra-pub-run-21/SRR12697119/SRR12697119.1
SRR12697124	SRX9176747	GSM4799578	2893	Bos taurus	14	male	skeletal muscle_rep1	Hereford	PAIRED	ILLUMINA	NextSeq 550	GEO	RNA-Seq	RNA-Seq	https://sra-downloadb.be-md.ncbi.nlm.nih.gov/sos3/sra-pub-run-19/SRR12697124/SRR12697124.1
SRR12697125	SRX9176748	GSM4799579	2560	Bos taurus	14	male	skeletal muscle_rep2	Hereford	PAIRED	ILLUMINA	NextSeq 550	GEO	RNA-Seq	RNA-Seq	https://sra-downloadb.be-md.ncbi.nlm.nih.gov/sos3/sra-pub-run-20/SRR12697125/SRR12697125.1
SRR12697130	SRX9176753	GSM4799584	2741	Bos taurus	14	male	spleen_rep1	Hereford	PAIRED	ILLUMINA	NextSeq 550	GEO	RNA-Seq	RNA-Seq	https://sra-downloadb.be-md.ncbi.nlm.nih.gov/sos3/sra-pub-run-20/SRR12697130/SRR12697130.1
SRR12697131	SRX9176754	GSM4799585	3196	Bos taurus	14	male	spleen_rep2	Hereford	PAIRED	ILLUMINA	NextSeq 550	GEO	RNA-Seq	RNA-Seq	https://sra-downloadb.be-md.ncbi.nlm.nih.gov/sos3/sra-pub-run-20/SRR12697131/SRR12697131.1
