# Supplementary material for: Integration of RNA-seq and ATAC-seq identifies muscle-regulated hub genes in cattle
Source: Front Vet Sci. 2022 Aug 11;9:925590. doi: 10.3389/fvets.2022.925590 (PMC9404375; doi:10.3389/fvets.2022.925590)
Supplement: Supplementary file 2 [file Table_2.XLS]

## Sheet: Table S1
Table S2: The information of gene quantitative primer
Genes	Primer sequences (5'-3')		Production size
	Forward (F)	Reverse (R)
MLXIP	AAGAACGCTTGCCTCACCC	GCCAGCATCCCTTCTCTCTT	92
KLHL41	TCAGTTTGGTCAGCTTGGCT	CAGCATCCCAGCCCATTCTT	143
DYRK1B	GAGCCGTTTCTACCGTTC	TGAGTTCCTTTGTCCTTCGT	266
CAPN3	TACGTCATTGTGCCCTCCAC	TGGCCGATCCACAGAGATTG	120
β-actin	ATCGGCAATGAGCGGTTC	CGTGTTGGCGTAGAGGTC	144
