# Supplementary material for: Integration of RNA-seq and ATAC-seq identifies muscle-regulated hub genes in cattle
Source: Front Vet Sci. 2022 Aug 11;9:925590. doi: 10.3389/fvets.2022.925590 (PMC9404375; doi:10.3389/fvets.2022.925590)
Supplement: Supplementary file 3 [file Table_3.XLS]

## Sheet: Table S2
Table S3: The eigengenes for each module
Modules	Number	Eigengenes
MEtan	247	FOXRED2	PCDH7	SDF2L1	N4BP2	TRMT10A	LMO4	TDP2	DYNC1LI2	ODAD2	NDRG1	GIPC1	LZTS1	SIPA1L2	CDKN2AIP	GDF10	HSF5	PLXNA2	RBM14	PLAT	DPH6	MRAS	FHL5	MARS2	TCP11L2	TRPC4AP	NCAPD3	NPL	PIGM	ABHD13	SLC16A2	KALRN	MDP1	GNAI1	CDCA2	GAB1	GALNT18	GPR63	JAM3	NNAT	ACKR1	ASNS	MRPL57	AP4B1	FAM89B	CNOT9	ECHDC1	LARP6	PHF10
MEdarkturquoise	159	TRPV3	ALCAM	DDIT4	NAALAD2	DIS3L	ZNF212	ATP11A	CHODL	LSM14A	UBAP2	SYNJ2	BCAS1	SLC13A3	PPIP5K2	BCL6	EHD3	ITPKA	SNX10	GSTM3	NR4A3	MED13L	CYP51A1	APOA1	RAB30	DNAJC16	ARHGAP10	ZDHHC7	VSTM5	SETD2	ZNF674	SESN1	MSMO1	TPD52L1	ELL	SCCPDH	ATRN	ANKRD10	HEMK1	PRELID3B	C15H11orf1	UBTF	LPGAT1	TMEM14A	CSNK1A1	VRK3	SQLE	DXO	ATP5MC2
MEgreen	380	PSMG3	LRPAP1	PARP11	GNPDA2	BDP1	GOLT1B	FRA10AC1	CREBZF	IMMP1L	HYAL2	PLEKHA8	OCLN	RFX7	CPLANE1	DCP2	ATAD1	COPE	RFX3	TAOK1	UBASH3B	ZFP1	OBI1	OGT	DNAJC9	OSBPL5	CACYBP	GMEB1	AP1B1	JCAD	TRMT6	GHR	RSL24D1	MTF2	LIN7C	TRIM33	PDIK1L	YES1	HACE1	PLEKHG3	OGFOD2	G2E3	TTLL12	HAPLN3	MRPL10	WBP1	HADH	TEX261	PIKFYVE
Memagenta	1812	SERINC1	WASHC3	RAB6A	STRADA	ADSL	CCSAP	KCNJ14	GPR75	NPTXR	RIC8B	LRFN3	ASZ1	HS3ST5	LHFPL3	SLC25A20	PDP1	MMD	TMEM39A	GNB1	NEK10	YWHAZ	PSD2	NRXN2	ME3	MRAP2	FAM228A	SYNPR	RAB26	TCIRG1	CLHC1	ZNF330	PTPRT	GRINA	MAPK8IP1	MEGF10	ERF	ARHGAP20	OXLD1	SPG11	BMX	ZBTB18	BACE2	GPATCH4	TOX3	TNFAIP3	TMEM106C	SYTL2	PPP2CA
MEsalmon	214	KHDC4	CD2AP	ZNHIT1	DGCR2	MANBAL	ZNF684	PPP4R3B	NIPBL	MMS22L	ZNF280B	SLK	MXD1	USPL1	CENPC	MSH6	SH3RF1	CDK13	ARL6IP4	UIMC1	PRXL2B	TXLNG	CEP295	PPP4R2	RERG	ARL2	SESN2	C23H6orf89	ZNF567	RAB11B	PRPF38A	ZC3H7B	LRCH1	ADAMTSL1	FAM160B1	DENND4C	MEIS2	RAB33B	ATF7IP	UTP20	CD4	SMCHD1	DPM2	ZBTB43	ZNF614	DCLRE1B	KDM6A	CNOT2	PPP1R8
MEbrown	1303	UBL7	TTC33	ABI3	SIRT7	CCDC77	RECK	ATPAF1	CD274	RIT1	VPS54	EIF4A1	CD68	RANBP2	SP3	SUSD3	SLC25A19	ATP6V1G1	TMEM268	SHROOM2	RBM34	BMPR1A	HDHD3	ZNRF2	IL18	CSF1	ATP11B	ITK	RHOG	CCDC137	PRAG1	EPS8	TIPIN	PIM1	ERBIN	BAK1	CRYAB	TARBP2	POMGNT2	ATP10D	PINX1	KLHL13	CSTB	BTBD9	TOMM20	MYD88	ARHGAP27	ADGRG2	POLE
MEdarkred	164	ARHGEF2	ARID4B	NAB1	TPPP2	ADNP	MRPL12	GTF2B	PGS1	HNRNPL	SNRNP48	MRPS28	RPS12	MRPL24	NSD3	HNRNPA1	CCL28	RPL21	SAFB2	FANCA	RPL14	MRPL19	PRPF39	KANSL2	GNB4	SF3B2	PCYOX1	RBM10	KAT6B	INTS6	ANAPC5	FAM20C	ZKSCAN7	VIRMA	PEX2	RBM39	DGKA	SAT2	RHOA	BAHD1	ABHD10	CEP89	MRS2	CIB4	C18H16orf70	RPL37	ATP8B2	CLK1	MIER1
MElightgreen	183	NFIA	TNFSF13	NFU1	HAVCR2	PLTP	DOCK10	FAM83D	PPM1L	SLBP	KCTD12	FIGNL1	AAR2	TRA2B	PRRC2C	DLD	AKIP1	ARL5A	PTPRE	CASP9	HAGHL	PTMA	WDR45	GPKOW	MYH14	BOLA-DYA	RGS10	RASSF4	DNMT1	IGFLR1	SORBS1	CRYZ	TOMM34	STK4	NDUFA10	NCF1	ACAP2	ACTR3	TP53I3	SF3B6	CD47	NDUFS4	AMFR	EMC3	LMAN2L	PAPOLA	PKIB	RHOBTB3	OSBPL8
MEcyan	365	DYM	PKNOX2	NDUFB8	EFCAB14	CERS2	EPHX1	CCDC138	NADK	MAP2K5	PPM1B	POLB	PFKM	MED27	TMEM126A	PDE4D	AKR1A1	CNST	SNTA1	KLHDC10	RET	ATP5PF	ABCF2	CATSPERG	AGFG2	DNAJB6	SLC52A2	PGK1	ZSWIM1	CKMT2	PYGM	KLHL23	CORO6	CLTA	NAA20	HIVEP2	MRPL15	RPS6KC1	MRPL18	LTF	STAMBPL1	HSPB8	FXN	INPP5E	LGALS3BP	TMED9	ATP2A2	N6AMT1	UQCRB
MEmidnightblue	197	GRK3	TXN2	EIF2AK3	ATG101	LRRC28	ATP5F1D	RXRB	PRCC	RAD54B	INTS1	ARHGEF10L	COX14	UQCR10	SLC39A6	IDH3G	KIF1C	AP3S2	TM9SF2	SCMH1	CUTA	VPS4A	CYREN	COQ9	STAM2	TTC14	ZCCHC3	RRP12	NDUFS2	LAS1L	HCFC1R1	MCAT	WDR18	TSHZ3	UBE3B	KLHL3	MICALL2	ADRM1	HSP90B1	EAPP	CZIB	IPCEF1	KEAP1	SETD7	ALKBH4	HSPBP1	ZNRD2	BLOC1S4	ZCCHC24
MEgrey60	377	RDM1	SURF2	GRWD1	USP43	FRYL	MSLN	TSPAN15	TSHZ1	RBM4B	IFRD2	HES1	SELENOO	CTSL	DAPK1	NENF	MRPL9	MRPS26	CAPN6	TRIM27	ITPRID2	MRPL32	ZNF598	HOXA4	MRPS14	SLC16A5	NDUFAF7	GALC	ELAPOR1	CAAP1	PMPCA	PRKCI	MRPL4	SRGAP2	ZNF592	C2CD5	MRPS12	LONP1	LRRC46	INO80B	PER2	PABIR2	RUBCN	CRAT	ANAPC11	RDH11	MRPS27	RPS6KA6	EIF5A
MElightyellow	519	PRKAA1	NUP37	PHOSPHO1	MAFG	MYADML2	FILIP1	TFB2M	HSD17B12	SEC31B	SPATA5	PUDP	OR51E1	AKAP7	POLE3	GUF1	IMPDH1	UBAP1	NICN1	SSPN	ADAMTS20	HSPB2	ASNSD1	ZFAND3	TOB1	SMNDC1	NFATC1	COX7A2L	WFIKKN2	HOMER3	CTNS	CCDC88C	NXN	C14H8orf33	MRPS16	NEURL2	DET1	SLC25A43	TM9SF4	MTMR3	SRPK3	SRL	PALLD	MAP3K20	PHOSPHO2	KLHL33	VPS16	USP38	APBB3
MEgreenyellow	670	TDH	CRLS1	MRPL23	DIPK1C	UGP2	SENP3	FARP1	CBS	GSTT4	FLAD1	HEBP2	NHSL1	ALAD	PTPRF	TLE1	UPF2	DHTKD1	NUDT13	ALDH16A1	ISOC1	CLDN15	TPST1	NAXE	VKORC1	SFSWAP	RBP4	PDE6C	THPO	AHSG	ADAMTS5	GUSB	PLPP2	PACC1	HIP1	NQO2	SHPK	SEC16B	IQGAP2	LRRC8C	BMP1	LPCAT1	SMIM19	CA13	ARFGAP3	FAM20A	IFNLR1	IAH1	GNE
MEroyalblue	167	SLC6A14	PLOD3	ACO1	TAF9B	ERMARD	TBCC	PLEKHB2	IARS1	RAB10	N4BP2L1	ANXA4	GLCE	ACSM1	PMM2	CLCN5	SLCO3A1	CMTM8	SNX27	GDE1	PPL	ANKRD40	KIF5B	CD59	STEAP4	DNAJC7	TMEM63A	RALGAPB	DCUN1D5	IFI27	ATF5	AKIRIN2	ECM1	GPATCH11	IGFBP3	UBE2Q2	RARRES2	LYPLA1	CCS	KDELR1	MEI1	SNAPC3	TRMT44	C1S	IGSF3	PSMD1	VPS8	OVOS2	IL1R1
MEdarkgrey	157	GLIPR2	KMT5A	USP40	SMG6	YKT6	NEXMIF	ASCC1	EEA1	CCDC102A	NR4A1	ILK	MOB3B	TMED3	MEAK7	USH1C	CMTM4	PRKD3	SLC25A22	MPZL3	MORF4L2	PPARG	MAP7	RPLP2	RPL36	MEF2B	PPP2R2B	EIF3D	CRAMP1	LGALS3	TSPAN3	RPS28	ELOVL2	ZSWIM4	EIF3A	RPIA	KCNMB1	LAMTOR1	NSA2	RHPN2	SHANK2	DNAAF6	SYNE3	ZMAT1	RELN	SUN2	EMILIN2	FAM120B	ITPRIP
MEblack	329	FOXF1	RASL12	SPINT2	ARHGAP31	HYAL1	SMAD6	AOPEP	PARVA	ADAMTS1	CCN4	AMOTL2	AQP1	PPP2R5A	KDR	CAST	SLC39A2	ATP2C2	ESAM	MAPK7	SERPINH1	ZCWPW1	FKBP7	PHLDB2	PPP1R15A	MYO1C	ENTR1	ADAMTS7	GRK4	ELK3	PPIC	NIP7	STC1	LUM	SPRY2	PDPN	TWSG1	LRRC36	CNTLN	DOK4	ATP6V1C2	THBS1	CCN3	PI16	FZD1	KLF5	NSMCE1	C25H16orf89	MYZAP
MEpurple	280	PYCR1	THBS3	STAU1	MFAP5	FFAR4	BDH1	TLR5	TOPBP1	TNC	CST3	GAR1	GLT8D2	CADM1	P4HA2	AIFM2	ANKRD42	AKT2	HESX1	TNXB	TMEM267	BRI3BP	MDN1	IGSF10	PLXND1	PDGFRL	TRPA1	MME	GFPT2	LRIG3	FBN1	APOLD1	DDX10	TMEM44	AP4M1	PRRX2	BAMBI	MAN1C1	DVL2	TBC1D16	MEOX2	LZTS2	MFGE8	SNRK	AMD1	HSF4	DDX31	S1PR5	P3H3
Megrey	2	TRMT11	FOXP4
[truncated: 206 more columns]
