# Supplementary material for: Integration of RNA-seq and ATAC-seq identifies muscle-regulated hub genes in cattle
Source: Front Vet Sci. 2022 Aug 11;9:925590. doi: 10.3389/fvets.2022.925590 (PMC9404375; doi:10.3389/fvets.2022.925590)
Supplement: Supplementary file 4 [file Table_4.XLS]

## Sheet: Table S4
Table S4: The hub candidates table of GS and MM values form WGCNA
Probes	ModuleColor	GS.adipose	p.GS.adipose	GS.cerebellum	p.GS.cerebellum	GS.cortex	p.GS.cortex	GS.hypothalamus	p.GS.hypothalamus	GS.liver	p.GS.liver	GS.lung	p.GS.lung	GS.muscle	p.GS.muscle	GS.spleen	p.GS.spleen	MMblack	p.MMblack	MMbrown	p.MMbrown	MMcyan	p.MMcyan	MMdarkgrey	p.MMdarkgrey	MMdarkred	p.MMdarkred	MMdarkturquoise	p.MMdarkturquoise	MMgreen	p.MMgreen	MMgreenyellow	p.MMgreenyellow	MMgrey	p.MMgrey	MMgrey60	p.MMgrey60	MMlightgreen	p.MMlightgreen	MMlightyellow	p.MMlightyellow	MMmagenta	p.MMmagenta	MMmidnightblue	p.MMmidnightblue	MMpurple	p.MMpurple	MMroyalblue	p.MMroyalblue
FOXF1	black	0.0115805	0.966048	-0.243422	0.363626	-0.188051	0.485522	-0.1815	0.501118	-0.00631843	0.981472	0.964006	1.91e-09	-0.191288	0.477903	-0.165007	0.5414	0.779352	0.000372327	0.456512	0.0754903	-0.523596	0.0373842	0.348885	0.185366	0.428382	0.0978285	-0.231012	0.389336	-0.223008	0.406424	-0.0325896	0.90463	-0.27082	0.31033	-0.132597	0.624464	0.251721	0.346975	-0.148734	0.582491	-0.400957	0.123767	-0.343666	0.192478	0.250761	0.348877	0.375153	0.152198
RASL12	black	0.494223	0.0516658	-0.231649	0.387992	-0.181833	0.500321	-0.241386	0.367778	-0.381899	0.144376	0.717603	0.00174923	0.0538825	0.842897	-0.228941	0.393719	0.901598	1.84e-06	0.31094	0.241112	-0.251339	0.347731	0.653128	0.00608252	0.393577	0.131489	-0.622368	0.0100346	-0.3847	0.14121	-0.280426	0.292794	-0.114837	0.671935	0.138882	0.607979	-0.0748257	0.783001	0.0799433	0.768525	-0.373673	0.153952	0.120669	0.656207	0.75888	0.000653066	0.324976	0.219396
SPINT2	black	0.129018	0.633927	-0.055568	0.838042	-0.277542	0.297996	-0.0503385	0.853122	-0.472867	0.0643432	0.806236	0.000161932	0.107436	0.692079	-0.186374	0.489492	0.715956	0.00181305	0.275557	0.301608	-0.114968	0.671582	0.464614	0.0698065	0.484948	0.0569204	-0.537123	0.0319142	-0.102409	0.705874	-0.440377	0.0877949	-0.133518	0.622036	-0.0567885	0.83453	0.094703	0.727187	0.127334	0.638396	-0.20353	0.449621	-0.0199262	0.94161	0.474696	0.0631765	0.0404942	0.881634
ARHGAP31	black	0.477759	0.061257	-0.229144	0.393288	-0.479673	0.0600794	-0.196482	0.4658	-0.264976	0.321292	0.654204	0.00597123	0.210489	0.433928	-0.172176	0.523715	0.929828	1.86e-07	0.398585	0.126214	-0.237574	0.375621	0.759463	0.000643185	0.347385	0.187392	-0.74898	0.000840962	-0.460246	0.0728305	-0.144166	0.594253	-0.0452504	0.86784	0.341377	0.195653	-0.134737	0.61883	0.256898	0.336808	-0.567465	0.0218665	0.19117	0.47818	0.775664	0.000413708	0.426632	0.0993574
HYAL1	black	0.495701	0.0508632	-0.56361	0.0229859	-0.211319	0.432076	-0.425033	0.100769	-0.0210654	0.938278	0.431688	0.0949853	0.271151	0.309716	0.022488	0.934118	0.854085	2.54e-05	0.510428	0.0433608	-0.289535	0.276724	0.860967	1.85e-05	0.0434009	0.8732	-0.708184	0.0021403	-0.705303	0.00227316	0.0959399	0.723753	-0.0473159	0.86186	0.630583	0.00882274	-0.169511	0.53026	0.322891	0.222539	-0.760084	0.000632793	0.367592	0.161299	0.722296	0.0015773	0.616945	0.0109037
SMAD6	black	0.0489922	0.857012	-0.269029	0.313667	-0.239908	0.370807	-0.277818	0.297496	0.0835027	0.758498	0.908185	1.15e-06	-0.0559088	0.837061	-0.198016	0.462253	0.826429	7.94e-05	0.449002	0.0810516	-0.471482	0.0652375	0.413217	0.111643	0.317795	0.230344	-0.31423	0.235905	-0.31546	0.233978	0.0807265	0.766316	-0.199948	0.457806	0.0408416	0.880626	0.125363	0.643645	-0.00997774	0.970745	-0.516266	0.0406289	-0.234561	0.381885	0.300852	0.257519	0.456683	0.0753666
AOPEP	black	0.14868	0.58263	-0.177226	0.51142	0.120828	0.655781	-0.240983	0.368602	-0.280382	0.292874	0.570708	0.0209578	0.440398	0.087778	-0.582023	0.0180136	0.644352	0.00705398	-0.169318	0.530734	0.249569	0.35125	0.304556	0.251418	-0.136762	0.613518	-0.43035	0.096129	-0.388862	0.136594	-0.187301	0.487295	-0.165295	0.540685	0.261888	0.327174	-0.440149	0.0879786	0.360029	0.170762	-0.119739	0.658706	0.420971	0.104419	0.513803	0.0417652	0.0577848	0.831665
PARVA	black	0.682175	0.00360014	-0.292391	0.271798	-0.28591	0.283055	-0.364798	0.164753	0.283701	0.286955	0.362751	0.167315	-0.0633651	0.815658	-0.322162	0.223645	0.881644	6.35e-06	0.253353	0.343751	-0.516971	0.0403077	0.55811	0.0246588	0.0687325	0.800325	-0.37327	0.154431	-0.720529	0.00164035	0.423443	0.102187	0.113021	0.676859	0.402313	0.122383	-0.351346	0.182072	-0.0601534	0.824863	-0.642254	0.00730357	0.097728	0.718798	0.752365	0.000772291	0.847985	3.33e-05
ADAMTS1	black	0.346444	0.18867	-0.421348	0.104076	-0.340235	0.197249	-0.437295	0.0902993	0.141385	0.60146	0.636504	0.00802363	0.15712	0.561153	-0.0825756	0.761106	0.936963	8.97e-08	0.536448	0.0321719	-0.437409	0.0902057	0.719657	0.00167218	0.187487	0.486855	-0.591041	0.0159057	-0.564281	0.0227879	0.21832	0.416614	-0.0667975	0.805845	0.441929	0.086553	-0.0824285	0.76152	0.224449	0.403318	-0.791297	0.000260979	0.0409744	0.88024	0.585281	0.0172284	0.671002	0.00443364
CCN4	black	-0.0144149	0.957744	-0.186102	0.490137	-0.231398	0.388522	-0.205098	0.446059	-0.0840103	0.757071	0.950096	1.81e-08	0.015836	0.953582	-0.244908	0.360612	0.792655	0.000250297	0.374915	0.152479	-0.336289	0.202831	0.381164	0.145215	0.336919	0.201933	-0.351664	0.18165	-0.256747	0.337104	-0.0879834	0.745927	-0.166381	0.53799	-0.00868264	0.974541	0.125635	0.642919	0.0345866	0.898813	-0.39567	0.129267	-0.172722	0.52238	0.316915	0.231709	0.303843	0.252586
AMOTL2	black	0.593896	0.0152802	-0.269456	0.312869	-0.474166	0.0635129	-0.388878	0.136576	0.193527	0.472666	0.444342	0.0846465	0.0655945	0.809281	-0.16486	0.541766	0.920389	4.39e-07	0.425696	0.100182	-0.48159	0.0589171	0.697552	0.00266398	0.189131	0.482973	-0.56411	0.0228381	-0.630417	0.00884614	0.325195	0.219068	0.0915018	0.736098	0.46729	0.0679991	-0.235655	0.379603	0.115337	0.670582	-0.763869	0.000572376	0.0835786	0.758284	0.736556	0.00113727	0.790098	0.000270725
AQP1	black	0.236812	0.377201	-0.334215	0.205806	-0.254489	0.341519	-0.475475	0.0626845	-0.107	0.693274	0.781258	0.000352309	0.0946955	0.727208	0.0584126	0.829861	0.888244	4.32e-06	0.632522	0.00855446	-0.405383	0.11929	0.712523	0.00195218	0.399593	0.12517	-0.636621	0.00800842	-0.325828	0.218119	-0.06914	0.799164	-0.0275659	0.919283	0.247425	0.35554	0.163112	0.546117	0.197061	0.46446	-0.671929	0.00435905	-0.0800413	0.768248	0.507036	0.04501	0.452931	0.0781064
PPP2R5A	black	0.680568	0.00371155	-0.522589	0.0378179	-0.449105	0.0809728	-0.040208	0.882466	0.201406	0.454465	0.211946	0.430679	0.0833653	0.758884	-0.165384	0.540464	0.802057	0.000185797	0.327287	0.215944	-0.430905	0.0956533	0.691037	0.00303305	0.00986807	0.971066	-0.467034	0.0681706	-0.762219	0.00059809	0.358202	0.173103	-0.0525962	0.846605	0.526871	0.0359995	-0.332056	0.208932	0.0933686	0.730898	-0.698389	0.00261935	0.230183	0.391088	0.748116	0.000859273	0.772479	0.000452448
KDR	black	0.40025	0.124494	-0.505935	0.0455552	-0.417218	0.107873	-0.262394	0.326207	0.356231	0.175651	0.521326	0.0383672	-0.0059972	0.982414	-0.086262	0.75075	0.888404	4.28e-06	0.530229	0.0346203	-0.61157	0.0118227	0.640706	0.00749213	0.126079	0.641738	-0.399162	0.125616	-0.66261	0.00515606	0.434965	0.0922265	-0.0669913	0.805292	0.414035	0.110865	-0.0917309	0.735459	0.0408802	0.880514	-0.819424	0.000102631	-0.0485488	0.858294	0.531578	0.0340774	0.835662	5.56e-05
CAST	black	0.509582	0.0437679	-0.53779	0.0316615	-0.29411	0.26886	-0.209893	0.435263	-0.0442015	0.870879	0.49783	0.0497229	0.345984	0.189298	-0.267402	0.316714	0.929778	1.87e-07	0.301449	0.25653	-0.186123	0.490087	0.761024	0.000617313	-0.029367	0.914026	-0.660544	0.00534764	-0.738472	0.00108672	0.103316	0.703378	-0.0713292	0.792931	0.578527	0.0188864	-0.351716	0.181581	0.341077	0.196071	-0.659508	0.00544575	0.397016	0.12785	0.782882	0.000335965	0.573979	0.0200709
SLC39A2	black	-0.240434	0.369728	0.0454965	0.867127	-0.113248	0.676243	-0.061628	0.820634	-0.128469	0.635382	0.951751	1.44e-08	-0.118294	0.662596	-0.335174	0.204427	0.53542	0.032567	0.166169	0.538516	-0.237174	0.37645	0.0425074	0.875791	0.369365	0.159134	-0.0855197	0.752832	0.0188374	0.944796	-0.186091	0.490164	-0.311286	0.240561	-0.313484	0.23708	0.201558	0.454119	-0.114838	0.671934	-0.0720348	0.790925	-0.327358	0.215839	0.0453013	0.867692	0.0412198	0.879528
ATP2C2	black	0.626752	0.00937256	-0.423142	0.102457	-0.309399	0.243574	-0.239693	0.371251	0.0708748	0.794224	0.460798	0.0724435	0.192091	0.476022	-0.378281	0.148536	0.940416	6.1e-08	0.213969	0.426188	-0.294648	0.267944	0.681251	0.00366384	-0.0155081	0.954542	-0.556783	0.0250759	-0.784027	0.000324829	0.236004	0.378878	-0.102985	0.70429	0.52903	0.0351078	-0.438778	0.0890884	0.182344	0.499097	-0.631441	0.00870322	0.347184	0.187665	0.827627	7.59e-05	0.696425	0.0027251
ESAM	black	0.643789	0.00712026	-0.428356	0.0978511	-0.305286	0.250226	-0.260564	0.329715	0.124184	0.646793	0.37739	0.149573	0.233093	0.384957	-0.384251	0.141713	0.915855	6.4e-07	0.188397	0.484704	-0.269553	0.312687	0.675872	0.00405312	-0.0861916	0.750947	-0.54851	0.0278007	-0.822716	9.11e-05	0.294835	0.267626	-0.026005	0.92384	0.589001	0.0163647	-0.493417	0.0521078	0.208246	0.438956	-0.64871	0.00655727	0.388805	0.136656	0.833499	6.05e-05	0.72587	0.00145581
MAPK7	black	0.413447	0.111424	-0.240675	0.369234	-0.326047	0.217792	-0.326978	0.216404	-0.0673048	0.804397	0.768397	0.000506418	0.0126488	0.962918	-0.233488	0.38413	0.954134	1.01e-08	0.415351	0.109621	-0.429259	0.0970681	0.647761	0.00666298	0.333148	0.207347	-0.558764	0.0244551	-0.52073	0.0386285	0.0128139	0.962434	-0.109412	0.686682	0.245348	0.359722	-0.0806899	0.766419	0.0511633	0.85074	-0.577087	0.0192554	0.0457243	0.866467	0.679284	0.00380255	0.565626	0.022395
SERPINH1	black	0.741299	0.00101545	-0.444589	0.0844532	-0.330097	0.211794	-0.286343	0.282294	-0.124828	0.645073	0.365599	0.163759	0.133652	0.621683	-0.0546925	0.840563	0.908916	1.09e-06	0.431496	0.0951494	-0.352813	0.180128	0.87244	1.04e-05	0.195622	0.467792	-0.719496	0.00167813	-0.688998	0.00315663	0.0322153	0.905721	0.016685	0.951097	0.522427	0.0378879	-0.231087	0.389176	0.173967	0.519339	-0.67069	0.00445893	0.330045	0.21187	0.903673	1.59e-06	0.644955	0.00698351
ZCWPW1	black	-0.159232	0.555834	0.0904856	0.738933	0.212159	0.430205	0.523146	0.0375776	-0.223943	0.404406	-0.515764	0.0408586	-0.428956	0.0973308	0.502104	0.0474913	-0.730588	0.00130726	-0.0496217	0.855193	0.0135623	0.960242	-0.366461	0.162692	0.195338	0.468451	0.442039	0.0864657	0.536272	0.0322392	-0.325363	0.218815	-0.0894337	0.741871	-0.515712	0.0408821	0.47087	0.0656359	-0.40417	0.120505	0.537147	0.0319053	-0.281963	0.290046	-0.466351	0.0686292	-0.484625	0.0571103
FKBP7	black	0.766311	0.000535971	-0.261346	0.328213	-0.372971	0.154789	-0.305195	0.250373	0.119922	0.658215	0.326029	0.217819	-0.106342	0.695075	-0.166409	0.537922	0.857555	2.17e-05	0.359774	0.171088	-0.531027	0.0342984	0.648371	0.00659485	0.233968	0.383124	-0.474391	0.0633702	-0.612221	0.0117083	0.267137	0.317214	0.148374	0.583414	0.35041	0.18332	-0.223323	0.405744	-0.0658654	0.808507	-0.633543	0.00841576	0.0537423	0.843301	0.806868	0.000158555	0.773644	0.000437951
PHLDB2	black	0.636962	0.00796429	-0.427665	0.0984526	-0.398674	0.126121	-0.290085	0.275773	0.352218	0.180915	0.338009	0.200386	-0.0366212	0.892892	-0.174144	0.518908	0.873975	9.64e-06	0.397586	0.127254	-0.579875	0.0185462	0.647249	0.00672053	0.066068	0.807928	-0.410572	0.114185	-0.756501	0.000694717	0.477763	0.0612547	0.0496642	0.85507	0.484041	0.057455	-0.270999	0.309998	-0.00536339	0.984272	-0.770224	0.000481646	0.0908905	0.737803	0.695997	0.00274859	0.901013	1.92e-06
PPP1R15A	black	0.358609	0.17258	-0.335571	0.203858	-0.240659	0.369266	-0.475442	0.062705	-0.154156	0.568658	0.683439	0.00351444	0.156901	0.561706	0.00687913	0.979828	0.902287	1.76e-06	0.560966	0.0237787	-0.336683	0.20227	0.759397	0.000644292	0.35614	0.175769	-0.696583	0.00271643	-0.380532	0.145938	-0.086533	0.74999	0.0274511	0.919618	0.316482	0.232382	0.0447318	0.869342	0.24204	0.366442	-0.655982	0.00579072	0.0327524	0.904155	0.619281	0.0105224	0.454752	0.0767678
MYO1C	black	0.565875	0.0223229	-0.462041	0.0715763	-0.42974	0.0966538	-0.392233	0.132931	0.0451776	0.868051	0.449182	0.0809144	0.239225	0.372213	-0.0154457	0.954725	0.931943	1.51e-07	0.534247	0.0330228	-0.372705	0.155106	0.885296	5.15e-06	0.13935	0.606758	-0.743746	0.000956931	-0.695936	0.00275197	0.181486	0.501152	-0.0114515	0.966426	0.62722	0.00930394	-0.201856	0.453438	0.306257	0.248645	-0.836651	5.34e-05	0.284407	0.285704	0.776506	0.000403949	0.714008	0.00189095
ENTR1	black	0.325295	0.218917	0.0798543	0.768776	-0.661544	0.00525419	0.143066	0.597101	-0.198438	0.461281	0.383081	0.143033	0.132555	0.624574	-0.203869	0.448849	0.546853	0.0283728	0.158405	0.557914	-0.11225	0.678954	0.465843	0.0689725	0.300095	0.258777	-0.522229	0.0379737	-0.316859	0.231797	-0.115808	0.669307	-0.114128	0.673858	0.231044	0.389268	-0.192009	0.476212	0.159852	0.554276	-0.302005	0.25561	0.230679	0.390038	0.541006	0.0304629	0.251092	0.348221
ADAMTS7	black	0.611246	0.01188	-0.390036	0.13531	-0.439882	0.0881937	-0.44331	0.0854585	0.142713	0.598014	0.18169	0.500662	-0.0446661	0.869532	0.382245	0.143982	0.689807	0.00310711	0.738396	0.00108868	-0.594616	0.0151254	0.862202	1.74e-05	0.319458	0.227779	-0.626856	0.00935735	-0.51486	0.0412745	0.239409	0.371835	0.0579549	0.831176	0.517761	0.0399503	0.0782339	0.773353	0.0969714	0.720894	-0.857031	2.22e-05	0.0523942	0.847188	0.619799	0.0104391	0.757592	0.000675355
GRK4	black	-0.350226	0.183566	0.235424	0.380086	0.169814	0.529514	0.405634	0.119039	0.132976	0.623465	-0.562885	0.0232011	-0.380794	0.145638	0.350058	0.183791	-0.842162	4.27e-05	-0.159932	0.554075	0.0338451	0.900972	-0.587276	0.016761	-0.00335323	0.990166	0.619527	0.0104828	0.543243	0.0296499	0.00627261	0.981606	-0.042994	0.87438	-0.454043	0.0772868	0.351725	0.181568	-0.354747	0.177585	0.481275	0.059107	-0.356734	0.174998	-0.686727	0.00329904	-0.398827	0.125963
ELK3	black	0.47171	0.0650896	-0.386119	0.139623	-0.522991	0.037644	-0.458326	0.0741892	0.112169	0.679173	0.457318	0.0749102	0.160698	0.552155	0.165542	0.540072	0.873658	9.8e-06	0.699344	0.00256915	-0.479286	0.0603161	0.875065	9.1e-06	0.285278	0.284166	-0.734012	0.00120736	-0.533	0.0335124	0.211193	0.432357	0.0682329	0.801749	0.554642	0.0257604	-0.00552807	0.983789	0.285043	0.284581	-0.913077	7.97e-07	0.0721209	0.79068	0.641736	0.00736629	0.71509	0.00184734
PPIC	black	0.625402	0.00957258	-0.255102	0.340317	-0.299374	0.25998	-0.400451	0.124287	0.0572052	0.833332	0.558515	0.0245323	0.0400059	0.883053	-0.326202	0.217561	0.965198	1.51e-09	0.300268	0.25849	-0.413483	0.111389	0.650697	0.00634028	0.175564	0.515452	-0.542853	0.0297902	-0.653692	0.00602393	0.194047	0.471455	0.0380158	0.888836	0.384291	0.141669	-0.294482	0.268225	0.0582577	0.830306	-0.619938	0.010417	0.154709	0.567253	0.806508	0.000160469	0.707575	0.00216786
NIP7	black	-0.430022	0.096411	0.209558	0.436012	0.526739	0.0360544	0.278663	0.295968	-0.137881	0.610592	-0.62193	0.0101027	0.0294034	0.91392	0.145469	0.590889	-0.90095	1.92e-06	-0.477736	0.0612715	0.546563	0.0284736	-0.65091	0.00631735	-0.316548	0.232281	0.50994	0.0435954	0.573773	0.020126	-0.220577	0.41169	0.0948652	0.726737	-0.32391	0.220999	0.0917066	0.735527	-0.0126748	0.962841	0.693815	0.00287093	0.00256787	0.99247	-0.633893	0.00836863	-0.721874	0.00159218
STC1	black	0.66386	0.00504284	-0.445581	0.0836796	-0.316211	0.232804	-0.225283	0.401526	0.0404517	0.881758	0.507458	0.0448023	-0.0334562	0.902105	-0.191238	0.47802	0.94837	2.29e-08	0.400192	0.124553	-0.504328	0.0463601	0.721541	0.00160398	0.2118	0.431006	-0.522607	0.03781	-0.68455	0.00344039	0.164562	0.542505	-0.0551167	0.839341	0.3645	0.165125	-0.196218	0.466411	-0.00549808	0.983877	-0.643853	0.00711271	0.132372	0.625056	0.792326	0.000252846	0.723577	0.00153285
LUM	black	0.64902	0.00652304	-0.326392	0.217277	-0.185893	0.490633	-0.330281	0.211525	0.0157127	0.953944	0.421651	0.103802	0.209715	0.435661	-0.453532	0.0776629	0.909082	1.08e-06	0.109767	0.685714	-0.205041	0.446189	0.607925	0.0124798	-0.0443817	0.870357	-0.535206	0.03265	-0.73242	0.001253	0.184722	0.493419	0.0975266	0.719355	0.487557	0.0554044	-0.487282	0.0555628	0.17755	0.510635	-0.531435	0.0341347	0.360885	0.169673	0.852262	2.76e-05	0.626874	0.00935466
SPRY2	black	0.0631673	0.816224	0.200233	0.457152	0.410922	0.113847	-0.370292	0.158009	-0.099773	0.713143	-0.481756	0.0588173	-0.0707082	0.794698	0.348207	0.18628	-0.366654	0.162455	-0.032511	0.904859	0.113024	0.676851	-0.0798272	0.768853	0.0427552	0.875073	0.0528242	0.845948	0.283025	0.288155	-0.125896	0.642226	0.370322	0.157972	-0.0623338	0.818611	0.115377	0.670474	-0.0520455	0.848194	0.187733	0.486273	-0.0296511	0.913197	-0.0949476	0.726508	-0.186347	0.489555
PDPN	black	-0.0132026	0.961295	0.201465	0.454331	-0.071702	0.791871	-0.17548	0.515656	-0.3798	0.146779	0.876939	8.23e-06	-0.0615311	0.820911	-0.376688	0.150393	0.573984	0.0200696	0.0809605	0.765656	-0.0975781	0.719213	0.128626	0.634967	0.453596	0.0776159	-0.263702	0.323712	0.0688514	0.799986	-0.386057	0.139693	-0.0830654	0.759728	-0.2969	0.26413	0.105802	0.696554	-0.0556726	0.837741	0.018283	0.946419	-0.195385	0.468343	0.275601	0.301528	-0.0534416	0.844168
TWSG1	black	0.521176	0.0384328	-0.368373	0.160343	-0.146147	0.58914	0.240605	0.369378	-0.399346	0.125426	0.45365	0.0775762	-0.255715	0.339116	-0.0458493	0.866105	0.610484	0.0120155	0.298156	0.262019	-0.390711	0.134576	0.480719	0.0594434	0.4625	0.071258	-0.304909	0.250841	-0.244146	0.362155	-0.320349	0.226412	-0.233836	0.383401	-0.147483	0.585702	0.138534	0.608887	-0.245421	0.359576	-0.158274	0.558245	-0.0985481	0.716529	0.586359	0.0169745	0.221763	0.409116
LRRC36	black	-0.20342	0.449871	-0.204665	0.447042	-0.268638	0.314396	0.149676	0.580077	-0.351368	0.182043	0.844563	3.86e-05	0.120886	0.655625	-0.0870335	0.748587	0.51452	0.0414317	0.338471	0.199732	-0.096732	0.721557	0.312132	0.239217	0.372165	0.155752	-0.347797	0.186834	0.0075595	0.977833	-0.378318	0.148493	-0.347059	0.187835	-0.127219	0.638703	0.272026	0.308096	0.15759	0.559968	-0.187594	0.486602	-0.139579	0.606159	0.11952	0.659297	-0.0814433	0.764295
CNTLN	black	0.387497	0.138095	0.296296	0.265149	-0.532522	0.0337016	-0.34531	0.190219	-0.0590506	0.828029	0.57376	0.0201292	-0.213863	0.426423	-0.106808	0.693797	0.660389	0.00536217	0.386939	0.138713	-0.448751	0.0812423	0.37969	0.146906	0.630049	0.00889784	-0.42933	0.0970067	-0.0218776	0.935903	-0.0101382	0.970275	0.259784	0.331218	-0.0625212	0.818074	0.115018	0.671445	-0.0908698	0.737861	-0.405031	0.119642	-0.33931	0.198549	0.467836	0.0676347	0.390968	0.134297
DOK4	black	-0.174426	0.518221	-0.487798	0.0552656	0.198212	0.461803	-0.25239	0.345651	0.32519	0.219074	0.680416	0.00372225	0.0381259	0.888516	-0.32733	0.215881	0.584229	0.0174789	0.177432	0.510921	-0.309536	0.243355	0.127239	0.638649	-0.152685	0.572396	0.0337897	0.901134	-0.427972	0.0981847	0.294958	0.267416	-0.29593	0.265768	0.0892026	0.742517	-0.0374185	0.890572	-0.0176115	0.948384	-0.361148	0.16934	-0.127939	0.636789	0.056713	0.834747	0.405642	0.119031
ATP6V1C2	black	-0.223225	0.405954	-0.215307	0.423232	0.0601912	0.824754	-0.207923	0.439682	-0.407729	0.116963	0.898814	2.22e-06	0.119761	0.658647	-0.0245819	0.927998	0.55968	0.0241718	0.368598	0.160068	-0.0816861	0.763611	0.338269	0.200018	0.372174	0.155741	-0.381289	0.145071	0.0276651	0.918993	-0.458514	0.0740559	-0.277282	0.298467	-0.13111	0.628387	0.321103	0.225258	0.155038	0.56642	-0.169337	0.530688	-0.130567	0.629824	0.137719	0.611015	-0.101045	0.709633
THBS1	black	0.207856	0.439833	-0.508853	0.0441207	-0.242914	0.364659	-0.28828	0.278907	0.0069584	0.979596	0.700788	0.00249471	0.139687	0.605877	-0.0152419	0.955322	0.871278	1.11e-05	0.554996	0.0256463	-0.395535	0.129409	0.675455	0.0040847	0.221931	0.408753	-0.532392	0.0337532	-0.47815	0.0610148	0.0406046	0.881314	-0.149205	0.581283	0.310517	0.241786	0.0596191	0.826396	0.183691	0.495877	-0.666528	0.00480785	0.00178146	0.994776	0.480958	0.0592985	0.50744	0.0448111
CCN3	black	0.160268	0.553231	-0.271499	0.309072	0.199421	0.459018	-0.343741	0.192374	-0.289043	0.27758	0.630603	0.00882	0.267034	0.317407	-0.353044	0.179824	0.679387	0.0037952	0.0641285	0.813473	0.0421149	0.87693	0.390664	0.134627	0.0225713	0.933874	-0.426234	0.0997076	-0.358873	0.17224	-0.228196	0.395303	-0.0937271	0.7299	0.181522	0.501065	-0.188805	0.483742	0.22335	0.405686	-0.20269	0.451534	0.248131	0.354125	0.500861	0.0481325	0.130221	0.63074
PI16	black	0.460815	0.0724312	-0.365729	0.163598	-0.211704	0.431218	-0.377606	0.149322	0.0398779	0.883424	0.638762	0.00773445	0.128247	0.635972	-0.312663	0.238376	0.950555	1.7e-08	0.321898	0.224047	-0.347849	0.186764	0.633496	0.00842211	0.105152	0.698335	-0.526695	0.0360726	-0.647074	0.00674032	0.145824	0.589972	0.0528809	0.845784	0.38825	0.137266	-0.239054	0.372565	0.13397	0.620848	-0.612607	0.0116409	0.171016	0.526558	0.707715	0.00216149	0.627571	0.00925279
FZD1	black	0.340794	0.196467	0.130565	0.629828	-0.2542	0.342085	-0.199886	0.457949	-0.266931	0.3176	0.794651	0.000235243	-0.295719	0.266125	-0.249274	0.35184	0.739592	0.001058	0.281149	0.291499	-0.43353	0.0934274	0.327151	0.216146	0.631039	0.00875914	-0.323978	0.220897	-0.0721799	0.790512	-0.232589	0.386015	0.0259156	0.924101	-0.25591	0.338737	0.146156	0.589116	-0.24786	0.354667	-0.191705	0.476925	-0.308441	0.245114	0.497132	0.0500947	0.268747	0.314192
KLF5	black	-0.140141	0.604696	-0.322732	0.22278	0.0258038	0.924428	-0.379291	0.147366	-0.161782	0.549441	0.7776	0.000391534	0.391097	0.134157	-0.190555	0.479624	0.65008	0.00640703	0.270124	0.311625	0.0318678	0.906734	0.412681	0.112155	0.0286144	0.916222	-0.468005	0.0675223	-0.244917	0.360594	-0.146966	0.587031	-0.163148	0.546027	0.24209	0.36634	-0.0177835	0.947881	0.40752	0.117168	-0.382414	0.14379	0.138256	0.609611	0.238231	0.374262	0.105956	0.696132
NSMCE1	black	0.5267	0.0360708	0.0948327	0.726827	-0.38645	0.139256	-0.225138	0.401839	0.00999255	0.970702	0.472824	0.0643711	-0.0761843	0.779152	-0.416577	0.108471	0.769265	0.00049452	0.099854	0.71292	-0.351812	0.181454	0.40367	0.121009	0.283047	0.288115	-0.377143	0.149862	-0.459955	0.0730354	0.117567	0.664558	0.0659559	0.808248	0.154284	0.568332	-0.296705	0.264459	-0.0996212	0.713562	-0.351427	0.181965	0.0525648	0.846696	0.694884	0.00281045	0.5462	0.0286003
C25H16orf89	black	-0.121446	0.654123	0.126784	0.639859	0.170717	0.527295	-0.324542	0.220048	-0.33402	0.206087	0.752605	0.000767603	-0.260139	0.330532	-0.00995909	0.9708	0.37611	0.151071	0.283836	0.286716	-0.238457	0.373797	0.0556306	0.837862	0.564235	0.0228014	-0.115098	0.671229	0.318395	0.229416	-0.403787	0.120891	0.0564275	0.835568	-0.469447	0.0665679	0.457086	0.0750766	-0.193671	0.472331	0.0313901	0.908126	-0.495429	0.05101	0.0314871	0.907843	-0.120062	0.657839
MYZAP	black	0.205165	0.445908	-0.275611	0.301508	-0.387044	0.138596	-0.177695	0.510285	-0.042597	0.875531	0.865595	1.48e-05	0.0845591	0.755529	-0.272372	0.307457	0.917029	5.82e-07	0.395109	0.12986	-0.371211	0.156899	0.564261	0.0227937	0.289506	0.276775	-0.496675	0.0503389	-0.466123	0.0687833	0.00988404	0.97102	-0.24429	0.361864	0.199376	0.459121	-0.0440645	0.871276	0.108119	0.690212	-0.547682	0.0280852	0.00256591	0.992475	0.526169	0.0362927	0.476643	0.0619512
PTP4A1	black	-0.638575	0.00775803	0.343983	0.192042	0.237986	0.374769	0.436071	0.0913078	-0.00988844	0.971007	-0.259635	0.331504	0.119229	0.660078	-0.22917	0.393232	-0.692053	0.0029729	-0.57801	0.0190184	0.5349	0.0327687	-0.783885	0.000326194	-0.290035	0.275858	0.55889	0.0244157	0.572532	0.0204594	-0.0965843	0.721966	0.0300512	0.91203	-0.4228	0.102764	-0.00935443	0.972572	0.030438	0.910902	0.653316	0.00606299	-0.17301	0.521676	-0.678959	0.00382591	-0.677214	0.00395305
NUCB1	black	0.713641	0.00190594	-0.57314	0.0202956	-0.162316	0.548105	-0.263717	0.323684	0.116194	0.668265	0.29985	0.259187	-0.185927	0.490552	0.0554146	0.838484	0.804886	0.000169344	0.499548	0.0488169	-0.636447	0.00803104	0.753229	0.000755534	0.187533	0.486747	-0.424891	0.100895	-0.739896	0.00105032	0.219539	0.41395	-0.138344	0.609381	0.387906	0.137644	-0.0891272	0.742728	-0.149053	0.581673	-0.656022	0.00578676	0.141902	0.600118	0.734177	0.00120273	0.799963	0.000198809
TGFB1I1	black	0.586773	0.0168779	-0.482577	0.058325	-0.366515	0.162626	-0.380285	0.146222	-0.104082	0.701275	0.401744	0.122963	0.244681	0.361071	0.10026	0.711797	0.888644	4.22e-06	0.57379	0.0201213	-0.327515	0.215605	0.936019	9.93e-08	0.209665	0.435773	-0.80075	0.000193829	-0.619615	0.0104687	0.0252792	0.92596	0.0220951	0.935267	0.591136	0.0158847	-0.120641	0.656283	0.320243	0.226574	-0.781807	0.000346709	0.299011	0.260586	0.794817	0.000234028	0.609	0.0122831
CTNND1	black	0.295454	0.266575	-0.393961	0.131079	-0.357998	0.173365	-0.020051	0.941245	0.086303	0.750635	0.816052	0.000115715	-0.209087	0.437068	-0.216711	0.42014	0.88849	4.26e-06	0.451603	0.0790927	-0.625572	0.00954725	0.495096	0.0511903	0.341201	0.195898	-0.281585	0.290719	-0.507707	0.0446802	0.120326	0.657129	-0.27841	0.296425	0.0477356	0.860646	0.0715429	0.792323	-0.191182	0.478151	-0.525867	0.0364197	-0.18147	0.501191	0.481006	0.0592692	0.609997	0.0121029
KANK3	black	0.473893	0.0636869	-0.279541	0.294385	-0.328434	0.214244	-0.234579	0.381848	-0.0437654	0.872143	0.614793	0.0112646	0.247061	0.35627	-0.449428	0.0807278	0.931876	1.52e-07	0.167525	0.535157	-0.191844	0.476599	0.617946	0.010739	0.0401217	0.882716	-0.58094	0.0182806	-0.688219	0.0032049	0.094792	0.72694	-0.101839	0.707445	0.448461	0.0814626	-0.404835	0.119838	0.225157	0.401798	-0.533312	0.0333895	0.349239	0.184889	0.771135	0.000469664	0.552499	0.02646
TNS1	black	0.592027	0.0156874	-0.42539	0.100452	-0.29981	0.259253	-0.256818	0.336966	-0.157455	0.560308	0.561812	0.0235227	0.204194	0.448112	-0.21856	0.416088	0.967316	9.8e-10	0.349698	0.184274	-0.27336	0.305635	0.794252	0.000238194	0.169207	0.531009	-0.695974	0.00274984	-0.660297	0.00537087	-0.015965	0.953205	-0.0915245	0.736034	0.458482	0.0740782	-0.261788	0.327366	0.222807	0.406857	-0.610032	0.0120966	0.317437	0.2309	0.846385	3.57e-05	0.559725	0.0241582
EEF1E1	black	-0.691355	0.0030141	0.317287	0.231132	0.277232	0.298559	0.480336	0.0596756	-0.337851	0.20061	-0.186035	0.490297	0.0861451	0.751078	0.054241	0.841864	-0.758187	0.000664987	-0.387937	0.137611	0.566815	0.0220522	-0.641897	0.00734669	-0.0746365	0.783538	0.410379	0.114372	0.710205	0.00205093	-0.469011	0.0668553	-0.0342234	0.899871	-0.508798	0.0441476	0.264403	0.322379	0.0372863	0.890957	0.730665	0.00130493	-0.13718	0.612425	-0.693322	0.00289918	-0.890994	3.66e-06
TRIOBP	black	0.67591	0.00405032	-0.452	0.0787968	-0.359467	0.17148	-0.378407	0.148389	0.0182047	0.946648	0.377708	0.149202	-0.0153712	0.954944	0.133423	0.622287	0.871014	1.12e-05	0.614152	0.011374	-0.548025	0.0279673	0.880474	6.78e-06	0.294667	0.267912	-0.65777	0.00561369	-0.641291	0.00742043	0.135227	0.617542	-0.0598822	0.825641	0.481505	0.0589679	-0.0506956	0.852091	0.0708536	0.794284	-0.776511	0.000403892	0.153734	0.569729	0.778391	0.000382763	0.745872	0.000908337
KCNJ8	black	0.427853	0.0982888	-0.355962	0.176	-0.0448186	0.869091	-0.295432	0.266612	0.111645	0.680598	0.467942	0.067564	0.253279	0.343897	-0.564507	0.0227215	0.822932	9.04e-05	-0.0185395	0.945668	-0.123602	0.648349	0.446136	0.0832491	-0.217783	0.417789	-0.378549	0.148225	-0.770477	0.000478288	0.237054	0.376699	-0.0252326	0.926097	0.468833	0.0669729	-0.539013	0.0312013	0.169573	0.530106	-0.429703	0.0966853	0.415588	0.109398	0.680642	0.0037064	0.565368	0.0224699
SCNN1A	black	-0.104006	0.701482	-0.0777297	0.774778	-0.246344	0.357714	-0.201736	0.453711	-0.0905352	0.738794	0.973217	2.47e-10	-0.189137	0.482958	-0.0637292	0.814616	0.679259	0.00380436	0.498143	0.0495568	-0.465361	0.0692984	0.296097	0.265487	0.550601	0.0270917	-0.257283	0.336059	-0.0174359	0.948898	-0.148862	0.582164	-0.143316	0.596452	-0.224935	0.402273	0.385004	0.140868	-0.112855	0.677311	-0.341747	0.195138	-0.439597	0.0884242	0.143188	0.596783	0.228519	0.394615
DEPP1	black	0.703828	0.00234367	-0.390805	0.134474	-0.387383	0.138222	-0.358944	0.172149	0.151964	0.574234	0.361944	0.168333	0.118478	0.662101	-0.199082	0.459798	0.918682	5.07e-07	0.369252	0.159272	-0.418764	0.10644	0.762161	0.000599024	0.0731782	0.787676	-0.60124	0.0137589	-0.759612	0.000640681	0.312003	0.239422	0.0386456	0.887005	0.57507	0.0197818	-0.345942	0.189355	0.156176	0.563538	-0.756085	0.00070222	0.268001	0.31559	0.83093	6.69e-05	0.800853	0.000193186
TCN2	black	0.493522	0.0520501	-0.553553	0.0261141	-0.348078	0.186454	-0.257076	0.336462	0.51029	0.0434272	0.330046	0.211869	-0.0215173	0.936956	-0.153633	0.569986	0.809286	0.000146172	0.413357	0.11151	-0.608537	0.0123676	0.594955	0.015053	-0.0845916	0.755438	-0.297707	0.262772	-0.848615	3.24e-05	0.611133	0.0119	-0.100702	0.710578	0.544019	0.0293717	-0.2632	0.324669	-0.0081195	0.976192	-0.814174	0.00012358	0.113938	0.674371	0.560702	0.0238592	0.954414	9.72e-09
PDGFRB	black	0.71034	0.00204508	-0.463348	0.0706736	-0.22544	0.40119	-0.218695	0.415794	-0.134829	0.61859	0.418585	0.106606	0.142335	0.598994	-0.228949	0.393702	0.922583	3.64e-07	0.278487	0.296285	-0.292388	0.271804	0.771961	0.000459019	0.105011	0.698723	-0.626984	0.00933854	-0.727851	0.00139184	0.0290812	0.91486	-0.092474	0.733388	0.467389	0.0679332	-0.329549	0.212599	0.135539	0.616726	-0.561031	0.023759	0.366107	0.163129	0.901953	1.8e-06	0.605921	0.012853
SHROOM4	black	0.481707	0.0588467	-0.331269	0.210079	-0.249579	0.35123	-0.0186707	0.945284	-0.255857	0.33884	0.591839	0.0157288	0.272805	0.306656	-0.490976	0.0534627	0.868666	1.27e-05	0.0634725	0.81535	-0.0586549	0.829165	0.567928	0.021735	0.0496644	0.855069	-0.557926	0.0247162	-0.590811	0.015957	-0.106157	0.695583	-0.148227	0.583791	0.326441	0.217204	-0.390552	0.134748	0.22476	0.402649	-0.354098	0.178435	0.368071	0.160713	0.78112	0.000353724	0.350521	0.183172
FSTL3	black	0.501629	0.0477354	-0.382517	0.143673	-0.288774	0.278047	-0.394447	0.130562	-0.250305	0.349784	0.62842	0.00912996	0.175396	0.51586	0.0105976	0.968928	0.930835	1.69e-07	0.544872	0.0290682	-0.312919	0.237972	0.861539	1.8e-05	0.338026	0.200362	-0.779678	0.000368838	-0.49421	0.0516728	-0.142842	0.59768	-0.0394215	0.88475	0.401888	0.122816	-0.0288585	0.91551	0.253233	0.343989	-0.656928	0.00569654	0.196646	0.465418	0.76504	0.000554672	0.480168	0.0597775
LAMA5	black	0.506403	0.0453232	-0.00154857	0.995459	-0.443129	0.0856011	-0.200142	0.457363	-0.203864	0.448862	0.464471	0.0699036	0.329769	0.212277	-0.45196	0.0788271	0.80426	0.000172874	0.03873	0.88676	-0.00629659	0.981536	0.573617	0.0201675	0.113574	0.675358	-0.6638	0.00504823	-0.522388	0.037905	-0.0426628	0.87534	-0.0384893	0.887459	0.426634	0.0993553	-0.475483	0.0626792	0.31192	0.239553	-0.396837	0.128038	0.418833	0.106377	0.805431	0.000166317	0.380055	0.146487
ADAMTS9	black	0.385052	0.140815	-0.398885	0.125903	-0.373829	0.153767	-0.399274	0.1255	0.0546188	0.840775	0.548276	0.0278808	0.411455	0.113332	-0.227415	0.396965	0.923117	3.47e-07	0.362828	0.167218	-0.182272	0.49927	0.755923	0.000705149	-0.0127179	0.962715	-0.709735	0.00207144	-0.686103	0.00333908	0.185407	0.49179	-0.0546843	0.840587	0.642746	0.00724444	-0.330663	0.210965	0.437156	0.0904137	-0.757002	0.000685768	0.358231	0.173065	0.701373	0.00246502	0.604625	0.013099
SLC35C1	black	-0.298074	0.262157	0.234951	0.381072	0.471294	0.0653596	0.234679	0.38164	-0.40574	0.118933	-0.521784	0.0381671	0.0964552	0.722324	0.18822	0.485123	-0.765622	0.000546039	-0.418713	0.106487	0.594222	0.0152099	-0.43006	0.0963784	-0.198307	0.461582	0.266018	0.319321	0.484725	0.0570514	-0.457687	0.0746459	-0.153517	0.570281	-0.243869	0.362717	0.0675522	0.803691	0.045285	0.86774	0.688478	0.00318882	0.206986	0.441792	-0.39988	0.124875	-0.749128	0.000837851
FBXL7	black	0.56508	0.022554	-0.351573	0.18177	-0.503968	0.046542	-0.211529	0.431608	0.087481	0.747334	0.395657	0.12928	0.29745	0.263205	-0.278598	0.296086	0.90249	1.73e-06	0.284888	0.284854	-0.255992	0.338576	0.732641	0.00124659	0.0296377	0.913236	-0.650163	0.00639795	-0.722343	0.00157564	0.248916	0.352554	0.00544595	0.98403	0.601277	0.0137515	-0.411459	0.113328	0.308566	0.244913	-0.713888	0.00189585	0.337431	0.201206	0.793925	0.000240628	0.678138	0.00388532
IQSEC1	black	0.428509	0.0977177	-0.0589754	0.828244	0.315955	0.233205	-0.144637	0.593036	0.0157035	0.95397	-0.790312	0.000268967	-0.073466	0.786859	0.307223	0.24708	-0.36973	0.15869	-0.125492	0.643302	0.0861211	0.751145	0.0506376	0.852258	-0.214665	0.42465	0.0454412	0.867287	-0.0711309	0.793495	0.0846316	0.755325	0.240982	0.368604	0.219441	0.414164	-0.16862	0.532454	-0.06183	0.820055	0.0956432	0.724577	0.307997	0.24583	0.119146	0.660303	0.0396834	0.883989
LRRCC1	black	-0.723042	0.0015513	0.489589	0.0542444	0.175092	0.5166	0.40018	0.124565	-0.0500715	0.853893	-0.138648	0.608589	-0.00676494	0.980163	-0.146334	0.588658	-0.704241	0.00232375	-0.49909	0.0490568	0.449968	0.0803202	-0.815867	0.000116471	-0.106642	0.694254	0.570059	0.021137	0.702785	0.00239462	-0.174825	0.517249	-0.0947177	0.727147	-0.557289	0.0249161	0.1423	0.599086	-0.0631945	0.816146	0.689349	0.00313506	-0.305839	0.249325	-0.758155	0.000665535	-0.717346	0.00175907
METTL15	black	-0.621648	0.0101467	0.31942	0.227837	0.420454	0.10489	0.290742	0.274637	-0.123587	0.648387	-0.348243	0.186231	0.293536	0.269838	-0.230673	0.39005	-0.736054	0.00115083	-0.670959	0.00443712	0.741757	0.00100429	-0.740738	0.00102928	-0.454321	0.0770835	0.467363	0.0679505	0.509557	0.0437798	-0.188825	0.483695	-0.00173719	0.994906	-0.274506	0.30353	-0.131734	0.626741	0.177644	0.510409	0.709102	0.00209934	0.0871712	0.748201	-0.616797	0.0109283	-0.766739	0.000529794
RNF215	black	0.674712	0.00414131	-0.487478	0.0554498	-0.183179	0.497098	-0.349718	0.184246	0.191354	0.477747	0.229542	0.392444	-0.119806	0.658527	0.044573	0.869802	0.747216	0.000878687	0.46435	0.0699863	-0.582107	0.017993	0.728461	0.00137261	0.119456	0.659468	-0.431031	0.0955455	-0.749977	0.000820244	0.291062	0.274084	-0.0733423	0.78721	0.468969	0.066883	-0.155499	0.565252	-0.0831522	0.759484	-0.677122	0.00395984	0.203585	0.449496	0.697345	0.00267515	0.812124	0.000132673
EPHB4	black	0.477561	0.06138	-0.43052	0.0959833	-0.410691	0.11407	-0.388613	0.136866	0.307257	0.247025	0.434727	0.0924252	0.244407	0.361627	-0.234127	0.382793	0.913457	7.74e-07	0.372394	0.155478	-0.378481	0.148304	0.700665	0.00250094	-0.0534273	0.844209	-0.555791	0.0253913	-0.783303	0.000331836	0.438888	0.0889985	-0.0278047	0.918585	0.644888	0.00699137	-0.362778	0.167282	0.26759	0.316362	-0.830415	6.82e-05	0.254822	0.340865	0.680849	0.00369185	0.817158	0.000111278
DCN	black	0.618339	0.0106748	-0.369837	0.158561	-0.239958	0.370704	-0.478954	0.0605202	0.0789573	0.771309	0.414949	0.109999	0.201962	0.453195	-0.225459	0.401148	0.921482	4e-07	0.326342	0.217352	-0.308441	0.245114	0.719704	0.00167045	0.0462472	0.864953	-0.618249	0.0106895	-0.67806	0.00389099	0.227732	0.396291	0.14785	0.584761	0.545267	0.0289283	-0.335195	0.204396	0.230353	0.390727	-0.698716	0.00260205	0.263384	0.324317	0.797927	0.000212173	0.693638	0.00288106
MMRN2	black	0.569979	0.0211592	-0.5391	0.031169	-0.408918	0.115795	-0.329547	0.212602	0.112739	0.677626	0.326287	0.217434	0.343567	0.192615	-0.0750066	0.782489	0.879053	7.33e-06	0.436575	0.0908915	-0.278457	0.29634	0.855444	2.39e-05	-0.0430317	0.87427	-0.709721	0.00207203	-0.781528	0.000349546	0.271539	0.308997	-0.0461827	0.86514	0.736391	0.00114173	-0.334158	0.205887	0.383807	0.142214	-0.836146	5.45e-05	0.406562	0.118117	0.771229	0.000468441	0.72347	0.00153653
DNAJB13	black	-0.0661145	0.807795	0.0299706	0.912265	-0.280412	0.29282	-0.178216	0.509026	0.0650019	0.810975	0.90929	1.06e-06	-0.356442	0.175376	-0.123079	0.649747	0.616676	0.0109484	0.442558	0.0860532	-0.584827	0.0173361	0.161022	0.551342	0.559511	0.0242239	-0.0896436	0.741284	0.000837541	0.997544	0.00831144	0.975629	-0.128032	0.636544	-0.317936	0.230125	0.374095	0.153451	-0.28438	0.285752	-0.309202	0.24389	-0.576459	0.0194181	0.0898795	0.740625	0.320929	0.225525
EPAS1	black	0.34771	0.186952	-0.382512	0.143678	-0.163291	0.545672	-0.106656	0.694214	0.0807365	0.766287	0.772113	0.00045708	-0.108476	0.689238	-0.439624	0.0884021	0.908698	1.11e-06	0.223498	0.405367	-0.475465	0.0626906	0.417479	0.10763	0.157393	0.560465	-0.244921	0.360586	-0.593607	0.0153426	0.149519	0.580479	-0.255124	0.340273	0.0999257	0.712722	-0.156486	0.562755	-0.14656	0.588076	-0.426882	0.099138	-0.0305059	0.910704	0.561683	0.0235617	0.589476	0.0162571
MYO5C	black	-0.165493	0.540193	0.194988	0.469265	-0.294554	0.268103	-0.537389	0.0318132	0.0930067	0.731905	0.787905	0.000289333	-0.158134	0.558596	0.0796709	0.769294	0.528995	0.0351222	0.5411	0.0304283	-0.450841	0.0796627	0.233408	0.384297	0.559039	0.0243698	-0.267463	0.3166	0.141648	0.600777	0.0205393	0.939817	0.0856083	0.752583	-0.144411	0.59362	0.398938	0.125848	-0.0266395	0.921987	-0.430373	0.0961092	-0.524932	0.0368145	0.00926782	0.972826	0.266835	0.317781
TIE1	black	0.318992	0.228496	0.36579	0.163522	-0.470636	0.0657884	-0.305297	0.250208	-0.171269	0.525939	0.614445	0.0113239	-0.00131176	0.996153	-0.350714	0.182914	0.675352	0.00409245	0.134294	0.619994	-0.201693	0.45381	0.338148	0.20019	0.463221	0.0707605	-0.472239	0.0647476	-0.133216	0.622832	-0.0944518	0.727886	0.0908765	0.737842	0.0259628	0.923964	-0.138941	0.607824	0.0390396	0.88586	-0.26782	0.31593	-0.0564711	0.835443	0.543937	0.0294009	0.283131	0.287965
CYP2B6	black	0.441716	0.0867228	-0.287778	0.279781	-0.296532	0.264752	-0.296532	0.264752	0.281737	0.290449	0.683254	0.00352687	-0.232739	0.3857	-0.293125	0.270541	0.909081	1.08e-06	0.387934	0.137614	-0.673031	0.00427179	0.47427	0.063447	0.24389	0.362675	-0.26017	0.330473	-0.601409	0.0137255	0.346264	0.188916	-0.0594129	0.826988	0.166758	0.537055	-0.0887243	0.743854	-0.210781	0.433276	-0.609479	0.0121963	-0.150198	0.578743	0.558224	0.0246229	0.794796	0.000234182
SUPT7L	black	-0.598187	0.0143762	0.277739	0.29764	0.541668	0.0302204	0.0746492	0.783502	-0.169163	0.531116	-0.429267	0.0970618	0.272466	0.307282	0.0300948	0.911903	-0.812808	0.00012958	-0.508823	0.0441356	0.712975	0.00193336	-0.608032	0.0124601	-0.407416	0.117272	0.366048	0.163203	0.528273	0.0354185	-0.251553	0.347308	-0.0294581	0.91376	-0.182646	0.498373	-0.0109591	0.967869	0.218671	0.415847	0.635573	0.00814534	0.159362	0.555507	-0.636015	0.00808742	-0.770872	0.000473101
CXXC5	black	-0.314858	0.234919	0.603823	0.0132531	0.210277	0.434403	0.0644931	0.81243	0.130718	0.629423	-0.731101	0.00129187	0.126498	0.640621	-0.0898504	0.740706	-0.836847	5.3e-05	-0.633739	0.00838934	0.561883	0.0235014	-0.705126	0.00228151	-0.38471	0.141198	0.45555	0.0761867	0.486882	0.055794	0.112056	0.67948	0.27481	0.302973	-0.135602	0.61656	-0.231732	0.387818	0.0738777	0.785691	0.560766	0.0238396	0.0541048	0.842256	-0.512678	0.0422922	-0.489411	0.0543449
JUN	black	0.453921	0.0773766	-0.396325	0.128576	-0.127963	0.636727	-0.334292	0.205695	-0.352193	0.180948	0.637193	0.0079345	0.228328	0.395021	-0.108669	0.68871	0.888449	4.27e-06	0.392958	0.132152	-0.170983	0.526641	0.768529	0.000504588	0.270082	0.311703	-0.727892	0.00139055	-0.446888	0.0826686	-0.251733	0.346951	-0.0461085	0.865354	0.328047	0.214816	-0.0894283	0.741886	0.269034	0.313657	-0.496712	0.050319	0.249438	0.351512	0.738524	0.00108535	0.32976	0.212289
ARMT1	black	-0.625566	0.00954819	0.357251	0.174329	0.601143	0.0137782	0.0435012	0.872909	-0.0970111	0.720783	-0.293202	0.27041	0.0438466	0.871908	-0.0299631	0.912287	-0.765864	0.000542498	-0.496951	0.0501914	0.536767	0.0320499	-0.753138	0.000757271	-0.271377	0.309296	0.538218	0.0314999	0.641622	0.00738012	-0.210736	0.433378	0.0253184	0.925846	-0.430068	0.0963712	0.116777	0.666691	-0.0140437	0.958832	0.698064	0.00263658	-0.141166	0.602029	-0.708239	0.00213781	-0.729405	0.00134329
STON1	black	0.147225	0.586367	-0.0446758	0.869504	-0.492568	0.052576	-0.410296	0.114453	0.0352965	0.896746	0.707017	0.00219334	0.319214	0.228154	-0.261213	0.328469	0.82679	7.83e-05	0.340511	0.196863	-0.168022	0.533931	0.526774	0.03604	0.197766	0.462829	-0.611297	0.011871	-0.338083	0.200281	0.108281	0.689771	0.0873448	0.747715	0.363827	0.165966	-0.156283	0.563269	0.376939	0.1501	-0.621259	0.0102077	0.0537438	0.843297	0.475885	0.0624265	0.425659	0.100214
ARHGAP29	black	0.283023	0.288158	-0.0915152	0.73606	-0.346804	0.188181	-0.238584	0.373534	-0.0490699	0.856787	0.742324	0.000990595	-0.0954635	0.725076	-0.203911	0.448755	0.829429	7.08e-05	0.367493	0.161422	-0.443888	0.0850029	0.450915	0.0796075	0.451449	0.0792076	-0.399709	0.125051	-0.25171	0.346997	-0.00389698	0.988572	-0.0465613	0.864044	0.00654689	0.980802	0.0442857	0.870635	-0.0495474	0.855407	-0.442404	0.0861753	-0.219485	0.414068	0.487701	0.0553212	0.439186	0.0887571
GTPBP3	black	0.565517	0.0224266	-0.498017	0.0496235	-0.466517	0.0685174	0.00166453	0.995119	0.0930805	0.7317	0.3253	0.218909	-0.188446	0.48459	0.167418	0.535424	0.703899	0.00234026	0.597707	0.0144752	-0.649287	0.00649359	0.744621	0.000936669	0.323503	0.221614	-0.442673	0.085962	-0.607103	0.0126318	0.166364	0.538031	-0.278184	0.296834	0.32613	0.217668	0.0535387	0.843888	-0.110647	0.683315	-0.670321	0.00448902	0.0457956	0.866261	0.598129	0.0143882	0.704919	0.00229135
CD93	black	0.48883	0.0546753	-0.419377	0.105876	-0.41201	0.112798	-0.388404	0.137096	0.107672	0.691434	0.545239	0.0289382	0.230985	0.389392	-0.152937	0.571755	0.963937	1.93e-09	0.46273	0.071099	-0.371883	0.156091	0.780781	0.000357232	0.110691	0.683195	-0.660843	0.0053195	-0.67942	0.00379286	0.233052	0.385043	0.0048876	0.985667	0.557971	0.024702	-0.232397	0.386419	0.274986	0.302652	-0.800267	0.000196871	0.20835	0.438721	0.725796	0.00145824	0.713828	0.00189828
ADGRF5	black	0.416647	0.108406	-0.370965	0.157195	-0.168429	0.532926	-0.026992	0.920958	-0.143124	0.596951	0.687315	0.00326168	0.129659	0.632226	-0.524112	0.0371633	0.893646	3.1e-06	0.0748742	0.782864	-0.19442	0.470585	0.489031	0.0545611	0.0524641	0.846986	-0.415503	0.109478	-0.632597	0.00854424	-0.0285609	0.916378	-0.241401	0.367748	0.23458	0.381845	-0.335727	0.203635	0.0660279	0.808043	-0.338347	0.199907	0.265045	0.321161	0.705198	0.00227813	0.428303	0.0978973
FNBP1L	black	0.172113	0.523871	0.121961	0.652741	-0.0719757	0.791093	0.0523352	0.847358	-0.144944	0.592244	0.712927	0.00193538	-0.168569	0.53258	-0.673847	0.00420804	0.592526	0.015578	-0.179318	0.506366	-0.169388	0.530563	-0.0279956	0.918028	0.235572	0.379777	-0.0238932	0.93001	-0.155146	0.566146	-0.102911	0.704492	-0.0856798	0.752383	-0.291909	0.272627	-0.176049	0.514274	-0.241348	0.367855	0.0820962	0.762456	-0.158526	0.557609	0.361438	0.168973	0.140615	0.603463
DENND2A	black	0.324329	0.220368	-0.31566	0.233665	-0.246659	0.357078	-0.205348	0.445495	0.323446	0.2217	0.575833	0.0195814	-0.080915	0.765784	-0.375026	0.152348	0.816268	0.000114837	0.222087	0.408414	-0.512666	0.0422975	0.390239	0.135089	0.0787599	0.771866	-0.20761	0.440385	-0.616069	0.0110496	0.391462	0.133763	-0.271719	0.308664	0.228939	0.393724	-0.235987	0.378913	-0.0981977	0.717498	-0.539688	0.0309497	-0.0382885	0.888043	0.481768	0.0588098	0.71285	0.00193856
NTAN1	black	0.519432	0.0392022	-0.127648	0.637562	-0.188577	0.48428	-0.605761	0.0128831	0.0998646	0.71289	0.450281	0.0800841	-0.0976038	0.719142	-0.0499872	0.854136	0.762214	0.000598171	0.429668	0.0967154	-0.475754	0.0625087	0.57979	0.0185675	0.262388	0.326217	-0.469444	0.0665699	-0.468503	0.0671917	0.175346	0.515981	0.165256	0.540781	0.307256	0.247027	-0.0673719	0.804206	-0.027818	0.918547	-0.589905	0.0161601	0.0246139	0.927904	0.610671	0.0119822	0.650482	0.00636348
OLFML2A	black	0.311173	0.24074	-0.398539	0.126262	-0.270288	0.31132	-0.336544	0.202468	-0.32412	0.220683	0.687961	0.00322104	0.0816519	0.763707	0.248704	0.352978	0.821206	9.62e-05	0.701697	0.00244875	-0.37556	0.151718	0.839246	4.81e-05	0.509091	0.0440056	-0.737226	0.00111938	-0.288681	0.278209	-0.282093	0.289814	-0.139219	0.6071	0.238169	0.374391	0.25305	0.344349	0.196999	0.464602	-0.612507	0.0116583	0.0161839	0.952564	0.563865	0.0229103	0.342425	0.194195
PRDX6	black	0.125405	0.643533	-0.330355	0.211416	-0.23705	0.376706	0.118093	0.66314	-0.118051	0.663253	0.897819	2.37e-06	-0.181894	0.500174	-0.273967	0.304519	0.771615	0.00046345	0.329448	0.212748	-0.456791	0.0752889	0.358677	0.172492	0.37143	0.156635	-0.218559	0.416091	-0.328644	0.213933	-0.113704	0.675007	-0.371442	0.156621	-0.133443	0.622233	0.13605	0.615385	-0.185286	0.492077	-0.29063	0.27483	-0.192082	0.476042	0.360058	0.170726	0.329511	0.212655
MRPL20	black	-0.479413	0.0602384	0.116867	0.666445	0.384181	0.141792	0.32142	0.224775	0.0343075	0.899626	-0.610948	0.0119329	0.208906	0.437474	0.0246793	0.927713	-0.829453	7.08e-05	-0.499599	0.0487902	0.588443	0.0164921	-0.61115	0.0118971	-0.536908	0.0319961	0.479265	0.0603292	0.342127	0.194609	-0.0263634	0.922794	0.136925	0.613092	-0.0966134	0.721886	-0.0750464	0.782376	0.126047	0.641821	0.543769	0.029461	0.16399	0.543931	-0.601792	0.0136495	-0.57883	0.0188096
KRT19	black	0.297689	0.262803	-0.284881	0.284868	-0.278487	0.296286	-0.280947	0.29186	0.139194	0.607163	0.823101	8.98e-05	-0.134916	0.618361	-0.280754	0.292207	0.921809	3.89e-07	0.40589	0.118784	-0.572962	0.0203434	0.489448	0.0543243	0.283904	0.286595	-0.328715	0.213829	-0.525448	0.036596	0.187629	0.486519	-0.192768	0.474437	0.132002	0.626033	-0.0233267	0.931666	-0.11435	0.673256	-0.567239	0.0219309	-0.132285	0.625285	0.515615	0.0409267	0.652542	0.00614385
TAL1	black	0.15222	0.57358	-0.423247	0.102362	-0.397611	0.127228	0.121924	0.652841	-0.0556462	0.837817	0.849463	3.12e-05	-0.099249	0.714591	-0.147853	0.584752	0.814866	0.000120632	0.472347	0.0646783	-0.499511	0.0488362	0.501798	0.0476487	0.364529	0.165089	-0.333329	0.207085	-0.400299	0.124443	-0.0376132	0.890006	-0.379744	0.146844	0.0202879	0.940552	0.153995	0.569067	-0.0740314	0.785255	-0.472129	0.0648188	-0.158595	0.557435	0.397318	0.127535	0.427444	0.0986453
CEMIP2	black	-0.171569	0.525202	-0.110957	0.68247	-0.23391	0.383246	-0.363379	0.166527	-0.0441646	0.870986	0.921835	3.88e-07	0.0838753	0.75745	-0.0817306	0.763486	0.674753	0.00413816	0.466038	0.0688405	-0.27876	0.295793	0.366154	0.163071	0.344319	0.191578	-0.388587	0.136895	-0.108861	0.688187	-0.0799586	0.768482	-0.166189	0.538466	0.0332478	0.902712	0.230116	0.391228	0.16241	0.547871	-0.448662	0.0813095	-0.209493	0.436158	0.147215	0.586392	0.225702	0.400629
APCDD1	black	0.44223	0.0863134	-0.273172	0.305981	0.0542509	0.841835	-0.0843314	0.756169	-0.344136	0.19183	0.571571	0.0207209	0.145479	0.590862	-0.511892	0.0426632	0.7423	0.000991177	-0.0666799	0.806181	-0.0196846	0.942317	0.441104	0.0872113	0.0387045	0.886834	-0.421352	0.104073	-0.541305	0.0303532	-0.227683	0.396394	-0.25188	0.346659	0.189389	0.482364	-0.374033	0.153523	0.0735426	0.786642	-0.129892	0.631609	0.413883	0.111009	0.711828	0.00198135	0.229163	0.393248
KLHL4	black	0.313616	0.236872	-0.0264826	0.922446	-0.360889	0.169668	-0.343314	0.192965	-0.0303046	0.911291	0.496068	0.0506649	0.429528	0.0968366	-0.478222	0.0609705	0.765051	0.00055451	0.0519316	0.848523	0.0451221	0.868211	0.44253	0.0860756	-0.00994906	0.970829	-0.574072	0.0200462	-0.408188	0.116511	0.104861	0.699136	0.250749	0.348901	0.422305	0.10321	-0.430803	0.0957404	0.42134	0.104084	-0.461128	0.0722121	0.258873	0.332976	0.606413	0.0127605	0.357167	0.174437
PLVAP	black	0.436165	0.0912302	-0.373276	0.154424	-0.424997	0.100801	-0.404841	0.119832	0.26812	0.315367	0.609458	0.0122	-0.0486255	0.858072	-0.0620031	0.819559	0.936975	8.96e-08	0.583037	0.0177661	-0.634933	0.00822987	0.689306	0.00313768	0.260497	0.329844	-0.488601	0.0548061	-0.609127	0.01226	0.341183	0.195923	-0.0142385	0.958261	0.380225	0.146291	-0.0388067	0.886537	0.0259765	0.923924	-0.820362	9.92e-05	-0.0688156	0.800088	0.590473	0.0160325	0.821886	9.39e-05
AFDN	black	0.630086	0.00889263	-0.286966	0.281203	-0.209009	0.437242	-0.214393	0.425251	0.0755767	0.780873	0.529897	0.0347544	-0.018789	0.944938	-0.506404	0.0453227	0.920166	4.48e-07	0.111161	0.681918	-0.38308	0.143035	0.515409	0.0410216	0.0674725	0.803918	-0.381801	0.144487	-0.73066	0.00130509	0.212252	0.429998	-0.0546296	0.840744	0.307586	0.246493	-0.406916	0.117765	-0.062095	0.819295	-0.463225	0.0707577	0.207464	0.440714	0.798916	0.000205591	0.682613	0.00357024
VTA1	black	-0.621243	0.0102102	0.213753	0.426668	0.392075	0.133101	0.501742	0.0476774	-0.253246	0.343961	-0.279314	0.294795	0.210313	0.434322	-0.16408	0.543705	-0.714328	0.00187799	-0.607885	0.0124871	0.681335	0.00365805	-0.692896	0.00292377	-0.339427	0.198385	0.467013	0.0681846	0.52118	0.0384309	-0.333667	0.206597	-0.20039	0.456793	-0.378153	0.148684	-0.0146821	0.956962	0.0955848	0.724739	0.758847	0.000653626	0.045777	0.866314	-0.597293	0.0145611	-0.824303	8.59e-05
MECOM	black	0.518685	0.0395355	-0.398535	0.126266	-0.338949	0.199058	-0.272802	0.306662	-0.162657	0.547253	0.62573	0.00952365	0.194247	0.47099	-0.165718	0.539634	0.960774	3.45e-09	0.421418	0.104013	-0.296199	0.265315	0.778482	0.000381766	0.242284	0.365943	-0.69738	0.00267324	-0.552568	0.0264373	-0.0337962	0.901115	-0.086097	0.751212	0.396024	0.128893	-0.157668	0.559771	0.237432	0.375915	-0.634367	0.00830514	0.192591	0.474851	0.775318	0.000417781	0.522071	0.0380425
OVGP1	black	-0.368314	0.160415	0.451779	0.0789619	-0.0274724	0.919556	0.511629	0.0427879	-0.245284	0.359852	-0.435721	0.0915978	-0.246432	0.357535	0.359817	0.171033	-0.798937	0.000205455	-0.169565	0.530127	0.228486	0.394687	-0.507516	0.044774	0.23839	0.373934	0.374928	0.152464	0.759095	0.000649399	-0.358009	0.173351	-0.00856049	0.974899	-0.544142	0.0293277	0.407531	0.117158	-0.20214	0.452789	0.59606	0.014819	-0.321427	0.224764	-0.586135	0.017027	-0.664375	0.00499681
SH3GL1	black	0.833066	6.15e-05	-0.137354	0.611971	-0.252565	0.345305	-0.274535	0.303477	0.00343803	0.989918	0.225179	0.401749	-0.399627	0.125135	0.00239773	0.992968	0.689143	0.00314771	0.379764	0.146822	-0.65191	0.00621061	0.596394	0.0147488	0.431039	0.0955392	-0.363959	0.1658	-0.499753	0.0487092	0.109107	0.687515	0.0695415	0.79802	0.145306	0.591309	-0.0563334	0.835839	-0.345178	0.1904	-0.444269	0.0847042	-0.0140139	0.958919	0.763725	0.000574577	0.69918	0.00257769
PLK3	black	0.18825	0.485051	-0.396536	0.128355	0.0126236	0.962992	-0.00680509	0.980045	-0.245178	0.360067	0.758889	0.000652917	-0.107032	0.693185	-0.204212	0.44807	0.710231	0.00204979	0.287685	0.279945	-0.331554	0.209663	0.402015	0.122686	0.322662	0.222887	-0.275042	0.30255	-0.292435	0.271724	-0.23755	0.375672	-0.362363	0.167803	-0.0994873	0.713932	0.111014	0.682317	-0.117368	0.665094	-0.218922	0.415296	-0.0927958	0.732492	0.406777	0.117903	0.219199	0.414692
CLEC14A	black	0.484341	0.0572775	-0.444352	0.084639	-0.38475	0.141153	-0.358132	0.173193	0.0568126	0.834461	0.569732	0.0212281	0.256307	0.33796	-0.179959	0.504821	0.971902	3.44e-10	0.440009	0.0880917	-0.334305	0.205675	0.789238	0.000277902	0.0976059	0.719136	-0.677157	0.00395729	-0.693149	0.00290913	0.184792	0.493252	-0.0320823	0.906108	0.55889	0.024416	-0.246655	0.357087	0.294317	0.268506	-0.774108	0.000432282	0.250582	0.349234	0.744717	0.000934483	0.677778	0.0039116
TRPM4	black	0.442725	0.0859207	-0.259061	0.332614	-0.375006	0.152372	-0.339077	0.198877	0.100427	0.711338	0.683632	0.00350144	0.0131321	0.961502	-0.266773	0.317898	0.95058	1.69e-08	0.381376	0.144973	-0.471644	0.0651328	0.63014	0.00888501	0.223593	0.405161	-0.506207	0.0454202	-0.632493	0.0085584	0.190833	0.478971	-0.163201	0.545895	0.342304	0.194363	-0.184366	0.494267	0.037798	0.889469	-0.640517	0.00751549	0.095017	0.726315	0.674023	0.00419435	0.695047	0.00280133
MFAP4	black	0.429776	0.0966228	-0.280104	0.293373	-0.307622	0.246435	-0.352828	0.180109	-0.0321613	0.905878	0.709592	0.00207772	0.0759777	0.779737	-0.242631	0.365237	0.960514	3.61e-09	0.397973	0.126851	-0.393137	0.13196	0.663422	0.00508228	0.267482	0.316564	-0.576737	0.019346	-0.557624	0.0248107	0.0517258	0.849117	0.0446976	0.869441	0.311145	0.240785	-0.13351	0.622057	0.10513	0.698397	-0.605497	0.012933	0.0934633	0.730634	0.69424	0.00284677	0.585373	0.0172066
NPR1	black	0.62877	0.00907965	-0.43468	0.0924636	-0.370565	0.157679	-0.201001	0.455392	0.134517	0.619408	0.398978	0.125806	0.21891	0.415324	-0.374929	0.152463	0.920053	4.52e-07	0.215534	0.422732	-0.299029	0.260557	0.679856	0.0037618	-0.0564536	0.835494	-0.544706	0.0291271	-0.812817	0.000129542	0.30527	0.250252	-0.058067	0.830854	0.572578	0.0204471	-0.465995	0.0688695	0.200994	0.455409	-0.66867	0.00462569	0.35031	0.183455	0.819391	0.000102756	0.734104	0.00120478
C1QTNF1	black	0.665438	0.00490277	-0.435542	0.0917464	-0.330411	0.211334	-0.171907	0.524375	0.263514	0.32407	0.328732	0.213804	0.0926188	0.732985	-0.412443	0.112383	0.881288	6.47e-06	0.164115	0.543619	-0.392423	0.132726	0.592735	0.0155323	-0.106727	0.694021	-0.401076	0.123646	-0.87354	9.86e-06	0.427186	0.0988718	-0.0553657	0.838625	0.535656	0.0324763	-0.495103	0.0511869	0.0542012	0.841978	-0.637524	0.0078919	0.310893	0.241186	0.792253	0.000253415	0.826291	7.98e-05
VSTM4	black	0.535259	0.0326296	-0.446103	0.083275	-0.216278	0.421093	-0.150836	0.577111	-0.309415	0.243549	0.602692	0.0134727	0.154661	0.567375	-0.169979	0.529106	0.914621	7.06e-07	0.350376	0.183366	-0.249829	0.350733	0.755716	0.000708921	0.252051	0.346321	-0.655833	0.00580566	-0.548182	0.0279133	-0.18342	0.496523	-0.147744	0.585033	0.309668	0.243144	-0.142587	0.598341	0.160756	0.552009	-0.486453	0.0560424	0.246483	0.357433	0.801392	0.000189848	0.417703	0.107422
SNX9	black	0.651111	0.00629574	-0.471506	0.065222	-0.513418	0.0419448	-0.21964	0.413731	0.222826	0.406817	0.337648	0.200898	0.0422678	0.876486	-0.0492888	0.856155	0.876494	8.43e-06	0.502797	0.0471366	-0.542002	0.0300986	0.790771	0.00026522	0.137826	0.610736	-0.562735	0.023246	-0.748653	0.000847853	0.358326	0.172943	-0.0485674	0.85824	0.553125	0.0262541	-0.214024	0.426068	0.101374	0.708727	-0.826533	7.91e-05	0.169015	0.531481	0.745166	0.000924234	0.846745	3.52e-05
CRIP3	black	-0.440326	0.0878365	0.10317	0.70378	0.0327246	0.904237	0.520918	0.038546	0.254965	0.340584	-0.441238	0.0871044	-0.411385	0.113399	0.38117	0.145207	-0.75195	0.000780453	-0.0362219	0.894053	-0.116024	0.668725	-0.545933	0.028694	0.0229484	0.932772	0.651772	0.00622524	0.46498	0.0695568	0.11245	0.678411	-0.167003	0.536451	-0.451629	0.0790733	0.42819	0.0979948	-0.391047	0.134212	0.352707	0.180268	-0.460384	0.0727332	-0.737725	0.0011062	-0.278577	0.296123
NFATC4	black	0.719671	0.00167167	-0.42084	0.104538	-0.398937	0.125849	-0.0991468	0.714873	0.227266	0.397285	0.274236	0.304026	-0.0522147	0.847706	-0.250034	0.350324	0.831353	6.58e-05	0.279475	0.294504	-0.515264	0.0410882	0.634324	0.00831093	0.071607	0.792141	-0.400222	0.124522	-0.778536	0.00038117	0.373886	0.153699	-0.0698815	0.797051	0.440072	0.0880406	-0.345882	0.189437	-0.0490104	0.856959	-0.641802	0.00735822	0.18359	0.496117	0.774026	0.000433277	0.82211	9.31e-05
CCN2	black	0.298694	0.261117	-0.445439	0.0837903	0.0407598	0.880863	-0.222376	0.407789	-0.291099	0.274021	0.730364	0.00131401	0.13116	0.628257	-0.242064	0.366393	0.843617	4.01e-05	0.276245	0.300353	-0.191875	0.476527	0.56917	0.0213849	0.182632	0.498406	-0.492823	0.052435	-0.454824	0.0767153	-0.229754	0.391994	-0.175971	0.514462	0.165941	0.539081	-0.0661133	0.807799	0.110382	0.684039	-0.346228	0.188964	0.159972	0.553976	0.605766	0.0128823	0.286167	0.282603
N4BP3	black	0.140999	0.602465	-0.270482	0.310959	-0.254914	0.340685	-0.253857	0.34276	-0.38436	0.141591	0.810798	0.000138845	0.2193	0.414473	-0.00748436	0.978054	0.788572	0.000283562	0.486792	0.0558457	-0.164563	0.542502	0.682418	0.00358355	0.386404	0.139307	-0.692129	0.00296843	-0.274513	0.303517	-0.345486	0.189978	-0.252775	0.34489	0.207385	0.440892	0.120195	0.657481	0.285445	0.283873	-0.459937	0.0730478	0.11884	0.661127	0.511349	0.0429211	0.187074	0.487833
EPCAM	black	0.0422468	0.876547	-0.300754	0.257683	-0.155676	0.564805	-0.265157	0.320949	0.426993	0.0990401	0.780788	0.000357158	-0.199677	0.45843	-0.328765	0.213755	0.747651	0.000869258	0.32906	0.21332	-0.603054	0.0134021	0.223153	0.40611	0.111059	0.682195	-0.0311353	0.908869	-0.472466	0.0646018	0.411014	0.113758	-0.16747	0.535294	0.0495486	0.855404	0.0101806	0.97015	-0.199367	0.459142	-0.513881	0.0417289	-0.282567	0.288969	0.200722	0.456031	0.655373	0.00585202
GTPBP8	black	-0.565723	0.022367	0.674234	0.00417804	0.184755	0.493339	0.178123	0.50925	-0.11598	0.668843	-0.421956	0.103525	0.0285488	0.916414	0.0379977	0.888888	-0.856402	2.29e-05	-0.48309	0.0580189	0.544936	0.0290455	-0.751741	0.000784599	-0.0894545	0.741813	0.448126	0.0817184	0.788472	0.000284427	-0.213097	0.428121	0.183098	0.497293	-0.437833	0.0898584	0.120498	0.656667	0.0172428	0.949463	0.688068	0.00321438	-0.186345	0.489562	-0.695492	0.00277653	-0.753125	0.000757535
NDC1	black	-0.52138	0.0383438	0.125982	0.641994	0.237591	0.375586	-0.0026854	0.992125	0.127878	0.636952	-0.478474	0.0608151	-0.0792291	0.770541	0.590317	0.0160676	-0.76173	0.000605898	0.0902198	0.739675	0.141161	0.602042	-0.390479	0.134828	-0.0342702	0.899734	0.356637	0.175123	0.627717	0.00923156	-0.00684496	0.979928	0.0632195	0.816074	-0.23089	0.389594	0.468608	0.0671221	0.0162701	0.952311	0.212955	0.428437	-0.348846	0.185419	-0.749913	0.000821559	-0.426681	0.0993146
NPNT	black	-0.412928	0.111918	-0.0945646	0.727572	0.0863978	0.750369	0.0207967	0.939064	-0.337667	0.200871	0.803917	0.000174839	-0.0729749	0.788254	0.00702385	0.979404	0.28038	0.292877	0.261014	0.328851	-0.0948051	0.726904	0.0507358	0.851974	0.405119	0.119554	-0.0951779	0.725869	0.24937	0.351647	-0.451966	0.0788225	-0.346492	0.188605	-0.38272	0.143442	0.447767	0.0819932	-0.0270764	0.920712	0.0540465	0.842424	-0.314511	0.235464	-0.163125	0.546086	-0.261944	0.327067
PTGS1	black	-0.0595201	0.82668	-0.395118	0.12985	0.0213939	0.937317	-0.260926	0.329019	0.294835	0.267627	0.817889	0.000108426	-0.073775	0.785982	-0.344778	0.190948	0.722896	0.00155636	0.269812	0.312205	-0.448052	0.0817754	0.217819	0.41771	0.0228367	0.933098	-0.0515098	0.84974	-0.462397	0.0713292	0.270027	0.311804	-0.249231	0.351924	0.0574356	0.832669	0.000834734	0.997552	-0.101995	0.707016	-0.426777	0.0992301	-0.1742	0.518771	0.175026	0.51676	0.507386	0.0448376
GJA5	black	0.0853493	0.75331	-0.280253	0.293106	-0.236002	0.378882	-0.278123	0.296944	0.146435	0.588398	0.877954	7.79e-06	-0.00600845	0.982381	-0.309353	0.243649	0.86186	1.77e-05	0.369207	0.159326	-0.443807	0.0850668	0.397355	0.127496	0.213382	0.42749	-0.299924	0.259064	-0.421828	0.103641	0.164565	0.542499	-0.150805	0.577189	0.112223	0.679029	0.00296398	0.991308	0.0104542	0.969349	-0.532504	0.0337086	-0.163804	0.544393	0.363016	0.166983	0.520613	0.0386802
SUSD2	black	-0.0915165	0.736057	-0.214782	0.42439	-0.212046	0.430457	-0.173692	0.52001	0.0947892	0.726948	0.963693	2.03e-09	-0.150722	0.577402	-0.215723	0.422315	0.742061	0.000996939	0.40931	0.115412	-0.496093	0.0506516	0.278159	0.296879	0.342055	0.194709	-0.173807	0.519729	-0.250477	0.349442	0.0544726	0.841197	-0.329449	0.212746	-0.0993686	0.71426	0.205824	0.444416	-0.123815	0.647779	-0.403975	0.120702	-0.326051	0.217786	0.173004	0.521692	0.388809	0.136651
EHD4	black	0.652787	0.00611818	-0.303598	0.252986	-0.588582	0.0164604	-0.251574	0.347265	-0.0817995	0.763292	0.397235	0.127621	0.150052	0.579115	0.0254794	0.925375	0.882005	6.22e-06	0.533305	0.0333922	-0.381965	0.1443	0.870308	1.17e-05	0.314466	0.235534	-0.769029	0.000497728	-0.558136	0.0246507	0.0652937	0.810141	0.0278155	0.918554	0.505937	0.0455544	-0.135689	0.616331	0.238151	0.374429	-0.754257	0.000735964	0.196938	0.464743	0.821966	9.36e-05	0.634563	0.00827907
TNS2	black	0.557985	0.0246976	-0.550512	0.0271215	-0.404384	0.12029	-0.222929	0.406594	0.326346	0.217345	0.381148	0.145232	0.0569238	0.834141	-0.144578	0.593188	0.889738	3.95e-06	0.429303	0.0970305	-0.538622	0.031348	0.711397	0.00199967	0.00444072	0.986978	-0.455687	0.076087	-0.834608	5.79e-05	0.447019	0.0825679	-0.137444	0.611735	0.563165	0.0231178	-0.27471	0.303157	0.0766596	0.777806	-0.806755	0.000159154	0.192881	0.474174	0.684098	0.00347037	0.88354	5.7e-06
PPM1F	black	0.516932	0.0403255	-0.535234	0.032639	-0.249396	0.351595	-0.395601	0.129339	-0.142376	0.598888	0.367979	0.160825	0.356462	0.17535	0.0812348	0.764883	0.82545	8.23e-05	0.495138	0.0511674	-0.186913	0.488214	0.906826	1.27e-06	0.0880491	0.745743	-0.802554	0.000182812	-0.613168	0.0115434	-0.0102707	0.969886	-0.139678	0.605902	0.643098	0.00720227	-0.180874	0.502622	0.423336	0.102283	-0.728752	0.00136352	0.410855	0.113911	0.74553	0.000916019	0.511393	0.0429001
TYMS	black	-0.0292203	0.914454	0.377548	0.149389	0.264206	0.322753	-0.0603273	0.824364	0.0864971	0.750091	-0.56863	0.0215366	-0.521933	0.0381024	0.45186	0.0789014	-0.666754	0.00478839	-0.0194413	0.943029	-0.140993	0.602479	-0.397085	0.127779	0.176898	0.512215	0.448661	0.0813108	0.483078	0.0580261	0.00202465	0.994063	0.174941	0.516966	-0.396857	0.128018	0.368412	0.160296	-0.460911	0.0723642	0.354249	0.178237	-0.378319	0.148493	-0.403944	0.120733	-0.189799	0.481401
ZNF502	black	0.0101174	0.970336	0.55947	0.0242365	-0.0753966	0.781383	0.0774879	0.775462	0.362022	0.168233	-0.644355	0.00705368	-0.033146	0.903009	-0.256201	0.338169	-0.502321	0.0473798	-0.533669	0.0332492	0.227146	0.397539	-0.563095	0.0231386	-0.275629	0.301476	0.411775	0.113024	0.241011	0.368545	0.395795	0.129135	0.44407	0.08486	-0.0796184	0.769442	-0.345737	0.189634	-0.0848683	0.75466	0.299133	0.260382	-0.0932744	0.73116	-0.231843	0.387585	-0.0738733	0.785703
NYNRIN	black	0.548994	0.0276353	0.150671	0.577532	-0.41709	0.107992	-0.334858	0.204881	0.00922429	0.972953	0.548781	0.0277079	-0.160068	0.553735	-0.345656	0.189746	0.802725	0.000181795	0.211241	0.43225	-0.440153	0.0879756	0.416408	0.108629	0.424577	0.101174	-0.401555	0.123156	-0.323691	0.22133	0.114548	0.672718	0.121339	0.654409	0.0713144	0.792973	-0.171332	0.525785	-0.122616	0.650987	-0.409385	0.115339	-0.125669	0.64283	0.665211	0.00492272	0.554897	0.0256782
TAGLN	black	0.316937	0.231675	-0.617561	0.0108021	-0.0421166	0.876925	-0.303908	0.252478	-0.0779925	0.774035	0.455493	0.0762279	0.218516	0.416184	0.0506314	0.852276	0.766973	0.000526451	0.453209	0.077901	-0.260072	0.330663	0.716688	0.00178447	0.0722817	0.790223	-0.551769	0.0267015	-0.550713	0.0270539	-0.0152549	0.955284	-0.0772859	0.776034	0.425967	0.0999429	-0.0509043	0.851488	0.239615	0.37141	-0.589106	0.0163409	0.230316	0.390805	0.55091	0.0269881	0.451437	0.0792166
KRT80	black	-0.233671	0.383746	-0.283218	0.287811	0.01055	0.969068	0.291165	0.273907	-0.279447	0.294554	0.857166	2.21e-05	-0.0999597	0.712628	-0.262585	0.325841	0.464156	0.0701188	0.14033	0.604203	-0.171814	0.524602	0.074832	0.782984	0.260394	0.330042	-0.0229319	0.93282	-0.0677687	0.803073	-0.34149	0.195495	-0.491388	0.053232	-0.334972	0.204717	0.24004	0.370537	-0.148875	0.58213	0.046797	0.863361	-0.199764	0.458231	0.0467369	0.863535	-0.0769365	0.777022
CASKIN2	black	0.289387	0.276981	-0.474447	0.0633346	-0.260589	0.329666	-0.0727898	0.788779	-0.0534995	0.844001	0.68805	0.00321545	0.278784	0.295749	-0.394896	0.130086	0.89571	2.72e-06	0.206635	0.442584	-0.183014	0.497493	0.595801	0.0148735	-0.00473058	0.986128	-0.510211	0.0434648	-0.679582	0.00378126	0.0498528	0.854525	-0.379862	0.146708	0.401449	0.123264	-0.308147	0.245588	0.241543	0.367456	-0.511832	0.0426918	0.316265	0.232721	0.633818	0.0083787	0.471385	0.0653008
NID1	black	0.680761	0.003698	-0.410006	0.114735	-0.362392	0.167767	-0.280615	0.292455	0.294879	0.26755	0.218443	0.416345	0.172916	0.521905	-0.313986	0.236289	0.846404	3.57e-05	0.211399	0.431898	-0.35404	0.178511	0.644583	0.00702694	-0.118047	0.663263	-0.477598	0.0613569	-0.834398	5.84e-05	0.467114	0.068117	0.0599149	0.825547	0.630739	0.00880097	-0.501544	0.0477796	0.163676	0.544712	-0.716144	0.00180565	0.328362	0.21435	0.78821	0.000286682	0.835328	5.63e-05
EDC3	black	-0.0621076	0.819259	-0.160197	0.553411	-0.0215865	0.936754	-0.275195	0.302269	-0.414046	0.110855	0.813292	0.000127429	-0.0363711	0.893619	0.156211	0.563451	0.550124	0.0272522	0.521731	0.0381906	-0.244851	0.360728	0.455111	0.0765058	0.527508	0.0357347	-0.44463	0.0844217	0.00845114	0.97522	-0.46009	0.07294	-0.21307	0.428182	-0.116223	0.668186	0.424549	0.101199	0.0441421	0.871051	-0.248774	0.352838	-0.166971	0.536529	0.229019	0.393554	0.00874721	0.974352
TPSB2	black	0.513296	0.0420018	-0.39748	0.127366	-0.295812	0.265968	-0.194156	0.4712	0.116965	0.666181	0.485359	0.0566795	0.0265591	0.922222	-0.254732	0.341041	0.862431	1.72e-05	0.318195	0.229725	-0.420586	0.10477	0.605774	0.0128808	0.0879396	0.74605	-0.439625	0.0884015	-0.705625	0.00225794	0.20747	0.440701	0.0476626	0.860857	0.385762	0.140021	-0.23354	0.38402	0.0227112	0.933466	-0.588959	0.0163743	0.181062	0.50217	0.689065	0.00315254	0.680052	0.00374792
TMEM43	black	0.628933	0.0090564	-0.451438	0.0792159	-0.309307	0.243723	-0.325907	0.218001	0.250578	0.349241	0.469421	0.0665853	-0.0580039	0.831036	-0.204276	0.447925	0.934326	1.19e-07	0.408929	0.115785	-0.581456	0.0181529	0.678127	0.0038861	0.105328	0.697855	-0.439057	0.0888615	-0.778145	0.000385473	0.369774	0.158636	-0.0598215	0.825815	0.442813	0.0858513	-0.239255	0.372152	-0.0335198	0.90192	-0.732418	0.00125306	0.119073	0.6605	0.737339	0.00111637	0.86653	1.41e-05
CDH5	black	0.377689	0.149224	-0.465613	0.0691275	-0.328602	0.213996	-0.304087	0.252184	0.167049	0.536336	0.682242	0.00359554	0.121053	0.655177	-0.249731	0.350928	0.974683	1.67e-10	0.424194	0.101515	-0.445961	0.0833849	0.660311	0.0053696	0.0999946	0.712531	-0.501423	0.047842	-0.687232	0.00326694	0.256841	0.33692	-0.114512	0.672816	0.421536	0.103906	-0.183505	0.496321	0.139046	0.607549	-0.726754	0.00142699	0.104427	0.700327	0.626656	0.0093866	0.712702	0.00194469
CD300LG	black	0.551604	0.0267564	-0.472927	0.0643051	-0.403746	0.120932	-0.377348	0.149622	0.216958	0.419598	0.419142	0.106092	0.223134	0.406152	-0.156817	0.561918	0.930116	1.81e-07	0.429714	0.0966757	-0.395171	0.129794	0.776247	0.000406926	0.0116062	0.965973	-0.615184	0.0111984	-0.769994	0.000484706	0.35634	0.175508	0.0179276	0.947459	0.637571	0.00788587	-0.312321	0.238917	0.259534	0.331699	-0.834977	5.71e-05	0.264637	0.321936	0.737329	0.00111664	0.800402	0.000196021
RARG	black	0.498851	0.0491827	-0.284331	0.285839	-0.400264	0.124479	-0.483692	0.0576616	-0.0819344	0.762912	0.509668	0.0437265	0.295916	0.265792	-0.0542142	0.841941	0.901488	1.85e-06	0.472434	0.0646223	-0.244189	0.362069	0.835535	5.58e-05	0.212957	0.428433	-0.803937	0.000174719	-0.538372	0.0314419	0.0436626	0.872441	0.065168	0.8105	0.561458	0.0236296	-0.193141	0.473567	0.382857	0.143287	-0.742412	0.000988487	0.279753	0.294003	0.749087	0.000838709	0.55752	0.0248434
GEM	black	0.789477	0.000275896	-0.376674	0.15041	-0.237989	0.374762	-0.210903	0.433005	-0.060863	0.822827	0.340292	0.19717	0.00593174	0.982606	-0.249271	0.351845	0.882067	6.2e-06	0.256352	0.337874	-0.378671	0.148084	0.696483	0.00272191	0.152803	0.572095	-0.53528	0.0326215	-0.692198	0.00296444	0.0954283	0.725173	0.0888024	0.743636	0.384959	0.14092	-0.314761	0.235072	0.00356414	0.989548	-0.527488	0.035743	0.255639	0.339266	0.899345	2.14e-06	0.655768	0.0058122
ITGA8	black	-0.377315	0.14966	-0.0225726	0.933871	-0.103601	0.702597	-0.189436	0.482255	-0.262486	0.32603	0.891326	3.59e-06	-0.0698867	0.797036	0.133972	0.620843	0.41859	0.106601	0.488925	0.0546216	-0.238233	0.374259	0.193122	0.473611	0.557177	0.0249515	-0.240813	0.36895	0.276326	0.300206	-0.37268	0.155135	-0.178834	0.507532	-0.31762	0.230616	0.554071	0.0259456	0.0264254	0.922612	-0.175852	0.514753	-0.457344	0.0748917	-0.109466	0.686535	-0.111177	0.681873
NRIP2	black	-0.0401854	0.882531	-0.357868	0.173532	0.0120727	0.964606	-0.124852	0.645008	-0.315044	0.234628	0.752301	0.000773552	0.423345	0.102274	-0.349769	0.184179	0.676771	0.00398588	0.106349	0.695056	0.129088	0.633739	0.417626	0.107493	-0.0100658	0.970487	-0.479135	0.060409	-0.352691	0.180288	-0.273692	0.305025	-0.252443	0.345546	0.22676	0.398364	-0.159336	0.555573	0.376283	0.150868	-0.240186	0.370237	0.30435	0.251754	0.38563	0.140169	0.0386497	0.886993
COLEC12	black	0.378679	0.148075	-0.232263	0.386701	0.00920704	0.973004	-0.183673	0.49592	-0.39571	0.129225	0.670352	0.00448652	0.164233	0.543324	-0.410825	0.11394	0.793451	0.000244199	0.0787162	0.77199	-0.0388038	0.886545	0.46926	0.066691	0.171757	0.524743	-0.498315	0.0494659	-0.385495	0.140319	-0.302026	0.255575	0.00220748	0.993526	0.12203	0.652556	-0.203403	0.44991	0.127185	0.638795	-0.193379	0.473011	0.234117	0.382813	0.676882	0.00397763	0.178434	0.508498
MDK	black	0.0124323	0.963552	-0.130489	0.630029	-0.233765	0.383548	-0.117845	0.663807	-0.354954	0.177315	0.854992	2.44e-05	-0.214998	0.423915	0.184627	0.493644	0.617047	0.0108868	0.597696	0.0144775	-0.444825	0.0842689	0.479068	0.0604499	0.696455	0.00272342	-0.408742	0.115967	0.000554395	0.998374	-0.409731	0.115002	-0.306355	0.248486	-0.208567	0.438235	0.488621	0.0547944	-0.116337	0.667879	-0.28913	0.277428	-0.301868	0.255837	0.254296	0.341898	0.123676	0.64815
ANTXR1	black	0.4963	0.05054	0.0843258	0.756184	-0.381973	0.144291	-0.49209	0.0528412	-0.222934	0.406583	0.573503	0.020198	0.00589575	0.982711	-0.0630285	0.816621	0.817261	0.000110872	0.416785	0.108276	-0.334377	0.205572	0.642233	0.00730606	0.528902	0.0351603	-0.671582	0.00438682	-0.243015	0.364455	-0.134266	0.62007	0.208867	0.437561	0.183016	0.497487	-0.0127681	0.962568	0.0946904	0.727223	-0.493611	0.0520011	-0.0167163	0.951005	0.698926	0.00259103	0.421128	0.104276
SELENOI	black	-0.595767	0.0148808	0.513008	0.042137	0.410969	0.113801	0.32029	0.226501	0.0612269	0.821783	-0.340171	0.197339	-0.293485	0.269926	-0.0760714	0.779471	-0.857633	2.16e-05	-0.532001	0.0339088	0.286825	0.28145	-0.937749	8.23e-08	-0.117745	0.664076	0.800711	0.000194072	0.690426	0.00306963	-0.0816416	0.763737	0.0236656	0.930675	-0.676042	0.00404039	0.19848	0.461183	-0.365607	0.163749	0.797832	0.000212815	-0.399446	0.125322	-0.797471	0.000215269	-0.630286	0.00886455
WTIP	black	0.678849	0.00383381	-0.170441	0.527971	-0.152484	0.572908	-0.349285	0.184827	-0.346731	0.188281	0.490092	0.0539599	0.104807	0.699284	-0.254806	0.340896	0.856646	2.26e-05	0.214705	0.424561	-0.184582	0.493753	0.680455	0.00371951	0.288827	0.277954	-0.662091	0.00520361	-0.461074	0.0722501	-0.196183	0.466492	0.113629	0.67521	0.277659	0.297784	-0.24644	0.357519	0.123062	0.649793	-0.384215	0.141755	0.270723	0.31051	0.878818	7.43e-06	0.390964	0.134302
DIPK2A	black	-0.387518	0.138073	0.54445	0.0292179	-0.0272094	0.920323	-0.454618	0.0768655	-0.0705096	0.795263	0.589406	0.0162729	-0.254086	0.342309	0.0600854	0.825058	0.0839686	0.757188	0.241685	0.367167	-0.193004	0.473887	-0.191892	0.476487	0.559921	0.0240978	0.0228514	0.933056	0.564015	0.0228661	-0.190911	0.478787	0.194736	0.46985	-0.491853	0.0529731	0.491734	0.053039	-0.151773	0.57472	0.0438114	0.87201	-0.653482	0.00604569	-0.294833	0.267629	-0.165051	0.54129
NSD2	black	-0.446305	0.0831182	0.438395	0.0893996	0.359582	0.171333	0.265892	0.319559	-0.274753	0.303077	-0.593414	0.0153843	0.122012	0.652604	0.128591	0.635058	-0.91675	5.95e-07	-0.511553	0.0428241	0.663514	0.00507396	-0.614071	0.0113879	-0.23595	0.37899	0.370492	0.157767	0.623349	0.00988326	-0.34476	0.190973	0.0487149	0.857813	-0.285938	0.283006	0.0473846	0.861661	0.0834283	0.758707	0.73332	0.00122704	0.114353	0.673247	-0.573298	0.0202532	-0.810083	0.000142271
PTGFRN	black	0.474474	0.0633171	-0.529987	0.0347183	-0.377298	0.149681	-0.280431	0.292786	0.165731	0.539602	0.552627	0.026418	0.148766	0.582408	-0.153883	0.56935	0.958294	5.27e-09	0.467808	0.0676536	-0.448263	0.081614	0.745711	0.000911941	0.0738231	0.785846	-0.559861	0.0241161	-0.73949	0.00106058	0.278244	0.296725	-0.0936832	0.730022	0.518973	0.0394069	-0.202573	0.4518	0.177876	0.509847	-0.786966	0.000297621	0.176274	0.513729	0.689517	0.00312483	0.757098	0.000684068
EDN1	black	0.173958	0.519362	-0.217595	0.418201	-0.0112236	0.967094	0.0589845	0.828218	-0.357172	0.174431	0.871841	1.08e-05	-0.199902	0.457914	-0.318891	0.228651	0.696666	0.00271192	0.187829	0.486047	-0.303776	0.252694	0.281355	0.29113	0.408475	0.116229	-0.212983	0.428375	-0.18943	0.482268	-0.345711	0.18967	-0.304987	0.250714	-0.26599	0.319373	0.132162	0.625611	-0.219241	0.414601	-0.0616602	0.820541	-0.147194	0.586445	0.39952	0.125246	0.122328	0.651759
ALDH1A1	black	0.37901	0.147692	-0.560211	0.0240089	-0.391644	0.133565	-0.252177	0.346071	0.414522	0.110404	0.460919	0.0723586	0.0656276	0.809186	-0.116045	0.668667	0.850714	2.96e-05	0.4881	0.0550928	-0.55055	0.0271086	0.6156	0.0111283	-0.000390016	0.998856	-0.377411	0.149548	-0.709341	0.00208877	0.500974	0.0480739	-0.0478513	0.860311	0.489411	0.0543451	-0.154644	0.567418	0.103945	0.701651	-0.835036	5.7e-05	0.0167111	0.95102	0.505828	0.0456087	0.839741	4.71e-05
OSR1	black	0.692204	0.00296409	-0.218742	0.41569	-0.277177	0.298658	-0.372216	0.155691	-0.239266	0.372129	0.375661	0.151599	0.15295	0.571722	-0.113414	0.675794	0.827114	7.73e-05	0.332308	0.208566	-0.221605	0.409459	0.765905	0.000541885	0.248586	0.353213	-0.727347	0.0014079	-0.521966	0.038088	-0.0866477	0.749668	0.158164	0.558522	0.429625	0.0967529	-0.225315	0.401458	0.203669	0.449304	-0.536776	0.0320465	0.303913	0.252471	0.875533	8.87e-06	0.485216	0.0567637
CD99	black	0.660392	0.00536193	-0.359747	0.171122	-0.334757	0.205026	-0.2567	0.337195	-0.116763	0.666726	0.482178	0.0585638	0.148693	0.582598	-0.223295	0.405804	0.945973	3.12e-08	0.324881	0.219539	-0.312003	0.239422	0.762386	0.000595452	0.197799	0.462755	-0.661033	0.00530178	-0.632325	0.00858147	0.0388996	0.886267	-0.0207119	0.939312	0.429822	0.0965826	-0.280043	0.293483	0.169255	0.530888	-0.603476	0.0133201	0.256774	0.33705	0.867196	1.37e-05	0.597852	0.0144452
SOX13	black	0.346648	0.188393	-0.44467	0.08439	-0.277775	0.297574	0.110156	0.684654	-0.293085	0.27061	0.736953	0.00112665	0.0664408	0.806864	-0.244667	0.3611	0.847322	3.43e-05	0.303587	0.253005	-0.270253	0.311385	0.608805	0.0123185	0.269315	0.313131	-0.500826	0.0481508	-0.497235	0.0500395	-0.218422	0.416391	-0.412937	0.11191	0.151664	0.574998	-0.0657004	0.808978	0.0610017	0.822429	-0.368178	0.160582	0.165764	0.53952	0.630897	0.00877892	0.324202	0.220559
HOXA2	black	0.386759	0.138913	-0.318525	0.229216	-0.339241	0.198647	-0.339241	0.198647	0.144771	0.592689	0.67021	0.00449809	0.134507	0.619435	-0.339241	0.198647	0.937356	8.59e-08	0.319419	0.227838	-0.371895	0.156077	0.589483	0.0162554	0.103963	0.701601	-0.49608	0.0506586	-0.617134	0.0108724	0.249773	0.350843	-0.15868	0.557221	0.392532	0.13261	-0.25672	0.337155	0.159185	0.555952	-0.65808	0.00558345	0.114622	0.672517	0.624351	0.00973066	0.65697	0.00569233
HOXA3	black	0.224454	0.403306	-0.320306	0.226477	-0.320306	0.226477	-0.320306	0.226477	-0.158241	0.558328	0.549886	0.0273324	0.611905	0.0117637	-0.267086	0.317309	0.802055	0.00018581	0.231856	0.387557	0.111459	0.681106	0.681842	0.00362303	-0.0560883	0.836545	-0.766734	0.000529863	-0.51303	0.0421267	-0.0348418	0.89807	-0.0595606	0.826564	0.608524	0.0123698	-0.351305	0.182127	0.628162	0.00916714	-0.588397	0.0165026	0.461987	0.0716139	0.614538	0.0113081	0.303244	0.253568
CCDC68	black	0.339302	0.198561	-0.240747	0.369087	-0.36169	0.168653	-0.36037	0.170328	-0.167241	0.53586	0.687903	0.00322466	0.311945	0.239513	-0.209102	0.437034	0.891379	3.57e-06	0.371307	0.156783	-0.154669	0.567354	0.68401	0.00347621	0.222128	0.408327	-0.714435	0.00187366	-0.409704	0.115028	-0.0562483	0.836084	-0.0121782	0.964297	0.387039	0.138602	-0.1566	0.562469	0.37428	0.153231	-0.600318	0.0139432	0.177012	0.511939	0.644767	0.00700547	0.39323	0.131861
FOSB	black	0.348961	0.185263	-0.247422	0.355545	0.0444586	0.870134	-0.479881	0.0599527	-0.427869	0.0982751	0.675837	0.00405577	0.114954	0.671618	-0.0290394	0.914982	0.785335	0.000312472	0.402282	0.122415	-0.174452	0.518159	0.642607	0.00726108	0.384392	0.141555	-0.637342	0.00791526	-0.228363	0.394948	-0.363715	0.166106	0.0561588	0.836342	0.13236	0.625088	0.0805675	0.766764	0.168245	0.53338	-0.365895	0.163392	0.0737269	0.786119	0.613665	0.0114575	0.198462	0.461226
CCT6A	black	-0.780831	0.000356709	0.37302	0.15473	0.0767961	0.77742	0.319779	0.227285	-0.162136	0.548554	-0.184945	0.492887	-0.0677161	0.803223	0.426033	0.099884	-0.79198	0.000255556	-0.0315779	0.907578	0.295604	0.266322	-0.552012	0.026621	0.156932	0.561629	0.378625	0.148137	0.846318	3.58e-05	-0.347295	0.187514	-0.0169467	0.95033	-0.520947	0.0385333	0.573782	0.0201235	-0.0150898	0.955768	0.495023	0.0512299	-0.418265	0.106902	-0.851911	2.81e-05	-0.751234	0.000794713
IL20RB	black	-0.135708	0.616282	0.0712494	0.793158	-0.334523	0.205363	-0.313005	0.237835	-0.162211	0.548366	0.903814	1.58e-06	-0.152645	0.5725	0.123029	0.649881	0.5959	0.0148527	0.606494	0.0127455	-0.427749	0.0983794	0.351641	0.181681	0.673746	0.0042159	-0.37199	0.155963	0.131629	0.627017	-0.235327	0.380288	-0.0366562	0.89279	-0.207086	0.441567	0.495861	0.0507765	-0.0288969	0.915398	-0.37322	0.154491	-0.470363	0.0659667	0.107601	0.691629	0.151812	0.57462
FN1	black	0.399683	0.125077	-0.327363	0.21583	-0.274442	0.303647	-0.308767	0.244589	0.509398	0.0438569	0.466337	0.0686388	-0.00975701	0.971392	-0.455088	0.076523	0.82785	7.52e-05	0.178683	0.507896	-0.496632	0.0503621	0.376768	0.150299	-0.122476	0.651363	-0.187735	0.486268	-0.767183	0.000523455	0.605723	0.0128903	-0.0280111	0.917983	0.404928	0.119745	-0.386667	0.139015	-0.0429231	0.874585	-0.642667	0.00725385	0.0622777	0.818772	0.523859	0.0372713	0.864646	1.55e-05
CDKN1A	black	0.387621	0.137959	-0.344652	0.191121	-0.33234	0.208519	-0.442478	0.0861168	0.316315	0.232642	0.560699	0.02386	0.145235	0.591492	-0.290401	0.275226	0.895633	2.73e-06	0.355772	0.176247	-0.41356	0.111316	0.591226	0.0158646	-0.0100029	0.970671	-0.462707	0.0711154	-0.71179	0.00198297	0.415633	0.109355	-0.001447	0.995757	0.516238	0.0406416	-0.288459	0.278594	0.172477	0.52298	-0.75639	0.000696714	0.152989	0.571623	0.593156	0.0154403	0.777363	0.000394193
CALCRL	black	0.00720194	0.978882	-0.152852	0.571972	-0.324715	0.219788	-0.135359	0.617196	0.0152352	0.955342	0.936903	9.03e-08	-0.0736596	0.78631	-0.272755	0.30675	0.786241	0.000304148	0.368681	0.159967	-0.424149	0.101556	0.324965	0.219412	0.368617	0.160045	-0.272746	0.306765	-0.233466	0.384175	0.0141946	0.958389	-0.205381	0.445418	-0.0636073	0.814964	0.127909	0.636869	-0.0433721	0.873284	-0.410292	0.114457	-0.278905	0.29553	0.279474	0.294505	0.366382	0.16279
SULT1A1	black	0.475214	0.0628491	-0.412397	0.112427	-0.432402	0.0943793	-0.397364	0.127487	0.472526	0.064563	0.403172	0.121512	-0.0770822	0.77661	-0.0316658	0.907322	0.829368	7.1e-05	0.556142	0.0252793	-0.679398	0.00379441	0.632103	0.00861186	0.115323	0.670619	-0.374547	0.152915	-0.681916	0.00361792	0.556117	0.0252874	0.0250164	0.926728	0.46776	0.0676854	-0.10582	0.696505	-0.00718449	0.978933	-0.872288	1.05e-05	-0.0574586	0.832603	0.532523	0.033701	0.936437	9.49e-08
POGLUT3	black	0.642547	0.00726823	-0.287807	0.279731	-0.427268	0.0987993	-0.019486	0.942898	-0.226934	0.397992	0.554234	0.0258925	-0.0230181	0.932568	-0.212268	0.429964	0.891696	3.5e-06	0.334728	0.205067	-0.37965	0.146952	0.680052	0.00374794	0.372891	0.154883	-0.574688	0.0198827	-0.493378	0.0521293	-0.0937973	0.729705	-0.0277143	0.918849	0.202648	0.451629	-0.131016	0.628636	0.00659131	0.980672	-0.470012	0.0661966	0.101798	0.707557	0.809613	0.000144562	0.49386	0.0518645
DRC3	black	-0.348281	0.18618	-0.047436	0.861512	0.0021185	0.993787	-0.0809477	0.765692	-0.348281	0.18618	0.685279	0.00339258	0.485829	0.0564052	-0.348281	0.18618	0.372412	0.155456	-0.0493124	0.856086	0.357678	0.173778	0.129687	0.632153	-0.0141308	0.958576	-0.350079	0.183763	-0.00546071	0.983987	-0.351971	0.181242	-0.26223	0.32652	0.0682522	0.801694	-0.0927826	0.732529	0.460456	0.072683	-0.0210548	0.938309	0.202246	0.452547	0.0751242	0.782155	-0.271612	0.308861
LAMA4	black	0.667931	0.00468793	-0.471312	0.0653481	-0.137675	0.61113	-0.360265	0.170461	-0.0248279	0.927279	0.462553	0.0712216	0.132279	0.625301	-0.268683	0.314313	0.939483	6.79e-08	0.284353	0.285801	-0.323994	0.220873	0.730402	0.00131286	0.0439582	0.871584	-0.578524	0.0188874	-0.751385	0.000791686	0.12724	0.638647	-0.0114822	0.966336	0.484587	0.0571329	-0.336923	0.201927	0.128404	0.635556	-0.603622	0.0132918	0.329674	0.212415	0.85183	2.82e-05	0.664354	0.00499864
RIPOR1	black	0.244191	0.362064	-0.472203	0.0647709	-0.0331098	0.903114	-0.218452	0.416324	-0.298182	0.261975	0.741872	0.00100149	0.20925	0.436702	-0.173366	0.520807	0.833246	6.11e-05	0.323806	0.221157	-0.163273	0.545716	0.648305	0.00660224	0.17129	0.525886	-0.571742	0.0206741	-0.489266	0.0544275	-0.236379	0.3781	-0.354842	0.177461	0.264211	0.322743	-0.0760847	0.779434	0.206641	0.44257	-0.406639	0.11804	0.26392	0.323297	0.581924	0.0180377	0.283445	0.287408
ENG	black	0.554961	0.0256576	-0.490593	0.0536775	-0.316773	0.231931	-0.281344	0.291151	0.129085	0.63375	0.554055	0.0259506	0.0626445	0.817721	-0.212036	0.430479	0.974745	1.64e-10	0.408074	0.116623	-0.481623	0.058897	0.727055	0.00141729	0.109423	0.686652	-0.525651	0.0365105	-0.763457	0.000578708	0.247607	0.355175	-0.13336	0.622453	0.460034	0.07298	-0.23745	0.375877	0.0743576	0.784329	-0.715013	0.00185042	0.186291	0.489689	0.750436	0.000810831	0.77046	0.000478509
UPK1B	black	-0.177131	0.511649	-0.143525	0.595912	0.124897	0.644888	-0.107574	0.691702	-0.220414	0.412045	0.853324	2.63e-05	-0.220414	0.412045	-0.109163	0.687363	0.483216	0.0579438	0.283062	0.288088	-0.311999	0.239429	0.136067	0.615341	0.395229	0.129732	-0.0771363	0.776457	-0.0184343	0.945976	-0.298352	0.261689	-0.400486	0.124251	-0.326307	0.217403	0.346132	0.189096	-0.212616	0.42919	-0.0530684	0.845244	-0.305625	0.249673	0.0740893	0.78509	0.032221	0.905704
CRIM1	black	0.384626	0.141293	-0.451565	0.0791215	-0.0964455	0.722351	0.0693338	0.798611	-0.192248	0.475654	0.661501	0.0052582	-0.108358	0.689559	-0.266844	0.317764	0.796666	0.00022082	0.241145	0.368271	-0.371194	0.15692	0.461012	0.0722932	0.246231	0.35794	-0.29292	0.270893	-0.453032	0.0780316	-0.127243	0.63864	-0.299455	0.259845	0.00728487	0.978639	-0.0328438	0.903889	-0.137622	0.611269	-0.280639	0.292413	0.00386711	0.98866	0.570824	0.0209256	0.370304	0.157994
LOXL1	black	0.599733	0.0140611	-0.370578	0.157663	-0.28871	0.278158	-0.39568	0.129256	0.314241	0.235888	0.2835	0.28731	0.215735	0.422289	-0.358242	0.173051	0.844357	3.89e-05	0.181817	0.500358	-0.309705	0.243084	0.604884	0.0130496	-0.173261	0.521064	-0.466798	0.0683291	-0.836608	5.35e-05	0.482779	0.0582043	0.0210405	0.938351	0.64896	0.00652965	-0.522006	0.0380708	0.198701	0.460674	-0.708758	0.00211459	0.353614	0.179072	0.748134	0.000858876	0.82081	9.76e-05
TMEM100	black	0.175536	0.51552	-0.503682	0.0466864	-0.0339709	0.900606	0.0394144	0.884771	-0.177513	0.510724	0.830499	6.8e-05	-0.258079	0.334515	-0.0722042	0.790444	0.750633	0.000806822	0.444549	0.084485	-0.527594	0.035699	0.437623	0.0900308	0.411146	0.11363	-0.217422	0.41858	-0.307545	0.246558	-0.18605	0.49026	-0.399607	0.125156	-0.158903	0.556662	0.270459	0.311001	-0.243105	0.364271	-0.300787	0.257627	-0.229511	0.39251	0.357819	0.173595	0.32308	0.222253
PLXDC2	black	0.32005	0.22687	-0.111221	0.681752	-0.368558	0.160117	-0.121203	0.654774	-0.160324	0.553092	0.824333	8.58e-05	-0.0917913	0.73529	-0.291286	0.273699	0.874851	9.2e-06	0.333847	0.206337	-0.407469	0.117219	0.469192	0.0667357	0.459652	0.0732491	-0.430727	0.0958058	-0.301598	0.256284	-0.106814	0.693781	-0.0848357	0.754752	-0.0168799	0.950526	0.0253759	0.925678	-0.0617984	0.820145	-0.388561	0.136924	-0.154132	0.568717	0.567577	0.0218345	0.394499	0.130507
BCAM	black	0.4614	0.0720226	-0.51071	0.0432256	-0.242696	0.365103	-0.217819	0.417709	0.241219	0.368119	0.460259	0.0728216	0.247739	0.35491	-0.43939	0.0885914	0.898735	2.23e-06	0.157427	0.560379	-0.277861	0.297419	0.583017	0.0177711	-0.196583	0.465564	-0.427468	0.0986248	-0.870987	1.13e-05	0.379249	0.147415	-0.171969	0.524223	0.577435	0.0191658	-0.491131	0.0533757	0.194796	0.469711	-0.640704	0.00749243	0.371885	0.156088	0.696081	0.00274396	0.735755	0.00115897
PHETA2	black	0.748084	0.000859955	-0.344438	0.191415	-0.388339	0.137168	-0.424773	0.100999	0.0109301	0.967954	0.309646	0.24318	0.1286	0.635034	-0.0397092	0.883915	0.886598	4.77e-06	0.451696	0.0790236	-0.39015	0.135186	0.84702	3.47e-05	0.177355	0.511107	-0.708743	0.00211526	-0.672864	0.00428486	0.175106	0.516566	0.102209	0.706425	0.576008	0.0195356	-0.254977	0.340561	0.191915	0.476432	-0.750976	0.000799884	0.280692	0.292317	0.872447	1.04e-05	0.73082	0.00130027
DOCK6	black	0.572241	0.0205384	-0.619101	0.0105513	-0.312444	0.238723	0.0262943	0.922995	-0.240708	0.369165	0.417477	0.107632	0.118254	0.662705	0.037988	0.888917	0.823064	8.99e-05	0.46163	0.0718623	-0.329968	0.211984	0.846825	3.5e-05	0.216097	0.421492	-0.646246	0.00683458	-0.642277	0.00730072	-0.125781	0.642531	-0.26514	0.320981	0.410192	0.114554	-0.0873255	0.747769	0.13983	0.605507	-0.563903	0.0228993	0.316041	0.23307	0.770675	0.000475682	0.486972	0.0557415
UBXN11	black	0.619066	0.010557	-0.492075	0.0528497	0.0458148	0.866205	-0.330053	0.21186	-0.0226412	0.93367	0.446004	0.0833513	-0.176289	0.513692	-0.0898277	0.74077	0.797993	0.00021173	0.379145	0.147535	-0.525968	0.0363773	0.608752	0.0123282	0.212789	0.428805	-0.353167	0.17966	-0.565054	0.0225615	0.0827427	0.760636	-0.0842481	0.756403	0.19428	0.470912	-0.0575445	0.832356	-0.163526	0.545085	-0.487342	0.0555282	0.0242087	0.929088	0.678731	0.00384228	0.618898	0.0105841
ANXA2	black	0.647507	0.0066915	-0.487746	0.0552955	-0.377109	0.149902	-0.235552	0.379818	-0.0897714	0.740927	0.469487	0.0665416	0.046685	0.863685	0.0264995	0.922396	0.912529	8.32e-07	0.557332	0.0249027	-0.45909	0.0736466	0.854699	2.47e-05	0.285119	0.284447	-0.670652	0.00446199	-0.615689	0.0111133	0.0293335	0.914124	0.0312641	0.908493	0.4261	0.0998254	-0.0619797	0.819626	0.11371	0.674991	-0.707724	0.00216108	0.16564	0.539829	0.796578	0.000221435	0.644231	0.00706817
UTRN	black	0.304091	0.252179	-0.459633	0.073262	-0.0364605	0.893359	-0.23383	0.383413	0.0558081	0.837351	0.757358	0.00067947	-0.295891	0.265835	-0.0914419	0.736265	0.830984	6.67e-05	0.479645	0.0600967	-0.651947	0.00620665	0.468446	0.0672295	0.346775	0.18822	-0.215545	0.422707	-0.425519	0.100339	0.0693359	0.798605	-0.218922	0.415298	-0.0271357	0.920539	0.172155	0.523768	-0.268953	0.313808	-0.466127	0.0687803	-0.24959	0.351208	0.427775	0.0983566	0.568883	0.0214655
SERPINF1	black	0.534936	0.0327547	-0.433743	0.0932487	-0.158265	0.558267	-0.379221	0.147448	0.473492	0.0639431	0.224704	0.40277	0.158362	0.558023	-0.420265	0.105063	0.773879	0.000435069	0.104273	0.70075	-0.338255	0.200037	0.466581	0.068475	-0.307934	0.245932	-0.282681	0.288766	-0.871096	1.12e-05	0.617399	0.0108288	0.0496804	0.855023	0.614264	0.0113549	-0.550878	0.0269987	0.113524	0.675495	-0.664097	0.00502163	0.307108	0.247266	0.634639	0.00826882	0.857463	2.18e-05
CDC42BPG	black	-0.129747	0.631995	0.467514	0.0678494	-0.348734	0.185569	-0.326967	0.21642	-0.147849	0.584762	0.756003	0.000703702	-0.278394	0.296453	0.00817412	0.976032	0.395359	0.129596	0.375842	0.151386	-0.359024	0.172046	0.098146	0.717641	0.725393	0.00147159	-0.214405	0.425224	0.324284	0.220436	-0.220309	0.412274	0.056538	0.835251	-0.37588	0.151342	0.420145	0.105172	-0.164175	0.543469	-0.142277	0.599145	-0.546306	0.0285634	0.027174	0.920427	0.0484272	0.858645
MPHOSPH6	black	-0.690784	0.00304816	0.437253	0.0903339	0.376918	0.150124	0.242625	0.365247	-0.331262	0.210088	-0.271772	0.308565	0.0928197	0.732426	0.144202	0.59416	-0.822237	9.27e-05	-0.378468	0.148319	0.593562	0.0153523	-0.659429	0.00545333	-0.056438	0.835538	0.392584	0.132553	0.806567	0.000160153	-0.456808	0.0752768	0.0587828	0.828798	-0.497099	0.0501118	0.286871	0.281369	0.0625516	0.817987	0.728968	0.00135682	-0.171025	0.526538	-0.717442	0.00175539	-0.90609	1.34e-06
CCN1	black	0.396565	0.128324	-0.604816	0.0130625	-0.188871	0.483586	-0.250541	0.349314	-0.17113	0.526281	0.594722	0.0151027	0.158533	0.557592	0.0655377	0.809444	0.871346	1.11e-05	0.57327	0.0202606	-0.343027	0.193361	0.810762	0.000139014	0.234006	0.383046	-0.64935	0.00648668	-0.524579	0.0369642	-0.100068	0.712328	-0.0389487	0.886124	0.373756	0.153853	0.0446322	0.869631	0.214192	0.425696	-0.646623	0.00679152	0.153363	0.570672	0.634222	0.00832459	0.467431	0.0679053
KDELR3	black	0.585666	0.0171374	-0.236711	0.377409	-0.541286	0.0303601	-0.456265	0.0756683	0.29639	0.264992	0.305545	0.249803	0.00116036	0.996597	0.0455013	0.867113	0.797966	0.000211916	0.569096	0.0214056	-0.569842	0.0211975	0.715843	0.0018175	0.240228	0.370152	-0.552349	0.0265095	-0.551814	0.0266866	0.412424	0.112401	0.196683	0.465333	0.494681	0.0514159	-0.107087	0.693036	0.105891	0.696312	-0.858775	2.05e-05	-0.0166841	0.951099	0.639791	0.00760537	0.835147	5.67e-05
PLCL2	black	-0.409149	0.11557	-0.0357686	0.895372	0.194921	0.46942	-0.0496105	0.855225	-0.187945	0.485772	-0.524756	0.036889	0.460358	0.0727517	0.55195	0.0266415	-0.601678	0.0136721	0.0161663	0.952615	0.543395	0.0295952	-0.0279677	0.91811	-0.245244	0.359933	-0.111243	0.681694	0.366867	0.162191	-0.230817	0.389748	-0.0218425	0.936005	0.227065	0.397713	0.142554	0.598426	0.517761	0.0399505	0.111988	0.679666	0.27356	0.305268	-0.415593	0.109393	-0.521703	0.0382027
C2H2orf69	black	-0.548795	0.0277033	0.342968	0.193443	0.431692	0.0949821	0.293242	0.270342	-0.226507	0.398904	-0.328556	0.214063	-0.182011	0.499894	0.217968	0.417385	-0.824521	8.52e-05	-0.29209	0.272315	0.346364	0.188779	-0.671438	0.00439845	0.0495809	0.855311	0.5284	0.0353663	0.8006	0.00019477	-0.371329	0.156756	0.100479	0.711194	-0.626435	0.00941921	0.398521	0.126281	-0.185999	0.490381	0.714147	0.00188532	-0.357422	0.174108	-0.725185	0.00147849	-0.778932	0.000376858
EGR1	black	0.323957	0.220929	-0.335953	0.203312	0.0699722	0.796793	-0.554323	0.0258636	-0.272009	0.308127	0.602177	0.0135738	-0.047312	0.861871	0.213491	0.427248	0.722656	0.0015647	0.600943	0.0138181	-0.378884	0.147837	0.660644	0.0053382	0.461726	0.0717956	-0.558061	0.024674	-0.177843	0.509927	-0.25271	0.345019	0.107693	0.691377	0.0967856	0.721408	0.279639	0.294208	0.0565102	0.835331	-0.475393	0.0627359	-0.112766	0.677552	0.483745	0.0576302	0.301414	0.256589
ALDH1A2	black	-0.472236	0.0647497	-0.00884223	0.974073	0.170052	0.528929	-0.30907	0.244103	0.092292	0.733895	0.500905	0.0481098	0.242455	0.365595	-0.215555	0.422685	0.193992	0.471582	0.012066	0.964625	0.108321	0.689662	-0.120684	0.656168	-0.100553	0.710989	0.00519699	0.98476	0.074969	0.782595	0.0401263	0.882703	-0.156113	0.563699	-0.0329084	0.903701	0.0481936	0.859321	0.223051	0.406332	-0.0881152	0.745558	-0.163808	0.544382	-0.202583	0.451779	-0.0733119	0.787297
SEMA3B	black	0.791208	0.000261691	-0.320481	0.226209	-0.26033	0.330166	-0.302898	0.254137	-0.20851	0.438363	0.421161	0.104246	0.0169254	0.950393	-0.137076	0.612697	0.908521	1.13e-06	0.359916	0.170907	-0.367538	0.161366	0.791088	0.000262657	0.297165	0.263684	-0.666118	0.00484337	-0.592382	0.0156094	-0.0523841	0.847217	0.0648473	0.811417	0.363478	0.166402	-0.209598	0.435922	0.0558632	0.837192	-0.545564	0.0288238	0.241773	0.366986	0.924742	3e-07	0.583927	0.0175513
MID1	black	0.430376	0.0961064	-0.149831	0.579681	-0.490937	0.0534844	-0.433583	0.0933826	0.413755	0.11113	0.422103	0.103392	0.0292204	0.914454	-0.221104	0.410547	0.804329	0.000172484	0.367853	0.160979	-0.49654	0.0504114	0.509623	0.0437479	0.0882107	0.745291	-0.398173	0.126642	-0.59524	0.0149925	0.513876	0.0417312	0.109838	0.685521	0.448156	0.0816958	-0.242621	0.365257	0.0800818	0.768134	-0.757279	0.000680859	-0.00740092	0.978298	0.551506	0.0267891	0.823697	8.78e-05
MBTPS1	black	0.505039	0.0460028	-0.324568	0.220009	-0.412502	0.112326	-0.448418	0.0814956	0.36939	0.159103	0.426738	0.0992646	0.0358138	0.895241	-0.151493	0.575435	0.878229	7.67e-06	0.43515	0.0920726	-0.548277	0.0278805	0.655221	0.00586746	0.0888983	0.743368	-0.466785	0.068338	-0.716555	0.00178962	0.477484	0.0614277	-0.0246075	0.927923	0.521135	0.0384508	-0.250075	0.350242	0.0786626	0.772141	-0.814243	0.000123285	0.0932017	0.731362	0.636039	0.00808417	0.883475	5.72e-06
MMRN1	black	0.193788	0.472057	-0.365483	0.163902	-0.356704	0.175036	-0.358855	0.172263	0.0611657	0.821959	0.649912	0.00642532	0.43305	0.0938314	-0.256873	0.336857	0.87071	1.14e-05	0.34946	0.184592	-0.133265	0.622703	0.644577	0.00702768	-0.00959719	0.97186	-0.638683	0.00774437	-0.566585	0.0221182	0.150565	0.577804	0.00261286	0.992338	0.543762	0.0294634	-0.251126	0.348155	0.458631	0.0739723	-0.697119	0.00268731	0.26276	0.325508	0.539298	0.0310949	0.491954	0.0529165
C1QTNF7	black	0.631937	0.00863478	-0.416036	0.108977	-0.308217	0.245475	-0.357358	0.17419	-0.0400221	0.883006	0.458905	0.0737779	-0.198403	0.461362	0.229194	0.393182	0.843695	4e-05	0.702297	0.00241879	-0.665613	0.00488744	0.825422	8.24e-05	0.483489	0.0577816	-0.580104	0.0184886	-0.47736	0.0615049	0.0340518	0.90037	0.0281644	0.917535	0.265918	0.31951	0.161153	0.551014	-0.084774	0.754926	-0.706491	0.00221755	-0.0681569	0.801966	0.691227	0.00302171	0.682102	0.00360518
USP53	black	0.37758	0.149352	-0.109452	0.686574	-0.286137	0.282656	-0.0593453	0.827182	-0.050973	0.851289	0.366881	0.162174	0.471514	0.0652172	-0.710067	0.00205694	0.680868	0.00369059	-0.232817	0.385536	0.193243	0.473328	0.336916	0.201937	-0.247808	0.354772	-0.452932	0.0781055	-0.584554	0.0174011	0.116812	0.666595	0.038483	0.887478	0.466449	0.0685635	-0.682417	0.00358357	0.390386	0.134929	-0.280744	0.292224	0.515127	0.0411513	0.663682	0.00505889	0.307324	0.246916
DLL4	black	0.544537	0.0291869	-0.296866	0.264188	-0.344071	0.19192	-0.352429	0.180636	-0.092836	0.73238	0.618953	0.0105753	0.145368	0.591148	-0.222657	0.407181	0.972389	3.05e-10	0.382931	0.143203	-0.333859	0.206319	0.744322	0.00094355	0.246432	0.357536	-0.670674	0.00446022	-0.587505	0.0167079	0.0275408	0.919356	-0.0356447	0.895733	0.398562	0.126238	-0.209407	0.436351	0.179992	0.504742	-0.62842	0.00912995	0.194925	0.469412	0.794364	0.000237361	0.585469	0.017184
NOSTRIN	black	0.357593	0.173887	-0.408615	0.116092	-0.391355	0.133878	-0.294167	0.268762	0.187369	0.487134	0.732708	0.00124466	-0.133692	0.621579	-0.0498398	0.854562	0.929282	1.96e-07	0.608066	0.0124538	-0.66951	0.00455574	0.651912	0.00621039	0.333548	0.206769	-0.432112	0.0946255	-0.556751	0.0250861	0.230817	0.389748	-0.153645	0.569955	0.248959	0.352468	0.0748513	0.782929	-0.0600474	0.825167	-0.739543	0.00105926	-0.133023	0.623341	0.525814	0.0364419	0.743411	0.000964783
TPST2	black	0.534553	0.0329034	-0.362167	0.168051	-0.100784	0.710353	-0.399731	0.125028	-0.359328	0.171658	0.581618	0.0181129	-0.0694491	0.798283	0.175288	0.516124	0.812114	0.00013272	0.595438	0.0149504	-0.412432	0.112394	0.798571	0.000207871	0.490635	0.0536543	-0.666214	0.00483511	-0.347191	0.187655	-0.292732	0.271214	-0.0571237	0.833566	0.186219	0.48986	0.176886	0.512242	0.0264104	0.922656	-0.502163	0.0474611	0.0576208	0.832137	0.696055	0.00274537	0.38798	0.137563
LIFR	black	-0.32947	0.212716	-0.024299	0.928824	-0.348868	0.185389	-0.383956	0.142046	0.176615	0.5129	0.690378	0.00307256	0.327834	0.215131	-0.108235	0.689896	0.530122	0.0346632	0.332828	0.20781	-0.102845	0.704674	0.263706	0.323704	0.103826	0.701978	-0.355479	0.176629	-0.114328	0.673316	0.154595	0.567544	-0.120957	0.655435	0.2327	0.385783	0.0395405	0.884405	0.383957	0.142045	-0.508134	0.0444714	-0.107742	0.691245	0.0135482	0.960283	0.235672	0.379568
TNFAIP8L3	black	-0.0155789	0.954335	-0.00931421	0.97269	0.181431	0.501284	-0.0600503	0.825159	-0.228832	0.393951	0.800211	0.00019723	-0.151112	0.576407	-0.516755	0.040406	0.51926	0.0392788	-0.0718864	0.791347	-0.132738	0.624092	-0.024063	0.929514	0.207899	0.439737	0.000168987	0.999504	-0.09953	0.713814	-0.244444	0.361552	-0.0495558	0.855383	-0.329361	0.212876	0.0110626	0.967566	-0.222577	0.407355	0.122292	0.651853	-0.151978	0.574197	0.212836	0.428701	0.0150913	0.955763
PLPP1	black	0.389218	0.136203	-0.154607	0.567513	-0.559912	0.0241007	-0.334446	0.205473	-0.116847	0.6665	0.600411	0.0139246	0.219502	0.414032	-0.0433183	0.873439	0.882609	6.01e-06	0.495006	0.0512391	-0.286339	0.282301	0.752258	0.000774389	0.366614	0.162503	-0.754869	0.000724529	-0.395307	0.129651	-0.0244176	0.928478	0.0214149	0.937256	0.39505	0.129922	-0.0727001	0.789034	0.305832	0.249337	-0.675334	0.00409381	0.107922	0.690752	0.663767	0.00505117	0.483706	0.0576533
FZD6	black	0.402149	0.12255	-0.0395549	0.884363	-0.265439	0.320415	-0.169704	0.529784	-0.236096	0.378688	0.651745	0.00622809	0.224494	0.403221	-0.567595	0.0218294	0.832083	6.39e-05	-0.00322556	0.990541	-0.0388182	0.886503	0.427342	0.0987345	0.151453	0.575536	-0.513469	0.0419211	-0.41409	0.110812	-0.107741	0.691246	0.0157162	0.953933	0.199199	0.459529	-0.371442	0.156621	0.188483	0.484501	-0.275641	0.301455	0.225862	0.400284	0.704696	0.00230197	0.290842	0.274463
NDNF	black	0.00419939	0.987685	-0.287631	0.28004	-0.0620234	0.8195	-0.0189078	0.94459	-0.293133	0.270528	0.894308	2.98e-06	0.0815769	0.763919	-0.318389	0.229425	0.713525	0.00191069	0.216244	0.421169	-0.155366	0.56559	0.342558	0.19401	0.265493	0.320314	-0.329607	0.212514	-0.221555	0.409568	-0.281435	0.290988	-0.293991	0.269062	-0.0718161	0.791546	0.0628532	0.817124	0.064643	0.812001	-0.198784	0.460484	-0.0427156	0.875187	0.335365	0.204153	0.0977471	0.718745
GLI3	black	0.430828	0.0957195	-0.229078	0.393429	0.191822	0.476651	-0.0845826	0.755463	-0.480437	0.0596142	0.656738	0.00571537	-0.0892145	0.742484	-0.396076	0.128839	0.71053	0.00203683	0.019132	0.943934	-0.143085	0.597051	0.375532	0.151751	0.268013	0.315567	-0.329845	0.212164	-0.345552	0.189887	-0.407664	0.117027	-0.213238	0.427808	-0.094531	0.727665	-0.117282	0.665325	-0.147589	0.58543	0.00281536	0.991744	0.159617	0.554866	0.655197	0.00586983	0.127647	0.637565
LMO7	black	-0.0657096	0.808952	-0.253542	0.34338	0.227224	0.397374	-0.373611	0.154025	0.109417	0.686669	0.537379	0.0318169	0.437768	0.0899121	-0.618925	0.0105798	0.555775	0.0253964	-0.187665	0.486435	0.178648	0.507982	0.125571	0.643091	-0.397547	0.127295	-0.192456	0.475167	-0.474969	0.0630037	0.167325	0.535653	-0.106315	0.695148	0.338289	0.19999	-0.469176	0.0667465	0.338602	0.199548	-0.217062	0.41937	0.344491	0.191342	0.265194	0.32088	0.211762	0.43109
PRMT5	black	-0.741893	0.00100099	0.0502202	0.853463	0.466699	0.0683958	0.158031	0.558857	0.0671926	0.804717	-0.389465	0.135933	0.212664	0.429083	0.176552	0.513054	-0.771442	0.000465681	-0.308994	0.244225	0.505524	0.04576	-0.57761	0.0191209	-0.438986	0.0889187	0.46388	0.0703083	0.423159	0.102441	-0.0737448	0.786068	-0.016476	0.951708	-0.150341	0.578376	0.13834	0.609392	0.154524	0.567724	0.460766	0.0724656	0.0213389	0.937478	-0.772771	0.000448775	-0.602233	0.0135628
HINT1	black	0.372071	0.155865	0.227868	0.396	0.39207	0.133107	-0.110824	0.682834	-0.0472054	0.86218	-0.822236	9.27e-05	0.00109748	0.996782	-0.0128408	0.962355	-0.48258	0.0583235	-0.466195	0.0687343	0.341675	0.195238	-0.239533	0.371579	-0.338152	0.200183	0.177597	0.510523	0.0643609	0.812808	0.0394068	0.884793	0.424105	0.101595	0.0892163	0.742478	-0.347942	0.186638	-0.0527366	0.8462	0.366745	0.162342	0.319276	0.228058	0.0857741	0.752118	-0.156565	0.562555
ERG	black	0.484497	0.0571861	-0.42743	0.0986582	-0.31202	0.239395	-0.350568	0.183109	0.113555	0.675412	0.609882	0.0121235	0.162117	0.548602	-0.280033	0.293501	0.983421	8.84e-12	0.369448	0.159033	-0.385918	0.139848	0.699294	0.00257173	0.0764468	0.778408	-0.564744	0.0226522	-0.721749	0.00159659	0.230605	0.390195	-0.0620486	0.819428	0.481584	0.0589204	-0.273219	0.305894	0.175709	0.515099	-0.711071	0.00201356	0.20598	0.444065	0.727616	0.00139931	0.712134	0.00196849
CHST3	black	0.637868	0.00784796	-0.533832	0.0331853	-0.20038	0.456816	-0.242732	0.365031	-0.303606	0.252975	0.366132	0.163099	0.297297	0.263461	-0.0207482	0.939206	0.826045	8.05e-05	0.386261	0.139466	-0.147202	0.586425	0.885774	5.01e-06	0.126612	0.640317	-0.782627	0.000338493	-0.606679	0.0127109	-0.141834	0.600296	-0.114917	0.671721	0.542299	0.0299909	-0.222673	0.407147	0.341305	0.195753	-0.586881	0.0168527	0.450213	0.0801348	0.8461	3.61e-05	0.431125	0.0954659
RBPMS2	black	0.769462	0.000491845	-0.448677	0.0812984	-0.161644	0.549785	-0.417846	0.107289	0.222142	0.408296	0.0015331	0.995504	-0.0540921	0.842293	0.089122	0.742742	0.664071	0.00502392	0.405355	0.119318	-0.493308	0.0521675	0.698223	0.00262813	0.0389616	0.886087	-0.438707	0.0891455	-0.686138	0.00333681	0.358566	0.172635	0.182917	0.497726	0.535652	0.0324775	-0.223592	0.405163	-0.00417581	0.987754	-0.682247	0.00359521	0.213735	0.426706	0.718916	0.00169965	0.800719	0.000194025
ATP8A1	black	-0.676824	0.00398193	0.399937	0.124816	0.361962	0.16831	0.382162	0.144076	-0.359155	0.171879	-0.239426	0.3718	-0.0251546	0.926324	0.156498	0.562725	-0.82729	7.68e-05	-0.366556	0.162575	0.514255	0.0415546	-0.68005	0.00374806	0.0165496	0.951493	0.457502	0.0747781	0.820886	9.74e-05	-0.497585	0.0498532	-0.0551534	0.839236	-0.601556	0.0136962	0.350927	0.18263	-0.0555528	0.838086	0.782723	0.000337542	-0.234579	0.381847	-0.73452	0.00119309	-0.914613	7.06e-07
IL17RB	black	0.122278	0.651893	-0.352066	0.181117	-0.267071	0.317338	-0.0506183	0.852314	0.158878	0.556723	0.737092	0.00112293	0.0576288	0.832114	-0.406123	0.118553	0.794739	0.000234603	0.229812	0.391872	-0.340192	0.19731	0.347405	0.187365	0.0531781	0.844927	-0.244018	0.362415	-0.526468	0.0361674	0.184684	0.493508	-0.0655281	0.809471	0.172734	0.522351	-0.134008	0.620746	0.0261809	0.923327	-0.452118	0.0787094	-0.00741672	0.978252	0.383426	0.142644	0.491923	0.0529337
ACTN4	black	0.574247	0.0199996	-0.564256	0.0227951	0.0729061	0.788449	-0.0914469	0.736251	-0.0334263	0.902192	0.42182	0.103649	-0.384378	0.141572	0.0045343	0.986703	0.700731	0.00249758	0.397374	0.127477	-0.648821	0.00654503	0.556377	0.0252046	0.269144	0.313451	-0.202731	0.45144	-0.608379	0.0123963	0.0132761	0.96108	-0.312175	0.239149	0.0664493	0.806839	0.0610976	0.822154	-0.394642	0.130356	-0.362126	0.168102	0.0138866	0.959292	0.596657	0.0146936	0.602714	0.0134684
LRRC23	black	-0.309049	0.244137	0.171433	0.525537	0.103059	0.704085	0.0103955	0.969521	-0.221988	0.408629	0.864247	1.58e-05	-0.309049	0.244137	-0.309049	0.244137	0.319341	0.227959	0.0430201	0.874304	-0.211963	0.430642	-0.189455	0.482211	0.434025	0.0930118	0.136842	0.613309	0.238557	0.373591	-0.318589	0.229118	-0.29353	0.269849	-0.593193	0.0154323	0.326219	0.217535	-0.324688	0.219828	0.211226	0.432285	-0.478975	0.0605073	-0.10666	0.694204	-0.154263	0.568385
LAMB1	black	0.584955	0.0173058	-0.412632	0.112202	-0.329291	0.212979	-0.498516	0.0493595	0.12412	0.646964	0.402384	0.122311	0.224361	0.403507	-0.0953805	0.725306	0.918068	5.34e-07	0.452942	0.0780983	-0.359033	0.172035	0.798957	0.000205323	0.0793095	0.770314	-0.675057	0.00411489	-0.678188	0.00388167	0.263758	0.323605	0.110842	0.682786	0.610183	0.0120695	-0.264031	0.323086	0.283494	0.287322	-0.810255	0.000141441	0.242538	0.365426	0.763698	0.000574991	0.736466	0.00113969
MYL9	black	0.449924	0.080353	-0.639408	0.00765319	-0.14763	0.585324	-0.330302	0.211494	-0.11748	0.664792	0.445313	0.0838883	0.220786	0.411236	0.118797	0.661242	0.834412	5.84e-05	0.545717	0.0287698	-0.309074	0.244096	0.859296	2e-05	0.133523	0.622023	-0.678059	0.00389102	-0.607603	0.0125391	-0.023384	0.931499	-0.136382	0.614516	0.512247	0.0424951	-0.0539124	0.842811	0.273069	0.306171	-0.690902	0.00304109	0.283319	0.287632	0.670296	0.00449106	0.525448	0.0365962
INPP5K	black	0.781892	0.000345853	-0.454654	0.0768393	-0.336745	0.202181	-0.218533	0.416148	0.0272366	0.920244	0.33537	0.204145	-0.0940269	0.729067	-0.0405404	0.8815	0.869801	1.2e-05	0.453857	0.0774233	-0.553897	0.0260021	0.79652	0.000221843	0.229913	0.391658	-0.546883	0.028362	-0.731175	0.00128967	0.169282	0.530822	-0.0598299	0.825791	0.427944	0.0982092	-0.176446	0.51331	-0.0536996	0.843424	-0.66587	0.00486499	0.202064	0.452963	0.848555	3.25e-05	0.774657	0.000425654
PLS3	black	0.358892	0.172217	-0.433712	0.0932747	-0.32487	0.219555	-0.0461909	0.865116	0.296002	0.265647	0.599082	0.014193	0.00824204	0.975833	-0.457445	0.074819	0.873917	9.67e-06	0.197107	0.464353	-0.458968	0.0737328	0.42155	0.103893	-0.0146568	0.957036	-0.232432	0.386345	-0.70717	0.00218631	0.393163	0.131933	-0.217366	0.418703	0.287577	0.280133	-0.299624	0.259563	-0.0361526	0.894255	-0.562865	0.0232072	0.038183	0.88835	0.544734	0.0291171	0.719691	0.00167096
RASIP1	black	0.546921	0.0283489	-0.309322	0.243699	-0.277397	0.298259	-0.314668	0.235218	-0.0430612	0.874185	0.468458	0.0672212	0.370335	0.157957	-0.441267	0.0870816	0.904357	1.52e-06	0.119771	0.658621	-0.0824192	0.761546	0.655187	0.00587084	-0.0639045	0.814114	-0.645141	0.00696192	-0.702408	0.00241327	0.125049	0.644483	-0.0203881	0.940259	0.56879	0.0214916	-0.509307	0.0439009	0.352266	0.180852	-0.561878	0.023503	0.452727	0.0782575	0.820094	0.000100187	0.541081	0.0304354
GIPC2	black	0.213317	0.427633	-0.212886	0.42859	-0.309657	0.243161	-0.312243	0.239042	-0.0522777	0.847524	0.793306	0.000245299	0.244005	0.362442	-0.363565	0.166293	0.895715	2.72e-06	0.273441	0.305486	-0.19782	0.462705	0.537358	0.0318249	0.162993	0.546415	-0.549598	0.0274299	-0.455008	0.0765811	0.0249986	0.92678	-0.146152	0.589128	0.297831	0.262564	-0.192744	0.474495	0.259354	0.332048	-0.525917	0.0363987	0.122548	0.651169	0.551367	0.0268354	0.420954	0.104434
COL13A1	black	-0.21255	0.429337	-0.145649	0.590424	0.00165535	0.995146	-0.248474	0.353437	-0.00852596	0.975	0.960164	3.84e-09	-0.144981	0.592149	-0.20164	0.453932	0.619631	0.010466	0.329926	0.212046	-0.378177	0.148657	0.169016	0.531479	0.318866	0.22869	-0.110073	0.684881	-0.134425	0.61965	-0.080188	0.767834	-0.290753	0.274617	-0.192277	0.475587	0.257346	0.335937	-0.134738	0.618828	-0.240009	0.3706	-0.310427	0.241929	0.0706809	0.794776	0.216085	0.421519
MED14	black	-0.442111	0.086408	0.253221	0.344012	0.0457275	0.866458	0.741337	0.00101453	-0.159734	0.554573	-0.363633	0.166208	-0.204683	0.447002	0.129876	0.631653	-0.758291	0.000663172	-0.319047	0.228411	0.255584	0.339373	-0.6103	0.0120484	0.0376024	0.890038	0.534605	0.0328834	0.606076	0.0128239	-0.263821	0.323485	-0.164912	0.541635	-0.560134	0.0240325	0.279604	0.294271	-0.237127	0.376546	0.652694	0.00612795	-0.277253	0.298521	-0.618634	0.010627	-0.641514	0.00739324
STK38L	black	0.622598	0.00999894	-0.232629	0.385931	-0.341333	0.195714	-0.231694	0.387899	0.115075	0.67129	0.114237	0.673561	0.0760381	0.779566	-0.122292	0.651853	0.656916	0.00569767	0.261555	0.327813	-0.311302	0.240535	0.542507	0.0299153	0.0959453	0.723739	-0.439113	0.0888164	-0.490852	0.0535322	0.245836	0.358737	0.419006	0.106217	0.387769	0.137796	-0.251458	0.347496	0.0907912	0.73808	-0.54755	0.0281311	0.101238	0.7091	0.665997	0.0048539	0.596701	0.0146844
COL6A1	black	0.607424	0.0125723	-0.445218	0.0839626	-0.344898	0.190784	-0.432782	0.0940576	-0.0669502	0.805409	0.40844	0.116263	0.260661	0.329529	0.0133234	0.960941	0.912135	8.57e-07	0.513712	0.0418077	-0.306454	0.248325	0.90403	1.55e-06	0.164627	0.542345	-0.789636	0.000274561	-0.646278	0.00683093	0.0732806	0.787386	0.0783875	0.772919	0.609893	0.0121216	-0.193021	0.473847	0.328278	0.214475	-0.778379	0.000382897	0.318175	0.229756	0.819048	0.000104029	0.635127	0.00820414
OGN	black	0.502033	0.0475276	0.179665	0.505529	-0.388344	0.137162	-0.526455	0.0361731	-0.291141	0.273949	0.528451	0.0353454	-0.000914845	0.997317	-0.00329485	0.990338	0.744847	0.000931498	0.431279	0.095334	-0.290606	0.274871	0.618403	0.0106644	0.602728	0.0134658	-0.693569	0.00288503	-0.094024	0.729075	-0.203624	0.449406	0.298568	0.261328	0.123625	0.648287	0.0510903	0.850951	0.118024	0.663325	-0.453538	0.0776586	-0.0839715	0.75718	0.662492	0.00516682	0.327291	0.215938
NF1	black	-0.637216	0.00793148	0.325532	0.218563	0.243806	0.362846	0.376116	0.151064	-0.282447	0.289182	-0.270283	0.311328	-0.0302358	0.911492	0.274729	0.303122	-0.794201	0.000238573	-0.231852	0.387565	0.427561	0.0985436	-0.599963	0.0140146	0.0489599	0.857105	0.412709	0.112128	0.824892	8.4e-05	-0.413311	0.111553	-0.0610232	0.822368	-0.54485	0.029076	0.413223	0.111637	-0.0202418	0.940687	0.641511	0.00739365	-0.306756	0.247836	-0.740764	0.00102864	-0.827527	7.61e-05
ACVR1	black	-0.0923527	0.733726	-0.530748	0.0344104	0.109888	0.685383	-0.130693	0.629492	0.332055	0.208934	0.591046	0.0159045	0.203363	0.450001	-0.482558	0.058336	0.596218	0.0147857	0.0251631	0.9263	-0.150832	0.577123	0.136093	0.615271	-0.343375	0.19288	-0.0175521	0.948558	-0.554175	0.0259119	0.354759	0.177569	-0.338097	0.200262	0.250447	0.349502	-0.268291	0.315046	0.125631	0.64293	-0.362363	0.167804	0.0929769	0.731988	0.148643	0.582724	0.409275	0.115446
CYP4B1	black	-0.130122	0.631001	-0.17406	0.519112	-0.200935	0.455545	-0.201255	0.454811	-0.168924	0.531705	0.985755	3.07e-12	-0.00551602	0.983825	-0.104942	0.698912	0.710599	0.00203384	0.456049	0.0758245	-0.321418	0.224779	0.372371	0.155505	0.43263	0.0941866	-0.358323	0.172947	-0.105729	0.696755	-0.208039	0.439421	-0.264582	0.32204	-0.0933587	0.730925	0.284697	0.285192	0.0483289	0.85893	-0.35601	0.175937	-0.249516	0.351355	0.198437	0.461282	0.176283	0.513706
PLSCR4	black	0.638707	0.00774139	-0.338462	0.199745	-0.274863	0.302877	-0.363887	0.16589	0.202398	0.452201	0.450779	0.0797095	-0.00366211	0.989261	-0.31101	0.241001	0.923847	3.25e-07	0.294561	0.268092	-0.47863	0.0607194	0.605364	0.0129583	0.103079	0.704032	-0.440536	0.0876669	-0.686622	0.00330578	0.338032	0.200354	0.0832953	0.759081	0.395619	0.12932	-0.309194	0.243903	0.0103486	0.969658	-0.656107	0.00577818	0.0955553	0.724821	0.754554	0.000730395	0.786564	0.000301223
EXOC3L1	black	0.430766	0.0957728	-0.442602	0.0860181	-0.404404	0.12027	-0.447179	0.0824448	0.16413	0.543581	0.524992	0.0367891	0.16895	0.53164	0.00534706	0.98432	0.91447	7.14e-07	0.576795	0.019331	-0.460814	0.072432	0.813718	0.000125557	0.146321	0.588693	-0.646406	0.00681632	-0.683045	0.00354093	0.262359	0.326274	-0.0705775	0.79507	0.576137	0.0195019	-0.125673	0.642819	0.235399	0.380137	-0.856472	2.28e-05	0.179616	0.505648	0.654096	0.00598224	0.758416	0.000661018
DGUOK	black	0.0941389	0.728755	0.409736	0.114997	-0.103697	0.702333	0.428201	0.0979854	-0.109815	0.685582	-0.533835	0.0331841	-0.482592	0.0583158	0.297862	0.262511	-0.587804	0.0166389	-0.0978502	0.71846	-0.0808992	0.765829	-0.35531	0.17685	0.303998	0.252331	0.362857	0.167182	0.490585	0.0536824	-0.154776	0.567084	0.310621	0.241621	-0.479122	0.0604167	0.303438	0.25325	-0.452284	0.078586	0.435563	0.0917293	-0.3545	0.177909	-0.246462	0.357475	-0.278198	0.296808
JUNB	black	0.245221	0.35998	-0.468028	0.0675068	-0.193684	0.472299	-0.496818	0.0502621	0.0477952	0.860473	0.690471	0.00306695	0.0456883	0.866571	0.129356	0.63303	0.864306	1.57e-05	0.684785	0.00342493	-0.505735	0.0456551	0.728977	0.00135652	0.325128	0.219168	-0.56447	0.0227325	-0.419767	0.105518	0.0704636	0.795394	-0.0685638	0.800806	0.307593	0.246481	0.167772	0.534549	0.147216	0.586389	-0.749172	0.000836945	-0.0886487	0.744066	0.462865	0.0710063	0.569135	0.0213948
PECAM1	black	0.509513	0.043801	-0.546911	0.0283523	-0.374408	0.153079	-0.300266	0.258494	-0.0287899	0.91571	0.558851	0.0244279	0.126637	0.640252	0.0553742	0.8386	0.943545	4.22e-08	0.61778	0.0107662	-0.459434	0.0734033	0.875895	8.7e-06	0.254759	0.340988	-0.68933	0.00313623	-0.61887	0.0105887	0.0759568	0.779796	-0.119902	0.658268	0.472355	0.0646727	-0.0329345	0.903625	0.199995	0.457699	-0.790294	0.000269116	0.143535	0.595885	0.716848	0.00177825	0.656944	0.00569492
CNOT8	black	0.642923	0.00722316	-0.332256	0.20864	-0.421295	0.104124	-0.144491	0.593414	-0.215922	0.421876	0.493545	0.0520371	0.0393576	0.884936	-0.0618623	0.819962	0.863012	1.68e-05	0.444861	0.084241	-0.375988	0.151215	0.775205	0.000419118	0.376137	0.151039	-0.663755	0.00505228	-0.466621	0.0684479	-0.0735691	0.786567	-0.12343	0.648808	0.300285	0.258462	-0.0842422	0.756419	0.111698	0.680455	-0.578714	0.018839	0.114259	0.673502	0.793589	0.000243156	0.506415	0.045317
FBLN1	black	0.523497	0.0374264	-0.311272	0.240584	-0.0563389	0.835823	-0.478798	0.0606159	-0.178225	0.509004	0.57489	0.0198292	0.116972	0.666162	-0.190727	0.47922	0.896711	2.55e-06	0.329851	0.212156	-0.268447	0.314755	0.678702	0.00384437	0.214172	0.425739	-0.611022	0.0119197	-0.517938	0.0398705	-0.0756723	0.780602	0.131105	0.628401	0.324589	0.219977	-0.162249	0.548273	0.13864	0.608608	-0.504795	0.0461254	0.196612	0.465498	0.759292	0.000646064	0.478894	0.0605568
RANBP6	black	-0.669707	0.00453947	0.396331	0.12857	0.330104	0.211785	0.402379	0.122316	-0.139201	0.607145	-0.401249	0.123468	-0.0645991	0.812127	0.145942	0.589668	-0.912746	8.18e-07	-0.408007	0.116689	0.46488	0.0696254	-0.772753	0.000448998	-0.103771	0.702129	0.584416	0.0174341	0.773649	0.000437883	-0.28096	0.291837	0.0810326	0.765453	-0.5518	0.0266912	0.290621	0.274846	-0.0996495	0.713484	0.743414	0.000964713	-0.267463	0.3166	-0.810789	0.000138886	-0.807948	0.000152918
WWC2	black	0.495037	0.0512226	-0.391101	0.134153	-0.395821	0.129107	-0.211237	0.43226	0.11893	0.660883	0.6711	0.00442566	-0.0365991	0.892956	-0.25031	0.349775	0.966222	1.23e-09	0.425177	0.100641	-0.539779	0.0309157	0.648506	0.00657989	0.233375	0.384366	-0.469612	0.066459	-0.643343	0.00717316	0.219207	0.414675	-0.120033	0.657916	0.308548	0.244942	-0.14151	0.601135	-0.00365149	0.989292	-0.671911	0.00436053	0.0243807	0.928586	0.676414	0.00401249	0.725188	0.00147839
HOXA5	black	0.447074	0.0825249	-0.327325	0.215888	-0.327325	0.215888	-0.327325	0.215888	-0.0864636	0.750184	0.687651	0.00324051	0.227201	0.397423	-0.293489	0.269919	0.973131	2.53e-10	0.340646	0.196674	-0.263267	0.324539	0.707215	0.00218425	0.168332	0.533166	-0.656613	0.00572773	-0.596937	0.014635	0.0345284	0.898982	-0.0922519	0.734007	0.417157	0.10793	-0.241418	0.367712	0.250278	0.349839	-0.620127	0.0103869	0.228882	0.393844	0.744303	0.000943999	0.543187	0.0296699
AEBP1	black	0.736836	0.00112977	-0.411407	0.113378	-0.187248	0.487422	-0.425813	0.100079	0.102476	0.705691	0.287712	0.279898	-0.147247	0.58631	0.0446904	0.869462	0.816584	0.00011356	0.492517	0.0526041	-0.590945	0.015927	0.733069	0.00123424	0.237893	0.374962	-0.483782	0.057608	-0.633632	0.00840374	0.220259	0.412383	0.0647487	0.811699	0.382709	0.143455	-0.0944686	0.727839	-0.088026	0.745808	-0.6731	0.00426637	0.0743476	0.784357	0.763105	0.000584163	0.780612	0.000358994
PRR15L	black	0.155362	0.5656	-0.221227	0.410279	-0.332655	0.208062	-0.227174	0.39748	0.0589451	0.828332	0.90568	1.38e-06	-0.18857	0.484297	-0.150361	0.578324	0.853383	2.63e-05	0.509225	0.0439406	-0.594952	0.0150538	0.457881	0.0745073	0.435305	0.0919429	-0.318876	0.228674	-0.345218	0.190345	0.0652961	0.810134	-0.203416	0.449879	-0.00463332	0.986413	0.179354	0.506279	-0.137777	0.610863	-0.526411	0.0361915	-0.279666	0.29416	0.383066	0.14305	0.530541	0.034494
ADGRL2	black	0.202681	0.451555	-0.579577	0.0186209	0.0989542	0.715406	-0.345517	0.189936	0.302468	0.254847	0.605589	0.0129156	-0.0125406	0.963235	-0.272057	0.308038	0.782224	0.000342515	0.279363	0.294705	-0.449649	0.080561	0.40242	0.122275	-0.0810426	0.765424	-0.169297	0.530786	-0.64436	0.00705303	0.336857	0.202022	-0.214613	0.424764	0.271509	0.309051	-0.147232	0.586347	-0.035453	0.896291	-0.536951	0.0319796	0.0271394	0.920528	0.3734	0.154276	0.642507	0.00727306
LRRC71	black	0.397276	0.127579	-0.263375	0.324335	-0.0265064	0.922376	0.331255	0.210098	-0.367382	0.161558	0.607605	0.0125388	-0.319181	0.228205	-0.359693	0.171191	0.602222	0.0135649	0.031405	0.908082	-0.320228	0.226596	0.247283	0.355824	0.328427	0.214254	-0.106713	0.694058	-0.329153	0.213183	-0.318812	0.228773	-0.431103	0.0954843	-0.260748	0.329361	-0.00861966	0.974726	-0.38481	0.141086	0.0674392	0.804013	-0.00826161	0.975775	0.52389	0.0372584	0.170073	0.528877
PEAR1	black	0.613575	0.0114731	-0.449323	0.0808074	-0.312299	0.238953	-0.259047	0.33264	-0.159276	0.555723	0.555652	0.0254357	0.149735	0.579926	-0.139017	0.607625	0.965277	1.49e-09	0.421462	0.103973	-0.337834	0.200634	0.831908	6.44e-05	0.217739	0.417886	-0.702481	0.00240964	-0.663423	0.00508217	-0.0237418	0.930453	-0.115747	0.669472	0.449752	0.0804833	-0.196422	0.465938	0.180446	0.50365	-0.638451	0.00777375	0.286792	0.281507	0.850262	3.02e-05	0.588363	0.0165104
POSTN	black	0.432042	0.0946852	-0.192642	0.474733	-0.307699	0.246311	-0.512941	0.0421683	0.390215	0.135115	0.554873	0.025686	-0.138697	0.608459	-0.225151	0.401811	0.859959	1.94e-05	0.407339	0.117347	-0.626277	0.00944262	0.483549	0.0577459	0.190209	0.480435	-0.315042	0.234632	-0.564479	0.0227296	0.4618	0.0717438	0.0789128	0.771435	0.29105	0.274105	-0.134047	0.620644	-0.0877276	0.746643	-0.705693	0.00225476	-0.140216	0.604501	0.532219	0.0338217	0.837029	5.26e-05
SMAD7	black	-0.133899	0.621034	-0.0805408	0.766839	-0.163349	0.545528	-0.24276	0.364972	-0.089974	0.740361	0.842286	4.24e-05	0.201408	0.454461	-0.333172	0.207313	0.673215	0.00425733	0.176203	0.513899	-0.0904421	0.739054	0.26465	0.321911	0.183809	0.495596	-0.343718	0.192406	-0.177899	0.509792	-0.0911918	0.736962	-0.301601	0.256279	0.0528656	0.845828	-0.0326372	0.904491	0.207305	0.441073	-0.289324	0.277091	-0.0429805	0.874419	0.230375	0.390682	0.152179	0.573685
HEPACAM2	black	-0.266599	0.318225	-0.0781665	0.773543	0.0921661	0.734246	0.560815	0.0238245	-0.212759	0.428873	-0.215236	0.423389	-0.26363	0.323848	0.383409	0.142663	-0.510061	0.0435369	0.0464845	0.864266	-0.0013789	0.995956	-0.239556	0.371531	0.187005	0.487998	0.317982	0.230055	0.43813	0.0896163	-0.291849	0.27273	-0.347864	0.186744	-0.435589	0.0917072	0.451483	0.0791828	-0.237713	0.375334	0.354635	0.177732	-0.295149	0.267093	-0.430371	0.0961111	-0.426219	0.0997208
ZMAT3	black	-0.568289	0.0216327	0.331032	0.210424	0.445676	0.0836062	0.158214	0.558395	-0.168119	0.533692	-0.423862	0.101812	-0.190178	0.480509	0.415525	0.109457	-0.900172	2.03e-06	-0.178189	0.509091	0.310298	0.242136	-0.618001	0.0107301	0.0313378	0.908278	0.5037	0.0466776	0.800111	0.000197866	-0.324254	0.220482	0.0854127	0.753132	-0.534413	0.0329579	0.473263	0.0640892	-0.160154	0.553518	0.633445	0.00842903	-0.325864	0.218065	-0.783491	0.00033	-0.734116	0.00120445
CDCP1	black	0.16486	0.541764	-0.229591	0.39234	-0.106273	0.695263	0.123624	0.64829	-0.118727	0.661432	0.852541	2.73e-05	-0.343217	0.193098	-0.343217	0.193098	0.697802	0.0026506	0.21352	0.427182	-0.488736	0.0547291	0.212416	0.429634	0.403917	0.12076	-0.0689994	0.799564	-0.256189	0.338191	-0.126756	0.639934	-0.402045	0.122656	-0.295	0.267346	0.136346	0.614609	-0.36309	0.16689	-0.131761	0.626668	-0.281368	0.291107	0.330052	0.21186	0.291381	0.273535
SFTPC	black	-0.195081	0.46905	-0.137043	0.612785	-0.105651	0.696968	-0.0212258	0.937809	-0.215802	0.422141	0.98143	1.94e-11	-0.0952027	0.7258	-0.211425	0.43184	0.609929	0.012115	0.301716	0.256088	-0.282641	0.288837	0.198047	0.462181	0.413467	0.111405	-0.183738	0.495765	-0.0426582	0.875354	-0.270841	0.31029	-0.352679	0.180305	-0.267658	0.316234	0.283299	0.287668	-0.0874932	0.7473	-0.149727	0.579947	-0.296112	0.265461	0.117432	0.664922	0.0600425	0.825181
MRPS6	black	0.488546	0.0548376	-0.0222484	0.934819	0.0461357	0.865276	0.313825	0.236542	-0.250731	0.348937	-0.661925	0.00521899	-0.0624459	0.81829	0.148844	0.58221	-0.279355	0.29472	-0.197351	0.463789	0.144791	0.592639	0.0570615	0.833745	-0.0544448	0.841277	-0.0109316	0.967949	-0.0203319	0.940424	-0.148039	0.584275	0.0290762	0.914875	0.0499551	0.854229	-0.163945	0.544042	-0.0947148	0.727155	0.22754	0.396699	0.253097	0.344256	0.272374	0.307452	-0.10408	0.701279
C1QBP	black	-0.513	0.0421405	-0.0407361	0.880932	0.182012	0.499891	-0.0525382	0.846773	0.0676795	0.803328	-0.59126	0.0158571	0.521656	0.0382231	0.426187	0.0997488	-0.660017	0.00539736	-0.071602	0.792155	0.562176	0.0234133	-0.167605	0.534961	-0.468684	0.0670718	0.0374071	0.890606	0.276399	0.300072	0.0172973	0.949304	0.115192	0.670974	0.307252	0.247033	0.0303899	0.911042	0.537714	0.0316901	0.0700815	0.796482	0.273271	0.305799	-0.528724	0.0352332	-0.427503	0.0985944
FAM3A	black	0.196897	0.464839	-0.447296	0.0823545	-0.0540174	0.842508	0.379509	0.147115	-0.168004	0.533976	0.548723	0.0277279	-0.0261915	0.923296	-0.42962	0.0967567	0.563245	0.0230941	-0.0206995	0.939348	-0.182098	0.499684	0.269998	0.311859	0.0182218	0.946598	-0.117278	0.665338	-0.529104	0.0350778	-0.119322	0.659829	-0.569662	0.0212474	0.0143635	0.957895	-0.190922	0.478762	-0.134523	0.619392	-0.0684328	0.801179	0.209368	0.436436	0.422476	0.103056	0.220942	0.410897
CAPN2	black	0.553807	0.0260314	-0.206734	0.442361	-0.256395	0.337789	0.0423058	0.876376	-0.0917552	0.735391	0.596529	0.0147204	-0.0784636	0.772703	-0.559294	0.0242909	0.848303	3.29e-05	0.0217597	0.936247	-0.323244	0.222006	0.407701	0.11699	0.163979	0.543958	-0.310039	0.242549	-0.600525	0.0139016	0.0316974	0.90723	-0.158298	0.558183	0.112347	0.67869	-0.341908	0.194914	-0.144949	0.592231	-0.266456	0.318494	0.154809	0.567	0.741765	0.00100409	0.50087	0.0481276
JAG1	black	0.652408	0.006158	-0.508224	0.0444271	-0.233096	0.384951	-0.340908	0.196307	0.0110055	0.967733	0.367486	0.16143	-0.0416437	0.878298	0.0929726	0.732	0.856154	2.32e-05	0.549947	0.0273119	-0.534064	0.0330942	0.805915	0.000163666	0.263641	0.323828	-0.567483	0.0218614	-0.605906	0.0128558	0.11932	0.659835	-0.0276066	0.919164	0.398183	0.126632	-0.0468089	0.863327	0.0209481	0.938621	-0.697525	0.00266544	0.0997645	0.713167	0.741017	0.00102239	0.700916	0.00248817
NIBAN2	black	0.391536	0.133682	-0.291825	0.27277	-0.208194	0.439072	-0.0276048	0.919169	-0.412748	0.112091	0.771793	0.000461168	-0.0418905	0.877581	-0.181067	0.502159	0.846889	3.49e-05	0.338878	0.199157	-0.31368	0.236771	0.602881	0.0134358	0.451804	0.0789427	-0.521831	0.0381468	-0.353637	0.179042	-0.343912	0.192139	-0.259173	0.332396	0.0133593	0.960836	0.0436701	0.872419	-0.0329053	0.90371	-0.298046	0.262204	0.0467951	0.863367	0.660134	0.00538631	0.26959	0.312618
PTPRU	black	-0.182605	0.498471	-0.365821	0.163484	0.285434	0.283892	0.123294	0.649171	-0.0969373	0.720988	0.787869	0.000289647	-0.0859284	0.751685	-0.465306	0.0693356	0.481077	0.0592268	-0.0460117	0.865635	-0.153505	0.57031	-0.0123853	0.96369	-0.00439137	0.987122	0.109235	0.687166	-0.277894	0.297358	-0.13697	0.612973	-0.535303	0.0326126	-0.230482	0.390456	0.00683146	0.979968	-0.193646	0.472388	0.0647911	0.811578	-0.0640162	0.813794	0.0842977	0.756263	0.0573758	0.832841
COL4A1	black	0.694602	0.0028263	-0.474848	0.0630804	-0.302748	0.254385	-0.348734	0.185569	-0.0629283	0.816908	0.323312	0.221902	0.277657	0.297787	-0.106313	0.695153	0.896975	2.51e-06	0.371544	0.156498	-0.249098	0.352189	0.868726	1.26e-05	0.0449151	0.868811	-0.742198	0.000993629	-0.748814	0.000844451	0.108793	0.688372	0.00801615	0.976495	0.650522	0.00635907	-0.344859	0.190837	0.305772	0.249434	-0.710431	0.00204112	0.444405	0.0845974	0.887889	4.42e-06	0.651828	0.00621925
GDPD2	black	-0.37135	0.156732	0.0471367	0.862378	0.181548	0.501004	0.293196	0.27042	-0.37135	0.156732	-0.361434	0.168978	-0.168717	0.532216	0.75097	0.000800023	-0.677033	0.00396646	0.199194	0.459541	0.13494	0.618297	-0.158411	0.557899	0.27461	0.30334	0.15562	0.564947	0.64231	0.00729683	-0.505775	0.0456349	-0.0976992	0.718878	-0.372565	0.155273	0.643687	0.00713236	-0.0874559	0.747404	0.369975	0.158392	-0.227923	0.395884	-0.527189	0.0358668	-0.610152	0.012075
DKK2	black	0.268687	0.314306	-0.418105	0.107049	0.196177	0.466505	-0.225297	0.401496	-0.406517	0.118161	0.631023	0.00876127	0.239719	0.371197	-0.285687	0.283447	0.712847	0.00193868	0.116551	0.667301	0.0184857	0.945826	0.5087	0.044195	0.0390315	0.885884	-0.485867	0.056383	-0.448626	0.0813375	-0.330322	0.211465	-0.177939	0.509695	0.211354	0.431998	-0.168561	0.532601	0.189608	0.48185	-0.196641	0.465432	0.365518	0.163859	0.587394	0.0167336	0.133096	0.623148
LOX	black	0.722229	0.00157964	-0.318303	0.229558	-0.309606	0.243243	-0.333393	0.206992	-0.107041	0.693161	0.479809	0.0599964	0.0801504	0.767941	-0.213846	0.426461	0.95182	1.42e-08	0.346061	0.189192	-0.362779	0.16728	0.768039	0.000511391	0.225339	0.401406	-0.655329	0.00585649	-0.645124	0.0069639	0.0506104	0.852336	0.0628304	0.817189	0.419686	0.105593	-0.264321	0.322535	0.108298	0.689722	-0.608535	0.0123678	0.243966	0.362522	0.898431	2.28e-06	0.641302	0.00741906
ALDH3B1	black	0.527652	0.0356748	-0.436025	0.0913464	-0.320515	0.226157	0.17229	0.523438	-0.276932	0.299104	0.555206	0.0255788	-0.0879622	0.745986	-0.133714	0.621521	0.784862	0.000316894	0.346813	0.188169	-0.39555	0.129394	0.652801	0.00611675	0.330037	0.211882	-0.469882	0.066282	-0.553152	0.0262453	-0.184783	0.493273	-0.349766	0.184182	0.148244	0.583748	-0.0382023	0.888294	-0.093469	0.730618	-0.369886	0.158501	0.15933	0.555587	0.716753	0.00178191	0.420942	0.104445
GARRE1	black	0.468248	0.0673609	-0.210987	0.432816	-0.329711	0.212361	-0.0669007	0.80555	-0.289802	0.276262	0.593287	0.015412	0.279582	0.294311	-0.443716	0.0851386	0.859474	1.98e-05	0.0927127	0.732723	-0.0530893	0.845183	0.588063	0.0165793	0.152157	0.573742	-0.620272	0.0103638	-0.505786	0.0456297	-0.146277	0.588806	-0.122714	0.650724	0.309406	0.243564	-0.360209	0.170533	0.253435	0.343591	-0.361372	0.169056	0.332258	0.208638	0.776322	0.000406061	0.320146	0.226722
AGRN	black	-0.100826	0.710236	-0.461685	0.0718239	0.253646	0.343174	0.195779	0.467427	-0.176384	0.51346	0.666934	0.00477288	-0.0361382	0.894297	-0.341327	0.195723	0.450112	0.0802113	-0.00620784	0.981796	-0.116398	0.667713	0.118402	0.662305	-0.0328365	0.90391	0.0101644	0.970198	-0.373193	0.154524	-0.205148	0.445948	-0.540408	0.0306828	-0.103899	0.701776	-0.015658	0.954104	-0.139019	0.607621	0.0417648	0.877946	0.127179	0.63881	0.159765	0.554496	0.056545	0.83523
SNAI2	black	0.572924	0.0203536	-0.429784	0.0966157	-0.424252	0.101464	-0.447112	0.0824961	0.149442	0.580677	0.372507	0.155343	0.249308	0.351772	-0.0430331	0.874267	0.896845	2.53e-06	0.49049	0.0537354	-0.369356	0.159145	0.839645	4.73e-05	0.0657324	0.808887	-0.70029	0.00252014	-0.716517	0.00179108	0.296088	0.265501	0.0399319	0.883268	0.673341	0.00424743	-0.265492	0.320316	0.315042	0.234631	-0.859827	1.95e-05	0.288928	0.277778	0.754681	0.000728023	0.766163	0.000538122
COL14A1	black	0.715846	0.00181736	-0.35473	0.177608	-0.320383	0.226359	-0.276103	0.300611	0.21808	0.417139	0.268809	0.314077	0.120588	0.656426	-0.372107	0.155822	0.861721	1.78e-05	0.166337	0.5381	-0.35026	0.18352	0.623711	0.00982797	-0.0848286	0.754772	-0.46738	0.0679391	-0.84316	4.09e-05	0.393191	0.131903	0.0321578	0.905888	0.573208	0.0202772	-0.508106	0.0444848	0.0954738	0.725047	-0.639829	0.00760065	0.348449	0.185953	0.839722	4.72e-05	0.808889	0.000148146
AHNAK	black	0.532507	0.0337073	-0.454503	0.0769497	-0.358529	0.172682	-0.264019	0.323109	-0.210447	0.434024	0.56601	0.0222839	0.255158	0.340207	-0.0661774	0.807616	0.939568	6.72e-08	0.476399	0.0621037	-0.258879	0.332965	0.864238	1.58e-05	0.232866	0.385434	-0.779175	0.000374223	-0.576519	0.0194027	-0.0823027	0.761874	-0.0403605	0.882023	0.478791	0.0606199	-0.141476	0.601225	0.311932	0.239534	-0.671672	0.00437965	0.283532	0.287255	0.796419	0.000222552	0.502237	0.0474234
COL1A2	black	0.745335	0.000920415	-0.391368	0.133864	-0.267377	0.316762	-0.428843	0.097428	-0.0856395	0.752496	0.30196	0.255684	0.155827	0.564421	-0.0298949	0.912486	0.874052	9.6e-06	0.426989	0.0990438	-0.324894	0.219519	0.848472	3.26e-05	0.173345	0.520857	-0.722702	0.00156311	-0.636493	0.008025	0.0716977	0.791883	0.181288	0.501627	0.544652	0.029146	-0.236708	0.377415	0.211518	0.431633	-0.686645	0.0033043	0.305081	0.250559	0.88098	6.59e-06	0.64301	0.00721279
MARVELD1	black	0.581336	0.0181825	-0.283656	0.287034	-0.257577	0.335489	-0.186351	0.489547	-0.297472	0.263167	0.670142	0.00450364	-0.0834585	0.758622	-0.142963	0.597366	0.919355	4.8e-07	0.411662	0.113132	-0.422292	0.103222	0.69298	0.00291891	0.463117	0.0708322	-0.581145	0.0182297	-0.431152	0.0954424	-0.200033	0.457611	-0.0432011	0.873779	0.117388	0.665041	-0.00291884	0.99144	-0.0469966	0.862784	-0.443813	0.0850622	0.0272449	0.92022	0.780695	0.000358128	0.451444	0.0792118
IQCA1	black	0.211897	0.43079	-0.414738	0.110199	-0.100749	0.710449	-0.225916	0.400169	-0.195309	0.46852	0.356376	0.175462	0.696209	0.00273691	-0.32777	0.215228	0.639805	0.00760366	0.0496735	0.855043	0.291162	0.273911	0.559652	0.0241804	-0.263371	0.324342	-0.648925	0.00653346	-0.497842	0.0497165	-0.0539698	0.842645	0.0632712	0.815926	0.606572	0.0127309	-0.445523	0.0837253	0.663089	0.00511246	-0.433988	0.0930427	0.559738	0.0241541	0.560624	0.0238827	0.168413	0.532966
GABRE	black	0.706703	0.00220777	-0.247717	0.354953	-0.195827	0.467317	-0.21499	0.423932	-0.212306	0.429878	0.550214	0.0272218	-0.0455012	0.867113	-0.340575	0.196773	0.913464	7.73e-07	0.211321	0.432071	-0.348791	0.185493	0.624706	0.00967705	0.278035	0.297102	-0.522483	0.0378638	-0.566443	0.022159	-0.0671975	0.804703	-0.00985834	0.971095	0.210397	0.434133	-0.24711	0.356173	-0.0500292	0.854015	-0.399757	0.125001	0.17663	0.512865	0.874082	9.59e-06	0.526349	0.0362174
DGKZ	black	-0.364058	0.165676	0.263198	0.324671	0.399423	0.125346	-0.232476	0.386253	-0.146137	0.589166	-0.326541	0.217054	-0.106165	0.69556	0.512756	0.0422553	-0.588949	0.0163766	0.0296306	0.913257	0.175398	0.515855	-0.245118	0.360187	0.0784845	0.772645	0.182168	0.499517	0.486935	0.0557631	-0.273955	0.304542	0.0159542	0.953236	-0.215251	0.423355	0.375157	0.152193	-0.0609727	0.822513	0.32957	0.212569	-0.0921656	0.734248	-0.472437	0.0646202	-0.431592	0.0950674
COL8A1	black	0.341723	0.19517	-0.341577	0.195374	-0.194037	0.471477	-0.303014	0.253947	0.0157899	0.953717	0.736795	0.00113087	0.0279372	0.918199	-0.283617	0.287103	0.922248	3.74e-07	0.347294	0.187515	-0.403447	0.121234	0.547555	0.0281291	0.205691	0.444718	-0.437148	0.0904203	-0.529771	0.0348057	0.0858207	0.751987	-0.106102	0.695732	0.222225	0.408117	-0.103141	0.703861	0.0390763	0.885753	-0.541348	0.0303373	0.00735582	0.978431	0.599916	0.0140241	0.556265	0.0252404
ITGA5	black	0.610659	0.0119843	-0.472362	0.0646685	-0.379726	0.146864	-0.314917	0.234827	-0.100028	0.71244	0.49221	0.0527747	0.17644	0.513325	-0.0122761	0.96401	0.946356	2.97e-08	0.525237	0.0366851	-0.372598	0.155234	0.89441	2.96e-06	0.226743	0.3984	-0.749654	0.000826914	-0.653798	0.00601301	0.0339772	0.900588	-0.0661578	0.807672	0.524378	0.03705	-0.148075	0.584182	0.236409	0.378037	-0.743442	0.000964036	0.267478	0.316572	0.824561	8.51e-05	0.636759	0.00799055
WWC3	black	0.481694	0.0588546	-0.17378	0.519795	-0.277436	0.298188	-0.132352	0.62511	-0.263198	0.324672	0.726147	0.00144675	0.0532544	0.844707	-0.414329	0.110586	0.9095	1.05e-06	0.18314	0.497192	-0.246389	0.357622	0.545814	0.0287357	0.297727	0.262738	-0.525383	0.0366236	-0.460537	0.0726263	-0.148434	0.583261	-0.126894	0.639567	0.141497	0.601169	-0.205595	0.444934	0.0416822	0.878186	-0.347653	0.187029	0.133506	0.622067	0.751106	0.000797277	0.386317	0.139403
LEO1	black	-0.546308	0.0285628	0.494385	0.0515776	0.0542572	0.841817	-0.040829	0.880662	0.0848775	0.754635	-0.428399	0.0978134	0.00404678	0.988133	0.37797	0.148898	-0.780262	0.00036265	-0.0842237	0.756471	0.299305	0.260096	-0.497372	0.0499666	-0.0247096	0.927625	0.301338	0.256715	0.683725	0.00349521	-0.0337628	0.901212	0.306858	0.247671	-0.223129	0.406163	0.316488	0.232374	0.0897985	0.740851	0.307006	0.24743	-0.254698	0.341109	-0.711964	0.00197564	-0.499144	0.0490286
ACVRL1	black	0.295075	0.267218	-0.454779	0.0767478	-0.251361	0.347688	-0.238242	0.374239	-0.269103	0.313529	0.792415	0.000252153	0.014042	0.958836	0.111953	0.679762	0.873578	9.84e-06	0.647667	0.00667353	-0.434192	0.0928723	0.779465	0.00037111	0.45905	0.0736746	-0.63723	0.00792973	-0.387025	0.138618	-0.232422	0.386365	-0.261497	0.327922	0.189331	0.482502	0.21626	0.421132	0.0959415	0.723749	-0.580169	0.0184725	0.00731149	0.97856	0.563961	0.0228821	0.396248	0.128658
SH2D3A	black	0.668988	0.00459906	-0.32062	0.225997	-0.286096	0.282728	-0.327218	0.216046	-0.125086	0.644383	0.532773	0.0336023	0.0901935	0.739748	-0.232934	0.38529	0.948768	2.17e-08	0.332723	0.207962	-0.33836	0.19989	0.745899	0.000907724	0.232118	0.387005	-0.648231	0.0066104	-0.607885	0.0124872	0.0206496	0.939494	0.0140875	0.958703	0.38949	0.135905	-0.252447	0.345539	0.124631	0.645599	-0.582438	0.0179121	0.236504	0.377838	0.852648	2.71e-05	0.594254	0.015203
DUSP1	black	0.545616	0.0288053	-0.396553	0.128336	-0.341539	0.195427	-0.378713	0.148035	-0.127022	0.639227	0.525433	0.0366026	0.177136	0.511637	-0.00435769	0.987221	0.921894	3.86e-07	0.525568	0.0365454	-0.338743	0.199348	0.84284	4.15e-05	0.287011	0.281124	-0.749241	0.000835485	-0.523072	0.0376093	-0.0162881	0.952258	0.0324118	0.905148	0.449884	0.0803834	-0.0896381	0.7413	0.259265	0.332218	-0.707095	0.00218976	0.176588	0.512965	0.760323	0.00062882	0.553897	0.026002
GJA4	black	0.536947	0.0319814	-0.452898	0.0781309	-0.385904	0.139863	-0.34809	0.186437	0.187192	0.487553	0.376195	0.150971	0.347892	0.186705	-0.261334	0.328235	0.899069	2.18e-06	0.301107	0.257098	-0.246939	0.356515	0.743752	0.000956783	-0.120061	0.657842	-0.629915	0.00891682	-0.818719	0.00010526	0.348992	0.185222	-0.0198732	0.941765	0.715312	0.00183852	-0.449274	0.0808448	0.355274	0.176896	-0.781435	0.000350501	0.417192	0.107898	0.761691	0.000606529	0.745399	0.000918976
CALD1	black	0.455651	0.0761134	-0.0263658	0.922787	-0.387154	0.138475	-0.486097	0.056249	0.355669	0.176381	0.479914	0.0599326	-0.201821	0.453518	-0.189796	0.481407	0.793995	0.000240104	0.374054	0.153498	-0.628583	0.00910646	0.440847	0.0874179	0.290707	0.274697	-0.304415	0.251649	-0.470856	0.065645	0.420157	0.105161	0.167326	0.535651	0.221887	0.408847	-0.11793	0.663578	-0.146823	0.5874	-0.632066	0.00861692	-0.177159	0.511582	0.523717	0.0373323	0.797388	0.000215836
ACKR2	black	0.523314	0.0375051	-0.320703	0.225869	-0.19219	0.47579	-0.320028	0.226903	0.292225	0.272083	0.282194	0.289634	0.117858	0.663773	-0.382669	0.1435	0.735603	0.00116312	0.105977	0.696074	-0.297423	0.263249	0.446604	0.0828874	-0.127199	0.638755	-0.317358	0.231021	-0.657041	0.00568539	0.434761	0.0923964	-0.0669186	0.805499	0.452042	0.078766	-0.451301	0.0793185	0.103297	0.703431	-0.556914	0.0250343	0.202633	0.451664	0.602571	0.0134964	0.690536	0.00306304
RNF121	black	0.44666	0.0828445	-0.346664	0.188371	-0.42325	0.10236	-0.448989	0.0810609	0.0112081	0.967139	0.532502	0.0337096	0.156114	0.563696	0.0724201	0.78983	0.877691	7.9e-06	0.618494	0.0106496	-0.414725	0.110211	0.830475	6.81e-05	0.309965	0.242669	-0.72546	0.00146937	-0.495063	0.0512083	0.0944359	0.72793	0.0282695	0.917229	0.472736	0.0644276	-0.0220818	0.935306	0.263659	0.323793	-0.798347	0.000209358	0.0938114	0.729666	0.646467	0.00680936	0.613654	0.0114595
REM1	black	0.443793	0.0850781	-0.508293	0.0443936	-0.395426	0.129524	-0.345772	0.189587	-0.0395729	0.88431	0.387436	0.138163	0.434709	0.0924396	0.0231261	0.932253	0.844942	3.8e-05	0.49575	0.0508363	-0.172951	0.521821	0.88958	3.99e-06	0.0308508	0.909698	-0.80581	0.000164239	-0.661458	0.00526215	0.0836758	0.758011	0.0197526	0.942118	0.709704	0.00207281	-0.224892	0.402365	0.488094	0.0550957	-0.795153	0.000231584	0.421344	0.10408	0.713495	0.00191192	0.558883	0.0244182
CTNNA1	black	0.518101	0.0397972	-0.430307	0.0961661	-0.193227	0.473367	0.187578	0.486641	-0.164771	0.541986	0.613257	0.0115279	-0.374584	0.152871	-0.156048	0.563863	0.76655	0.000532511	0.348256	0.186213	-0.603307	0.013353	0.48277	0.0582099	0.43138	0.0952477	-0.222841	0.406783	-0.445683	0.0836005	-0.108358	0.689561	-0.265954	0.319441	-0.115075	0.671291	0.100736	0.710485	-0.378455	0.148334	-0.284281	0.285928	-0.141386	0.601458	0.594412	0.0151691	0.469591	0.0664728
QSOX1	black	0.44906	0.0810075	-0.307946	0.245912	-0.487949	0.0551792	-0.415582	0.109404	0.551251	0.026874	0.29703	0.263912	-0.0419776	0.877329	-0.0438863	0.871793	0.758183	0.00066505	0.493152	0.0522535	-0.640273	0.00754562	0.58008	0.0184946	0.0704032	0.795566	-0.350504	0.183195	-0.67285	0.00428598	0.635948	0.00809608	0.0783156	0.773122	0.51259	0.0423334	-0.176627	0.512871	0.0208132	0.939016	-0.865661	1.47e-05	-0.0287061	0.915955	0.496716	0.0503171	0.948656	2.2e-08
CCT8	black	-0.471877	0.0649819	0.522685	0.0377761	0.407584	0.117105	0.196302	0.466217	-0.476575	0.0619939	-0.218104	0.417087	-0.20626	0.443432	0.246244	0.357915	-0.762444	0.000594538	-0.265734	0.319858	0.391035	0.134224	-0.594179	0.0152193	0.228845	0.393924	0.374494	0.152978	0.873104	1.01e-05	-0.61252	0.011656	0.127784	0.637201	-0.683551	0.00350687	0.454884	0.0766713	-0.195349	0.468425	0.788961	0.000280249	-0.306795	0.247773	-0.588346	0.0165144	-0.871976	1.07e-05
TBX2	black	0.224366	0.403497	-0.36631	0.162879	-0.303789	0.252675	-0.29416	0.268775	-0.0471192	0.862429	0.869609	1.21e-05	0.0260062	0.923837	-0.108604	0.688887	0.933359	1.31e-07	0.542461	0.0299322	-0.463626	0.0704823	0.646603	0.00679378	0.354156	0.178359	-0.527984	0.0355378	-0.447746	0.0820096	-0.0105119	0.969179	-0.222728	0.407028	0.199312	0.459268	0.0857454	0.752199	0.0809521	0.76568	-0.620454	0.0103348	-0.061025	0.822363	0.516174	0.0406706	0.51322	0.0420374
WNT2B	black	-0.19546	0.468168	-0.0492803	0.856179	-0.00695052	0.979619	-0.131515	0.627317	-0.228912	0.393782	0.929817	1.87e-07	-0.072574	0.789393	-0.245126	0.360172	0.557293	0.024915	0.225301	0.401488	-0.207363	0.440943	0.126987	0.63932	0.390526	0.134777	-0.163763	0.544495	0.0473761	0.861686	-0.27276	0.306739	-0.216597	0.420392	-0.294295	0.268544	0.252011	0.346401	-0.0572423	0.833225	-0.0949346	0.726544	-0.31879	0.228807	0.095961	0.723695	3.74e-05	0.99989
ANTXR2	black	0.50296	0.0470538	-0.472773	0.0644042	-0.434574	0.0925527	-0.403049	0.121637	0.115548	0.670011	0.504899	0.0460731	0.155802	0.564485	0.0311866	0.908719	0.933257	1.32e-07	0.61112	0.0119024	-0.470543	0.0658493	0.843697	4e-05	0.204404	0.447634	-0.678535	0.00385646	-0.624659	0.00968412	0.224905	0.402338	0.0243091	0.928795	0.54051	0.0306453	-0.0882072	0.745301	0.242171	0.366174	-0.867302	1.36e-05	0.116895	0.666371	0.687674	0.00323904	0.736461	0.00113984
AGER	black	-0.101527	0.708304	-0.174353	0.518398	-0.245553	0.359308	-0.184242	0.494562	-0.154113	0.568765	0.977421	7.56e-11	-0.1565	0.562719	0.0388686	0.886357	0.695492	0.00277653	0.582308	0.0179437	-0.472554	0.0645445	0.402798	0.121891	0.575949	0.019551	-0.333548	0.206768	-0.0526441	0.846467	-0.215674	0.422422	-0.27287	0.306538	-0.174792	0.517329	0.431434	0.0952016	-0.0724845	0.789647	-0.385382	0.140446	-0.381896	0.14438	0.169805	0.529535	0.220408	0.412058
PDZD2	black	0.308555	0.24493	-0.225172	0.401766	-0.0613	0.821574	-0.12661	0.640324	-0.454104	0.0772424	0.712014	0.00197353	0.156778	0.562018	-0.310161	0.242354	0.76339	0.000579743	0.136989	0.612924	-0.0489066	0.857259	0.514717	0.0413408	0.231785	0.387706	-0.532368	0.0337625	-0.372173	0.155743	-0.375077	0.152287	-0.231942	0.387375	0.122749	0.650629	-0.138687	0.608486	0.13047	0.63008	-0.186817	0.488441	0.279951	0.293648	0.631374	0.00871253	0.140863	0.602818
PALM2	black	0.226834	0.398207	-0.545439	0.0288678	-0.0817504	0.76343	0.0698961	0.79701	0.0172991	0.949299	0.761811	0.000604601	-0.0735181	0.786711	-0.375132	0.152222	0.826309	7.97e-05	0.221605	0.409459	-0.410927	0.113842	0.391719	0.133485	0.0881498	0.745461	-0.188339	0.484841	-0.587446	0.0167216	0.05653	0.835274	-0.364215	0.165481	0.0713381	0.792906	-0.0880922	0.745622	-0.132115	0.625734	-0.35079	0.182813	0.0169655	0.950275	0.45895	0.0737456	0.472315	0.0646991
FERMT2	black	0.332446	0.208365	-0.260306	0.330212	-0.25604	0.338481	0.126715	0.640043	-0.0847726	0.754929	0.400285	0.124457	0.314779	0.235043	-0.573107	0.0203045	0.674278	0.00417469	-0.130086	0.631097	0.0411531	0.879722	0.338036	0.200348	-0.103576	0.702664	-0.356712	0.175027	-0.509279	0.0439146	0.0473819	0.861669	-0.0728125	0.788715	0.288801	0.278	-0.491287	0.0532889	0.232239	0.386751	-0.243076	0.364329	0.327848	0.215112	0.582317	0.0179416	0.284086	0.286272
SNAI1	black	0.754048	0.000739917	-0.333608	0.206681	-0.342433	0.194185	-0.337983	0.200423	-0.0169136	0.950427	0.144164	0.594258	-0.148728	0.582506	0.281453	0.290955	0.678668	0.00384688	0.609219	0.0122433	-0.562663	0.0232673	0.801876	0.000186893	0.390462	0.134846	-0.579501	0.0186401	-0.459987	0.0730126	0.0897481	0.740992	0.0997742	0.71314	0.36175	0.168577	0.0473949	0.861631	-0.0374558	0.890464	-0.667301	0.00474148	0.0391686	0.885485	0.717448	0.00175515	0.661175	0.00528847
HLX	black	0.530193	0.0346346	-0.463474	0.0705865	-0.433196	0.0937087	-0.432603	0.0942092	0.161204	0.550887	0.375158	0.152192	0.2927	0.271269	-0.0299815	0.912234	0.882463	6.06e-06	0.510027	0.0435533	-0.344252	0.191671	0.839176	4.82e-05	0.0408711	0.88054	-0.704531	0.00230983	-0.698406	0.00261844	0.300736	0.257712	0.0563563	0.835773	0.687159	0.00327158	-0.249455	0.351478	0.360756	0.169837	-0.878143	7.71e-06	0.2809	0.291945	0.713763	0.00190094	0.742899	0.000976876
COL4A5	black	0.0162832	0.952273	-0.321657	0.224414	-0.284685	0.285213	-0.0171875	0.949625	0.340519	0.196851	0.760709	0.00062247	-0.0694643	0.79824	-0.424518	0.101227	0.739857	0.00105132	0.225014	0.402103	-0.470563	0.0658358	0.210053	0.434903	0.0692115	0.79896	-0.0638489	0.814273	-0.466247	0.0686998	0.35359	0.179104	-0.257838	0.334981	0.0610993	0.82215	-0.0798759	0.768715	-0.0953936	0.72527	-0.460551	0.0726165	-0.214249	0.425569	0.231226	0.388884	0.557622	0.0248114
NT5DC2	black	0.691712	0.002993	-0.25123	0.347946	-0.120573	0.656465	-0.0831602	0.759461	-0.292653	0.271349	0.553529	0.0261221	-0.335779	0.203561	-0.161844	0.549284	0.794081	0.000239466	0.303656	0.252893	-0.518519	0.0396098	0.57669	0.0193582	0.475773	0.0624964	-0.388729	0.136739	-0.45593	0.075911	-0.20289	0.451079	-0.172988	0.521729	-0.0225211	0.934021	-0.00447426	0.986879	-0.319948	0.227026	-0.266242	0.318899	0.023097	0.932338	0.771099	0.000470133	0.462061	0.0715623
ARMC7	black	0.680271	0.00373247	-0.322755	0.222745	-0.313204	0.237522	-0.204039	0.448464	-0.0614322	0.821195	0.247442	0.355506	-0.291691	0.273001	0.265408	0.320474	0.626809	0.00936421	0.596709	0.0146828	-0.632819	0.00851395	0.741398	0.00101303	0.454407	0.0770201	-0.479229	0.0603514	-0.467895	0.0675957	0.018681	0.945254	-0.108004	0.690528	0.236172	0.37853	0.126849	0.639688	-0.190703	0.479276	-0.562558	0.0232988	0.0203591	0.940344	0.653149	0.00608033	0.620861	0.0102704
MMP14	black	0.621906	0.0101064	-0.343152	0.193188	-0.422758	0.102802	-0.448453	0.0814694	0.146536	0.588139	0.410526	0.11423	-0.139329	0.606811	0.174724	0.517495	0.842033	4.29e-05	0.692029	0.00297432	-0.673427	0.00424074	0.795944	0.000225905	0.385971	0.139789	-0.569133	0.0213954	-0.528208	0.0354454	0.236052	0.378779	0.095227	0.725732	0.380382	0.146111	0.0680166	0.802366	-0.0192072	0.943714	-0.817868	0.000108506	-0.0668086	0.805813	0.666534	0.00480735	0.798101	0.000211002
FMOD	black	0.661029	0.00530212	-0.289799	0.276268	-0.193715	0.472227	-0.34631	0.188853	-0.0644965	0.81242	0.416947	0.108125	0.11455	0.672713	-0.298206	0.261935	0.881898	6.25e-06	0.22626	0.399433	-0.276156	0.300515	0.641474	0.00739812	0.121865	0.652998	-0.56162	0.0235806	-0.610292	0.0120499	0.0828472	0.760342	0.20791	0.439711	0.389876	0.135484	-0.319179	0.228208	0.115442	0.670299	-0.523834	0.0372821	0.234792	0.381402	0.836068	5.47e-05	0.582782	0.017828
CPA3	black	0.555363	0.0255285	-0.438407	0.08939	-0.380587	0.145875	-0.202407	0.452179	-0.0573779	0.832835	0.44577	0.0835329	0.207621	0.440361	-0.129974	0.631392	0.875916	8.69e-06	0.398742	0.126051	-0.285668	0.283481	0.772568	0.000451322	0.113885	0.674517	-0.659407	0.00545539	-0.668517	0.00463849	0.0628125	0.81724	0.0657792	0.808753	0.512095	0.0425669	-0.22362	0.405102	0.234121	0.382805	-0.653155	0.00607968	0.312875	0.238041	0.770306	0.000480554	0.585802	0.0171053
USHBP1	black	0.426119	0.099809	-0.507289	0.0448855	-0.435432	0.0918374	-0.31096	0.24108	0.0907088	0.73831	0.59524	0.0149925	0.192803	0.474358	-0.0511881	0.850668	0.955964	7.66e-09	0.560761	0.0238409	-0.433645	0.0933305	0.818337	0.000106708	0.165274	0.540736	-0.655296	0.00585979	-0.664961	0.00494478	0.195564	0.467928	-0.141087	0.602236	0.525633	0.036518	-0.119895	0.658288	0.251248	0.347911	-0.826637	7.87e-05	0.16084	0.551797	0.669102	0.00458963	0.701936	0.00243679
TM4SF1	black	0.287244	0.280715	-0.316971	0.231623	-0.296888	0.264151	-0.229642	0.392231	-0.0489013	0.857275	0.78681	0.000299012	0.0141033	0.958657	-0.195756	0.467483	0.906133	1.34e-06	0.432665	0.094157	-0.418499	0.106685	0.552742	0.0263801	0.331003	0.210467	-0.463365	0.0706612	-0.38187	0.144409	0.0113799	0.966636	-0.0819194	0.762954	0.132493	0.624737	0.028521	0.916495	0.0555747	0.838023	-0.545988	0.0286748	-0.123954	0.647406	0.534658	0.0328625	0.478941	0.0605276
PRSS23	black	0.416244	0.108783	-0.443616	0.0852173	-0.301588	0.2563	-0.536671	0.0320864	-0.0129575	0.962013	0.572463	0.0204782	0.173843	0.519641	0.132282	0.625293	0.895583	2.74e-06	0.662732	0.00514494	-0.414471	0.110452	0.863796	1.61e-05	0.266899	0.31766	-0.729863	0.00132925	-0.519633	0.0391131	0.0733976	0.787053	-0.026673	0.92189	0.499011	0.0490987	0.0193177	0.943391	0.282464	0.289152	-0.820384	9.91e-05	0.121558	0.653822	0.634632	0.00826985	0.615139	0.0112059
TPCN2	black	0.67251	0.00431283	-0.141981	0.599914	-0.460981	0.0723151	-0.30021	0.258587	0.162813	0.546864	0.359213	0.171805	-0.336199	0.20296	0.0448347	0.869044	0.749691	0.000826146	0.533063	0.0334876	-0.729169	0.00135058	0.624709	0.00967659	0.45631	0.0756364	-0.400338	0.124403	-0.484755	0.0570342	0.245185	0.360052	0.0212123	0.937848	0.2018	0.453564	0.0246242	0.927874	-0.24808	0.354226	-0.632337	0.00857974	-0.139351	0.606755	0.652708	0.00612647	0.782947	0.000335331
SYDE1	black	0.724055	0.00151652	-0.418625	0.106569	-0.393803	0.131248	-0.347807	0.18682	-0.0288581	0.915511	0.368645	0.160011	-0.0254456	0.925474	0.121838	0.65307	0.876599	8.38e-06	0.604151	0.01319	-0.536882	0.032006	0.885983	4.94e-06	0.339232	0.198659	-0.679915	0.00375763	-0.602743	0.0134628	0.095938	0.723759	0.02993	0.912384	0.452707	0.0782722	-0.0504073	0.852923	0.0687841	0.800178	-0.755254	0.000717389	0.139828	0.605512	0.808492	0.000150145	0.720038	0.00165819
KLF6	black	0.545413	0.0288768	-0.445547	0.0837063	-0.382525	0.143664	-0.417563	0.107552	-0.112326	0.678748	0.478413	0.060853	0.144358	0.593758	0.189777	0.481452	0.883334	5.76e-06	0.681066	0.00367674	-0.415768	0.109229	0.92741	2.35e-07	0.33981	0.197846	-0.787524	0.000292674	-0.510261	0.0434409	-0.012266	0.964039	0.0727951	0.788764	0.489445	0.0543256	0.0332597	0.902677	0.257455	0.335727	-0.794593	0.000235674	0.149719	0.579967	0.725263	0.00147591	0.591732	0.0157524
DZIP1L	black	0.422194	0.10331	-0.49086	0.0535277	-0.404754	0.119919	-0.331069	0.21037	0.38431	0.141648	0.499103	0.0490501	0.0623475	0.818572	-0.141271	0.601757	0.901212	1.89e-06	0.488233	0.0550165	-0.558793	0.024446	0.66534	0.0049114	0.036925	0.892008	-0.441281	0.0870702	-0.760364	0.00062814	0.471408	0.0652854	-0.060014	0.825263	0.523966	0.0372256	-0.192192	0.475785	0.0998834	0.712838	-0.844646	3.84e-05	0.0832473	0.759216	0.582189	0.0179728	0.871824	1.08e-05
PTPRB	black	0.150132	0.57891	-0.305578	0.24975	-0.234978	0.381015	-0.135194	0.617631	0.0530045	0.845428	0.834133	5.9e-05	0.0972643	0.720082	-0.458784	0.0738633	0.874942	9.16e-06	0.201615	0.453989	-0.300486	0.258128	0.389746	0.135626	0.103714	0.702286	-0.322308	0.223425	-0.507347	0.0448572	0.107714	0.691319	-0.222292	0.407972	0.162638	0.547301	-0.171596	0.525136	0.0662322	0.807459	-0.437807	0.0898802	0.0195802	0.942623	0.462911	0.0709744	0.462578	0.0712045
MPP6	black	-0.473756	0.0637744	0.234625	0.381751	0.089156	0.742647	-0.0618744	0.819928	0.358675	0.172495	-0.658024	0.00558891	0.372936	0.154829	0.138262	0.609596	-0.714576	0.00186798	-0.301041	0.257207	0.49785	0.0497121	-0.450449	0.0799577	-0.539396	0.0310584	0.275546	0.301628	0.306576	0.248128	0.320438	0.226275	0.231353	0.388615	0.211306	0.432106	-0.150081	0.579041	0.382973	0.143156	0.135821	0.615984	0.118782	0.661283	-0.597865	0.0144426	-0.303649	0.252904
LTBR	black	0.470817	0.0656702	-0.33312	0.207387	-0.550523	0.0271176	-0.416077	0.108939	0.380333	0.146167	0.408647	0.116061	-0.00756861	0.977807	0.0474927	0.861348	0.839432	4.77e-05	0.619773	0.0104434	-0.635254	0.00818733	0.715142	0.00184527	0.211496	0.431682	-0.508584	0.0442516	-0.620729	0.0102912	0.465706	0.0690648	0.0675406	0.803724	0.502515	0.0472805	-0.0693684	0.798513	0.0865991	0.749805	-0.90779	1.19e-06	-0.0350889	0.897351	0.568229	0.0216496	0.886297	4.85e-06
NECTIN2	black	0.456014	0.07585	-0.482823	0.058178	-0.385019	0.140852	-0.185295	0.492054	0.510991	0.0430915	0.391691	0.133516	-0.0258911	0.924173	-0.279667	0.294158	0.824911	8.4e-05	0.328637	0.213943	-0.587663	0.0166714	0.518742	0.0395098	-0.0762635	0.778927	-0.249801	0.350788	-0.827579	7.6e-05	0.610651	0.0119857	-0.121835	0.653078	0.475012	0.0629767	-0.30791	0.245969	-0.036766	0.89247	-0.751674	0.000785932	0.0782624	0.773272	0.549155	0.0275805	0.926617	2.53e-07
TJP1	black	0.369212	0.15932	-0.208198	0.439064	-0.0637815	0.814466	0.121231	0.654699	-0.21082	0.433191	0.555821	0.0253817	0.175626	0.515301	-0.739092	0.00107075	0.711038	0.002015	-0.247144	0.356103	0.0315049	0.907791	0.249127	0.352132	-0.0778819	0.774348	-0.264568	0.322065	-0.537584	0.0317394	-0.0821519	0.762299	-0.243497	0.363473	0.130378	0.630325	-0.50271	0.0471811	0.0524994	0.846884	-0.0607177	0.823244	0.342033	0.19474	0.642316	0.00729606	0.22921	0.393148
WDR12	black	-0.447193	0.0824339	-0.161884	0.549184	0.408694	0.116014	0.201441	0.454385	-0.337851	0.20061	-0.298501	0.26144	-0.000963778	0.997174	0.636257	0.00805578	-0.624558	0.00969943	0.140243	0.604432	0.258719	0.333274	-0.168617	0.532463	0.029652	0.913195	0.169934	0.529217	0.52399	0.0372153	-0.467922	0.0675777	-0.0368202	0.892313	-0.262155	0.326664	0.551427	0.0268155	0.0433506	0.873346	0.345432	0.190052	-0.104986	0.698792	-0.542302	0.0299896	-0.62406	0.0097748
GEMIN6	black	-0.525304	0.0366568	0.307934	0.245932	0.161222	0.550842	-0.149481	0.580577	0.240682	0.369219	-0.634933	0.00822982	0.4149	0.110046	0.184981	0.492802	-0.741209	0.00101767	-0.301959	0.255687	0.568583	0.0215498	-0.43887	0.0890131	-0.476591	0.0619837	0.218772	0.415626	0.396858	0.128017	0.195581	0.467887	0.246083	0.358239	0.177488	0.510787	-0.108049	0.690403	0.425628	0.100242	0.190843	0.478947	0.128606	0.635018	-0.606165	0.0128071	-0.407287	0.117398
LYPLAL1	black	0.0542558	0.841821	0.0155751	0.954346	-0.112886	0.677227	0.212202	0.43011	0.258852	0.333017	-0.667003	0.00476697	0.323322	0.221888	-0.0843171	0.756209	-0.376082	0.151104	-0.32844	0.214235	0.344365	0.191515	-0.182213	0.499409	-0.479272	0.0603246	0.116491	0.667461	-0.0255547	0.925156	0.346955	0.187975	0.214127	0.42584	0.301136	0.257049	-0.38951	0.135884	0.284917	0.284804	0.0185667	0.945589	0.232675	0.385835	-0.0931239	0.731579	-0.0414369	0.878898
PCDH18	black	0.319456	0.227781	-0.353037	0.179832	-0.424355	0.101372	-0.366067	0.16318	0.261221	0.328453	0.663217	0.00510088	-0.0724869	0.78964	-0.0279475	0.918169	0.898916	2.21e-06	0.605438	0.0129442	-0.643969	0.00709903	0.624082	0.00977142	0.307178	0.247152	-0.429843	0.0965649	-0.505566	0.0457391	0.310198	0.242296	-0.0603793	0.824215	0.281452	0.290957	0.0570266	0.833845	0.000248987	0.99927	-0.781464	0.000350197	-0.183373	0.496635	0.484237	0.0573388	0.756838	0.000688686
RAB3IL1	black	0.690637	0.00305694	-0.646028	0.00685959	-0.297569	0.263005	-0.173201	0.52121	0.080779	0.766168	0.114856	0.671883	0.0261284	0.92348	0.204396	0.447653	0.692739	0.00293286	0.555357	0.0255304	-0.484822	0.0569946	0.846797	3.51e-05	0.0973153	0.719941	-0.551934	0.0266467	-0.711993	0.00197439	0.211566	0.431526	-0.145345	0.591209	0.563754	0.0229433	-0.102102	0.706719	0.0890362	0.742982	-0.744216	0.000946015	0.259992	0.330816	0.711891	0.00197871	0.722482	0.00157078
PTGFR	black	-0.164671	0.542235	0.329284	0.212989	-0.194667	0.470011	-0.141506	0.601147	-0.164596	0.542422	0.800643	0.000194502	-0.167232	0.535882	-0.297256	0.263532	0.421836	0.103634	0.120581	0.656443	-0.185222	0.49223	-0.0543763	0.841474	0.478003	0.0611061	-0.0841386	0.75671	0.238007	0.374727	-0.215361	0.423113	0.13057	0.629815	-0.404694	0.119979	0.2314	0.388516	-0.135032	0.618055	0.00954748	0.972006	-0.442062	0.0864468	0.0294336	0.913832	-0.0385454	0.887296
ARAP3	black	0.540478	0.0306572	-0.518835	0.0394682	-0.367497	0.161416	-0.220819	0.411165	0.0822705	0.761965	0.564378	0.0227595	0.131439	0.627519	-0.211414	0.431865	0.974124	1.95e-10	0.414044	0.110856	-0.427427	0.0986605	0.763753	0.000574146	0.0965829	0.72197	-0.579984	0.0185187	-0.768918	0.000499245	0.208558	0.438255	-0.182735	0.498162	0.498984	0.0491127	-0.24935	0.351686	0.148338	0.583508	-0.727643	0.00139846	0.240104	0.370406	0.760778	0.000621334	0.730552	0.00130833
DAB2	black	0.647481	0.00669441	-0.260874	0.32912	-0.451199	0.0793948	-0.465073	0.0694938	0.26475	0.321721	0.297056	0.263867	-0.0117308	0.965608	-0.0204108	0.940193	0.829013	7.2e-05	0.499255	0.0489705	-0.547732	0.0280681	0.69669	0.00271063	0.200702	0.456079	-0.530208	0.0346285	-0.589203	0.0163188	0.391714	0.13349	0.234409	0.382203	0.480016	0.0598703	-0.162901	0.546643	0.069829	0.797201	-0.80429	0.000172707	0.022276	0.934738	0.697833	0.00264891	0.835207	5.66e-05
COX4I2	black	0.4687	0.0670609	-0.288454	0.278603	-0.296792	0.264312	-0.253133	0.344185	-0.245677	0.359059	0.645699	0.00689737	0.288981	0.277687	-0.319324	0.227986	0.925267	2.86e-07	0.251053	0.348298	-0.13236	0.625088	0.709186	0.0020956	0.155689	0.564772	-0.701937	0.00243671	-0.580957	0.0182763	-0.109194	0.687277	-0.106361	0.695023	0.414904	0.110042	-0.289912	0.276072	0.290768	0.274592	-0.507616	0.0447247	0.354093	0.178442	0.798198	0.000210357	0.421596	0.103851
EIF5	black	-0.574749	0.0198663	0.148726	0.582512	0.520628	0.0386735	0.131602	0.627088	0.309579	0.243286	-0.487943	0.0551823	-0.0620146	0.819526	0.0141723	0.958455	-0.784838	0.000317116	-0.432636	0.094181	0.303178	0.253677	-0.781006	0.000354908	-0.433763	0.0932316	0.726348	0.00144019	0.446417	0.0830317	0.19562	0.467798	0.152005	0.574128	-0.317939	0.230122	0.0725951	0.789333	-0.128859	0.634348	0.504795	0.0461253	-0.236392	0.378072	-0.781361	0.000351251	-0.422625	0.102921
TEAD2	black	0.505472	0.0457863	-0.468505	0.0671904	-0.423985	0.101702	-0.283376	0.287532	0.270451	0.311016	0.414964	0.109986	0.248726	0.352933	-0.263747	0.323626	0.913292	7.84e-07	0.330554	0.211124	-0.358465	0.172764	0.698954	0.00258956	-0.0719161	0.791262	-0.543375	0.0296024	-0.809031	0.00014744	0.414013	0.110886	-0.0881896	0.74535	0.635866	0.00810682	-0.394827	0.130159	0.25487	0.340771	-0.792991	0.000247703	0.29021	0.275555	0.709695	0.00207317	0.799946	0.000198919
TNKS1BP1	black	0.522882	0.0376913	-0.40943	0.115296	-0.268011	0.315572	-0.396368	0.128531	0.411247	0.113532	0.38496	0.140918	0.0860157	0.751441	-0.331296	0.210039	0.865831	1.46e-05	0.256287	0.338	-0.454536	0.0769256	0.570353	0.0210558	-0.1207	0.656126	-0.372846	0.154937	-0.846696	3.52e-05	0.536384	0.0321965	-0.040435	0.881806	0.568834	0.0214792	-0.420646	0.104714	0.0762088	0.779082	-0.73142	0.00128239	0.236702	0.377428	0.65807	0.00558444	0.885806	5e-06
CTDSP2	black	0.440693	0.0875414	0.0486765	0.857925	-0.481092	0.0592177	-0.163343	0.545542	-0.0382906	0.888037	0.658674	0.00552589	-0.158711	0.557145	-0.306607	0.248077	0.815288	0.000118861	0.269233	0.313286	-0.459736	0.0731897	0.456137	0.0757613	0.461853	0.0717071	-0.412719	0.112119	-0.351029	0.182494	0.0363143	0.893784	-0.0997066	0.713327	0.0507538	0.851922	-0.0989985	0.715283	-0.118417	0.662266	-0.407167	0.117517	-0.0979985	0.718049	0.608856	0.0123093	0.509801	0.0436624
CYB5R3	black	0.696107	0.00274253	-0.580274	0.0184463	-0.192384	0.475337	-0.161476	0.550205	0.135443	0.616977	0.355542	0.176547	-0.211788	0.431032	-0.0411706	0.879671	0.823184	8.95e-05	0.452799	0.0782042	-0.652547	0.00614332	0.702373	0.00241499	0.170442	0.527969	-0.363497	0.166378	-0.766512	0.000533072	0.240408	0.369782	-0.183906	0.495364	0.340014	0.19756	-0.113005	0.676903	-0.196745	0.46519	-0.623595	0.00984567	0.116833	0.666539	0.726939	0.00142101	0.80726	0.000156492
UBL7	brown	-0.261687	0.327559	-0.0406572	0.881161	0.552571	0.0264364	0.00225846	0.993377	0.16868	0.532307	-0.399096	0.125684	0.436239	0.0911689	-0.458308	0.0742025	-0.382783	0.143371	-0.723016	0.0015522	0.625469	0.00956265	-0.433413	0.0935257	-0.845069	3.78e-05	0.32488	0.21954	-0.204249	0.447986	0.200834	0.455776	-0.120802	0.65585	0.257039	0.336534	-0.613996	0.0114007	0.252309	0.34581	0.373435	0.154235	0.576868	0.0193122	-0.203884	0.448816	-0.234653	0.381694
TTC33	brown	-0.537446	0.0317917	0.15697	0.561534	0.331098	0.210329	0.00602877	0.982321	0.116141	0.668408	-0.321049	0.225342	0.493568	0.0520246	-0.245311	0.359798	-0.507335	0.0448628	-0.525549	0.0365537	0.683061	0.00353986	-0.540938	0.0304876	-0.592021	0.0156887	0.285331	0.284073	0.308502	0.245016	0.0944701	0.727835	0.235664	0.379586	0.0433778	0.873267	-0.263073	0.32491	0.41339	0.111478	0.338265	0.200023	0.141212	0.60191	-0.497598	0.0498463	-0.488186	0.0550433
ABI3	brown	0.0123438	0.963811	-0.45863	0.0739733	-0.327425	0.215739	-0.143606	0.595701	-0.0350383	0.897498	0.424772	0.101	-0.217546	0.418307	0.74513	0.000925071	0.392739	0.132387	0.96669	1.12e-09	-0.631958	0.00863179	0.648322	0.00660034	0.588779	0.0164153	-0.39663	0.128256	-0.0354742	0.896229	-0.111968	0.679722	-0.23086	0.389657	0.0527095	0.846278	0.700685	0.00249992	-0.0339164	0.900765	-0.625751	0.00952054	-0.365839	0.163461	0.0533348	0.844475	0.320824	0.225685
SIRT7	brown	0.200257	0.457098	-0.132785	0.623967	-0.566018	0.0222814	-0.273859	0.304717	0.0988387	0.715725	0.35998	0.170825	-0.316191	0.232837	0.629777	0.00893625	0.444052	0.0848741	0.913594	7.65e-07	-0.73211	0.00126205	0.622887	0.00995434	0.678133	0.00388564	-0.420565	0.104788	-0.0604724	0.823948	0.0627702	0.817361	-0.0699863	0.796753	0.0835632	0.758328	0.567057	0.021983	-0.115745	0.669478	-0.688416	0.00319265	-0.414836	0.110106	0.189502	0.482099	0.50439	0.0463288
CCDC77	brown	0.132126	0.625704	0.244661	0.361113	-0.64439	0.00704957	-0.241262	0.368032	-0.0698152	0.79724	0.526234	0.0362657	-0.292512	0.271592	0.344958	0.190701	0.436174	0.0912232	0.691915	0.002981	-0.553465	0.026143	0.417551	0.107563	0.816315	0.000114645	-0.412668	0.112167	0.210468	0.433976	-0.0987179	0.716059	0.168563	0.532596	-0.148683	0.582623	0.510267	0.0434378	-0.0929852	0.731965	-0.465712	0.0690607	-0.533727	0.0332261	0.167041	0.536355	0.270685	0.310581
RECK	brown	0.559831	0.0241253	-0.177416	0.51096	-0.313005	0.237835	0.032079	0.906118	-0.503901	0.0465756	0.476331	0.0621464	-0.270941	0.310106	0.197021	0.464551	0.639724	0.00761381	0.504353	0.0463478	-0.442396	0.086182	0.661229	0.00528343	0.700175	0.00252606	-0.538333	0.0314565	-0.164038	0.543811	-0.446674	0.0828336	-0.110194	0.684551	-0.0807431	0.766269	0.27463	0.303303	-0.184571	0.493779	-0.265357	0.32057	-0.0746458	0.783512	0.649372	0.00648428	0.232197	0.38684
ATPAF1	brown	-0.163137	0.546054	0.209664	0.435775	-0.0023113	0.993222	0.142101	0.599602	0.257817	0.335023	-0.692913	0.00292279	0.600818	0.013843	-0.352038	0.181153	-0.491033	0.0534306	-0.670854	0.00444561	0.716811	0.00177967	-0.385747	0.140038	-0.787289	0.000294746	0.155156	0.566121	-0.0576039	0.832185	0.339286	0.198583	0.248725	0.352935	0.421163	0.104244	-0.676302	0.00402088	0.490332	0.0538245	0.20804	0.439419	0.54108	0.0304354	-0.181708	0.50062	-0.218126	0.417037
CD274	brown	-0.0345431	0.89894	-0.367175	0.161812	-0.411382	0.113402	-0.330998	0.210474	0.186245	0.489799	0.377452	0.149501	-0.131479	0.627414	0.711881	0.00197913	0.38896	0.136486	0.972541	2.94e-10	-0.627406	0.00927683	0.607392	0.0125782	0.485368	0.0566743	-0.394104	0.130928	-0.043155	0.873913	0.117573	0.664541	-0.00628975	0.981556	0.179675	0.505506	0.622397	0.01003	0.0745022	0.783919	-0.765859	0.000542559	-0.395044	0.129929	-0.0114681	0.966377	0.43478	0.0923804
RIT1	brown	0.201732	0.453722	-0.272051	0.308049	-0.546263	0.0285783	-0.233127	0.384885	-0.0288764	0.915458	0.544431	0.0292248	-0.185002	0.492751	0.519158	0.0393241	0.620113	0.010389	0.919594	4.7e-07	-0.660187	0.00538125	0.702741	0.00239683	0.680761	0.00369806	-0.528612	0.035279	-0.0739581	0.785463	-0.0440584	0.871294	-0.0511895	0.850664	0.0815842	0.763898	0.544183	0.0293132	0.00301472	0.991159	-0.71829	0.00172312	-0.406195	0.11848	0.279843	0.293842	0.450463	0.0799473
VPS54	brown	-0.0529179	0.845678	-0.00524739	0.984612	-0.606857	0.0126775	-0.302396	0.254965	0.257295	0.336036	0.131549	0.627228	-0.073169	0.787702	0.651743	0.00622831	0.177487	0.510789	0.79638	0.000222823	-0.472318	0.0646966	0.410472	0.114282	0.484549	0.057155	-0.34238	0.194258	0.192375	0.475357	0.209762	0.435556	0.199238	0.459439	0.143372	0.596307	0.519036	0.0393785	0.15385	0.569435	-0.671513	0.00439239	-0.478005	0.0611046	-0.107994	0.690554	0.324853	0.219581
EIF4A1	brown	0.0512628	0.850453	-0.188389	0.484725	-0.194936	0.469387	-0.211537	0.43159	-0.168376	0.533057	0.395787	0.129143	-0.44695	0.0826207	0.763137	0.000583666	0.260287	0.330249	0.902294	1.75e-06	-0.658403	0.00555206	0.479786	0.0600108	0.785336	0.000312463	-0.274452	0.303629	0.219228	0.41463	-0.269398	0.312978	-0.0189248	0.94454	-0.235977	0.378934	0.841469	4.39e-05	-0.254464	0.341568	-0.394823	0.130163	-0.565811	0.0223415	0.00420387	0.987672	0.174939	0.516971
CD68	brown	0.0430442	0.874234	-0.375545	0.151735	-0.378344	0.148463	-0.279739	0.294029	0.204575	0.447247	0.571364	0.0207775	-0.326834	0.216619	0.541479	0.0302894	0.543365	0.0296059	0.942468	4.8e-08	-0.800862	0.000193134	0.565526	0.022424	0.567286	0.0219173	-0.291767	0.27287	-0.136236	0.614898	0.134323	0.619919	-0.114065	0.674027	0.0302435	0.911469	0.62234	0.0100388	-0.155712	0.564714	-0.721104	0.00161959	-0.503574	0.0467413	0.0772622	0.776101	0.546818	0.0283847
RANBP2	brown	-0.245949	0.358509	-0.0392559	0.885232	-0.463026	0.0708947	-0.408549	0.116156	-0.136837	0.613323	0.371285	0.15681	0.317591	0.23066	0.604742	0.0130766	0.257691	0.335267	0.75775	0.000672588	-0.0842525	0.75639	0.535708	0.0324563	0.429519	0.0968441	-0.634075	0.00834417	0.252186	0.346055	-0.184657	0.493573	0.161262	0.550741	0.244689	0.361056	0.492656	0.0525272	0.526713	0.0360651	-0.591148	0.0158818	-0.190549	0.479636	-0.0554861	0.838278	-0.00299875	0.991206
SP3	brown	0.162572	0.547465	0.0477767	0.860527	-0.564325	0.022775	-0.458322	0.0741924	-0.0963801	0.722532	0.425413	0.100432	-0.0549722	0.839757	0.538237	0.0314927	0.493877	0.0518549	0.832735	6.23e-05	-0.458247	0.0742454	0.635618	0.00813943	0.713019	0.00193154	-0.626031	0.00947897	0.144595	0.593144	-0.104914	0.698991	0.213262	0.427756	0.106761	0.693929	0.495308	0.0510753	0.169517	0.530245	-0.655622	0.00582696	-0.382216	0.144014	0.23893	0.372822	0.297444	0.263214
SUSD3	brown	-0.382607	0.14357	-0.322273	0.223477	-0.212086	0.430367	0.142775	0.597854	-0.0590592	0.828004	0.32266	0.22289	-0.252916	0.344612	0.763508	0.000577924	-0.0102834	0.969849	0.771998	0.000458555	-0.445308	0.0838924	0.273156	0.306011	0.516173	0.0406711	-0.084286	0.756296	0.257221	0.33618	-0.217839	0.417667	-0.346656	0.188382	-0.207756	0.440057	0.831706	6.49e-05	-0.101334	0.708837	-0.284919	0.2848	-0.475716	0.0625324	-0.360924	0.169623	-0.0338709	0.900897
SLC25A19	brown	0.0846813	0.755186	-0.432453	0.0943365	-0.0982516	0.717349	-0.0860713	0.751284	-0.256328	0.33792	0.0225709	0.933876	-0.122208	0.652078	0.88806	4.37e-06	0.0571831	0.833395	0.788731	0.000282203	-0.332143	0.208805	0.584432	0.0174303	0.43	0.0964296	-0.381676	0.14463	0.073577	0.786544	-0.306289	0.248593	-0.146903	0.587195	0.100124	0.712175	0.640041	0.0075743	0.0493353	0.85602	-0.379698	0.146897	-0.107252	0.692584	0.0292032	0.914504	0.0486822	0.857908
ATP6V1G1	brown	-0.396156	0.128754	-0.239219	0.372225	-0.139212	0.607117	0.177298	0.511246	-0.514297	0.0415355	0.358709	0.172451	0.195892	0.467166	0.556985	0.0250121	0.0211318	0.938084	0.522401	0.0378994	0.0838997	0.757382	0.304394	0.251683	0.42526	0.100568	-0.357194	0.174402	0.413715	0.111169	-0.604521	0.0131189	-0.220651	0.411531	-0.151611	0.575132	0.630861	0.00878396	0.304525	0.251469	-0.0896504	0.741265	-0.205461	0.445237	-0.200796	0.455863	-0.437598	0.0900506
TMEM268	brown	0.081553	0.763986	-0.49879	0.0492148	-0.305481	0.249908	-0.284578	0.285402	0.376313	0.150833	0.584166	0.0174939	-0.307946	0.245911	0.354763	0.177564	0.636825	0.00798197	0.835259	5.64e-05	-0.83702	5.26e-05	0.533436	0.0333406	0.380879	0.145541	-0.203656	0.449333	-0.347471	0.187275	0.325509	0.218596	-0.208364	0.438689	0.119413	0.659585	0.439613	0.0884109	-0.186375	0.48949	-0.765723	0.000544564	-0.424207	0.101504	0.12755	0.637823	0.704049	0.00233302
SHROOM2	brown	-0.0894811	0.741738	0.174145	0.518905	0.0693754	0.798493	0.520414	0.0387679	0.137609	0.611304	0.0890693	0.742889	-0.323014	0.222354	-0.578117	0.018991	-0.114346	0.673265	-0.534575	0.032895	-0.0394475	0.884675	-0.508174	0.0444517	-0.15358	0.570119	0.552309	0.0265227	-0.11908	0.66048	0.110262	0.684363	-0.459049	0.0736754	-0.372739	0.155065	-0.255691	0.339164	-0.486681	0.0559101	0.476882	0.0618023	-0.0294382	0.913818	-0.120763	0.655954	-0.0288668	0.915486
RBM34	brown	-0.231944	0.387372	-0.29085	0.274451	-0.479444	0.0602197	-0.168299	0.533247	0.0519405	0.848497	0.0866412	0.749686	0.344797	0.190921	0.687157	0.00327172	0.124829	0.64507	0.733608	0.00121881	-0.106196	0.695475	0.525663	0.0365056	0.219814	0.413351	-0.510538	0.0433079	0.108757	0.688471	0.00982913	0.97118	-0.0110809	0.967512	0.372804	0.154988	0.41765	0.107471	0.528653	0.0352622	-0.644325	0.00705718	-0.11526	0.670792	-0.12405	0.647151	0.0835826	0.758273
BMPR1A	brown	-0.0824943	0.761335	-0.0703917	0.795599	0.147522	0.585603	0.127815	0.637119	-0.0376515	0.889895	-0.0023235	0.993186	0.632378	0.00857422	-0.714854	0.00185681	0.0989264	0.715483	-0.630331	0.00885816	0.63049	0.00883582	-0.167019	0.536409	-0.618039	0.0107237	-0.0414749	0.878787	-0.246265	0.357873	0.0670452	0.805138	0.0283724	0.916929	0.290243	0.275498	-0.703081	0.00238008	0.470565	0.0658347	0.169832	0.529469	0.526309	0.0362343	0.14364	0.595614	-0.178293	0.50884
HDHD3	brown	-0.466308	0.0686587	0.160033	0.553823	0.1314	0.627621	0.211044	0.432689	0.625132	0.00961294	-0.469159	0.0667575	0.146661	0.587817	-0.338804	0.199262	-0.56864	0.0215337	-0.581611	0.0181147	0.303228	0.253596	-0.685751	0.00336181	-0.70428	0.00232187	0.632015	0.00862405	-0.00534231	0.984334	0.586122	0.0170302	-0.14028	0.604335	0.0694221	0.79836	-0.393027	0.132078	0.0309073	0.909534	0.259453	0.331856	0.0873394	0.74773	-0.573014	0.0203295	-0.0708428	0.794315
ZNRF2	brown	-0.39868	0.126115	-0.182781	0.49805	-0.301558	0.25635	-0.266098	0.319171	0.316523	0.232319	0.197241	0.464043	-0.102199	0.706452	0.737552	0.00111074	0.000707112	0.997926	0.795384	0.000229909	-0.447837	0.0819395	0.231934	0.387392	0.338931	0.199082	-0.099968	0.712605	0.252856	0.34473	0.193959	0.471659	-0.0140805	0.958724	0.0263394	0.922864	0.688767	0.00317087	0.0908685	0.737864	-0.552484	0.0264649	-0.548162	0.02792	-0.427486	0.0986093	0.188693	0.484005
IL18	brown	-0.110815	0.682858	-0.357769	0.173661	-0.334579	0.205281	-0.15763	0.559867	0.174418	0.51824	0.208717	0.437899	-0.26307	0.324916	0.840729	4.53e-05	0.156481	0.562769	0.934351	1.18e-07	-0.633843	0.00837537	0.463646	0.0704685	0.496304	0.0505378	-0.211166	0.432417	0.0872863	0.747879	0.0727005	0.789033	-0.132935	0.623571	0.0296613	0.913168	0.741794	0.00100339	-0.0671625	0.804803	-0.602508	0.0135089	-0.485347	0.056687	-0.176596	0.512947	0.314245	0.235883
CSF1	brown	0.372503	0.155347	-0.510204	0.0434684	-0.363528	0.166339	-0.156332	0.563146	-0.0474848	0.861371	0.526996	0.0359473	-0.27402	0.304421	0.45207	0.0787452	0.700967	0.00248557	0.867607	1.34e-05	-0.739763	0.00105368	0.776633	0.000402491	0.580057	0.0185004	-0.479677	0.0600769	-0.324502	0.220109	-0.0374502	0.89048	-0.222258	0.408045	0.125643	0.6429	0.446506	0.0829633	-0.133816	0.621253	-0.690303	0.00307704	-0.247327	0.355736	0.431155	0.0954398	0.563807	0.0229274
ATP11B	brown	0.255056	0.340406	0.0382083	0.888276	-0.0833341	0.758972	-0.592737	0.0155317	0.174035	0.519175	-0.143978	0.59474	-0.252061	0.346302	0.604811	0.0130635	0.068496	0.800999	0.576897	0.0193046	-0.43608	0.0913009	0.317342	0.231046	0.386675	0.139006	-0.209523	0.43609	0.171682	0.524927	0.163547	0.545033	0.337055	0.20174	0.0743319	0.784402	0.386184	0.139552	-0.0635618	0.815095	-0.438161	0.0895908	-0.375284	0.152043	0.0390462	0.885841	0.314771	0.235057
ITK	brown	-0.156268	0.563307	-0.303091	0.253821	-0.30998	0.242644	-0.306937	0.247543	0.0744162	0.784163	0.263606	0.323894	-0.121156	0.654901	0.859409	1.99e-05	0.192191	0.475787	0.951605	1.47e-08	-0.516491	0.0405261	0.530014	0.0347073	0.511326	0.0429318	-0.353601	0.179089	0.135438	0.61699	-0.0246215	0.927882	-0.0539099	0.842818	0.0966713	0.721725	0.730968	0.00129583	0.0904344	0.739076	-0.626789	0.00936716	-0.410464	0.11429	-0.148065	0.584209	0.236468	0.377914
RHOG	brown	0.00566934	0.983375	-0.662078	0.00520482	-0.344199	0.191744	0.0623091	0.818682	0.0678125	0.802948	0.429643	0.0967374	-0.147252	0.586297	0.588096	0.0165717	0.443847	0.0850355	0.873509	9.88e-06	-0.617501	0.010812	0.635132	0.00820347	0.383127	0.142982	-0.320924	0.225532	-0.254004	0.34247	0.0109512	0.967892	-0.372775	0.155023	0.148337	0.583511	0.550036	0.0272817	-0.022338	0.934556	-0.649718	0.00644643	-0.239197	0.372272	0.0814963	0.764146	0.406665	0.118014
CCDC137	brown	-0.172672	0.522502	-0.528605	0.0352819	0.181612	0.500851	0.383	0.143125	-0.0789618	0.771296	0.111892	0.679928	-0.3908	0.134479	0.494535	0.0514954	-0.112889	0.677219	0.410868	0.113899	-0.384103	0.14188	0.105064	0.698579	0.220699	0.411427	0.19805	0.462175	0.00860939	0.974756	-0.199075	0.459814	-0.587487	0.016712	-0.265361	0.320563	0.569798	0.0212095	-0.355321	0.176835	0.0116501	0.965844	-0.24652	0.357359	-0.246751	0.356893	-0.0369222	0.892016
PRAG1	brown	0.290122	0.275707	0.195406	0.468295	0.544269	0.0292825	0.163887	0.544187	-0.46281	0.0710441	-0.38946	0.135939	0.0602008	0.824727	-0.401614	0.123095	-0.282029	0.289926	-0.699081	0.00258285	0.52166	0.0382216	-0.280732	0.292247	-0.236266	0.378333	0.13657	0.614022	0.0693695	0.79851	-0.379998	0.146552	0.116045	0.668668	-0.16373	0.544576	-0.423243	0.102366	-0.0819771	0.762791	0.671266	0.00441228	0.409672	0.115059	0.220221	0.412465	-0.44032	0.0878413
EPS8	brown	0.329162	0.21317	0.592674	0.0155455	-0.425147	0.100668	0.170107	0.528792	-7.89e-05	0.999769	0.125467	0.643368	-0.261935	0.327084	-0.530249	0.0346122	0.208434	0.438532	-0.322446	0.223215	-0.122185	0.652141	-0.188779	0.483804	0.270262	0.311368	0.0631744	0.816204	0.0115242	0.966213	0.0680361	0.802311	0.135032	0.618054	-0.256053	0.338457	-0.28351	0.287293	-0.309394	0.243582	0.178944	0.507268	-0.160522	0.552594	0.314103	0.236106	0.144512	0.593359
TIPIN	brown	0.0639789	0.813901	0.0798776	0.76871	-0.558087	0.0246659	-0.339466	0.198329	-0.00777906	0.97719	0.211712	0.4312	-0.166768	0.537031	0.716532	0.00179052	0.236429	0.377995	0.855641	2.37e-05	-0.489754	0.0541509	0.502728	0.047172	0.702114	0.00242791	-0.455458	0.0762538	0.265377	0.320533	-0.0615186	0.820947	0.297111	0.263776	0.0241665	0.929212	0.632456	0.00856349	0.0676355	0.803453	-0.57713	0.0192443	-0.486237	0.0561677	0.0336155	0.901641	0.23265	0.385888
PIM1	brown	-0.153708	0.569795	-0.184747	0.493359	-0.288099	0.279222	-0.525899	0.0364064	0.381127	0.145257	0.267879	0.315818	-0.165324	0.540613	0.66877	0.00461732	0.24346	0.363549	0.864761	1.54e-05	-0.602659	0.0134792	0.402467	0.122227	0.3858	0.13998	-0.228525	0.394603	0.0381488	0.888449	0.279213	0.294975	0.116896	0.666368	0.148041	0.58427	0.583751	0.0175937	0.029667	0.913151	-0.70587	0.00224649	-0.478497	0.0608011	-0.174552	0.517914	0.440939	0.0873439
ERBIN	brown	-0.267897	0.315785	-0.38134	0.145013	-0.341874	0.19496	0.0790697	0.770991	-0.0895049	0.741672	0.266685	0.318064	-0.059039	0.828062	0.793901	0.00024081	0.0951377	0.72598	0.83102	6.66e-05	-0.366699	0.162398	0.431825	0.0948691	0.486533	0.0559959	-0.282077	0.289841	0.23154	0.388222	-0.192474	0.475126	-0.184422	0.494134	-0.0331759	0.902922	0.748728	0.000846264	0.114506	0.672833	-0.44296	0.0857349	-0.401188	0.123531	-0.22879	0.39404	0.00912186	0.973254
BAK1	brown	-0.00355966	0.989561	-0.365893	0.163395	-0.452871	0.0781504	-0.420558	0.104795	0.164457	0.542767	0.268955	0.313805	0.125303	0.643805	0.684167	0.00346578	0.392634	0.1325	0.913342	7.81e-07	-0.436061	0.0913165	0.710711	0.00202902	0.316188	0.23284	-0.560507	0.0239184	-0.16366	0.544752	0.137784	0.610846	-0.0333977	0.902276	0.437799	0.0898868	0.432627	0.0941893	0.318205	0.22971	-0.841103	4.46e-05	-0.123744	0.647968	0.0930242	0.731856	0.43448	0.0926308
CRYAB	brown	0.0997673	0.713159	-0.00961804	0.971799	0.208156	0.439157	0.47292	0.0643094	-0.27111	0.309792	-0.320449	0.226258	0.477784	0.0612418	-0.657451	0.00564501	-0.169399	0.530534	-0.814623	0.000121661	0.721923	0.00159043	-0.246792	0.356812	-0.613564	0.011475	0.0698863	0.797038	-0.230226	0.390996	-0.14483	0.592538	-0.0886614	0.74403	0.175794	0.514892	-0.732111	0.00126204	0.269836	0.312161	0.486367	0.0560922	0.696823	0.0027034	0.213751	0.426671	-0.351629	0.181697
TARBP2	brown	0.279586	0.294305	0.448192	0.0816683	-0.0996933	0.713363	-0.222453	0.407624	0.124252	0.64661	-0.408671	0.116037	0.109713	0.685862	-0.230926	0.389518	-0.133836	0.6212	-0.360585	0.170055	0.201248	0.454828	-0.063866	0.814224	-0.220699	0.411426	-0.0565797	0.835131	-0.192074	0.47606	0.20778	0.440004	0.230653	0.390094	0.293165	0.270473	-0.499014	0.0490967	0.062928	0.816909	0.0740083	0.78532	0.415859	0.109144	0.226093	0.399791	0.130037	0.631226
POMGNT2	brown	-0.238576	0.373551	0.319183	0.228201	0.459995	0.0730071	0.423457	0.102174	0.0580626	0.830867	-0.51685	0.0403627	-0.111917	0.679858	-0.393355	0.131727	-0.720657	0.00163571	-0.81268	0.000130155	0.448724	0.0812629	-0.801499	0.000189193	-0.477233	0.0615838	0.696497	0.00272113	0.214704	0.424563	0.0208528	0.9389	-0.0169884	0.950208	-0.328006	0.214878	-0.300806	0.257596	-0.264877	0.32148	0.790291	0.000269141	0.143599	0.595719	-0.423189	0.102415	-0.461947	0.0716417
ATP10D	brown	-0.0962678	0.722844	-0.286616	0.281815	-0.419403	0.105852	-0.232064	0.38712	0.102802	0.704793	0.259838	0.331113	-0.165994	0.538949	0.837704	5.12e-05	0.21863	0.415935	0.96742	9.58e-10	-0.571975	0.0206106	0.538587	0.031361	0.545756	0.0287561	-0.350191	0.183613	0.114145	0.673812	0.0130631	0.961704	0.00332256	0.990256	0.087453	0.747412	0.727139	0.00141459	0.0508389	0.851677	-0.654278	0.00596363	-0.444675	0.0843863	-0.111266	0.681631	0.289162	0.277373
PINX1	brown	-0.347116	0.187757	-0.0585161	0.829564	-0.191613	0.47714	-0.365587	0.163773	-0.0204363	0.940118	-0.000529338	0.998448	0.106578	0.694428	0.87722	8.1e-06	-0.160366	0.552987	0.725625	0.00146389	-0.119845	0.658422	0.325948	0.217939	0.325933	0.217962	-0.324665	0.219863	0.365261	0.164178	-0.130558	0.629849	0.173821	0.519696	0.137768	0.610887	0.648348	0.00659742	0.310613	0.241633	-0.404113	0.120563	-0.241553	0.367437	-0.346051	0.189207	-0.0926098	0.73301
KLHL13	brown	-0.147107	0.586669	0.0636268	0.814909	0.482037	0.0586484	0.623698	0.00982985	-0.0221279	0.935171	-0.103475	0.702942	-0.298478	0.261479	-0.598174	0.0143789	-0.353515	0.179202	-0.741546	0.00100943	0.196956	0.464702	-0.729438	0.00134227	-0.313313	0.237349	0.741162	0.00101883	0.0765465	0.778126	-0.0590237	0.828106	-0.221188	0.410364	-0.545824	0.0287323	-0.222446	0.407639	-0.498466	0.0493859	0.774588	0.00042648	-0.0524713	0.846966	-0.254512	0.341473	-0.336998	0.20182
CSTB	brown	0.159065	0.556254	-0.403004	0.121682	-0.18946	0.482197	-0.0720957	0.790752	-0.129851	0.631717	0.378966	0.147742	-0.457673	0.0746558	0.714054	0.0018891	0.335777	0.203563	0.890062	3.87e-06	-0.715971	0.00181244	0.561271	0.0236861	0.673984	0.00419741	-0.261759	0.327421	-0.00667848	0.980416	-0.204867	0.446583	-0.208765	0.43779	-0.137784	0.610844	0.745639	0.000913564	-0.295556	0.266402	-0.44276	0.085893	-0.42751	0.098588	0.108775	0.688421	0.295117	0.267146
BTBD9	brown	-0.420966	0.104423	0.15361	0.570044	0.668022	0.00468022	0.35497	0.177293	-0.05116	0.850749	-0.314178	0.235988	0.0757463	0.780392	-0.466044	0.0688363	-0.615531	0.0111398	-0.825713	8.15e-05	0.584498	0.0174145	-0.791696	0.000257802	-0.549721	0.0273885	0.651718	0.00623098	0.246119	0.358166	-0.10141	0.708626	-0.15681	0.561938	-0.345433	0.190051	-0.282107	0.289789	-0.109166	0.687354	0.804958	0.000168942	0.140919	0.602671	-0.461048	0.0722681	-0.593817	0.0152972
TOMM20	brown	-0.366439	0.162719	0.475762	0.0625036	0.583474	0.0176605	0.223108	0.406208	-0.186412	0.489403	-0.420172	0.105148	0.0314157	0.908051	-0.340737	0.196547	-0.72485	0.0014897	-0.810412	0.000140687	0.634944	0.00822841	-0.814154	0.000123668	-0.346491	0.188607	0.570306	0.0210687	0.493397	0.0521186	-0.233259	0.384609	0.09547	0.725057	-0.437782	0.0899001	-0.195036	0.469152	-0.112889	0.677219	0.884627	5.35e-06	0.0520676	0.84813	-0.455097	0.0765159	-0.712257	0.00196331
MYD88	brown	0.197805	0.46274	-0.438337	0.0894474	-0.387674	0.137901	-0.174094	0.51903	0.120337	0.657099	0.440982	0.0873093	-0.364111	0.165611	0.60509	0.0130102	0.520061	0.0389235	0.946673	2.85e-08	-0.811843	0.000133964	0.644041	0.00709055	0.5941	0.0152362	-0.330592	0.211069	-0.181167	0.501918	0.0724524	0.789738	-0.117121	0.665762	0.0512345	0.850535	0.607001	0.0126508	-0.194845	0.469597	-0.697573	0.00266289	-0.429841	0.0965666	0.182406	0.498947	0.549575	0.0274378
ARHGAP27	brown	-0.0304339	0.910914	-0.475001	0.0629834	-0.384853	0.141039	-0.111434	0.681174	0.014146	0.958532	0.582395	0.0179225	-0.19457	0.470236	0.599751	0.0140574	0.512171	0.042531	0.94102	5.69e-08	-0.661533	0.00525518	0.633922	0.00836473	0.566435	0.0221613	-0.382813	0.143338	-0.110127	0.684732	-0.0571221	0.833571	-0.277898	0.297351	0.0479387	0.860058	0.647883	0.00664931	-0.0353416	0.896615	-0.66152	0.00525642	-0.385682	0.140111	0.077698	0.774868	0.38243	0.143771
ADGRG2	brown	0.261341	0.328222	-0.468858	0.0669569	-0.471484	0.0652365	0.331741	0.20939	-0.228872	0.393866	0.104649	0.699717	-0.0971929	0.72028	0.568675	0.0215239	0.280171	0.293252	0.651734	0.00622926	-0.374901	0.152496	0.622198	0.0100608	0.414779	0.11016	-0.409501	0.115226	-0.154759	0.567127	-0.221118	0.410516	-0.346134	0.189093	0.132231	0.625428	0.396739	0.128141	0.00939667	0.972448	-0.407065	0.117618	-0.0364516	0.893385	0.267309	0.316889	0.194461	0.47049
POLE	brown	0.0251724	0.926273	-0.323353	0.221841	-0.305572	0.24976	-0.275103	0.302437	0.283126	0.287975	-0.0863014	0.750639	-0.153764	0.569653	0.835795	5.53e-05	0.0480732	0.859669	0.834989	5.71e-05	-0.525635	0.0365175	0.468646	0.067097	0.28969	0.276457	-0.231251	0.388831	-0.0137767	0.959613	0.228633	0.394374	0.08514	0.753898	0.243717	0.363026	0.547722	0.0280714	0.0360528	0.894545	-0.646118	0.00684918	-0.294472	0.268244	-0.111641	0.68061	0.386751	0.138922
JAM2	brown	0.399546	0.125218	0.230366	0.3907	0.196891	0.464852	0.326898	0.216523	-0.254463	0.34157	0.0798095	0.768903	-0.181077	0.502134	-0.797971	0.000211877	0.150974	0.576759	-0.675127	0.00410955	0.157851	0.55931	-0.302712	0.254445	-0.0817117	0.763539	0.225061	0.402003	-0.147634	0.585315	-0.155389	0.56553	0.0145619	0.957314	-0.31096	0.24108	-0.490291	0.0538476	-0.351611	0.18172	0.528962	0.0351357	0.158542	0.557569	0.391407	0.133821	-0.0871275	0.748324
GPNMB	brown	0.581241	0.0182059	-0.360328	0.170382	-0.34228	0.194396	-0.32626	0.217473	0.0695739	0.797927	0.0668023	0.805831	-0.272219	0.307738	0.58347	0.0176614	0.477201	0.0616036	0.793972	0.00024028	-0.670199	0.00449898	0.744411	0.000941506	0.450046	0.0802607	-0.463749	0.0703978	-0.307477	0.246669	0.119166	0.660248	0.14482	0.592563	0.28556	0.283671	0.323282	0.221948	-0.109097	0.687543	-0.694153	0.00285169	-0.132728	0.624119	0.460694	0.0725158	0.623185	0.00990842
ELAVL1	brown	-0.229093	0.393397	-0.448174	0.0816823	-0.217191	0.419086	-0.362992	0.167012	0.192907	0.474112	0.110687	0.683207	0.206066	0.44387	0.74779	0.000866256	0.141862	0.600223	0.800952	0.00019257	-0.271078	0.309852	0.536298	0.0322292	0.135794	0.616055	-0.390347	0.134972	-0.0418303	0.877756	0.129168	0.633528	-0.0889032	0.743354	0.397276	0.127578	0.460071	0.0729535	0.377281	0.1497	-0.69533	0.00278555	-0.109636	0.686071	-0.161071	0.551219	0.241088	0.368388
RPS17	brown	0.439919	0.0881643	-0.405972	0.118703	-0.294904	0.267508	-0.145448	0.590943	-0.390685	0.134604	0.17435	0.518407	-0.0615627	0.820821	0.684304	0.00345671	0.433567	0.0933961	0.795958	0.000225803	-0.386029	0.139724	0.841189	4.44e-05	0.570786	0.0209362	-0.669086	0.00459095	-0.111286	0.681576	-0.352921	0.179985	-0.0270898	0.920672	0.208574	0.43822	0.44213	0.0863932	0.101907	0.707257	-0.521057	0.038485	-0.00547723	0.983938	0.461535	0.0719284	0.227444	0.396905
SKAP1	brown	0.216882	0.419765	-0.493332	0.0521544	0.0990884	0.715035	-0.366013	0.163246	-0.149195	0.581309	0.123742	0.647974	-0.217402	0.418624	0.78623	0.000304251	0.244936	0.360556	0.811364	0.000136181	-0.484177	0.0573745	0.623845	0.00980748	0.435668	0.0916419	-0.365218	0.164232	-0.0364293	0.89345	-0.18897	0.483353	-0.0183852	0.94612	0.0976031	0.719144	0.591805	0.0157363	-0.05394	0.842731	-0.468256	0.0673552	-0.187718	0.486308	0.146761	0.58756	0.237287	0.376216
SLC22A5	brown	-0.626073	0.00947282	0.609053	0.0122735	0.0716336	0.792065	0.271511	0.309049	0.0604986	0.823872	-0.366992	0.162037	0.252569	0.345298	-0.2722	0.307774	-0.735627	0.00116247	-0.656615	0.00572753	0.646564	0.00679825	-0.776202	0.00040745	-0.351327	0.182098	0.451375	0.079263	0.534677	0.0328552	-0.00178458	0.994767	0.0926798	0.732815	-0.24126	0.368036	-0.183751	0.495733	0.167059	0.536312	0.604511	0.0131208	-0.00371426	0.989108	-0.632516	0.00855527	-0.630883	0.00878084
OTULINL	brown	0.113574	0.675359	-0.404989	0.119684	-0.144773	0.592684	-0.193452	0.472841	-0.227289	0.397235	0.783707	0.000327911	-0.281663	0.29058	0.354885	0.177405	0.657627	0.00562769	0.792433	0.000252014	-0.612359	0.0116841	0.596192	0.0147911	0.654301	0.00596124	-0.395602	0.129338	-0.0909369	0.737673	-0.281694	0.290526	-0.169879	0.529353	-0.13193	0.626222	0.592494	0.015585	-0.155586	0.565033	-0.4664	0.0685965	-0.375224	0.152114	0.257257	0.33611	0.284407	0.285705
NANP	brown	-0.0952685	0.725617	0.0203474	0.940378	-0.310746	0.241421	-0.386637	0.139048	-0.0122849	0.963984	0.0496831	0.855015	-0.142742	0.597939	0.877649	7.92e-06	-0.0157922	0.95371	0.819535	0.000102223	-0.371087	0.157048	0.390774	0.134508	0.545385	0.0288867	-0.331244	0.210116	0.343926	0.192119	-0.0938917	0.729443	0.238073	0.374589	0.0288868	0.915427	0.709282	0.00209137	0.0873233	0.747775	-0.463013	0.0709042	-0.41718	0.107908	-0.169298	0.530783	0.0875561	0.747123
RRP8	brown	-0.296261	0.26521	-0.0173876	0.94904	-0.472236	0.0647499	-0.158939	0.55657	0.0522728	0.847538	-0.049716	0.85492	0.245798	0.358815	0.696469	0.00272269	-0.0968086	0.721345	0.596845	0.0146543	-0.0517349	0.84909	0.323224	0.222036	0.265203	0.320862	-0.366405	0.162762	0.308349	0.245262	0.00293782	0.991385	0.113346	0.675979	0.227585	0.396604	0.434576	0.0925512	0.431837	0.0948589	-0.460651	0.0725463	-0.191991	0.476256	-0.267965	0.315658	-0.0365849	0.892997
BCL2A1	brown	-0.028409	0.916822	-0.350686	0.182952	-0.355552	0.176534	-0.334754	0.20503	0.0190287	0.944236	0.23624	0.378387	-0.0326245	0.904528	0.846757	3.51e-05	0.268091	0.315422	0.966724	1.11e-09	-0.474733	0.0631532	0.655086	0.00588109	0.481662	0.0588737	-0.486296	0.0561336	0.0410849	0.879919	-0.041793	0.877864	-0.00393328	0.988466	0.223618	0.405107	0.646168	0.00684346	0.183644	0.495989	-0.698514	0.00261273	-0.279116	0.29515	-0.00393811	0.988451	0.2793	0.294819
KAT2B	brown	0.443864	0.085022	0.0370132	0.891751	0.0964767	0.722265	0.434951	0.0922383	-0.352104	0.181066	-0.176309	0.513643	0.203735	0.449153	-0.687627	0.00324203	0.0830622	0.759737	-0.695763	0.00276149	0.442056	0.0864517	-0.103223	0.703634	-0.305745	0.249478	-0.0145568	0.957329	-0.252849	0.344744	-0.185309	0.492021	-0.0683891	0.801304	0.0397118	0.883907	-0.671792	0.00437002	0.0412708	0.87938	0.416255	0.108772	0.521478	0.038301	0.481933	0.0587106	-0.168702	0.532253
MSL2	brown	0.0222398	0.934844	-0.181618	0.500836	-0.520439	0.0387564	-0.358368	0.172889	0.0782303	0.773363	0.408046	0.116651	-0.116484	0.667481	0.668393	0.00464891	0.429598	0.0967755	0.949422	1.99e-08	-0.589471	0.0162581	0.625874	0.00950222	0.629099	0.00903257	-0.493752	0.0519239	0.0578258	0.831547	0.0254425	0.925483	0.0891499	0.742664	0.128048	0.636501	0.609154	0.0122551	0.103366	0.703243	-0.737225	0.00111941	-0.437902	0.0898026	0.0742808	0.784547	0.380885	0.145534
TTC9C	brown	-0.489626	0.0542232	-0.27765	0.2978	-0.287352	0.280526	0.259626	0.331522	-0.136329	0.614652	-0.0304579	0.910844	0.374503	0.152966	0.587287	0.0167585	-0.229351	0.392848	0.419642	0.105633	0.19437	0.470701	0.179843	0.505102	0.0625917	0.817872	-0.227242	0.397336	0.333394	0.206991	-0.206344	0.443241	-0.173881	0.519551	0.119078	0.660486	0.435072	0.0921373	0.484969	0.0569084	-0.209923	0.435194	-0.0878735	0.746235	-0.397943	0.126882	-0.338871	0.199167
ZNF583	brown	-0.347699	0.186966	0.0176386	0.948305	0.0505845	0.852411	0.659021	0.00549246	-0.0591745	0.827673	-0.3958	0.129129	0.469372	0.0666174	-0.393942	0.1311	-0.488487	0.054871	-0.674992	0.00411984	0.707427	0.00217456	-0.45669	0.0753619	-0.607281	0.0125987	0.273261	0.305817	0.0612465	0.821727	-0.0339855	0.900564	-0.131077	0.628475	0.060789	0.823039	-0.437199	0.0903779	0.315342	0.234162	0.471163	0.0654447	0.410954	0.113816	-0.283887	0.286624	-0.500951	0.0480858
ZNF667	brown	-0.081644	0.76373	0.36109	0.169413	0.467755	0.067689	0.291853	0.272723	-0.178576	0.508156	-0.338358	0.199891	0.15904	0.556317	-0.681159	0.00367025	-0.433766	0.0932296	-0.950592	1.69e-08	0.668369	0.00465094	-0.664491	0.00498652	-0.479619	0.0601128	0.418473	0.106709	0.167172	0.536031	-0.137376	0.611912	0.112466	0.678368	-0.232817	0.385538	-0.54446	0.0292145	-0.0210072	0.938448	0.777811	0.000389174	0.307996	0.24583	-0.114145	0.673812	-0.522305	0.0379409
CD300A	brown	-0.199544	0.458735	-0.329399	0.212821	-0.291884	0.27267	-0.235865	0.379167	0.158895	0.55668	0.692705	0.00293483	-0.295036	0.267285	0.500127	0.0485142	0.46161	0.0718764	0.882386	6.08e-06	-0.706831	0.00220188	0.424298	0.101422	0.563956	0.0228835	-0.202856	0.451155	0.00679729	0.980068	0.0440916	0.871197	-0.234152	0.38274	-0.100344	0.711567	0.697623	0.00266016	-0.135244	0.617499	-0.596291	0.0147703	-0.574879	0.019832	-0.107872	0.690887	0.371015	0.157135
PRDM1	brown	0.0717601	0.791706	-0.402896	0.121791	-0.391951	0.133235	-0.297667	0.26284	-0.0532557	0.844704	0.557554	0.0248329	-0.0918884	0.73502	0.608344	0.0124029	0.55628	0.0252356	0.961469	3.05e-09	-0.579796	0.0185659	0.726997	0.00141914	0.567433	0.0218756	-0.539235	0.0311185	-0.103148	0.703842	-0.0909981	0.737502	-0.0737866	0.785949	0.158534	0.557589	0.592401	0.0156054	0.0956268	0.724622	-0.725498	0.00146812	-0.29652	0.264773	0.187708	0.486334	0.381889	0.144387
NDRG2	brown	-0.0307885	0.90988	0.267102	0.317278	0.348797	0.185483	0.427663	0.0984542	0.0541979	0.841988	-0.358963	0.172125	0.0467532	0.863488	-0.754763	0.000726501	-0.373593	0.154047	-0.958536	5.06e-09	0.483446	0.0578073	-0.676927	0.00397427	-0.560436	0.02394	0.546033	0.0286588	-0.0524642	0.846986	0.0993741	0.714245	-0.0758454	0.780112	-0.180301	0.503999	-0.633121	0.00847288	-0.168715	0.532221	0.692955	0.00292033	0.309898	0.242776	-0.0939114	0.729388	-0.286061	0.28279
CGAS	brown	0.0755596	0.780921	-0.342755	0.193737	-0.381468	0.144868	-0.339824	0.197826	0.0302669	0.911401	0.386939	0.138713	-0.154962	0.566614	0.726242	0.00144363	0.413768	0.111118	0.980528	2.7e-11	-0.605399	0.0129517	0.671244	0.00441404	0.565203	0.022518	-0.472439	0.0646186	-0.0236779	0.93064	-0.0204389	0.940111	0.0252359	0.926087	0.15081	0.577177	0.640541	0.00751245	0.0585368	0.829504	-0.719652	0.00167238	-0.354744	0.177589	0.0965726	0.721999	0.383708	0.142325
F2RL2	brown	0.174112	0.518986	-0.379741	0.146848	-0.343551	0.192637	-0.41166	0.113134	-0.0852664	0.753543	0.754979	0.000722478	0.0056978	0.983292	0.285429	0.283901	0.813176	0.00012794	0.814196	0.000123488	-0.523109	0.0375933	0.757908	0.000669824	0.513298	0.0420013	-0.624544	0.00970149	-0.250805	0.34879	-0.0823324	0.761791	-0.0608276	0.822929	0.205124	0.446	0.362422	0.167729	0.145574	0.590616	-0.732403	0.00125351	-0.196076	0.466741	0.397632	0.127207	0.456701	0.0753539
TMEM17	brown	0.357365	0.174181	0.254476	0.341544	0.387227	0.138394	0.03047	0.910809	-0.0517049	0.849177	0.0807727	0.766185	-0.351202	0.182264	-0.707404	0.00217561	0.129243	0.633329	-0.574221	0.0200065	-0.0233568	0.931578	-0.372532	0.155312	-0.0325247	0.904819	0.345775	0.189583	-0.0786937	0.772053	-0.00118221	0.996533	0.159814	0.554371	-0.385537	0.140272	-0.364992	0.164512	-0.48175	0.0588205	0.459439	0.0733992	-0.0655983	0.80927	0.266531	0.318354	0.0260365	0.923748
RBM41	brown	-0.0748463	0.782943	0.183377	0.496627	-0.516037	0.0407334	-0.425351	0.100487	0.0980867	0.717805	0.0158328	0.953592	0.26084	0.329184	0.458098	0.0743523	0.0805864	0.766711	0.511197	0.0429934	-0.0395376	0.884413	0.34124	0.195843	0.272475	0.307266	-0.47811	0.0610397	0.255807	0.338937	0.093031	0.731837	0.42876	0.0975007	0.298963	0.260666	0.242227	0.36606	0.471858	0.064994	-0.527185	0.0358685	-0.161166	0.550982	-0.0618211	0.82008	0.0877149	0.746679
ZSWIM3	brown	-0.280869	0.292001	0.533626	0.0332661	0.194271	0.470933	0.302605	0.25462	0.101233	0.709114	-0.63255	0.00855064	-0.0109292	0.967956	-0.207387	0.440889	-0.794449	0.000236734	-0.691057	0.00303186	0.478966	0.0605123	-0.77213	0.000456871	-0.372431	0.155434	0.580527	0.0183832	0.421434	0.103998	0.0882396	0.74521	0.0432126	0.873746	-0.268202	0.315213	-0.222453	0.407623	-0.10188	0.707331	0.65478	0.0059122	0.0045218	0.98674	-0.482462	0.0583936	-0.472783	0.0643974
STAP1	brown	-0.207544	0.440535	-0.206583	0.442702	-0.338155	0.20018	-0.275173	0.302309	0.362155	0.168065	0.183475	0.496391	-0.284094	0.286258	0.765918	0.000541701	0.0799382	0.768539	0.867948	1.31e-05	-0.63768	0.00787191	0.30531	0.250186	0.426803	0.0992071	-0.0915022	0.736096	0.146909	0.587179	0.247231	0.355929	-0.0272029	0.920342	0.0130813	0.961651	0.705756	0.00225182	-0.0810756	0.765332	-0.605288	0.0129727	-0.580885	0.0182942	-0.307172	0.247162	0.352396	0.18068
FCRL5	brown	-0.0863232	0.750578	-0.340588	0.196756	-0.338761	0.199322	-0.320662	0.225932	0.0813708	0.764499	0.742746	0.000980501	-0.182693	0.498261	0.44491	0.0842021	0.601631	0.0136815	0.893224	3.19e-06	-0.655491	0.00584013	0.558402	0.0245675	0.562863	0.0232078	-0.371291	0.156802	-0.0798795	0.768705	0.00314625	0.990773	-0.155918	0.564191	0.0173022	0.94929	0.601901	0.0136282	-0.0222688	0.934759	-0.673536	0.00423219	-0.453211	0.0778991	0.0619761	0.819636	0.41256	0.112271
OTOG	brown	-0.412198	0.112617	-0.385133	0.140724	0.00645207	0.98108	-0.354571	0.177816	0.0698964	0.797009	0.400868	0.123858	0.0655438	0.809426	0.609142	0.0122572	0.17045	0.52795	0.712483	0.00195386	-0.281526	0.290826	0.355211	0.176978	0.238759	0.373173	-0.236614	0.37761	0.0898969	0.740577	-0.0498763	0.854457	-0.171614	0.525092	0.0961592	0.723145	0.582258	0.017956	0.195538	0.467987	-0.468173	0.0674105	-0.266679	0.318075	-0.278014	0.297141	0.0833814	0.758839
BRCA2	brown	0.0315934	0.907533	-0.239657	0.371325	-0.343253	0.193049	-0.266678	0.318077	-0.0116532	0.965835	-0.0792779	0.770403	-0.00905876	0.973438	0.917983	5.38e-07	0.0272829	0.920109	0.847902	3.34e-05	-0.333709	0.206535	0.564364	0.0227635	0.409503	0.115224	-0.43761	0.090041	0.14919	0.581323	-0.0538236	0.843066	0.110006	0.685063	0.238347	0.374024	0.592067	0.0156786	0.211194	0.432354	-0.576618	0.0193769	-0.210121	0.434751	-0.0488689	0.857368	0.160655	0.552261
PSMA2	brown	-0.0807419	0.766272	-0.189754	0.481507	-0.458137	0.0743238	-0.382387	0.143821	0.0360658	0.894507	-0.0270073	0.920913	0.465814	0.0689917	0.636147	0.00807009	0.139807	0.605565	0.672004	0.00435307	0.00180725	0.9947	0.59464	0.0151203	0.116397	0.667717	-0.632581	0.00854639	0.0187868	0.944944	0.0494308	0.855744	0.258525	0.33365	0.55375	0.0260498	0.252379	0.345673	0.643228	0.00718688	-0.692265	0.00296051	0.0750108	0.782477	0.0300691	0.911978	0.139281	0.606938
TCF7	brown	0.119585	0.65912	-0.34814	0.18637	-0.309527	0.243369	-0.316148	0.232903	0.018795	0.94492	0.189068	0.483123	-0.185397	0.491813	0.831765	6.47e-05	0.304691	0.251197	0.939972	6.42e-08	-0.586913	0.0168453	0.657007	0.0056887	0.55127	0.0268677	-0.434765	0.0923933	-0.000122553	0.999641	-0.0334212	0.902207	-0.018816	0.944859	0.152379	0.573176	0.631046	0.00875811	0.0191741	0.943811	-0.655051	0.0058847	-0.31955	0.227637	0.087613	0.746964	0.35566	0.176394
PRF1	brown	-0.0997369	0.713243	-0.344664	0.191104	-0.333671	0.20659	-0.338797	0.199272	0.231629	0.388036	0.546363	0.0285434	-0.260588	0.329669	0.599466	0.014115	0.447991	0.0818219	0.943191	4.4e-08	-0.726635	0.00143083	0.513357	0.0419733	0.520291	0.038822	-0.273972	0.30451	-0.0620389	0.819456	0.135799	0.616042	-0.108887	0.688116	0.0473818	0.861669	0.658529	0.00553983	-0.0785693	0.772405	-0.708758	0.00211461	-0.501389	0.0478593	-0.0495338	0.855447	0.470473	0.0658945
HCLS1	brown	-0.141965	0.599956	-0.396648	0.128237	-0.325135	0.219158	-0.115341	0.67057	0.0959348	0.723768	0.417945	0.107198	-0.286536	0.281955	0.751745	0.000784515	0.28053	0.292608	0.95156	1.48e-08	-0.668634	0.00462865	0.491886	0.0529546	0.557081	0.0249818	-0.234851	0.381279	0.0403802	0.881965	-0.0171512	0.949732	-0.184706	0.493456	-0.0328795	0.903785	0.772145	0.000456672	-0.106696	0.694106	-0.586276	0.0169941	-0.494078	0.0517452	-0.128086	0.636399	0.308121	0.245629
SLC30A5	brown	-0.243322	0.36383	-0.0625316	0.818044	0.15032	0.578429	-0.443241	0.0855127	0.309376	0.243612	0.279285	0.294847	-0.556161	0.0252734	0.566274	0.0222076	0.0122262	0.964156	0.630457	0.00884051	-0.663496	0.00507566	0.000481275	0.998589	0.452012	0.0787881	0.21193	0.430716	0.283547	0.287228	0.154717	0.567233	0.024414	0.928488	-0.340045	0.197516	0.734305	0.00119912	-0.411058	0.113715	-0.264065	0.323021	-0.751821	0.000783015	-0.394894	0.130088	0.235278	0.38039
ARID1A	brown	-0.0604309	0.824067	-0.43041	0.0960771	-0.45885	0.0738168	-0.11966	0.658919	-0.00172065	0.994954	0.516684	0.0404382	-0.071323	0.792949	0.625711	0.00952652	0.472639	0.06449	0.925586	2.78e-07	-0.557476	0.0248575	0.665087	0.00493365	0.537942	0.0316039	-0.468966	0.0668851	-0.0845852	0.755456	-0.0683321	0.801466	-0.283933	0.286544	0.138613	0.608681	0.59593	0.0148463	0.102188	0.706482	-0.686032	0.00334365	-0.301534	0.25639	0.0696045	0.79784	0.332055	0.208933
RASGRP2	brown	-0.157939	0.559089	-0.34732	0.18748	-0.252	0.346422	-0.139375	0.606692	-0.060291	0.824468	0.304544	0.251438	-0.20687	0.442054	0.859252	2.01e-05	0.163921	0.544101	0.927137	2.41e-07	-0.526278	0.0362471	0.514901	0.0412555	0.578356	0.0189301	-0.309379	0.243607	0.148732	0.582495	-0.173555	0.520345	-0.203679	0.449282	-0.0229495	0.932769	0.79363	0.000242849	-0.0151312	0.955646	-0.501867	0.0476132	-0.408737	0.115972	-0.140038	0.604965	0.146084	0.589302
IL18R1	brown	0.13945	0.606496	-0.396324	0.128578	-0.408694	0.116014	-0.389276	0.13614	0.08631	0.750615	0.609795	0.0121392	0.00362862	0.989359	0.355111	0.17711	0.699194	0.00257698	0.839287	4.8e-05	-0.544459	0.0292147	0.714486	0.00187158	0.405452	0.119221	-0.555705	0.0254189	-0.285267	0.284186	0.0762861	0.778863	0.0502948	0.853248	0.293798	0.269392	0.358767	0.172377	0.16109	0.551172	-0.797129	0.000217612	-0.182812	0.497976	0.297587	0.262975	0.521811	0.0381553
SF1	brown	0.121603	0.653701	0.212835	0.428704	-0.613305	0.0115197	-0.326863	0.216575	0.218591	0.416021	0.290706	0.274699	-0.358064	0.173279	0.454498	0.0769538	0.323108	0.222211	0.703522	0.00235854	-0.660917	0.00531256	0.366668	0.162437	0.690045	0.00309267	-0.280248	0.293114	0.121469	0.654059	0.16499	0.541443	0.134917	0.618357	-0.0434578	0.873035	0.467538	0.0678337	-0.160023	0.553847	-0.547914	0.0280053	-0.540188	0.0307642	0.063803	0.814404	0.439158	0.0887797
SNRPB	brown	0.277218	0.298584	-0.258548	0.333605	-0.513271	0.0420136	-0.390025	0.135322	-0.115444	0.670294	0.259589	0.331594	0.110248	0.684403	0.630233	0.00887189	0.506922	0.0450663	0.859543	1.98e-05	-0.392226	0.132939	0.865835	1.46e-05	0.48614	0.056224	-0.756832	0.000688788	-0.19288	0.474176	-0.0911934	0.736958	0.0285794	0.916324	0.428642	0.0976026	0.339927	0.197681	0.296104	0.265474	-0.761185	0.000614689	0.0222789	0.934729	0.389368	0.136039	0.395992	0.128927
OSCAR	brown	0.0902971	0.739459	0.130194	0.630809	-0.402682	0.122009	-0.402682	0.122009	0.036522	0.89318	0.294348	0.268454	-0.402682	0.122009	0.656683	0.0057208	0.246321	0.35776	0.810269	0.000141372	-0.637822	0.00785384	0.39633	0.128571	0.771843	0.000460527	-0.297105	0.263786	0.272382	0.307438	-0.036178	0.894181	0.0659288	0.808326	-0.144532	0.593307	0.672961	0.00427726	-0.176123	0.514094	-0.478882	0.0605639	-0.607479	0.0125621	0.00815189	0.976097	0.285844	0.28317
CXCR4	brown	-0.0794385	0.76995	-0.177453	0.510871	-0.37192	0.156046	-0.282015	0.289953	-0.30892	0.244343	0.362792	0.167264	0.096341	0.722641	0.760614	0.000624022	0.301649	0.256199	0.868608	1.27e-05	-0.259822	0.331144	0.657624	0.005628	0.62863	0.00909971	-0.636722	0.00799539	0.219689	0.413624	-0.36742	0.161512	0.0299753	0.912252	0.109131	0.687449	0.646777	0.00677402	0.300778	0.257643	-0.5282	0.0354484	-0.239686	0.371264	0.0700947	0.796444	0.0119765	0.964888
PILRA	brown	-0.0112636	0.966977	-0.374046	0.153508	-0.387764	0.137801	-0.326785	0.216691	0.244748	0.360936	0.505439	0.0458026	-0.248388	0.353609	0.59806	0.0144024	0.487153	0.0556374	0.957601	5.9e-09	-0.746898	0.000885634	0.570395	0.0210442	0.50901	0.0440448	-0.314967	0.234749	-0.123512	0.64859	0.170645	0.527471	-0.0848621	0.754678	0.106148	0.695606	0.614709	0.011279	-0.066905	0.805538	-0.759688	0.0006394	-0.464537	0.0698585	0.0261166	0.923514	0.532323	0.0337805
TP53	brown	0.256915	0.336777	-0.454178	0.0771882	-0.523716	0.0373325	-0.377269	0.149714	0.192755	0.474469	0.301033	0.257219	0.0520037	0.848315	0.552456	0.026474	0.609369	0.0122161	0.903631	1.6e-06	-0.574006	0.0200636	0.82159	9.49e-05	0.356478	0.17533	-0.608036	0.0124593	-0.33847	0.199733	0.216449	0.420717	-0.00202531	0.994061	0.468514	0.0671843	0.308458	0.245086	0.227207	0.39741	-0.925228	2.87e-07	-0.117769	0.664012	0.332919	0.207679	0.630648	0.00881367
WRAP53	brown	0.168113	0.533705	0.0160137	0.953062	-0.515417	0.041018	-0.287927	0.279521	-0.368191	0.160566	0.304644	0.251274	0.0907833	0.738102	0.591981	0.0156975	0.358499	0.172721	0.736119	0.00114906	-0.21008	0.434844	0.698172	0.00263084	0.639658	0.00762199	-0.738323	0.00109057	0.124852	0.645009	-0.367845	0.16099	0.0764698	0.778343	0.190016	0.48089	0.436402	0.0910348	0.300307	0.258425	-0.499377	0.0489063	-0.0663475	0.80713	0.293675	0.269602	0.0719949	0.791038
GMCL1	brown	-0.139458	0.606476	-0.0843182	0.756206	-0.284642	0.285289	-0.12978	0.631907	0.170905	0.526833	0.352921	0.179985	-0.549657	0.0274101	0.664029	0.00502769	0.120245	0.657347	0.804949	0.000168994	-0.734233	0.00120113	0.192613	0.4748	0.676955	0.00397224	0.0131071	0.961575	0.304179	0.252035	0.0383422	0.887887	-0.081635	0.763755	-0.330869	0.210663	0.829921	6.95e-05	-0.351641	0.181681	-0.381073	0.145319	-0.785934	0.000306948	-0.272455	0.307303	0.240012	0.370594
SLC12A9	brown	0.480078	0.0598327	-0.287192	0.280806	-0.424582	0.101169	-0.127324	0.638423	-0.183067	0.497368	0.305803	0.249384	-0.278282	0.296656	0.514567	0.04141	0.5394	0.031057	0.774566	0.00042675	-0.62349	0.00986166	0.771077	0.000470417	0.640542	0.00751231	-0.541625	0.0302362	-0.245598	0.359217	-0.160759	0.552001	-0.176774	0.512515	0.136412	0.614435	0.39004	0.135305	-0.131031	0.628597	-0.55889	0.0244159	-0.116267	0.668066	0.491991	0.0528963	0.45114	0.0794391
SRRT	brown	0.237412	0.375956	-0.201564	0.454106	-0.584161	0.0174951	-0.244574	0.361288	0.118027	0.663316	0.41734	0.107759	-0.193355	0.473068	0.450874	0.079638	0.559395	0.0242597	0.812564	0.000130676	-0.655672	0.00582188	0.668176	0.00466719	0.537997	0.0315832	-0.476734	0.0618948	-0.247148	0.356095	0.10282	0.704744	-0.180579	0.503329	0.218517	0.416181	0.371682	0.156332	-0.0273223	0.919994	-0.715973	0.00181239	-0.218195	0.416886	0.298278	0.261813	0.561813	0.0235223
ADAM17	brown	0.626245	0.00944732	-0.317571	0.230691	-0.574906	0.0198249	-0.120528	0.656585	-0.0503673	0.853039	0.430447	0.0960458	-0.198649	0.460793	0.205331	0.445533	0.787408	0.000293694	0.688906	0.00316234	-0.649574	0.00646224	0.784693	0.000318483	0.544457	0.0292155	-0.575331	0.0197129	-0.40025	0.124493	0.0365894	0.892984	0.00295619	0.991331	0.221146	0.410454	0.170513	0.527794	-0.0718919	0.791331	-0.690968	0.00303716	-0.126093	0.641699	0.663248	0.005098	0.637418	0.00790556
TLE6	brown	-0.13845	0.609104	-0.46187	0.0716951	-0.0791933	0.770642	-0.192664	0.474681	-0.104452	0.700259	0.456474	0.0755173	-0.192302	0.475527	0.712457	0.00195491	0.30933	0.243685	0.853916	2.56e-05	-0.517563	0.0400399	0.525242	0.0366831	0.512368	0.0424379	-0.298441	0.26154	0.0354906	0.896181	-0.20709	0.441558	-0.331538	0.209686	-0.0335903	0.901715	0.71215	0.00196781	-0.0439123	0.871717	-0.465883	0.068945	-0.342242	0.194448	-0.057182	0.833398	0.172435	0.523083
TLE2	brown	-0.0865682	0.749891	-0.164084	0.543697	-0.468308	0.0673207	-0.144177	0.594226	0.0720013	0.79102	-0.0986573	0.716227	0.142443	0.598715	0.74735	0.000875765	0.0345678	0.898868	0.66936	0.00456817	-0.214378	0.425284	0.479336	0.0602854	0.284117	0.286217	-0.410096	0.114647	0.0773173	0.775945	0.0366152	0.892909	0.0646131	0.812087	0.310684	0.24152	0.397552	0.12729	0.30288	0.254168	-0.541148	0.0304108	-0.102024	0.706935	-0.069002	0.799557	0.160018	0.553861
SINHCAF	brown	-0.193847	0.471921	-0.162878	0.546701	-0.456984	0.0751504	-0.334933	0.204773	0.0774793	0.775486	0.59997	0.0140132	-0.102069	0.706812	0.573261	0.0202631	0.432097	0.094638	0.908262	1.15e-06	-0.548435	0.0278265	0.493487	0.0520692	0.607518	0.0125549	-0.395918	0.129005	0.135757	0.616152	-0.0122817	0.963993	-0.0204879	0.939967	0.00770117	0.977418	0.670775	0.004452	0.0948323	0.726828	-0.65887	0.00550697	-0.53254	0.0336943	-0.0685766	0.800769	0.283826	0.286732
UNC93B1	brown	0.0638782	0.814189	-0.468634	0.067105	-0.388189	0.137332	-0.275287	0.302101	0.218086	0.417125	0.513845	0.0417456	-0.228267	0.395152	0.564568	0.0227037	0.561932	0.0234867	0.948338	2.3e-08	-0.758537	0.000658939	0.645153	0.00696054	0.487858	0.0552311	-0.358194	0.173112	-0.228969	0.39366	0.161911	0.549118	-0.166942	0.536601	0.158134	0.558597	0.551899	0.0266584	-0.0619478	0.819717	-0.784056	0.000324545	-0.381946	0.144322	0.121265	0.654607	0.579109	0.0187388
SLAMF7	brown	0.0346678	0.898577	-0.332556	0.208204	-0.347668	0.187009	-0.333955	0.20618	0.0604172	0.824106	0.200576	0.456366	-0.135979	0.61557	0.854497	2.5e-05	0.268802	0.31409	0.967409	9.61e-10	-0.559719	0.0241598	0.638049	0.00782483	0.516464	0.0405382	-0.433742	0.0932489	0.0221477	0.935113	-0.00180043	0.99472	0.0191073	0.944007	0.183532	0.496256	0.655466	0.00584268	0.0773137	0.775955	-0.688141	0.00320982	-0.325825	0.218123	0.0172656	0.949397	0.341148	0.195973
GIMAP7	brown	-0.136463	0.614302	-0.356388	0.175446	-0.361749	0.168579	-0.351125	0.182367	0.190106	0.480678	0.436884	0.0906373	-0.12665	0.640218	0.705385	0.00226926	0.37281	0.15498	0.965344	1.47e-09	-0.613114	0.0115528	0.563035	0.0231563	0.478615	0.0607283	-0.360014	0.170782	-0.0165661	0.951445	0.0995247	0.713829	-0.0983891	0.716968	0.144873	0.592426	0.654559	0.00593477	0.0725734	0.789394	-0.736954	0.0011266	-0.419017	0.106207	-0.0770158	0.776798	0.395891	0.129033
SERPINB8	brown	0.65823	0.0055689	0.097996	0.718056	-0.130186	0.630831	0.227814	0.396117	-0.105114	0.698442	0.0881731	0.745396	-0.234386	0.382251	-0.602526	0.0135052	0.392647	0.132486	-0.321748	0.224275	-0.153245	0.570971	0.0549433	0.839841	0.0686887	0.80045	-0.0146479	0.957062	-0.38219	0.144045	0.0286513	0.916114	0.218598	0.416004	-0.0719709	0.791106	-0.434472	0.0926379	-0.336054	0.203167	0.116311	0.667948	0.144154	0.594285	0.624612	0.00969116	0.290159	0.275645
SSR2	brown	0.375027	0.152347	-0.344644	0.191132	-0.439459	0.0885356	-0.0401268	0.882701	0.0624796	0.818194	0.457655	0.0746685	-0.488253	0.0550049	0.417321	0.107777	0.59467	0.0151139	0.805916	0.000163664	-0.861758	1.78e-05	0.609795	0.0121392	0.66153	0.00525546	-0.289286	0.277157	-0.249609	0.351171	0.0451143	0.868234	-0.169795	0.529559	-0.0439014	0.871749	0.486323	0.0561175	-0.357291	0.174276	-0.585819	0.0171013	-0.411823	0.112978	0.341212	0.195882	0.594623	0.0151239
CD200R1L	brown	0.182096	0.49969	-0.307765	0.246204	-0.308109	0.245649	-0.322914	0.222505	-0.121388	0.654279	0.102189	0.70648	-0.0871319	0.748311	0.863022	1.68e-05	0.261615	0.327697	0.908751	1.11e-06	-0.456387	0.0755802	0.702717	0.00239798	0.543685	0.0294909	-0.5314	0.0341487	0.0463722	0.864591	-0.144857	0.592468	0.0584775	0.829675	0.197149	0.464256	0.597773	0.0144616	0.1173	0.665278	-0.613918	0.0114141	-0.221798	0.40904	0.154986	0.566552	0.257919	0.334825
ADRB1	brown	0.058975	0.828246	-0.37571	0.151541	-0.0270013	0.920931	-0.340739	0.196544	-0.00579184	0.983016	0.401944	0.122759	-0.406013	0.118662	0.694336	0.00284134	0.320818	0.225693	0.868392	1.29e-05	-0.687758	0.00323376	0.498673	0.0492764	0.574029	0.0200575	-0.222303	0.407948	0.0168502	0.950613	-0.0881498	0.745461	-0.244033	0.362385	-0.0896739	0.7412	0.712925	0.00193545	-0.233756	0.383569	-0.486084	0.0562567	-0.450094	0.0802247	0.0137145	0.959796	0.322742	0.222765
NLRP3	brown	-0.101799	0.707556	-0.367518	0.161391	-0.370141	0.158191	-0.0669875	0.805303	0.0588401	0.828633	0.52037	0.0387869	-0.320055	0.226861	0.64729	0.0067159	0.354443	0.177983	0.924369	3.1e-07	-0.692076	0.00297158	0.491993	0.052895	0.601935	0.0136214	-0.243982	0.362488	0.0154819	0.954619	-0.0438254	0.871969	-0.18512	0.492471	-0.0775987	0.775149	0.746522	0.000893888	-0.146781	0.587508	-0.567529	0.0218482	-0.503813	0.0466203	-0.0681134	0.80209	0.321181	0.225139
RIC1	brown	0.0653725	0.809916	-0.0230527	0.932467	-0.539673	0.0309555	-0.501423	0.0478418	-0.0159056	0.953379	0.152861	0.571949	0.236293	0.378278	0.625528	0.00955381	0.310353	0.242047	0.773895	0.000434871	-0.209904	0.435237	0.638867	0.00772121	0.428312	0.0978892	-0.679396	0.00379458	0.115551	0.670003	-0.012746	0.962633	0.368239	0.160507	0.370742	0.157465	0.366524	0.162614	0.456303	0.0756414	-0.709387	0.00208674	-0.148674	0.582645	0.138247	0.609634	0.224018	0.404245
TMEM50A	brown	0.178336	0.508735	-0.107385	0.692221	-0.244301	0.361842	-0.00174117	0.994894	-0.149282	0.581086	0.547458	0.0281627	-0.679197	0.00380877	0.456112	0.0757795	0.387588	0.137995	0.732067	0.0012633	-0.802421	0.000183606	0.344134	0.191833	0.860282	1.91e-05	-0.103463	0.702975	0.136541	0.614097	-0.234115	0.382816	-0.119996	0.658015	-0.448825	0.0811858	0.744865	0.000931105	-0.544238	0.0292934	-0.252016	0.34639	-0.672786	0.00429107	0.114378	0.67318	0.265962	0.319427
LRRC32	brown	0.27075	0.31046	-0.506529	0.0452606	-0.32231	0.223421	-0.337064	0.201727	0.120694	0.65614	0.350647	0.183004	-0.173964	0.519347	0.597775	0.0144611	0.582218	0.0179657	0.909065	1.08e-06	-0.695199	0.00279282	0.766411	0.000534524	0.449346	0.0807901	-0.474644	0.0632097	-0.322738	0.222771	0.107739	0.691252	-0.114439	0.673014	0.28096	0.291837	0.436052	0.0913236	-0.0161566	0.952644	-0.784699	0.000318429	-0.199447	0.458958	0.307481	0.246663	0.602702	0.0134708
ATP2B2	brown	-0.410778	0.113986	0.487953	0.055177	0.534248	0.0330225	0.221576	0.409522	0.0552168	0.839053	-0.452121	0.078707	-0.0315927	0.907535	-0.404502	0.120172	-0.762923	0.000586999	-0.844324	3.9e-05	0.546149	0.0286183	-0.900066	2.04e-06	-0.455227	0.0764217	0.698515	0.00261268	0.391831	0.133364	-0.00344787	0.989889	0.0481893	0.859333	-0.384886	0.141001	-0.264486	0.322221	-0.176947	0.512095	0.828083	7.46e-05	0.0468331	0.863257	-0.543561	0.0295354	-0.570722	0.0209538
IL1B	brown	-0.25919	0.332363	-0.352692	0.180288	-0.350047	0.183806	-0.319798	0.227256	0.291067	0.274076	0.485463	0.0566191	-0.0930162	0.731878	0.598214	0.0143707	0.360824	0.16975	0.888836	4.17e-06	-0.584995	0.0172962	0.455786	0.0760151	0.396709	0.128172	-0.268364	0.31491	-0.011979	0.96488	0.185103	0.492512	-0.118916	0.660923	0.122562	0.65113	0.60824	0.0124218	0.0867645	0.749341	-0.716107	0.00180711	-0.454921	0.0766447	-0.176948	0.512094	0.388542	0.136945
SLCO2A1	brown	0.170537	0.527737	-0.362307	0.167874	-0.346566	0.188504	-0.325805	0.218154	-0.173009	0.521679	0.804654	0.000170644	0.00509111	0.985071	0.227405	0.396988	0.83017	6.89e-05	0.75366	0.000747272	-0.484356	0.0572688	0.747454	0.000873516	0.531203	0.0342276	-0.629936	0.00891379	-0.261519	0.327881	-0.166488	0.537726	-0.190436	0.479902	0.167201	0.535961	0.334828	0.204923	0.128021	0.636571	-0.657604	0.00562995	-0.145851	0.589903	0.433377	0.0935561	0.40362	0.12106
CCR3	brown	0.0245831	0.927994	-0.380287	0.146219	-0.357823	0.17359	-0.375695	0.151559	0.0678239	0.802916	0.613294	0.0115216	-0.111393	0.681285	0.519497	0.0391732	0.607299	0.0125955	0.919047	4.92e-07	-0.628322	0.0091441	0.662603	0.0051567	0.530435	0.0345367	-0.465909	0.0689276	-0.1313	0.627886	0.023573	0.930946	-0.170969	0.526674	0.140807	0.602963	0.542356	0.0299699	0.0553121	0.838779	-0.743769	0.000956384	-0.360944	0.169598	0.155435	0.565414	0.457402	0.0748496
COMMD8	brown	-0.349207	0.184932	0.25468	0.341143	-0.0357764	0.89535	-0.320777	0.225756	-0.493095	0.0522851	-0.0361376	0.894299	0.305951	0.249143	0.674362	0.0041682	-0.288083	0.279251	0.373197	0.154519	0.336758	0.202162	0.189561	0.481961	0.360229	0.170507	-0.428102	0.0980721	0.646787	0.00677286	-0.5602	0.0240122	0.122431	0.651482	-0.0146893	0.95694	0.501628	0.0477362	0.471009	0.0655449	-0.0074735	0.978086	-0.0766081	0.777952	-0.256185	0.338199	-0.554997	0.0256461
C1H21orf91	brown	-0.0881317	0.745512	-0.392153	0.133017	-0.251151	0.348104	0.318652	0.229019	0.281282	0.291261	0.114095	0.673947	-0.535835	0.0324072	0.553241	0.0262162	0.0131055	0.96158	0.619182	0.0105382	-0.709177	0.00209601	0.124344	0.646366	0.392133	0.133038	0.219043	0.415032	0.0539432	0.842722	0.175105	0.516569	-0.317258	0.231177	-0.262877	0.325284	0.641072	0.0074472	-0.436865	0.0906526	-0.293175	0.270456	-0.609603	0.0121739	-0.273158	0.306007	0.292692	0.271283
ABRACL	brown	-0.263512	0.324074	-0.159733	0.554575	-0.0469786	0.862836	-0.136588	0.613976	-0.0371611	0.891321	0.270977	0.310038	-0.438912	0.0889795	0.811907	0.000133667	-0.040593	0.881348	0.792062	0.000254912	-0.540416	0.0306798	0.190914	0.47878	0.60558	0.0129173	-0.00618578	0.981861	0.383102	0.14301	-0.199603	0.458599	-0.0488766	0.857346	-0.334397	0.205543	0.919674	4.67e-07	-0.266765	0.317912	-0.23502	0.380928	-0.647945	0.00664236	-0.353149	0.179685	0.00364643	0.989307
POC1A	brown	-0.0768447	0.777282	-0.345995	0.189282	-0.146505	0.588219	-0.294022	0.269009	0.021778	0.936194	0.0224894	0.934114	-0.108999	0.68781	0.928099	2.2e-07	0.0416473	0.878287	0.864368	1.57e-05	-0.423319	0.102298	0.511947	0.0426371	0.399581	0.125183	-0.311716	0.239878	0.111273	0.68161	-0.0639662	0.813937	-0.00542892	0.98408	0.142572	0.59838	0.675439	0.0040859	0.0774885	0.77546	-0.525	0.0367855	-0.272266	0.307653	-0.130132	0.630974	0.175322	0.516039
FYB1	brown	-0.218324	0.416604	-0.316804	0.231882	-0.306359	0.24848	-0.161313	0.550613	0.153782	0.569606	0.383647	0.142395	-0.31029	0.242149	0.77566	0.000413754	0.199767	0.458224	0.937877	8.12e-08	-0.661804	0.00523011	0.400987	0.123736	0.559272	0.0242975	-0.166248	0.538321	0.140256	0.604397	0.022639	0.933676	-0.135472	0.6169	-0.0846737	0.755207	0.812466	0.000131119	-0.11897	0.660775	-0.558114	0.0246574	-0.581803	0.0180675	-0.234755	0.381481	0.273177	0.305972
ISG20L2	brown	-0.112622	0.677943	-0.232828	0.385513	-0.478681	0.0606875	-0.467883	0.0676034	0.173876	0.519563	0.1971	0.46437	0.25648	0.337623	0.66456	0.00498037	0.298244	0.261871	0.840138	4.64e-05	-0.282105	0.289791	0.628102	0.00917576	0.27454	0.303467	-0.578056	0.0190065	-0.0330668	0.90324	0.135236	0.61752	0.162586	0.547432	0.455624	0.076133	0.395559	0.129384	0.45736	0.0748799	-0.803931	0.000174754	-0.124549	0.645817	0.000494624	0.998549	0.318282	0.229591
LRRK1	brown	0.189897	0.481169	-0.417013	0.108064	-0.427186	0.0988716	-0.214994	0.423922	-0.140903	0.602713	0.693098	0.00291207	-0.109437	0.686614	0.426538	0.0994395	0.72711	0.00141552	0.887511	4.52e-06	-0.601035	0.0137998	0.775468	0.000416015	0.613473	0.0114907	-0.586171	0.0170186	-0.206309	0.443321	-0.149354	0.580901	-0.192644	0.474727	0.126449	0.640751	0.486555	0.0559831	0.0449778	0.868629	-0.694647	0.00282379	-0.247467	0.355454	0.360011	0.170785	0.423816	0.101853
GPATCH2	brown	-0.0202511	0.94066	0.0952404	0.725695	-0.261993	0.326973	-0.312137	0.23921	0.16456	0.542512	0.159384	0.555453	-0.47374	0.0637848	0.648937	0.00653218	0.0572878	0.833094	0.722138	0.00158285	-0.634024	0.00835106	0.184792	0.493252	0.660149	0.00538487	-0.0467159	0.863596	0.372072	0.155863	0.0683832	0.801321	0.295115	0.26715	-0.268212	0.315195	0.718736	0.0017064	-0.277083	0.298829	-0.367678	0.161194	-0.745527	0.000916093	-0.200524	0.456486	0.228174	0.395349
ADPGK	brown	0.0155889	0.954306	-0.36229	0.167896	-0.330361	0.211407	-0.150245	0.578623	0.0329864	0.903474	0.801683	0.000188068	-0.320456	0.226247	0.313094	0.237695	0.6511	0.00629695	0.819513	0.000102306	-0.728575	0.00136906	0.512551	0.0423519	0.615738	0.011105	-0.288571	0.2784	-0.118463	0.662141	-0.0322491	0.905622	-0.230528	0.390357	-0.11262	0.67795	0.581819	0.0180635	-0.184435	0.494102	-0.579935	0.0185311	-0.503854	0.0465996	0.138829	0.608115	0.426713	0.0992862
WIPF1	brown	0.104308	0.700654	-0.34531	0.190219	-0.476588	0.0619856	-0.156311	0.563198	-0.131949	0.626173	0.412522	0.112307	-0.127806	0.637142	0.721134	0.00161851	0.437914	0.0897921	0.966332	1.2e-09	-0.556828	0.0250618	0.715707	0.00182284	0.65563	0.00582611	-0.540439	0.0306714	0.0162976	0.952231	-0.169538	0.530192	-0.0696313	0.797764	0.0968307	0.721283	0.655181	0.00587145	0.075892	0.77998	-0.65931	0.00546468	-0.339074	0.198881	0.165036	0.541327	0.29018	0.275608
SERINC5	brown	0.292352	0.271866	-0.360249	0.170482	-0.323449	0.221696	0.195509	0.468056	-0.173497	0.520487	0.0610418	0.822314	-0.434662	0.0924793	0.742955	0.000975549	0.158373	0.557994	0.756896	0.000687657	-0.60414	0.013192	0.517561	0.0400405	0.608077	0.0124519	-0.231959	0.387339	0.0188174	0.944855	-0.206939	0.441899	-0.155638	0.5649	-0.102571	0.705429	0.638596	0.00775539	-0.282935	0.288313	-0.339611	0.198126	-0.317738	0.230432	0.143448	0.596111	0.224409	0.403405
KIFC1	brown	-0.0610493	0.822293	-0.301398	0.256615	-0.284148	0.286163	-0.252964	0.344519	0.00863749	0.974673	0.112036	0.679537	-0.105829	0.696479	0.884715	5.32e-06	0.0944027	0.728022	0.896961	2.51e-06	-0.44063	0.0875921	0.543891	0.0294172	0.449449	0.0807124	-0.369493	0.158978	0.102621	0.70529	-0.06619	0.80758	-0.0605653	0.823681	0.153344	0.570721	0.676264	0.00402368	0.10341	0.70312	-0.571651	0.0206989	-0.279327	0.294771	-0.0939438	0.729298	0.194207	0.471081
TMEM107	brown	0.0794575	0.769896	0.152071	0.57396	0.470744	0.0657176	0.309051	0.244133	-0.398815	0.125975	0.0826236	0.760971	-0.000630458	0.998151	-0.694502	0.00283197	-0.055984	0.836845	-0.734143	0.00120367	0.413238	0.111623	-0.403166	0.121519	-0.204938	0.446422	0.265511	0.32028	0.0283917	0.916872	-0.336616	0.202365	-0.276669	0.299581	-0.345964	0.189324	-0.398992	0.125791	-0.178854	0.507484	0.679936	0.00375616	0.224682	0.402817	0.14707	0.586763	-0.398299	0.126512
CMTM7	brown	0.0538873	0.842883	-0.328946	0.213487	-0.537385	0.0318148	-0.186852	0.48836	0.168907	0.531748	0.445503	0.0837408	-0.251655	0.347106	0.636541	0.00801887	0.473015	0.0642487	0.965649	1.38e-09	-0.739879	0.00105075	0.616899	0.0109113	0.591742	0.0157503	-0.372965	0.154795	-0.0990141	0.71524	0.106757	0.693938	-0.0881048	0.745587	0.09867	0.716191	0.617037	0.0108884	-0.0643285	0.812901	-0.744241	0.000945437	-0.446579	0.0829067	0.0829085	0.760169	0.50469	0.046178
AURKB	brown	-0.109708	0.685875	-0.285855	0.283151	-0.247345	0.355701	-0.276081	0.300651	0.0154165	0.954811	0.0632161	0.816084	-0.0794286	0.769978	0.919785	4.63e-07	0.0343226	0.899582	0.886733	4.73e-06	-0.396985	0.127884	0.504187	0.0464314	0.425185	0.100634	-0.345993	0.189286	0.163441	0.545298	-0.0702272	0.796067	0.0244421	0.928406	0.143591	0.59574	0.697266	0.00267942	0.131098	0.628419	-0.54753	0.0281379	-0.297158	0.263695	-0.156438	0.562876	0.145104	0.591831
CXCL10	brown	-0.259395	0.331968	-0.328645	0.213932	-0.37044	0.15783	-0.385365	0.140465	0.240567	0.369456	0.486149	0.0562191	0.0639243	0.814057	0.553206	0.0262277	0.397951	0.126874	0.854684	2.48e-05	-0.463811	0.0703551	0.49502	0.0512318	0.331395	0.209895	-0.364181	0.165523	-0.0267321	0.921717	0.161812	0.549366	-0.0107297	0.968541	0.215942	0.421834	0.52718	0.0358709	0.2277	0.396358	-0.741854	0.00100193	-0.360098	0.170675	-0.119465	0.659443	0.358435	0.172803
TUT7	brown	-0.0993959	0.714185	-0.164009	0.543881	-0.57369	0.020148	-0.420555	0.104798	0.302257	0.255194	0.287579	0.28013	0.0829269	0.760118	0.584888	0.0173217	0.351416	0.181979	0.850536	2.98e-05	-0.454787	0.0767421	0.535268	0.032626	0.372319	0.155567	-0.453874	0.0774109	0.00820087	0.975953	0.259289	0.332173	0.134135	0.620413	0.31409	0.236125	0.440294	0.087862	0.294266	0.268594	-0.820289	9.95e-05	-0.347642	0.187044	-0.0380785	0.888654	0.421466	0.103969
FUCA2	brown	0.54274	0.029831	-0.34484	0.190862	-0.322883	0.222553	-0.199309	0.459275	-0.0296564	0.913182	0.596816	0.0146604	-0.387185	0.138441	0.144317	0.593863	0.81198	0.000133334	0.664931	0.00494741	-0.762809	0.000588795	0.652103	0.00619015	0.571234	0.0208131	-0.389216	0.136206	-0.375509	0.151778	0.0158122	0.953652	-0.11947	0.659431	0.0214222	0.937235	0.272681	0.306886	-0.289837	0.276201	-0.576183	0.0194899	-0.275574	0.301577	0.576412	0.0194303	0.636612	0.00800959
RFXANK	brown	0.192607	0.474815	-0.461557	0.0719131	-0.166371	0.538014	0.192433	0.475221	-0.377282	0.149699	0.259238	0.33227	-0.0131118	0.961561	0.374043	0.153511	0.331139	0.210268	0.460309	0.0727861	-0.216882	0.419764	0.597228	0.0145746	0.294812	0.267665	-0.421543	0.103899	-0.282191	0.289639	-0.370877	0.157301	-0.455602	0.0761485	0.155439	0.565404	0.244141	0.362165	0.0281745	0.917506	-0.244431	0.361579	0.227995	0.395731	0.331789	0.20932	0.101243	0.709088
RINL	brown	-0.32206	0.2238	-0.312237	0.239051	-0.233728	0.383627	0.174976	0.516882	0.0106238	0.968852	0.0788134	0.771715	-0.265275	0.320726	0.868887	1.25e-05	-0.153295	0.570844	0.754072	0.000739466	-0.42968	0.0967053	0.237243	0.376306	0.457901	0.0744928	-0.0321251	0.905984	0.300009	0.258921	-0.13259	0.624482	-0.263639	0.323832	-0.167551	0.535094	0.817564	0.000109685	-0.101644	0.707982	-0.282354	0.289348	-0.477834	0.0612108	-0.404258	0.120417	-0.0265377	0.922285
SIRT2	brown	-0.0614155	0.821243	-0.215448	0.422922	0.148173	0.583929	0.801328	0.00019024	-0.165493	0.540193	-0.385694	0.140098	0.147046	0.586825	-0.268499	0.314658	-0.388738	0.13673	-0.548044	0.0279606	0.414787	0.110153	-0.280155	0.293282	-0.4557	0.0760774	0.302591	0.254643	-0.14819	0.583888	-0.13068	0.629525	-0.480497	0.0595775	-0.0176485	0.948276	-0.33783	0.20064	-0.0163928	0.951952	0.486727	0.0558831	0.445568	0.0836903	-0.0816272	0.763777	-0.338905	0.199119
TGM3	brown	0.208314	0.438804	-0.397394	0.127455	-0.355263	0.176911	-0.375023	0.152352	0.184134	0.49482	0.372869	0.154909	-0.228447	0.394768	0.59081	0.0159571	0.514937	0.0412389	0.921347	4.05e-07	-0.713377	0.00191677	0.663873	0.00504169	0.475982	0.0623655	-0.401982	0.122721	-0.20551	0.445128	0.155169	0.566088	0.128983	0.63402	0.20334	0.450054	0.506802	0.0451256	-0.0451601	0.868101	-0.771167	0.000469252	-0.324793	0.21967	0.193045	0.473792	0.577573	0.0191303
SCAF11	brown	-0.174127	0.51895	0.150906	0.576932	-0.635905	0.0081017	-0.286137	0.282656	0.171427	0.525552	0.21422	0.425633	0.0325941	0.904617	0.527022	0.0359364	0.157981	0.558982	0.677093	0.00396198	-0.316449	0.232434	0.312419	0.238763	0.490422	0.0537736	-0.354722	0.177618	0.314769	0.23506	0.121019	0.655267	0.224429	0.403362	0.0792116	0.77059	0.473311	0.0640585	0.243576	0.363313	-0.566186	0.022233	-0.479546	0.0601572	-0.157937	0.559094	0.174006	0.519246
SLC17A9	brown	0.0147085	0.956884	-0.372799	0.154994	-0.334537	0.205342	-0.298316	0.26175	0.328721	0.213821	0.0908439	0.737933	-0.204053	0.448432	0.775432	0.000416435	0.20062	0.456266	0.899176	2.17e-06	-0.642156	0.00731537	0.512795	0.0422371	0.348265	0.186201	-0.243184	0.36411	-0.0918993	0.73499	0.258533	0.333635	0.035828	0.8952	0.221455	0.409784	0.571201	0.0208222	-0.0181212	0.946892	-0.717972	0.00173518	-0.355496	0.176607	-0.0710558	0.793709	0.485987	0.0563134
PNKP	brown	0.383694	0.142341	-0.368577	0.160094	-0.267247	0.317006	-0.291796	0.27282	-0.0987788	0.715891	0.423039	0.102549	-0.194061	0.471422	0.413727	0.111157	0.619019	0.0105646	0.735894	0.00115519	-0.592921	0.0154916	0.765867	0.000542453	0.490095	0.0539583	-0.52681	0.0360248	-0.379813	0.146765	-0.0897588	0.740962	-0.228255	0.395178	0.229371	0.392808	0.302979	0.254005	-0.078201	0.773446	-0.597508	0.0145164	-0.00993862	0.97086	0.472067	0.0648586	0.5097	0.043711
SESTD1	brown	0.292329	0.271905	0.280006	0.293549	0.242638	0.365222	0.282723	0.288692	-0.146716	0.587675	-0.142227	0.599274	0.0489208	0.857218	-0.857673	2.16e-05	-0.0137855	0.959588	-0.853508	2.61e-05	0.394967	0.13001	-0.399892	0.124862	-0.335993	0.203255	0.24369	0.363082	-0.153796	0.569572	-0.0363031	0.893817	0.0590476	0.828037	-0.136978	0.612954	-0.688928	0.00316096	-0.139435	0.606534	0.55393	0.0259912	0.336768	0.202148	0.296416	0.264948	-0.160389	0.552928
ORC6	brown	-0.070698	0.794727	-0.0119865	0.964858	-0.524712	0.0369079	-0.294461	0.268262	-0.0868006	0.74924	0.256222	0.338127	-0.0577635	0.831726	0.790199	0.000269893	0.181788	0.500428	0.887012	4.65e-06	-0.386563	0.13913	0.527119	0.0358961	0.637412	0.00790629	-0.49258	0.0525691	0.281389	0.29107	-0.148898	0.58207	0.117673	0.66427	0.0716542	0.792007	0.682205	0.0035981	0.183405	0.49656	-0.568802	0.0214882	-0.394426	0.130585	-0.04822	0.859245	0.123235	0.649329
HMGN5	brown	-0.159739	0.554561	-0.38229	0.143931	-0.371081	0.157056	-0.370706	0.157508	0.322764	0.222733	0.232608	0.385976	0.0324567	0.905017	0.695988	0.0027491	0.252399	0.345634	0.884242	5.47e-06	-0.48291	0.0581265	0.522369	0.0379133	0.256481	0.337621	-0.340174	0.197335	-0.0594551	0.826867	0.258905	0.332914	-0.0239916	0.929723	0.317685	0.230515	0.514982	0.0412183	0.226211	0.399538	-0.785391	0.000311953	-0.296197	0.265317	-0.1375	0.611589	0.407945	0.11675
CD79A	brown	-0.0939368	0.729317	-0.277203	0.298612	-0.277888	0.297369	-0.270564	0.310806	0.044005	0.871448	0.15377	0.569638	-0.191511	0.477379	0.913327	7.82e-07	0.115282	0.670732	0.931592	1.57e-07	-0.525365	0.0366313	0.508053	0.044511	0.536718	0.0320688	-0.317287	0.231132	0.169715	0.529756	-0.0552935	0.838832	-0.0186489	0.945348	0.0562474	0.836087	0.750962	0.000800175	0.0222667	0.934765	-0.563879	0.0229064	-0.414336	0.110579	-0.144166	0.594254	0.210571	0.433746
ZNF276	brown	0.298131	0.26206	-0.30388	0.252525	-0.532761	0.0336068	-0.404007	0.120669	0.137628	0.611253	0.476363	0.0621265	-0.107471	0.691985	0.435997	0.0913697	0.696787	0.00270532	0.882963	5.89e-06	-0.673707	0.00421891	0.783377	0.000331112	0.505945	0.0455505	-0.579524	0.0186342	-0.334546	0.205329	0.145091	0.591863	0.0415767	0.878492	0.32232	0.223406	0.339282	0.198589	0.0560997	0.836512	-0.847376	3.42e-05	-0.192031	0.476162	0.395552	0.129391	0.65452	0.00593881
PDIA6	brown	-0.114106	0.673918	-0.415861	0.109142	-0.142209	0.59932	-0.0464101	0.864481	0.265184	0.320898	0.229309	0.392938	-0.48532	0.0567026	0.709412	0.0020856	0.112996	0.676929	0.816345	0.000114526	-0.747334	0.000876118	0.290904	0.274358	0.426587	0.0993972	0.0510759	0.850992	-0.00296189	0.991314	0.129301	0.633175	-0.141775	0.600447	-0.127866	0.636982	0.738986	0.00107345	-0.34555	0.18989	-0.44662	0.0828752	-0.53734	0.031832	-0.234901	0.381176	0.360354	0.170349
PTPA	brown	0.10382	0.701994	0.209624	0.435864	0.298088	0.262132	0.169452	0.530404	-0.308688	0.244717	-0.399931	0.124821	0.477237	0.061581	-0.549603	0.0274284	-0.26641	0.318582	-0.81016	0.0001419	0.781631	0.000348502	-0.246844	0.356708	-0.570966	0.0208868	0.00453943	0.986688	-0.133476	0.622148	-0.190315	0.480186	-0.00214233	0.993717	0.216481	0.420648	-0.71947	0.00167907	0.306287	0.248597	0.513812	0.0417609	0.75857	0.000658366	0.194051	0.471446	-0.396541	0.12835
CKS2	brown	-0.0347395	0.898368	-0.304368	0.251724	-0.362746	0.167322	-0.404786	0.119887	0.0998905	0.712819	0.251572	0.34727	-0.0136317	0.960038	0.768809	0.000500737	0.28739	0.280459	0.936883	9.05e-08	-0.47059	0.0658186	0.619015	0.0105653	0.426875	0.0991437	-0.468558	0.0671549	0.0074799	0.978067	0.0396883	0.883975	0.101907	0.707259	0.257629	0.335388	0.591661	0.0157683	0.197866	0.4626	-0.726849	0.00142392	-0.277534	0.29801	-0.0049258	0.985555	0.327591	0.215493
SMAGP	brown	-0.0389994	0.885977	-0.614024	0.0113959	0.352075	0.181104	-0.427778	0.0983546	-0.0680073	0.802393	0.491937	0.0529263	-0.0537036	0.843413	0.358499	0.17272	0.429918	0.0965002	0.589244	0.0163096	-0.351927	0.181301	0.455573	0.07617	0.177373	0.511063	-0.24125	0.368056	-0.173428	0.520655	-0.124168	0.646835	-0.27415	0.304183	0.0750405	0.782393	0.404672	0.120001	0.0233221	0.931679	-0.401	0.123724	-0.136759	0.613528	0.0812263	0.764907	0.209346	0.436487
ATAD2	brown	-0.0959452	0.723739	-0.210168	0.434646	-0.295592	0.266342	-0.292566	0.271498	0.0677266	0.803193	0.258829	0.333062	-0.272392	0.307419	0.840109	4.64e-05	0.157556	0.560054	0.938909	7.24e-08	-0.588405	0.0165008	0.446575	0.0829097	0.604311	0.0131592	-0.267588	0.316366	0.231839	0.387593	-0.0356237	0.895794	0.0623245	0.818638	-0.0487559	0.857695	0.797309	0.00021638	-0.048263	0.85912	-0.555469	0.0254944	-0.554929	0.0256678	-0.161848	0.549274	0.224704	0.402769
LLPH	brown	-0.011223	0.967095	-0.321862	0.224102	-0.42513	0.100683	-0.453738	0.077511	-0.00425509	0.987522	0.177522	0.510704	0.425485	0.100368	0.613202	0.0115375	0.352256	0.180865	0.777735	0.000390023	-0.116223	0.668185	0.730837	0.00129976	0.206136	0.443712	-0.72231	0.00157681	-0.0709481	0.794015	0.0129129	0.962144	0.130263	0.630627	0.552507	0.0264573	0.28548	0.283812	0.617267	0.0108504	-0.790081	0.000270867	0.0496087	0.85523	0.144618	0.593086	0.234109	0.38283
CREBRF	brown	-0.164446	0.542794	0.0553865	0.838565	-0.228259	0.395169	-0.18343	0.4965	0.29931	0.260088	0.345478	0.189989	-0.432569	0.0942377	0.30853	0.24497	0.128105	0.636349	0.50111	0.0480037	-0.575438	0.0196849	-0.00836237	0.97548	0.470062	0.0661641	0.122853	0.650352	0.282554	0.288991	0.207023	0.441708	0.131985	0.626077	-0.310388	0.241992	0.542885	0.0297789	-0.282155	0.289703	-0.294814	0.267661	-0.728617	0.00136772	-0.284	0.286425	0.240583	0.369422
RPL5	brown	0.125348	0.643684	0.127645	0.63757	-0.635369	0.0081722	-0.130653	0.629596	-0.323447	0.221698	0.299156	0.260345	-0.0366852	0.892705	0.574005	0.020064	0.311423	0.240342	0.722858	0.00155767	-0.297929	0.262399	0.54976	0.0273751	0.769037	0.000497624	-0.595847	0.0148638	0.303836	0.252597	-0.330654	0.210977	0.215427	0.422968	-0.0275201	0.919416	0.542406	0.0299519	0.160793	0.551916	-0.431559	0.0950953	-0.357311	0.174251	0.199754	0.458253	0.0442597	0.87071
DIPK1A	brown	-0.373712	0.153906	0.142403	0.598818	0.436517	0.0909398	0.415088	0.109868	0.259054	0.332626	-0.586162	0.0170207	0.101325	0.708862	-0.394513	0.130492	-0.720442	0.00164349	-0.803038	0.000179946	0.516108	0.0407011	-0.806534	0.00016033	-0.692823	0.00292796	0.712357	0.00195913	0.160647	0.552281	0.233212	0.384708	-0.0621735	0.819071	-0.161228	0.550826	-0.381031	0.145366	-0.0623111	0.818676	0.632921	0.00850006	0.145691	0.590317	-0.527625	0.0356861	-0.401643	0.123065
FRMD8	brown	0.358089	0.173248	-0.364719	0.164853	-0.438949	0.0889488	-0.44166	0.086767	-0.0973749	0.719776	0.43183	0.0948651	0.0272087	0.920325	0.525576	0.036542	0.684431	0.00344827	0.895241	2.8e-06	-0.509377	0.0438667	0.898602	2.25e-06	0.514631	0.0413803	-0.744718	0.000934448	-0.274423	0.303682	-0.0648446	0.811425	0.0486474	0.858009	0.379742	0.146847	0.348107	0.186415	0.211926	0.430724	-0.812097	0.000132798	-0.0551884	0.839135	0.480052	0.0598486	0.499601	0.0487887
SASH3	brown	-0.103463	0.702975	-0.330774	0.210802	-0.314057	0.236177	-0.146649	0.587848	-0.0246343	0.927845	0.233989	0.383081	-0.204277	0.447922	0.889866	3.92e-06	0.155459	0.565355	0.945098	3.48e-08	-0.540229	0.0307492	0.528383	0.0353731	0.579594	0.0186167	-0.322803	0.222673	0.160872	0.551717	-0.122615	0.65099	-0.109952	0.685209	0.00637431	0.981308	0.783589	0.00032905	-0.000621668	0.998177	-0.543066	0.0297136	-0.429563	0.0968061	-0.123274	0.649227	0.182577	0.498539
PSMD13	brown	0.281803	0.29033	0.14441	0.593622	0.362654	0.167437	0.0963166	0.722709	-0.37712	0.149889	-0.511513	0.0428431	0.445594	0.0836699	-0.442146	0.0863806	-0.244618	0.361199	-0.742011	0.000998137	0.746364	0.00089739	-0.123247	0.649297	-0.522643	0.0377945	-0.0852522	0.753583	-0.165954	0.539048	-0.242179	0.366158	0.0719051	0.791294	0.266219	0.318942	-0.70471	0.0023013	0.294673	0.267901	0.474547	0.0632707	0.800149	0.000197623	0.321772	0.224239	-0.359964	0.170845
ARAP1	brown	0.119537	0.659251	-0.578578	0.0188736	-0.372368	0.155509	-0.114704	0.672295	0.196082	0.466725	0.456539	0.0754705	-0.240683	0.369218	0.534175	0.0330509	0.550554	0.0271073	0.895156	2.82e-06	-0.756831	0.000688809	0.658877	0.00550629	0.418055	0.107096	-0.318705	0.228938	-0.340643	0.196678	0.154279	0.568346	-0.302312	0.255104	0.179797	0.505212	0.493152	0.0522534	-0.111166	0.681902	-0.74082	0.00102725	-0.284997	0.284662	0.172434	0.523084	0.595119	0.0150181
TAGLN2	brown	0.383075	0.14304	-0.462577	0.0712051	-0.474562	0.0632612	-0.23958	0.371482	0.0153873	0.954896	0.620633	0.0103064	-0.107668	0.691446	0.265292	0.320695	0.849377	3.14e-05	0.802013	0.000186064	-0.66466	0.00497142	0.820768	9.78e-05	0.477182	0.0616153	-0.582477	0.0179024	-0.460585	0.0725922	0.051832	0.84881	-0.143219	0.596705	0.279744	0.294019	0.25794	0.334783	0.00771738	0.977371	-0.783584	0.000329098	-0.115392	0.670433	0.535076	0.0327001	0.651996	0.00620148
BOLA	brown	0.225231	0.401638	-0.496533	0.0504152	-0.421148	0.104257	-0.407331	0.117355	0.124603	0.645674	0.488944	0.0546106	0.0226236	0.933722	0.463611	0.0704925	0.706368	0.00222325	0.890874	3.69e-06	-0.588531	0.0164721	0.829377	7.1e-05	0.364901	0.164625	-0.606966	0.0126573	-0.403604	0.121076	0.134125	0.62044	-0.109162	0.687364	0.423074	0.102518	0.31498	0.234729	0.176073	0.514215	-0.881509	6.39e-06	-0.0781627	0.773554	0.365802	0.163507	0.621827	0.0101187
RAD17	brown	0.00658844	0.98068	0.143491	0.595999	-0.61363	0.0114636	-0.215217	0.423431	0.149018	0.581764	0.254818	0.340872	-0.313995	0.236274	0.588927	0.0163816	0.203391	0.449938	0.774653	0.000425697	-0.595926	0.0148472	0.327903	0.215029	0.704833	0.00229542	-0.255407	0.339719	0.296595	0.264646	0.0848656	0.754668	0.169254	0.530892	-0.116044	0.668671	0.626458	0.00941578	-0.0898182	0.740797	-0.524283	0.0370904	-0.655491	0.00584014	-0.075465	0.781189	0.286068	0.282778
KDM4A	brown	0.123355	0.649009	0.119354	0.659741	-0.64952	0.00646804	-0.0159197	0.953337	0.207407	0.440845	0.360283	0.170439	-0.464258	0.0700493	0.319299	0.228023	0.338525	0.199656	0.620404	0.0103427	-0.727406	0.00140602	0.307254	0.247029	0.657324	0.0056575	-0.145341	0.591219	-0.0163717	0.952014	0.151773	0.57472	-0.0253415	0.925778	-0.133284	0.622651	0.437205	0.0903729	-0.330396	0.211356	-0.4451	0.0840546	-0.507821	0.0446244	0.0870482	0.748546	0.463676	0.0704478
PRPF4B	brown	0.158696	0.557182	0.0109364	0.967935	-0.558663	0.0244865	-0.328533	0.214098	-0.0681221	0.802065	0.513042	0.0421209	-0.278469	0.296318	0.551112	0.0269205	0.499555	0.0488128	0.87505	9.11e-06	-0.640048	0.00757342	0.589856	0.0161712	0.816182	0.000115185	-0.493562	0.0520277	0.123761	0.647922	-0.107815	0.691044	0.0883927	0.744782	-0.0473349	0.861805	0.606827	0.0126833	-0.0610992	0.82215	-0.601938	0.0136208	-0.499121	0.0490406	0.194507	0.470384	0.350073	0.183772
FCGR3A	brown	0.0146716	0.956992	-0.4032	0.121484	-0.396757	0.128123	-0.309848	0.242855	0.169918	0.529257	0.570589	0.0209905	-0.210349	0.434243	0.564975	0.0225846	0.557125	0.0249677	0.958645	4.97e-09	-0.724001	0.00151835	0.62062	0.0103085	0.534801	0.0328069	-0.377387	0.149577	-0.138099	0.610022	0.108742	0.688511	-0.118656	0.661623	0.10988	0.685405	0.598936	0.0142229	-0.032363	0.90529	-0.763939	0.000571297	-0.436767	0.0907332	0.0894613	0.741794	0.514679	0.0413581
PLCG2	brown	0.100943	0.709915	-0.4189	0.106315	-0.410119	0.114624	-0.309111	0.244037	0.142204	0.599335	0.294022	0.26901	-0.133408	0.622326	0.734369	0.00119733	0.406875	0.117806	0.973799	2.12e-10	-0.632346	0.00857851	0.687324	0.00326111	0.47058	0.0658246	-0.44585	0.0834712	-0.126516	0.640575	0.101145	0.709356	0.0162374	0.952407	0.244487	0.361464	0.573689	0.0201483	0.0675646	0.803656	-0.781629	0.000348518	-0.301351	0.256692	0.103156	0.70382	0.476959	0.0617544
CDK2AP2	brown	0.39324	0.13185	-0.408807	0.115904	-0.132313	0.625213	0.0715358	0.792344	-0.0450726	0.868355	-0.107188	0.692757	-0.459439	0.0733991	0.688044	0.00321583	0.108053	0.690394	0.657237	0.00566598	-0.609399	0.0122107	0.479682	0.0600741	0.429448	0.0969051	-0.139945	0.605207	-0.129402	0.632909	-0.0645859	0.812165	-0.0297265	0.912977	-0.0071945	0.978903	0.499305	0.0489442	-0.343687	0.192448	-0.327346	0.215857	-0.201335	0.454627	0.182291	0.499224	0.332504	0.20828
PFKFB2	brown	-0.179294	0.506422	0.234974	0.381023	0.0417735	0.877921	0.352258	0.180861	0.0336179	0.901634	-0.271548	0.308981	0.531889	0.0339534	-0.74367	0.000958691	-0.245455	0.359506	-0.850254	3.02e-05	0.729127	0.00135187	-0.466847	0.0682958	-0.670068	0.00450971	0.195701	0.46761	-0.0869086	0.748937	0.118423	0.662249	0.0251909	0.926218	0.16116	0.550997	-0.739124	0.00106991	0.347359	0.187427	0.414369	0.110548	0.493693	0.0519561	-0.0484295	0.858639	-0.317655	0.230562
CD69	brown	-0.191264	0.477959	-0.305934	0.24917	-0.300077	0.258808	-0.310804	0.241328	-0.014188	0.958409	0.363776	0.166029	-0.0622057	0.818978	0.820697	9.8e-05	0.236391	0.378075	0.949996	1.84e-08	-0.456529	0.0754781	0.552443	0.0264785	0.529969	0.0347256	-0.412301	0.112519	0.159246	0.555799	-0.113645	0.675167	-0.065064	0.810797	0.0863467	0.750512	0.737747	0.00110562	0.15159	0.575187	-0.610732	0.0119713	-0.384112	0.141871	-0.133275	0.622677	0.169809	0.529526
RAB3D	brown	0.131888	0.626334	0.486761	0.055864	0.0127935	0.962494	0.161237	0.550805	-0.198807	0.460429	0.335661	0.203729	-0.136547	0.614082	-0.792985	0.000247751	0.202092	0.452898	-0.56564	0.0223909	0.136059	0.615361	-0.361911	0.168374	0.0848889	0.754603	0.174067	0.519096	0.0454219	0.867343	-0.148725	0.582515	0.0766546	0.77782	-0.391455	0.13377	-0.349215	0.184922	-0.26656	0.318299	0.449739	0.0804926	-0.0570074	0.833901	0.236284	0.378295	-0.126178	0.641475
DOCK8	brown	-0.0345936	0.898793	-0.248367	0.353652	-0.317538	0.230743	-0.0304297	0.910927	-0.113446	0.675707	0.28607	0.282773	-0.388356	0.137148	0.846659	3.53e-05	0.152401	0.573119	0.911259	9.17e-07	-0.618259	0.0106878	0.453383	0.0777728	0.723087	0.00154972	-0.239677	0.371284	0.247756	0.354876	-0.216692	0.420184	-0.104953	0.698882	-0.194018	0.471522	0.858474	2.08e-05	-0.186838	0.488392	-0.414015	0.110884	-0.557655	0.0248011	-0.102889	0.704554	0.138425	0.609171
GPR18	brown	-0.147921	0.584578	-0.20716	0.441399	-0.218344	0.41656	-0.211795	0.431017	-0.0461847	0.865134	0.0170509	0.950025	-0.160771	0.55197	0.975125	1.48e-10	-0.0670372	0.805161	0.857641	2.16e-05	-0.389802	0.135565	0.423992	0.101696	0.509942	0.0435941	-0.280212	0.293178	0.301211	0.256925	-0.152425	0.573059	0.0208991	0.938765	0.0123267	0.963861	0.776729	0.000401393	0.0562178	0.836172	-0.431654	0.0950149	-0.380352	0.146144	-0.23344	0.384231	0.0405461	0.881484
STING1	brown	0.163265	0.545737	-0.509111	0.0439959	-0.391462	0.133763	-0.0146363	0.957096	-0.0557352	0.837561	0.584966	0.0173031	-0.269957	0.311936	0.49267	0.0525197	0.606699	0.012707	0.882526	6.04e-06	-0.704751	0.00229932	0.669347	0.00456921	0.60388	0.0132421	-0.3926	0.132537	-0.18566	0.491187	-0.0928138	0.732442	-0.219095	0.414919	0.00890066	0.973902	0.574922	0.0198208	-0.127698	0.63743	-0.621639	0.0101481	-0.361323	0.169118	0.242179	0.366157	0.430306	0.0961671
CKAP2L	brown	-0.0516637	0.849296	-0.228711	0.394208	-0.359074	0.171983	-0.276181	0.30047	-0.0722088	0.79043	0.209178	0.436864	-0.0815891	0.763884	0.860249	1.91e-05	0.165214	0.540886	0.928237	2.17e-07	-0.424269	0.101449	0.570089	0.0211288	0.550403	0.027158	-0.447289	0.0823602	0.184398	0.49419	-0.142139	0.599502	0.0548019	0.840248	0.106471	0.694723	0.712303	0.00196139	0.143758	0.59531	-0.581302	0.018191	-0.34283	0.193634	-0.0562295	0.836138	0.15267	0.572435
DLGAP5	brown	-0.0995481	0.713764	-0.25712	0.336378	-0.283461	0.28738	-0.246595	0.357209	-0.0211443	0.938047	0.0915339	0.736008	-0.0966627	0.721749	0.912996	8.02e-07	0.0444344	0.870204	0.893086	3.21e-06	-0.404101	0.120575	0.506528	0.0452612	0.471473	0.0652435	-0.3573	0.174265	0.189586	0.481901	-0.103673	0.702399	0.0120131	0.96478	0.109545	0.686319	0.716693	0.00178424	0.116671	0.666975	-0.534153	0.0330595	-0.322625	0.222943	-0.142862	0.597629	0.12828	0.635884
RCOR1	brown	0.108987	0.687842	0.270986	0.310021	-0.357123	0.174494	-0.682881	0.00355203	-0.185732	0.491017	0.161111	0.551118	0.141886	0.600159	0.542765	0.0298219	0.245882	0.358644	0.622368	0.0100345	-0.123601	0.64835	0.505563	0.045741	0.549627	0.0274202	-0.645883	0.00687621	0.311675	0.239942	-0.180038	0.504632	0.488721	0.0547377	0.182864	0.497853	0.365415	0.163987	0.359932	0.170886	-0.487252	0.0555799	-0.207825	0.439903	0.165874	0.539247	0.0688683	0.799938
ETS1	brown	0.272677	0.306894	-0.512897	0.042189	-0.417272	0.107823	-0.384523	0.141408	0.110189	0.684563	0.32345	0.221693	0.023768	0.930376	0.584608	0.0173884	0.612914	0.0115874	0.916809	5.92e-07	-0.57114	0.0208388	0.836534	5.37e-05	0.380352	0.146145	-0.607242	0.012606	-0.316687	0.232064	0.130299	0.630534	-0.00868975	0.97452	0.42089	0.104493	0.357985	0.173381	0.197124	0.464314	-0.880844	6.64e-06	-0.121704	0.65343	0.343828	0.192255	0.583153	0.0177381
ORAI3	brown	0.313777	0.236618	-0.211594	0.431464	-0.407437	0.117251	-0.448633	0.0813319	0.0918695	0.735073	0.219148	0.414804	-0.250062	0.350269	0.69293	0.00292179	0.436187	0.0912122	0.916848	5.9e-07	-0.680253	0.00373369	0.693349	0.00289764	0.585816	0.0171021	-0.478522	0.0607857	-0.105769	0.696644	0.0804436	0.767114	0.112292	0.678841	0.198304	0.46159	0.510745	0.0432089	-0.0481942	0.859319	-0.728842	0.00136072	-0.317418	0.230928	0.262441	0.326116	0.532457	0.0337272
PIK3R2	brown	0.083817	0.757614	0.132649	0.624324	0.749676	0.000826454	0.0786694	0.772122	-0.281094	0.291597	-0.401731	0.122976	0.0257053	0.924716	-0.387692	0.137881	-0.395773	0.129158	-0.750863	0.000802178	0.512006	0.0426093	-0.438488	0.0893242	-0.437546	0.0900936	0.347487	0.187254	0.00760753	0.977693	-0.244348	0.361746	-0.0258616	0.924259	-0.154357	0.568146	-0.410849	0.113917	-0.150138	0.578895	0.716998	0.00177244	0.430141	0.0963084	0.0172826	0.949347	-0.411993	0.112815
GGA2	brown	0.150237	0.578641	-0.325556	0.218526	-0.437259	0.0903291	-0.419773	0.105512	-0.085766	0.752141	0.392339	0.132816	0.0527233	0.846239	0.673055	0.00426991	0.518318	0.0397001	0.950818	1.64e-08	-0.459118	0.073627	0.815519	0.000117903	0.531041	0.0342926	-0.688755	0.00317163	-0.102317	0.706127	-0.0981514	0.717626	0.0324876	0.904927	0.320207	0.22663	0.496727	0.050311	0.259457	0.331848	-0.778127	0.000385671	-0.153402	0.570573	0.266848	0.317757	0.366355	0.162823
RBM47	brown	-0.0916521	0.735679	-0.280198	0.293203	-0.37176	0.156238	-0.365999	0.163263	0.457511	0.0747721	0.462963	0.0709382	-0.297473	0.263165	0.486609	0.0559518	0.412786	0.112055	0.852165	2.77e-05	-0.772605	0.000450864	0.390036	0.13531	0.399778	0.124979	-0.139344	0.606773	-0.115934	0.668969	0.375612	0.151656	-0.0647453	0.811709	0.0778391	0.774469	0.546595	0.0284625	-0.130358	0.630376	-0.739349	0.00106417	-0.549598	0.0274298	-0.0968174	0.72132	0.596451	0.0147368
HPS3	brown	-0.296731	0.264416	0.0772852	0.776035	-0.379405	0.147235	-0.377371	0.149595	0.0130202	0.96183	0.338993	0.198995	-0.0923382	0.733767	0.716546	0.00178995	0.109513	0.686408	0.809647	0.000144395	-0.367718	0.161145	0.31608	0.233009	0.623657	0.00983612	-0.32236	0.223346	0.442503	0.0860966	-0.102669	0.705159	0.19469	0.469957	-0.0875724	0.747078	0.741322	0.00101489	0.139379	0.606682	-0.472224	0.0647574	-0.579212	0.0187129	-0.267278	0.316948	0.0352536	0.896871
MKI67	brown	-0.0921048	0.734417	-0.324251	0.220485	-0.321588	0.224519	-0.313938	0.236365	0.0165986	0.95135	0.231016	0.389327	-0.0401231	0.882712	0.84439	3.89e-05	0.205372	0.445439	0.942284	4.91e-08	-0.445524	0.0837245	0.592057	0.0156809	0.459816	0.0731335	-0.434035	0.0930031	0.0789032	0.771462	-0.05836	0.830012	0.0184741	0.945859	0.185136	0.492434	0.673954	0.00419968	0.168307	0.533227	-0.646552	0.00679957	-0.295272	0.266885	-0.0666037	0.806398	0.227635	0.396498
TTC39A	brown	0.0605699	0.823668	-0.488596	0.054809	0.0174249	0.948931	0.00817005	0.976044	-0.341747	0.195137	0.178901	0.507372	-0.238368	0.373981	0.803645	0.000176405	0.114059	0.674043	0.767582	0.000517801	-0.388404	0.137097	0.519301	0.0392606	0.50737	0.0448456	-0.29173	0.272934	0.113241	0.676264	-0.413763	0.111123	-0.195261	0.46863	-0.0908362	0.737954	0.724778	0.00149212	-0.0936643	0.730075	-0.269413	0.312948	-0.231277	0.388777	0.0217324	0.936327	-0.0104904	0.969242
KLHL8	brown	-0.425515	0.100342	-0.0111173	0.967405	-0.127981	0.636677	-0.278365	0.296507	-0.25698	0.33665	0.778271	0.00038408	0.0196685	0.942364	0.302018	0.255589	0.305826	0.249346	0.581013	0.0182623	-0.176634	0.512856	0.259144	0.332453	0.519243	0.0392863	-0.324832	0.219613	0.294421	0.26833	-0.375635	0.15163	-0.148191	0.583885	-0.187959	0.48574	0.602072	0.0135943	0.151293	0.575945	-0.24862	0.353145	-0.371946	0.156015	-0.161729	0.549574	-0.142352	0.598951
FBXL15	brown	0.00917298	0.973104	0.0931006	0.731644	0.270557	0.310818	0.0718022	0.791586	0.0872483	0.747985	-0.377947	0.148924	0.398642	0.126155	-0.552576	0.0264345	-0.212288	0.429918	-0.733288	0.00122796	0.565696	0.0223749	-0.28909	0.277498	-0.690428	0.00306953	0.150002	0.579244	-0.294821	0.26765	0.171863	0.524482	-0.0875975	0.747007	0.309335	0.243678	-0.742618	0.000983553	0.231268	0.388796	0.318742	0.228881	0.660298	0.00537076	0.063339	0.815732	-0.12049	0.656688
KRCC1	brown	0.192937	0.474044	-0.436546	0.0909159	-0.562094	0.0234378	0.0157387	0.953867	0.0956402	0.724585	0.290821	0.274501	-0.222015	0.40857	0.625519	0.00955508	0.432894	0.0939634	0.895775	2.71e-06	-0.679237	0.0038059	0.647424	0.00670085	0.534542	0.0329078	-0.379958	0.146597	-0.135918	0.615731	0.0776595	0.774977	-0.116567	0.667256	0.12861	0.635007	0.539115	0.0311633	-0.0461447	0.86525	-0.701384	0.00246446	-0.36134	0.169097	0.168809	0.531988	0.47182	0.0650189
SSU72	brown	0.110708	0.68315	-0.351442	0.181945	0.256859	0.336886	-0.311371	0.240425	-0.396895	0.127978	-0.134343	0.619865	0.279793	0.293931	0.546692	0.0284288	0.00432081	0.987329	0.345787	0.189567	0.171467	0.525453	0.518594	0.0395763	0.0102319	0.97	-0.480333	0.0596775	-0.0913975	0.736388	-0.391732	0.133471	-0.0428375	0.874834	0.365408	0.163996	0.159241	0.555811	0.350434	0.183289	-0.174127	0.51895	0.438458	0.0893484	0.181047	0.502205	-0.130564	0.629832
FBL	brown	-0.1797	0.505444	-0.2225	0.407522	-0.420611	0.104747	-0.41111	0.113665	0.0869243	0.748893	0.146316	0.588706	0.243379	0.363713	0.757302	0.000680457	0.18229	0.499226	0.837956	5.07e-05	-0.233193	0.384748	0.596738	0.0146767	0.290668	0.274764	-0.545831	0.0287298	0.0404739	0.881694	0.0304794	0.910782	0.0924904	0.733342	0.401545	0.123166	0.471442	0.0652634	0.437888	0.0898135	-0.711182	0.00200882	-0.109685	0.685939	-0.0716914	0.791901	0.205311	0.445579
LGR4	brown	-0.313368	0.237263	0.422868	0.102703	0.127235	0.638662	0.401719	0.122988	0.247018	0.356356	-0.299361	0.260003	0.116952	0.666217	-0.703064	0.00238092	-0.466098	0.0687997	-0.87211	1.06e-05	0.47935	0.0602771	-0.797307	0.000216389	-0.541907	0.0301333	0.598007	0.0144133	0.122207	0.652081	0.255173	0.340177	0.0288621	0.915499	-0.197154	0.464245	-0.519747	0.0390625	-0.0587817	0.828801	0.586759	0.016881	0.0997869	0.713105	-0.350365	0.18338	-0.303907	0.25248
LONRF3	brown	-0.0475817	0.861091	0.287797	0.279749	0.253943	0.34259	0.529501	0.0349155	-0.0846539	0.755263	-0.0963421	0.722638	-0.112918	0.677139	-0.729746	0.00133283	-0.275242	0.302182	-0.814988	0.000120119	0.340738	0.196545	-0.654773	0.00591292	-0.277585	0.297918	0.527847	0.0355943	0.111565	0.680816	-0.0537345	0.843323	-0.124765	0.64524	-0.416335	0.108697	-0.404288	0.120387	-0.281278	0.291269	0.701797	0.00244374	0.0503638	0.853049	-0.106777	0.693884	-0.346074	0.189175
SAMSN1	brown	0.0354195	0.896388	-0.350289	0.183483	-0.410208	0.114538	-0.262105	0.326759	0.082542	0.761201	0.344111	0.191865	-0.206277	0.443393	0.766806	0.000528833	0.359023	0.172049	0.989103	4.75e-13	-0.648887	0.00653772	0.628451	0.00912547	0.57015	0.021112	-0.402736	0.121954	-0.00909903	0.97332	0.0176315	0.948326	-0.0244562	0.928365	0.115276	0.670748	0.679558	0.00378303	0.00355718	0.989568	-0.706705	0.00220767	-0.407365	0.117321	0.0344634	0.899172	0.392598	0.132539
SLC44A2	brown	-0.00379519	0.98887	-0.562758	0.0232391	-0.1614	0.550395	0.0430143	0.874321	-0.315895	0.233298	0.708654	0.00211924	-0.112218	0.679041	0.404398	0.120276	0.55671	0.0250991	0.743215	0.00096938	-0.446777	0.0827543	0.625042	0.00962655	0.514738	0.0413309	-0.420216	0.105107	-0.144207	0.594147	-0.369724	0.158698	-0.454103	0.0772429	-0.0352333	0.89693	0.549792	0.0273643	-0.0150851	0.955781	-0.415522	0.10946	-0.175245	0.516228	0.199129	0.459689	0.152615	0.572574
SEPTIN9	brown	0.101535	0.708283	-0.295231	0.266953	-0.0837146	0.757902	-0.0331859	0.902892	-0.328297	0.214447	0.225072	0.40198	-0.380983	0.145421	0.794805	0.000234117	0.151929	0.574323	0.777487	0.000392801	-0.509793	0.0436659	0.500473	0.0483336	0.683174	0.00353222	-0.278721	0.295863	0.159742	0.554553	-0.410069	0.114673	-0.147239	0.586329	-0.191014	0.478546	0.755737	0.000708542	-0.228832	0.39395	-0.249235	0.351916	-0.336685	0.202266	0.0552047	0.839088	0.0506908	0.852104
RPS18	brown	0.372336	0.155547	-0.338316	0.199952	-0.439689	0.0883498	-0.0238789	0.930052	-0.252821	0.344799	0.243658	0.363147	-0.193539	0.472638	0.63225	0.00859175	0.441965	0.0865244	0.798411	0.000208929	-0.530868	0.0343623	0.754559	0.000730303	0.63704	0.00795415	-0.543987	0.0293829	-0.114165	0.673757	-0.237948	0.374849	-0.248884	0.352618	0.109996	0.68509	0.470998	0.0655522	-0.038297	0.888018	-0.525675	0.0365003	-0.150183	0.57878	0.384417	0.141527	0.31326	0.237433
ZWINT	brown	-0.0198772	0.941754	0.234205	0.38263	-0.355632	0.17643	-0.33878	0.199296	-0.0625435	0.81801	0.0942834	0.728354	-0.173756	0.519854	0.622101	0.010076	-0.00964501	0.97172	0.609089	0.0122669	-0.296438	0.26491	0.307479	0.246666	0.522311	0.0379381	-0.313293	0.23738	0.26269	0.32564	-0.125469	0.643363	0.234923	0.381129	0.0107384	0.968516	0.519508	0.0391687	0.0206706	0.939433	-0.31974	0.227345	-0.260543	0.329756	-0.0674249	0.804054	0.0724206	0.789828
TSPAN32	brown	0.186124	0.490086	-0.440439	0.0877452	-0.502864	0.0471024	-0.291385	0.273528	0.0209555	0.938599	0.553154	0.0262448	0.0528772	0.845795	0.421578	0.103868	0.717038	0.00177089	0.851368	2.87e-05	-0.532856	0.0335693	0.80975	0.000143888	0.432021	0.0947024	-0.629568	0.00896592	-0.325146	0.21914	0.0365419	0.893122	-0.173743	0.519886	0.35051	0.183187	0.322937	0.22247	0.198985	0.460021	-0.816372	0.000114416	-0.0998631	0.712894	0.364014	0.165732	0.528306	0.035405
ORC1	brown	-0.0351523	0.897166	-0.247859	0.354668	-0.228798	0.394023	-0.239186	0.372292	-0.0441694	0.870972	0.0174317	0.94891	-0.160806	0.551884	0.93854	7.54e-08	-0.000375364	0.998899	0.869395	1.22e-05	-0.418633	0.106561	0.490638	0.0536525	0.487697	0.055324	-0.324672	0.219852	0.207096	0.441544	-0.122835	0.650401	0.0145153	0.95745	0.0740632	0.785164	0.72134	0.00161116	0.0533448	0.844447	-0.483796	0.0576	-0.325995	0.21787	-0.128013	0.636593	0.117922	0.663599
ELP3	brown	-0.341417	0.195597	0.209467	0.436215	0.575784	0.0195943	0.314265	0.235851	0.002982	0.991255	-0.567585	0.0218323	0.182383	0.499004	-0.375879	0.151343	-0.732532	0.00124976	-0.849347	3.14e-05	0.66902	0.00459646	-0.74906	0.000839278	-0.641025	0.00745295	0.587664	0.0166712	0.233214	0.384704	-0.00459313	0.986531	-0.0385022	0.887422	-0.174674	0.517618	-0.384775	0.141126	0.0136952	0.959852	0.743125	0.000971524	0.268319	0.314995	-0.440698	0.0875371	-0.565858	0.0223277
S1PR2	brown	0.451332	0.0792953	-0.404176	0.1205	-0.394719	0.130273	-0.258852	0.333017	-0.342928	0.193497	0.429177	0.0971391	0.0603829	0.824204	0.459783	0.0731562	0.698152	0.00263189	0.797977	0.000211838	-0.396237	0.128669	0.926506	2.55e-07	0.551145	0.0269092	-0.79418	0.000238728	-0.254247	0.341994	-0.281504	0.290865	-0.0240465	0.929562	0.306556	0.248161	0.309978	0.242648	0.209983	0.43506	-0.664019	0.00502856	0.0310067	0.909244	0.600908	0.0138251	0.35406	0.178486
PDE1C	brown	0.0501836	0.853569	0.762302	0.000596784	0.0743898	0.784238	-0.189286	0.482607	-0.256246	0.338079	-0.363667	0.166166	0.324079	0.220745	-0.401754	0.122952	-0.324125	0.220675	-0.649722	0.00644603	0.668739	0.0046199	-0.36291	0.167115	-0.157138	0.561109	-0.0466854	0.863684	0.357417	0.174115	-0.175584	0.515404	0.518451	0.0396401	-0.0192338	0.943636	-0.459732	0.0731928	0.278054	0.297068	0.459095	0.0736427	0.263501	0.324094	0.0588252	0.828676	-0.446635	0.0828632
OSTF1	brown	0.204092	0.448342	-0.0737942	0.785928	-0.491935	0.0529272	-0.269285	0.313188	-0.123083	0.649735	0.498312	0.0494674	-0.333297	0.207131	0.588991	0.016367	0.481929	0.0587134	0.902938	1.68e-06	-0.671314	0.00440838	0.616199	0.0110277	0.819963	0.000100662	-0.472181	0.064785	0.0874985	0.747285	-0.16315	0.546023	0.042727	0.875154	-0.0740051	0.785329	0.653357	0.00605874	-0.126438	0.64078	-0.572496	0.0204691	-0.484637	0.0571037	0.222146	0.408287	0.3414	0.195621
KRIT1	brown	-0.389076	0.136358	0.0511588	0.850753	-0.411016	0.113755	0.153939	0.569207	-0.318064	0.229929	-0.0262347	0.92317	0.364374	0.165282	0.574918	0.0198217	-0.233043	0.385063	0.388816	0.136644	0.2683	0.31503	0.203605	0.44945	0.275079	0.302481	-0.382407	0.143798	0.499176	0.0490119	-0.372007	0.155942	-0.0223529	0.934513	0.0594182	0.826973	0.43165	0.0950179	0.519255	0.0392812	-0.140371	0.604098	-0.0951954	0.72582	-0.286569	0.281897	-0.443092	0.0856303
PSMA3	brown	-0.209239	0.436726	-0.0818537	0.763139	-0.390553	0.134747	-0.109474	0.686513	-0.266845	0.317762	0.0237882	0.930317	0.331719	0.209422	0.702458	0.00241078	-0.0411681	0.879678	0.620395	0.0103442	0.0818511	0.763146	0.439405	0.0885792	0.321079	0.225295	-0.523428	0.0374561	0.328145	0.214672	-0.297691	0.262799	0.210537	0.433822	0.205163	0.445913	0.485348	0.0566864	0.50461	0.0462184	-0.379781	0.146801	-0.084804	0.754841	-0.111368	0.681354	-0.202278	0.452474
CAPN10	brown	0.161076	0.551207	-0.152821	0.57205	-0.357422	0.174108	-0.240308	0.369986	-0.0748189	0.783021	-0.199355	0.45917	0.0258835	0.924195	0.837766	5.11e-05	0.0215198	0.936949	0.699366	0.00256798	-0.255901	0.338753	0.599642	0.0140795	0.364459	0.165177	-0.488265	0.054998	0.03087	0.909642	-0.0854906	0.752914	-0.00359807	0.989449	0.325688	0.218329	0.398712	0.126082	0.207032	0.441688	-0.49804	0.0496111	0.0141958	0.958386	0.0965883	0.721955	0.176234	0.513824
MPZL1	brown	0.579492	0.0186423	0.404241	0.120434	0.0612705	0.821659	-0.0134724	0.960505	-0.253469	0.343523	0.0731256	0.787826	-0.125389	0.643577	-0.725799	0.00145817	0.296039	0.265584	-0.550596	0.0270933	0.111813	0.680141	-0.103216	0.703654	0.0465588	0.864051	-0.0322033	0.905756	-0.178467	0.50842	-0.118893	0.660983	0.24713	0.356132	-0.140269	0.604362	-0.541301	0.0303545	-0.236829	0.377164	0.3318	0.209305	0.210012	0.434995	0.58961	0.0162267	0.0602514	0.824582
DPEP3	brown	-0.11294	0.67708	-0.374439	0.153042	-0.288439	0.27863	-0.238076	0.374584	0.0534301	0.844201	0.41865	0.106545	-0.165043	0.541311	0.706856	0.00220071	0.335375	0.204138	0.919173	4.87e-07	-0.574876	0.0198328	0.531416	0.0341422	0.504743	0.0461516	-0.320505	0.226173	0.0219151	0.935793	-0.0382554	0.888139	-0.0373465	0.890782	0.0438897	0.871783	0.694285	0.00284421	-0.00284023	0.991671	-0.605825	0.0128712	-0.415406	0.109569	-0.0569953	0.833935	0.297896	0.262456
CLSPN	brown	-0.266223	0.318935	-0.245627	0.35916	-0.214823	0.424301	-0.0162478	0.952377	-0.0755467	0.780958	0.12305	0.649825	-0.211323	0.432067	0.90674	1.28e-06	-0.102253	0.706304	0.82299	9.02e-05	-0.390967	0.134299	0.322446	0.223215	0.505698	0.0456735	-0.165403	0.540415	0.328615	0.213977	-0.207316	0.441047	-0.0838718	0.75746	-0.115916	0.669017	0.843326	4.06e-05	-0.0220293	0.935459	-0.333019	0.207534	-0.445332	0.0838737	-0.326194	0.217572	-0.0401713	0.882572
U2AF2	brown	0.270868	0.310241	-0.506282	0.0453829	-0.148373	0.583417	-0.0503769	0.853011	-0.0859878	0.751519	0.267568	0.316403	-0.148296	0.583615	0.400881	0.123846	0.441389	0.0869835	0.588457	0.016489	-0.478975	0.0605072	0.647479	0.00669467	0.296051	0.265565	-0.364982	0.164524	-0.423264	0.102347	-0.0889235	0.743297	-0.422578	0.102964	0.225776	0.400469	0.242717	0.36506	-0.0922471	0.73402	-0.450659	0.0797996	0.105976	0.696077	0.348638	0.185699	0.403632	0.121048
TOR1B	brown	-0.0209064	0.938743	-0.37635	0.15079	-0.493612	0.0520007	-0.220414	0.412046	0.135817	0.615996	0.482153	0.0585786	-0.125933	0.642126	0.619245	0.0105282	0.47541	0.0627254	0.956315	7.25e-09	-0.638776	0.00773268	0.628002	0.0091903	0.52693	0.0359749	-0.422354	0.103166	-0.0818663	0.763103	0.0799217	0.768586	-0.0916295	0.735742	0.149977	0.579307	0.599969	0.0140134	0.0650836	0.810741	-0.763095	0.000584318	-0.402156	0.122543	0.0577901	0.83165	0.439773	0.0882816
TRAF3IP3	brown	-0.225637	0.400768	-0.221608	0.409453	-0.393311	0.131773	-0.30371	0.252803	0.081318	0.764648	0.20347	0.449757	0.0019806	0.994192	0.857498	2.18e-05	0.134515	0.619414	0.911958	8.69e-07	-0.403243	0.12144	0.510283	0.0434301	0.463828	0.0703438	-0.398628	0.126169	0.175852	0.514752	-0.0162902	0.952252	-0.000846525	0.997517	0.164582	0.542455	0.680534	0.00371394	0.215643	0.42249	-0.631136	0.00874562	-0.353778	0.178856	-0.18527	0.492114	0.179116	0.506852
LMNB1	brown	-0.247182	0.356028	0.0620347	0.819468	-0.353623	0.17906	-0.312306	0.238942	-0.0100668	0.970484	0.167974	0.53405	-0.171067	0.526434	0.864236	1.58e-05	-0.0363129	0.893789	0.840236	4.62e-05	-0.389739	0.135634	0.316981	0.231607	0.622799	0.00996787	-0.276435	0.300007	0.453374	0.0777794	-0.127183	0.638798	0.156343	0.563117	-0.0910561	0.737341	0.805795	0.000164322	0.0657435	0.808855	-0.427657	0.0984598	-0.551353	0.02684	-0.292526	0.271567	0.0141258	0.958591
MSR1	brown	0.0133863	0.960757	-0.378272	0.148546	-0.385616	0.140184	-0.317094	0.231431	0.254426	0.341641	0.655205	0.00586904	-0.251068	0.348269	0.409032	0.115684	0.622052	0.0100837	0.889782	3.94e-06	-0.765744	0.000544245	0.547442	0.0281681	0.496618	0.0503694	-0.300271	0.258486	-0.191243	0.478007	0.195884	0.467184	-0.0909523	0.73763	0.0722035	0.790446	0.533798	0.0331985	-0.0970341	0.72072	-0.75428	0.000735543	-0.480113	0.059811	0.098235	0.717395	0.58147	0.0181495
PRKAG2	brown	-0.16427	0.543232	0.260207	0.330402	0.678092	0.00388868	0.292501	0.27161	-0.162455	0.547757	-0.340361	0.197072	-0.0154434	0.954732	-0.548269	0.0278832	-0.520415	0.0387673	-0.889054	4.12e-06	0.540913	0.0304969	-0.727052	0.00141737	-0.442939	0.0857517	0.584476	0.0174198	0.201136	0.455085	-0.164249	0.543286	-0.0419376	0.877445	-0.377147	0.149857	-0.374921	0.152472	-0.215098	0.423694	0.854131	2.54e-05	0.183336	0.496724	-0.236612	0.377616	-0.53316	0.0334492
RAD51	brown	0.119898	0.658279	-0.0203627	0.940334	-0.337476	0.201142	-0.436618	0.0908562	-0.0103232	0.969732	0.0845479	0.755561	-0.222959	0.40653	0.823293	8.92e-05	0.134998	0.618146	0.858403	2.09e-05	-0.494092	0.0517376	0.505944	0.0455509	0.611202	0.0118877	-0.396853	0.128022	0.226858	0.398156	-0.0573245	0.832989	0.199422	0.459016	0.0574291	0.832688	0.650786	0.00633062	0.0121709	0.964318	-0.54185	0.0301542	-0.410977	0.113793	0.0147396	0.956793	0.235748	0.379411
IRF4	brown	0.160781	0.551946	-0.302996	0.253977	-0.306658	0.247994	-0.303769	0.252707	-0.0538075	0.843113	-0.00340012	0.990029	-0.0773552	0.775837	0.887205	4.6e-06	0.176152	0.514024	0.883059	5.86e-06	-0.433982	0.0930478	0.661526	0.00525589	0.478621	0.060725	-0.486487	0.0560224	0.0440824	0.871224	-0.0852713	0.753529	0.0620699	0.819367	0.231042	0.389272	0.575566	0.0196513	0.126885	0.639593	-0.60744	0.0125694	-0.200335	0.45692	0.100735	0.710488	0.257107	0.336402
FES	brown	0.405649	0.119024	-0.498338	0.0494533	-0.476745	0.0618877	-0.324908	0.219497	0.101046	0.709629	0.456792	0.0752882	-0.0517116	0.849158	0.388216	0.137303	0.771603	0.000463615	0.84997	3.06e-05	-0.652058	0.00619487	0.869306	1.23e-05	0.40316	0.121524	-0.61511	0.011211	-0.48228	0.0585026	0.150038	0.57915	-0.144371	0.593723	0.412984	0.111865	0.238826	0.373034	0.0910794	0.737276	-0.876223	8.55e-06	-0.0610126	0.822398	0.512513	0.0423695	0.700757	0.00249626
LY9	brown	-0.154068	0.56888	-0.355061	0.177175	-0.330424	0.211315	-0.196462	0.465845	0.100669	0.71067	0.423619	0.102029	-0.236556	0.377731	0.748283	0.000855698	0.303035	0.253912	0.950314	1.76e-08	-0.639654	0.00762256	0.497669	0.0498085	0.573851	0.0201051	-0.274635	0.303293	0.0914724	0.73618	-0.00772544	0.977347	-0.145796	0.590045	-0.0211348	0.938075	0.756643	0.000692168	-0.0456085	0.866802	-0.611858	0.011772	-0.521679	0.0382131	-0.130316	0.630488	0.297648	0.262872
CD244	brown	-0.189506	0.48209	-0.272924	0.306437	-0.288988	0.277674	-0.347825	0.186796	0.0405365	0.881512	0.289502	0.276783	-0.0777933	0.774598	0.846998	3.48e-05	0.193737	0.472176	0.940238	6.23e-08	-0.466894	0.0682645	0.527951	0.0355512	0.507273	0.0448932	-0.384055	0.141934	0.154667	0.567361	-0.0628921	0.817012	-0.0151763	0.955514	0.105627	0.697035	0.72768	0.00139729	0.135492	0.616848	-0.614883	0.0112493	-0.387332	0.138278	-0.148993	0.581827	0.196579	0.465574
PPM1M	brown	0.317231	0.231219	-0.600538	0.013899	-0.312035	0.239371	-0.171773	0.524703	0.14974	0.579915	0.41159	0.113202	-0.30175	0.256033	0.507535	0.0447644	0.61864	0.0106259	0.880958	6.59e-06	-0.797621	0.00021425	0.719753	0.00166864	0.450293	0.0800748	-0.358567	0.172633	-0.386253	0.139475	0.139712	0.605813	-0.202228	0.452587	0.184304	0.494415	0.442859	0.0858147	-0.166145	0.538575	-0.742736	0.000980737	-0.261646	0.327639	0.31758	0.230677	0.653539	0.00603976
DNAJC13	brown	-0.0779488	0.774159	-0.0944538	0.72788	-0.554694	0.0257436	-0.210703	0.43345	0.0988024	0.715825	0.360411	0.170275	-0.213653	0.42689	0.692239	0.00296199	0.271387	0.309277	0.897599	2.41e-06	-0.576763	0.0193393	0.450704	0.0797661	0.638397	0.00778063	-0.336712	0.202228	0.20743	0.440791	0.020068	0.941196	0.0682045	0.80183	-0.0176363	0.948312	0.697328	0.00267607	0.0137145	0.959796	-0.610493	0.012014	-0.555097	0.0256139	-0.0932947	0.731104	0.276577	0.299748
GPT2	brown	0.302243	0.255217	-0.209126	0.43698	0.336026	0.203206	0.269867	0.312103	-0.278792	0.295735	-0.620169	0.0103802	0.451152	0.0794302	-0.251202	0.348003	-0.252372	0.345687	-0.579539	0.0186305	0.638174	0.00780898	-0.0156008	0.954271	-0.614002	0.0113997	-0.053365	0.844388	-0.272024	0.3081	-0.133955	0.620887	0.0917541	0.735394	0.360729	0.169872	-0.611607	0.0118163	0.307994	0.245834	0.322562	0.223038	0.781278	0.000352108	0.281003	0.291761	-0.255635	0.339274
PIMREG	brown	0.109985	0.68512	-0.22374	0.404845	-0.275221	0.302221	-0.235491	0.379946	-0.202083	0.452919	-0.0621054	0.819266	0.0275229	0.919408	0.861133	1.84e-05	0.040031	0.88298	0.772697	0.0004497	-0.231705	0.387874	0.595449	0.0149481	0.411891	0.112913	-0.499503	0.04884	0.136596	0.613955	-0.213722	0.426736	0.0496819	0.855019	0.225162	0.401785	0.543499	0.0295577	0.22518	0.401748	-0.475707	0.062538	-0.0917595	0.735379	0.065197	0.810417	0.0670631	0.805087
MACO1	brown	0.445675	0.0836069	0.629979	0.00890772	-0.168539	0.532655	-0.217275	0.418903	0.19209	0.476023	-0.258202	0.334276	-0.0491114	0.856667	-0.574618	0.0199012	0.0570593	0.833751	-0.506111	0.045468	0.0907368	0.738232	-0.233954	0.383154	-0.0965994	0.721925	0.0609159	0.822675	-0.0846046	0.755401	0.316671	0.232088	0.483254	0.0579216	0.0487865	0.857606	-0.58309	0.0177534	-0.107638	0.691528	0.128117	0.636317	0.0915261	0.73603	0.339188	0.19872	0.215002	0.423905
SFT2D1	brown	-0.16345	0.545274	-0.387216	0.138407	-0.368692	0.159953	0.177443	0.510893	-0.0545722	0.84091	0.401672	0.123036	-0.293836	0.269326	0.688652	0.00317804	0.20405	0.448438	0.843467	4.04e-05	-0.578449	0.0189064	0.408773	0.115938	0.604253	0.0131704	-0.179616	0.505647	0.153798	0.569568	-0.162156	0.548506	-0.306328	0.24853	-0.181145	0.50197	0.783849	0.000326541	-0.136163	0.615088	-0.417806	0.107327	-0.528714	0.0352373	-0.155502	0.565244	0.132862	0.623764
WDR75	brown	-0.288946	0.277747	0.0163665	0.952029	-0.407078	0.117605	-0.289871	0.276142	-0.128725	0.634702	0.254778	0.340951	0.0263131	0.92294	0.817163	0.000111259	0.0594756	0.826808	0.833425	6.07e-05	-0.254675	0.341153	0.412442	0.112384	0.607383	0.0125799	-0.433458	0.0934878	0.435456	0.0918179	-0.23307	0.385007	0.127326	0.63842	-0.00741775	0.978249	0.745534	0.000915921	0.251648	0.347119	-0.459863	0.0731001	-0.441738	0.0867049	-0.223034	0.406368	-0.0610966	0.822157
TRPV2	brown	0.0130572	0.961721	-0.624305	0.00973758	0.222436	0.40766	0.0272942	0.920076	-0.287977	0.279436	0.330769	0.21081	-0.30366	0.252886	0.622386	0.0100318	0.198398	0.461372	0.669386	0.00456603	-0.437731	0.089942	0.432711	0.0941179	0.400005	0.124745	-0.14249	0.598594	-0.0115014	0.96628	-0.368484	0.160208	-0.370893	0.157282	-0.163257	0.545756	0.668192	0.00466581	-0.215857	0.422021	-0.201539	0.454161	-0.233919	0.383226	0.0110082	0.967725	0.0377705	0.889549
PTPN7	brown	-0.0515757	0.84955	-0.298696	0.261113	-0.304806	0.251008	-0.30928	0.243766	0.0116103	0.965961	0.151235	0.576092	-0.10328	0.703479	0.904793	1.47e-06	0.165206	0.540905	0.939628	6.68e-08	-0.478773	0.0606311	0.586728	0.0168884	0.507831	0.0446195	-0.412132	0.112681	0.111778	0.680239	-0.0680824	0.802178	0.0122218	0.964169	0.150781	0.577252	0.69307	0.00291371	0.109672	0.685973	-0.614609	0.011296	-0.319587	0.22758	-0.0675471	0.803706	0.227956	0.395813
SP1	brown	0.107483	0.69195	-0.297538	0.263057	-0.690397	0.00307138	-0.235762	0.379382	0.0963061	0.722738	0.477097	0.0616682	0.0584447	0.829769	0.484365	0.0572633	0.609006	0.0122819	0.888419	4.28e-06	-0.530158	0.034649	0.746838	0.000886942	0.498369	0.0494369	-0.616368	0.0109996	-0.179401	0.506165	0.096275	0.722824	-0.0530039	0.84543	0.321646	0.22443	0.386557	0.139137	0.24321	0.364057	-0.846932	3.49e-05	-0.22781	0.396125	0.249789	0.350811	0.491149	0.0533655
TAP2	brown	0.154972	0.566587	-0.481181	0.0591638	-0.361916	0.168368	-0.392364	0.13279	0.118125	0.663052	0.488138	0.0550708	-0.0982157	0.717448	0.572441	0.0204841	0.626639	0.00938913	0.951611	1.47e-08	-0.661038	0.0053013	0.758834	0.000653851	0.471387	0.0652996	-0.514953	0.0412318	-0.25124	0.347928	0.0949844	0.726406	-0.0990217	0.715219	0.26839	0.314861	0.480979	0.0592856	0.0764026	0.778533	-0.829548	7.05e-05	-0.265077	0.3211	0.245946	0.358515	0.559981	0.0240794
PSMB8	brown	0.17535	0.515971	-0.485051	0.0568604	-0.453582	0.0776258	-0.323338	0.221863	0.0974721	0.719507	0.410213	0.114534	-0.0390919	0.885708	0.618028	0.0107256	0.584762	0.0173517	0.9624	2.58e-09	-0.613717	0.0114487	0.802092	0.000185582	0.446164	0.0832279	-0.56734	0.021902	-0.271113	0.309786	0.0855447	0.752762	-0.0826762	0.760823	0.342078	0.194677	0.458478	0.074081	0.141397	0.60143	-0.851338	2.88e-05	-0.184031	0.495066	0.262692	0.325636	0.54547	0.0288569
DPF2	brown	0.542315	0.0299849	-0.279103	0.295174	-0.315843	0.233378	-0.127147	0.638895	-0.388609	0.13687	0.131301	0.627883	-0.0676777	0.803333	0.504765	0.0461405	0.446101	0.083276	0.62836	0.00913861	-0.339103	0.198841	0.81129	0.000136528	0.534674	0.0328562	-0.670315	0.00448954	-0.207158	0.441404	-0.332475	0.208322	-0.133486	0.622119	0.242244	0.366024	0.247571	0.355247	0.0688268	0.800056	-0.444304	0.0846769	0.133892	0.621052	0.570369	0.0210512	0.25582	0.338913
LANCL3	brown	0.309298	0.243737	0.573851	0.0201051	0.19092	0.478765	-0.424634	0.101123	-0.0328236	0.903948	-0.287844	0.279667	0.0261202	0.923504	-0.354888	0.177401	-0.086265	0.750741	-0.470084	0.0661496	0.262723	0.325578	-0.241063	0.368439	-0.0917268	0.73547	0.0239897	0.929728	0.137198	0.612377	0.0665882	0.806443	0.412034	0.112775	-0.0132305	0.961213	-0.414361	0.110556	0.00127695	0.996255	0.249268	0.35185	0.104496	0.700137	0.213425	0.427393	-0.0513125	0.850309
MTDH	brown	-0.431593	0.0950667	-0.175936	0.514548	-0.330769	0.210809	-0.267119	0.317246	0.0182843	0.946415	0.0996645	0.713443	0.464438	0.0699264	0.623031	0.00993215	-0.0115521	0.966131	0.602023	0.013604	0.0949946	0.726378	0.368781	0.159845	0.110898	0.682633	-0.452114	0.0787122	0.24769	0.355007	-0.0383985	0.887723	0.0287093	0.915945	0.340667	0.196645	0.3939	0.131145	0.639528	0.00763828	-0.518965	0.0394104	-0.0838954	0.757394	-0.283997	0.28643	-0.101512	0.708346
SPATA6	brown	0.191649	0.477056	-0.476638	0.0619545	-0.333887	0.206279	-0.346054	0.189203	0.0239704	0.929785	0.45366	0.0775683	-0.095283	0.725577	0.582581	0.017877	0.56313	0.0231282	0.92946	1.93e-07	-0.597515	0.0145149	0.754935	0.000723305	0.477482	0.0614291	-0.530058	0.0346893	-0.195507	0.46806	0.0115636	0.966097	-0.084579	0.755473	0.244088	0.362275	0.494225	0.0516648	0.0947242	0.727129	-0.769716	0.000488433	-0.230435	0.390554	0.245652	0.359108	0.470009	0.0661982
JAK1	brown	0.316479	0.232388	-0.428851	0.0974213	-0.319711	0.22739	-0.31268	0.238349	-0.169184	0.531065	0.544503	0.0291991	-0.162715	0.54711	0.532159	0.0338457	0.669637	0.00454526	0.905972	1.35e-06	-0.60877	0.012325	0.809388	0.000145668	0.617611	0.0107938	-0.601238	0.0137594	-0.188865	0.4836	-0.168725	0.532195	-0.112246	0.678965	0.148381	0.583398	0.501348	0.0478802	0.0136357	0.960026	-0.682015	0.0036111	-0.219862	0.413246	0.404489	0.120184	0.428732	0.0975244
MCM3AP	brown	0.197127	0.464306	0.097746	0.718748	-0.570402	0.021042	-0.332223	0.208688	-0.202198	0.452656	0.505355	0.0458444	-0.226951	0.397957	0.531546	0.0340902	0.481863	0.0587531	0.828856	7.24e-05	-0.540523	0.0306406	0.619923	0.0104194	0.833711	6e-05	-0.578163	0.0189792	0.131348	0.627758	-0.227483	0.396822	0.0867433	0.7494	-0.022876	0.932984	0.567007	0.0219971	-0.0114315	0.966484	-0.541268	0.0303666	-0.383711	0.142322	0.267851	0.315871	0.270451	0.311015
DNAJB11	brown	-0.330825	0.210728	-0.15066	0.577562	-0.281448	0.290964	0.179574	0.505749	0.187217	0.487495	-0.00279535	0.991802	-0.338916	0.199104	0.737853	0.00110284	-0.241203	0.368153	0.647049	0.00674313	-0.450279	0.0800855	0.0525203	0.846824	0.385225	0.140622	0.129071	0.633786	0.324713	0.219791	0.0378582	0.889294	-0.04987	0.854475	-0.219788	0.413408	0.756655	0.000691951	-0.19258	0.474878	-0.237982	0.374777	-0.577727	0.0190908	-0.476548	0.0620109	0.0250222	0.926711
LRCH4	brown	0.155084	0.566303	-0.34686	0.188105	-0.578058	0.0190062	-0.207312	0.441057	-0.120216	0.657424	0.337902	0.200537	0.139106	0.607393	0.620353	0.0103508	0.513606	0.0418572	0.872858	1.02e-05	-0.38633	0.13939	0.841995	4.29e-05	0.487681	0.055333	-0.724971	0.00148563	-0.177245	0.511374	-0.115717	0.669556	-0.106086	0.695775	0.383976	0.142024	0.389252	0.136166	0.31798	0.230058	-0.753992	0.000740973	-0.0236264	0.93079	0.315253	0.234301	0.344954	0.190706
AXL	brown	0.415426	0.10955	-0.396661	0.128223	-0.211259	0.432211	-0.0274574	0.919599	-0.193839	0.47194	0.635095	0.00820833	-0.490417	0.0537766	0.269112	0.313511	0.688993	0.00315698	0.699064	0.00258376	-0.760353	0.000628333	0.597908	0.0144337	0.685009	0.00341023	-0.310138	0.242393	-0.233702	0.38368	-0.201642	0.453927	-0.242281	0.36595	-0.171985	0.524184	0.472891	0.0643282	-0.393451	0.131624	-0.411839	0.112963	-0.353078	0.179778	0.44573	0.0835644	0.443256	0.085501
HNRNPUL1	brown	0.331492	0.209753	-0.289647	0.276531	-0.555586	0.0254571	-0.226946	0.397967	-0.183685	0.49589	0.47717	0.0616225	-0.0723621	0.789995	0.519563	0.0391441	0.652115	0.0061889	0.875371	8.95e-06	-0.547878	0.0280178	0.851706	2.83e-05	0.652798	0.00611705	-0.697319	0.00267652	-0.192356	0.475401	-0.164201	0.543403	-0.117975	0.663456	0.228435	0.394795	0.415209	0.109754	0.105008	0.698733	-0.707893	0.00215341	-0.136368	0.614552	0.453485	0.0776971	0.425433	0.100414
OTULIN	brown	0.0415887	0.878457	-0.291668	0.273041	-0.587665	0.016671	-0.35103	0.182493	0.296895	0.264139	0.0551659	0.8392	0.173487	0.520511	0.663225	0.00510008	0.298068	0.262166	0.828579	7.32e-05	-0.390258	0.135068	0.638452	0.00777363	0.236604	0.377631	-0.515464	0.040996	-0.126552	0.640477	0.297576	0.262992	0.121407	0.654226	0.497227	0.0500436	0.324793	0.219671	0.372767	0.155032	-0.863179	1.66e-05	-0.139451	0.606495	0.060727	0.823217	0.467027	0.0681751
FSCN1	brown	0.069456	0.798263	-0.461411	0.0720148	0.164696	0.542172	0.259631	0.331512	-0.465236	0.0693829	-0.0423568	0.876228	-0.240302	0.369999	0.715523	0.00183014	-0.0990701	0.715085	0.493472	0.0520773	-0.206293	0.443356	0.357373	0.174171	0.382036	0.144219	-0.141484	0.601203	0.1349	0.618403	-0.527145	0.0358854	-0.302911	0.254116	-0.174256	0.518636	0.59989	0.0140293	-0.167274	0.535779	0.0231843	0.932082	-0.0792351	0.770524	-0.00477346	0.986002	-0.198678	0.460728
RPL35	brown	0.373278	0.154422	-0.275392	0.301909	-0.479435	0.0602249	0.031916	0.906593	-0.323118	0.222196	0.2883	0.278872	-0.16049	0.552676	0.544941	0.0290436	0.456224	0.0756981	0.732667	0.00124583	-0.469914	0.066261	0.754386	0.000733547	0.631049	0.00875773	-0.576221	0.0194802	-0.159271	0.555737	-0.306332	0.248524	-0.217664	0.41805	0.119662	0.658914	0.40905	0.115666	-0.0289026	0.915381	-0.467509	0.0678532	-0.0465623	0.864041	0.433946	0.0930782	0.276185	0.300461
BLCAP	brown	0.0146342	0.957102	0.375863	0.151361	0.432802	0.0940408	0.210697	0.433465	-0.376314	0.150832	-0.454047	0.0772838	0.32691	0.216505	-0.530546	0.034492	-0.443316	0.0854535	-0.895126	2.82e-06	0.804243	0.000172972	-0.462197	0.0714684	-0.460201	0.0728622	0.177995	0.509559	0.133095	0.623151	-0.30173	0.256065	0.12522	0.644028	-0.057083	0.833683	-0.581777	0.0180738	0.155301	0.565754	0.738359	0.00108964	0.542916	0.0297677	0.0364944	0.89326	-0.585202	0.0172471
RAB28	brown	0.258953	0.332821	0.277825	0.297483	0.168813	0.531979	0.356944	0.174726	-0.370054	0.158297	-0.534356	0.0329803	0.213324	0.427617	-0.37145	0.156611	-0.340614	0.196718	-0.684213	0.00346271	0.604496	0.0131237	-0.290821	0.274501	-0.262348	0.326293	0.070805	0.794423	0.147878	0.584689	-0.264205	0.322755	0.319395	0.227875	-0.0612175	0.821811	-0.463676	0.0704475	0.104644	0.699732	0.561801	0.0235262	0.37137	0.156708	0.178882	0.507417	-0.446344	0.0830881
IMP4	brown	-0.331582	0.209622	-0.485146	0.0568047	0.115664	0.669698	0.212027	0.430499	0.207856	0.439833	-0.129886	0.631626	-0.14591	0.58975	0.556977	0.0250146	-0.274666	0.303237	0.365596	0.163763	-0.245017	0.360392	0.0638665	0.814222	-0.0841668	0.756631	0.20735	0.440971	-0.0819928	0.762747	0.0925369	0.733213	-0.485626	0.0565238	0.0450068	0.868545	0.401333	0.123383	-0.118529	0.661963	-0.131339	0.627783	-0.0573748	0.832844	-0.402536	0.122157	0.0496314	0.855165
RPL3	brown	0.349437	0.184624	-0.143179	0.596808	-0.29306	0.270652	-0.136939	0.613056	-0.0341707	0.900024	0.382483	0.143711	-0.641379	0.00740973	0.516807	0.0403821	0.421687	0.103769	0.774644	0.000425806	-0.850535	2.98e-05	0.477249	0.0615738	0.780853	0.000356486	-0.192512	0.475035	-0.031243	0.908555	-0.0827772	0.760539	-0.0817783	0.763351	-0.233828	0.383418	0.622163	0.0100664	-0.495379	0.0510369	-0.403859	0.120819	-0.53045	0.0345306	0.241441	0.367666	0.449694	0.0805271
RPL23	brown	0.163345	0.545537	-0.14948	0.580581	-0.511643	0.0427811	-0.107514	0.691867	-0.164869	0.541744	0.410881	0.113886	-0.332771	0.207892	0.692051	0.00297305	0.394441	0.130568	0.918035	5.35e-07	-0.648407	0.00659082	0.607004	0.0126502	0.811762	0.000134333	-0.437142	0.0904254	0.122728	0.650687	-0.215582	0.422627	-0.0137852	0.959589	-0.0983816	0.716989	0.715228	0.00184185	-0.133832	0.621209	-0.526731	0.0360579	-0.48094	0.0593091	0.163138	0.546052	0.272889	0.306502
RAB29	brown	-0.382977	0.143151	-0.173027	0.521636	-0.166886	0.536738	0.108692	0.688647	0.0582746	0.830258	-0.0536169	0.843662	-0.279632	0.294221	0.889173	4.09e-06	-0.317261	0.231172	0.670308	0.00449005	-0.349954	0.18393	0.085534	0.752792	0.40386	0.120818	0.0679249	0.802628	0.434763	0.0923949	-0.100116	0.712195	-0.120429	0.656852	-0.21523	0.423403	0.823655	8.8e-05	-0.107381	0.692232	-0.187477	0.486879	-0.522349	0.0379218	-0.529622	0.0348663	-0.111376	0.681332
BCAR3	brown	-0.0799038	0.768637	-0.750847	0.000802496	0.134804	0.618654	-0.127843	0.637046	0.22076	0.411294	0.173719	0.519945	0.000215881	0.999367	0.429095	0.0972103	0.252965	0.344517	0.549375	0.0275055	-0.369262	0.159259	0.388224	0.137294	-0.0345534	0.89891	-0.0997766	0.713133	-0.271245	0.309542	0.17841	0.508556	-0.205155	0.445931	0.225049	0.402028	0.306588	0.248109	0.0614699	0.821087	-0.491333	0.0532628	-0.0966605	0.721755	-0.0621659	0.819092	0.323517	0.221593
PRKCH	brown	0.123711	0.648056	-0.485376	0.0566696	-0.430298	0.0961733	-0.00600269	0.982398	-0.155938	0.56414	0.33964	0.198085	-0.0531911	0.84489	0.667456	0.00472828	0.422908	0.102667	0.864076	1.59e-05	-0.462761	0.0710778	0.717807	0.00174144	0.483257	0.0579199	-0.516415	0.0405607	-0.131193	0.62817	-0.18354	0.496237	-0.211081	0.432607	0.187335	0.487216	0.536349	0.0322098	0.103615	0.702558	-0.600829	0.0138409	-0.136982	0.612944	0.206088	0.443819	0.275403	0.301889
MRPL43	brown	-0.0340199	0.900463	0.122269	0.651916	0.363971	0.165785	0.209176	0.436869	-0.0498164	0.85463	-0.610722	0.0119731	0.510936	0.0431176	-0.511794	0.0427095	-0.462552	0.0712226	-0.858414	2.09e-05	0.812341	0.000131686	-0.424886	0.100899	-0.79398	0.000240218	0.209445	0.436265	-0.0893521	0.742099	0.0515806	0.849535	0.0706765	0.794788	0.251177	0.348053	-0.725262	0.00147595	0.337993	0.200408	0.492381	0.0526795	0.664672	0.00497044	-0.0358442	0.895152	-0.385293	0.140545
CHST15	brown	0.0485767	0.858213	0.011466	0.966383	-0.0647575	0.811674	-0.763726	0.000574571	0.175674	0.515185	0.463686	0.0704408	-0.30663	0.248039	0.435711	0.0916064	0.426199	0.0997378	0.724336	0.00150699	-0.62003	0.0104022	0.384348	0.141605	0.540824	0.0305298	-0.264665	0.321882	0.0526693	0.846394	0.103694	0.702341	0.191687	0.476968	-0.0224127	0.934338	0.503303	0.0468788	-0.13699	0.612921	-0.543465	0.0295699	-0.49158	0.0531249	0.0607552	0.823136	0.427379	0.0987026
NOL6	brown	-0.376823	0.150235	-0.152434	0.573034	-0.0398533	0.883496	0.181398	0.501362	-0.0400632	0.882886	-0.200349	0.456887	-0.124163	0.646848	0.752288	0.000773799	-0.427502	0.0985955	0.429828	0.0965779	-0.108157	0.69011	0.0549379	0.839856	0.187141	0.487675	0.0561842	0.836268	0.280001	0.293557	-0.186312	0.489639	-0.164965	0.541505	-0.0820799	0.762502	0.585746	0.0171186	-0.0299685	0.912272	-0.019199	0.943738	-0.155191	0.566032	-0.461414	0.072013	-0.21889	0.415368
NAIP	brown	-0.202033	0.453033	-0.296203	0.265308	-0.321421	0.224773	-0.271489	0.309089	0.228758	0.394107	0.479805	0.0599992	-0.28851	0.278506	0.671093	0.00442624	0.304703	0.251177	0.929469	1.93e-07	-0.690889	0.00304187	0.410065	0.114677	0.536491	0.0321553	-0.187516	0.486786	0.0854488	0.753031	0.109677	0.685959	-0.112927	0.677117	-0.0451991	0.867988	0.744679	0.000935354	-0.0958319	0.724053	-0.628439	0.00912725	-0.591006	0.0159136	-0.195935	0.467066	0.36006	0.170722
DOK2	brown	-0.0105329	0.969118	-0.370624	0.157607	-0.366468	0.162684	-0.347751	0.186896	0.141564	0.600996	0.524326	0.0370721	-0.208675	0.437992	0.638161	0.00781057	0.492053	0.0528618	0.975496	1.33e-10	-0.697874	0.00264675	0.615807	0.0110934	0.551863	0.0266702	-0.383778	0.142246	-0.079736	0.76911	0.0712754	0.793084	-0.112739	0.677626	0.103219	0.703645	0.64044	0.00752495	-0.0182121	0.946626	-0.742133	0.000995186	-0.435989	0.0913763	0.0494207	0.855773	0.465396	0.0692749
TC2N	brown	0.458833	0.0738285	-0.302235	0.255231	-0.426291	0.0996575	-0.426395	0.099566	-0.113383	0.675878	0.233359	0.384399	0.0269832	0.920984	0.549127	0.02759	0.601155	0.0137758	0.81069	0.000139359	-0.455305	0.076365	0.856971	2.23e-05	0.50066	0.0482367	-0.72185	0.00159302	-0.206329	0.443274	-0.0522444	0.84762	0.147431	0.585836	0.369205	0.159328	0.289152	0.277389	0.204069	0.448396	-0.749374	0.000832715	-0.0590711	0.82797	0.509287	0.0439102	0.468582	0.067139
CEP162	brown	0.145475	0.590874	-0.0367168	0.892613	-0.260655	0.32954	-0.249038	0.35231	-0.242302	0.365906	0.509818	0.0436541	-0.381416	0.144927	0.514835	0.0412861	0.392848	0.132269	0.757612	0.000674995	-0.564566	0.0227042	0.450368	0.0800187	0.832265	6.35e-05	-0.356603	0.175167	0.27635	0.300162	-0.297805	0.262607	0.0458037	0.866237	-0.272079	0.307997	0.686155	0.00333572	-0.175998	0.514398	-0.359625	0.171277	-0.574387	0.0199625	0.130746	0.62935	0.138699	0.608455
SF3A1	brown	0.175235	0.516251	-0.270957	0.310075	-0.147718	0.585099	-0.461392	0.0720281	-0.172369	0.523245	0.421954	0.103527	-0.00958637	0.971892	0.464832	0.0696575	0.504136	0.0464568	0.70281	0.00239338	-0.380259	0.146252	0.715242	0.00184128	0.43762	0.0900327	-0.588409	0.0165	-0.225091	0.401939	-0.191744	0.476834	-0.15344	0.570475	0.264249	0.322671	0.327719	0.215303	0.123165	0.649516	-0.546387	0.028535	0.0454851	0.86716	0.335313	0.204228	0.313442	0.237146
MSN	brown	0.27625	0.300344	-0.478687	0.0606839	-0.421363	0.104062	-0.265307	0.320666	-0.103168	0.703785	0.548492	0.0278067	-0.06633	0.80718	0.510114	0.0435118	0.706947	0.00219655	0.919322	4.81e-07	-0.594048	0.0152473	0.844613	3.85e-05	0.556805	0.025069	-0.632917	0.00850054	-0.255211	0.340102	-0.0938751	0.729489	-0.113611	0.675259	0.237758	0.37524	0.44949	0.0806812	0.0980236	0.71798	-0.764014	0.000570159	-0.18227	0.499274	0.405382	0.119291	0.478102	0.0610448
RHBDF2	brown	0.0590577	0.828008	-0.430805	0.0957391	-0.453198	0.0779086	-0.412244	0.112573	0.0683686	0.801362	0.525355	0.0366356	0.121039	0.655214	0.522428	0.0378877	0.638909	0.00771593	0.915491	6.59e-07	-0.487534	0.0554178	0.795018	0.000232564	0.399729	0.12503	-0.641965	0.00733846	-0.252147	0.346132	0.0542005	0.841981	-0.0682115	0.80181	0.391896	0.133294	0.395526	0.129419	0.292947	0.270845	-0.861211	1.83e-05	-0.127033	0.639199	0.2473	0.35579	0.481445	0.0590044
CDCA7	brown	-0.238777	0.373137	-0.377375	0.14959	-0.228701	0.394229	-0.00466035	0.986334	-0.0733973	0.787054	0.323623	0.221433	-0.233219	0.384693	0.832507	6.29e-05	0.102697	0.705083	0.888201	4.34e-06	-0.504287	0.0463809	0.41905	0.106177	0.56614	0.0222462	-0.213013	0.428309	0.221869	0.408888	-0.200482	0.456581	-0.206499	0.442892	-0.125005	0.644601	0.844116	3.93e-05	-0.0517238	0.849122	-0.421801	0.103666	-0.483793	0.0576013	-0.235411	0.380113	0.0627336	0.817466
ZNF135	brown	0.202147	0.452773	0.430122	0.0963246	-0.0151283	0.955655	0.106433	0.694826	0.0954371	0.725149	-0.563498	0.0230189	0.30725	0.247037	-0.562762	0.023238	-0.275926	0.300934	-0.760408	0.000627413	0.530109	0.0346688	-0.370699	0.157517	-0.485352	0.056684	0.144955	0.592215	-0.0394943	0.884539	0.231361	0.388599	0.31381	0.236566	0.177732	0.510196	-0.731088	0.00129225	0.185956	0.490485	0.327783	0.215208	0.393525	0.131545	0.127964	0.636724	-0.121189	0.654812
OTUD6B	brown	-0.456109	0.0757815	0.19622	0.466405	0.276657	0.299604	0.218912	0.415319	0.217778	0.4178	-0.459118	0.0736265	0.468057	0.067488	-0.462397	0.0713298	-0.57691	0.0193014	-0.769406	0.000492601	0.728728	0.00136426	-0.649497	0.00647065	-0.772999	0.000445927	0.414931	0.110016	0.117641	0.664357	0.221653	0.409355	0.0922735	0.733947	0.105421	0.697599	-0.518381	0.0396716	0.328681	0.213879	0.44909	0.0809846	0.343244	0.19306	-0.448045	0.0817801	-0.422874	0.102697
MAGOH	brown	-0.129215	0.633403	-0.270291	0.311313	-0.453931	0.077369	-0.287906	0.279558	0.0999103	0.712764	0.286352	0.282278	0.0113427	0.966745	0.743739	0.000957095	0.264707	0.321803	0.921666	3.94e-07	-0.447486	0.082209	0.558293	0.0246015	0.462002	0.0716037	-0.436471	0.0909777	0.0970425	0.720697	0.030986	0.909304	0.0773277	0.775915	0.185687	0.491124	0.625291	0.00958925	0.216153	0.421368	-0.700325	0.00251836	-0.372293	0.155599	-0.0794145	0.770018	0.264818	0.321592
AIG1	brown	-0.1571	0.561204	0.468884	0.0669394	0.306181	0.248768	0.375313	0.152009	0.285695	0.283432	-0.463199	0.0707756	-0.320553	0.226099	-0.495221	0.0511226	-0.613978	0.0114039	-0.789894	0.000272414	0.193917	0.471757	-0.891243	3.6e-06	-0.356049	0.175887	0.828162	7.43e-05	0.219423	0.414205	0.256493	0.337599	0.094442	0.727913	-0.450988	0.079553	-0.292888	0.270947	-0.479158	0.0603945	0.710471	0.00203938	-0.145638	0.590453	-0.401677	0.123031	-0.234043	0.382968
PLEKHA2	brown	-0.0279495	0.918163	-0.184197	0.494669	-0.143771	0.595276	-0.144958	0.592206	-0.356156	0.175748	0.409639	0.115092	-0.330137	0.211736	0.777529	0.000392327	0.207513	0.440604	0.849259	3.15e-05	-0.48126	0.0591162	0.466291	0.06867	0.787081	0.000296595	-0.336413	0.202654	0.333692	0.206561	-0.45808	0.0743649	-0.0491964	0.856422	-0.27023	0.311426	0.864638	1.55e-05	-0.138597	0.60872	-0.288538	0.278456	-0.507209	0.044925	-0.0207978	0.939061	-0.0284669	0.916653
CCDC62	brown	0.519216	0.0392985	0.5088	0.0441467	-0.160628	0.55233	0.0653913	0.809862	-0.463041	0.0708848	-0.412215	0.112601	0.0876351	0.746902	-0.145159	0.591689	-0.114289	0.673422	-0.339458	0.198341	0.349295	0.184815	0.0232861	0.931785	0.176459	0.513279	-0.257317	0.335995	0.22313	0.40616	-0.329246	0.213046	0.482508	0.0583663	-0.033399	0.902272	-0.292809	0.271082	0.0866482	0.749667	0.298477	0.26148	0.214754	0.424454	0.420964	0.104425	-0.257951	0.334763
MARCHF6	brown	-0.317123	0.231387	0.411417	0.113369	0.354759	0.17757	0.112262	0.678921	-0.12883	0.634426	-0.175082	0.516625	0.380923	0.145491	-0.638326	0.0077896	-0.367009	0.162016	-0.84481	3.82e-05	0.746909	0.000885381	-0.600155	0.0139759	-0.478176	0.0609988	0.272835	0.306601	0.227129	0.397577	-0.106725	0.694026	-0.00613676	0.982005	-0.113733	0.674929	-0.517627	0.0400107	0.232234	0.386762	0.617641	0.010789	0.298961	0.26067	-0.215083	0.423727	-0.545036	0.0290099
TAF1D	brown	0.0246571	0.927778	-0.0538647	0.842948	-0.471807	0.065027	-0.187004	0.487999	0.19148	0.477453	0.308406	0.24517	-0.465263	0.0693647	0.653395	0.00605471	0.230133	0.391193	0.85882	2.05e-05	-0.752098	0.000777541	0.361038	0.169479	0.68421	0.00346292	-0.164013	0.543873	0.160561	0.552498	0.103675	0.702391	0.0688004	0.800131	-0.141364	0.601516	0.715387	0.00183555	-0.252101	0.346222	-0.539521	0.0310117	-0.654854	0.00590472	-0.0830909	0.759656	0.381908	0.144365
ZFP36L2	brown	0.2783	0.296624	-0.490424	0.0537726	-0.468486	0.0672032	-0.198316	0.461561	-0.104795	0.699316	0.5482	0.0279069	-0.0402945	0.882214	0.475816	0.0624698	0.721937	0.00158996	0.893567	3.12e-06	-0.5796	0.0186151	0.852402	2.74e-05	0.545237	0.0289389	-0.643664	0.00713509	-0.284224	0.286028	-0.0883818	0.744812	-0.183883	0.495418	0.255079	0.340362	0.410079	0.114664	0.116314	0.66794	-0.765527	0.000547443	-0.154367	0.568123	0.426844	0.0991714	0.481314	0.0590831
THADA	brown	-0.673786	0.00421277	-0.213974	0.426178	-0.191235	0.478028	0.108968	0.687895	0.17132	0.525815	-0.117466	0.664829	0.386608	0.13908	0.529565	0.0348895	-0.358501	0.172718	0.331912	0.209141	0.19277	0.474435	-0.0104869	0.969253	-0.139717	0.605801	-0.0338425	0.90098	0.30774	0.246245	0.06939	0.798451	-0.0762316	0.779018	0.174297	0.518535	0.363345	0.166569	0.479112	0.0604232	-0.232715	0.38575	-0.124861	0.644984	-0.606715	0.0127041	-0.256376	0.337827
CCDC117	brown	-0.602126	0.0135837	-0.183815	0.495581	-0.389258	0.13616	-0.0210657	0.938277	0.158572	0.557495	0.393187	0.131907	0.224339	0.403554	0.420167	0.105152	0.0671282	0.804901	0.579931	0.0185321	-0.119443	0.659502	0.161181	0.550943	0.197565	0.463295	-0.181474	0.501181	0.256139	0.338289	0.040849	0.880604	-0.0565647	0.835174	0.0506967	0.852087	0.509937	0.0435967	0.357449	0.174073	-0.437134	0.0904315	-0.380492	0.145983	-0.433611	0.0933598	-0.0468288	0.863269
TRIM3	brown	0.292928	0.270878	0.398093	0.126726	0.198438	0.46128	0.172154	0.52377	-0.517576	0.040034	0.230269	0.390905	-0.182938	0.497675	-0.591368	0.0158331	0.129567	0.632471	-0.518917	0.0394319	0.196691	0.465314	-0.186359	0.489528	0.182541	0.498624	0.0327606	0.904131	0.0309657	0.909363	-0.466551	0.0684947	-0.058636	0.829219	-0.379302	0.147354	-0.279274	0.294866	-0.29606	0.265549	0.570163	0.0211084	0.167856	0.53434	0.368835	0.159779	-0.267608	0.316327
CISD1	brown	-0.25051	0.349378	0.250918	0.348566	0.345895	0.189419	0.280591	0.292499	0.0288179	0.915628	-0.724633	0.00149698	0.379504	0.147121	-0.310583	0.24168	-0.730981	0.00129546	-0.803706	0.000176054	0.771772	0.000461433	-0.611045	0.0119156	-0.713998	0.00189135	0.393933	0.13111	0.163217	0.545855	0.0624804	0.818191	0.130118	0.631013	0.0768784	0.777187	-0.497092	0.0501161	0.237203	0.37639	0.587217	0.0167747	0.438988	0.0889178	-0.337281	0.201419	-0.509603	0.0437577
LIPA	brown	0.0626504	0.817704	-0.387367	0.138239	-0.353159	0.179672	-0.249026	0.352333	0.233898	0.383272	0.582449	0.0179092	-0.381298	0.145062	0.491852	0.0529733	0.549156	0.02758	0.910052	1e-06	-0.834632	5.79e-05	0.522557	0.0378319	0.555497	0.0254855	-0.231031	0.389295	-0.149728	0.579943	0.166883	0.536746	-0.123321	0.649101	-0.0114417	0.966455	0.611056	0.0119136	-0.218367	0.41651	-0.696385	0.0027273	-0.537554	0.0317507	0.0748054	0.783059	0.569713	0.0212333
POMK	brown	-0.0467589	0.863472	-0.0324204	0.905123	0.652664	0.00613106	0.43613	0.0912589	-0.145987	0.589554	-0.44039	0.0877843	0.0948628	0.726744	-0.518101	0.0397974	-0.475648	0.0625754	-0.855731	2.36e-05	0.566437	0.0221609	-0.56368	0.0229652	-0.629545	0.00896911	0.50402	0.0465158	-0.0604631	0.823974	-0.115447	0.670286	-0.153714	0.56978	-0.146226	0.588937	-0.486568	0.0559758	-0.120189	0.657498	0.743508	0.000962504	0.440186	0.0879488	-0.118218	0.662802	-0.436054	0.0913217
NUP210	brown	-0.436675	0.0908097	-0.179571	0.505755	-0.330009	0.211923	-0.28562	0.283565	0.306883	0.24763	0.249561	0.351265	-0.0628755	0.817059	0.738306	0.001091	0.0389156	0.88622	0.811056	0.000137628	-0.439525	0.0884827	0.287225	0.280749	0.330705	0.210903	-0.156034	0.563899	0.167784	0.534518	0.167263	0.535805	-0.117705	0.664186	0.0930377	0.731819	0.660799	0.00532367	0.117322	0.665218	-0.572803	0.0203863	-0.441666	0.0867623	-0.402909	0.121779	0.209696	0.435702
UCP2	brown	0.0913231	0.736596	-0.464412	0.0699438	-0.308763	0.244596	-0.2671	0.317282	0.147194	0.586447	0.697553	0.00266394	-0.287495	0.280277	0.391701	0.133505	0.680516	0.00371518	0.880076	6.93e-06	-0.779257	0.000373338	0.6133	0.0115206	0.522716	0.0377629	-0.330957	0.210534	-0.264407	0.322372	0.0922847	0.733916	-0.239535	0.371575	0.0560718	0.836592	0.520729	0.0386288	-0.148384	0.58339	-0.708668	0.00211862	-0.40121	0.123509	0.192037	0.476147	0.571799	0.0206587
ZFP3	brown	-0.245229	0.359963	0.548359	0.0278524	0.0868037	0.749231	0.405732	0.118941	-0.0702231	0.796079	-0.049015	0.856946	0.0404293	0.881823	-0.716857	0.0017779	-0.319828	0.227211	-0.806634	0.000159799	0.465054	0.0695068	-0.703492	0.00236001	-0.224957	0.402227	0.434831	0.0923382	0.269718	0.31238	-0.0669308	0.805464	0.0360168	0.89465	-0.385506	0.140307	-0.385977	0.139782	-0.10425	0.700813	0.672696	0.00429813	0.0125949	0.963076	-0.212569	0.429293	-0.441139	0.0871839
GRAP	brown	0.160891	0.551671	-0.546651	0.0284429	-0.34421	0.191728	-0.185478	0.49162	0.0309895	0.909294	0.593923	0.0152742	-0.140547	0.60364	0.431082	0.0955021	0.679502	0.003787	0.855464	2.39e-05	-0.663282	0.00509496	0.734862	0.00118356	0.467459	0.0678867	-0.459214	0.0735586	-0.339284	0.198585	0.0134626	0.960534	-0.357554	0.173937	0.187675	0.48641	0.428048	0.0981192	-0.0201332	0.941005	-0.719254	0.00168708	-0.209363	0.436449	0.300577	0.257976	0.530765	0.0344037
SH3KBP1	brown	-0.0391501	0.885539	-0.376014	0.151184	-0.0209154	0.938717	0.289008	0.27764	-0.438751	0.0891101	0.0304516	0.910862	-0.247509	0.355372	0.802879	0.000180882	-0.114885	0.671806	0.612287	0.0116967	-0.246458	0.357483	0.34555	0.18989	0.505139	0.0459529	-0.169625	0.529979	0.281559	0.290767	-0.525268	0.0366721	-0.216219	0.421223	-0.229656	0.392204	0.740632	0.00103192	-0.123463	0.648719	-0.0438961	0.871764	-0.240806	0.368965	-0.11185	0.680042	-0.231411	0.388493
SLC25A24	brown	0.392262	0.1329	-0.326178	0.217596	-0.483514	0.0577672	-0.258508	0.333682	-0.261542	0.327837	0.560997	0.0237693	0.036942	0.891958	0.339542	0.198223	0.762077	0.000600351	0.78104	0.000354557	-0.439696	0.0883444	0.85269	2.71e-05	0.577149	0.0192394	-0.748198	0.000857505	-0.22371	0.404909	-0.203418	0.449874	-0.0408661	0.880555	0.245466	0.359484	0.303698	0.252824	0.189231	0.482737	-0.687872	0.00322663	-0.0881253	0.74553	0.563444	0.0230351	0.391866	0.133326
LPAR3	brown	0.335026	0.20464	-0.382764	0.143393	-0.123402	0.648883	-0.416314	0.108717	-0.190187	0.480487	0.698759	0.00259979	-0.18558	0.491378	0.264462	0.322267	0.772053	0.000457853	0.731908	0.00126798	-0.571142	0.0208382	0.702804	0.00239372	0.554813	0.0257053	-0.520604	0.0386841	-0.23211	0.387021	-0.175011	0.516797	-0.0559232	0.83702	0.0620196	0.819511	0.376817	0.150242	-0.0574175	0.832721	-0.569721	0.021231	-0.209544	0.436042	0.462975	0.0709304	0.425755	0.10013
PTPN12	brown	0.162411	0.547868	-0.393324	0.13176	-0.446281	0.0831373	-0.290944	0.274289	0.24742	0.355549	0.347901	0.186693	-0.256817	0.336968	0.629632	0.00895677	0.480415	0.0596274	0.952636	1.26e-08	-0.760648	0.000623467	0.632283	0.00858722	0.505334	0.0458553	-0.356745	0.174984	-0.161064	0.551238	0.210188	0.434601	-0.0211862	0.937925	0.168447	0.532883	0.551256	0.0268725	-0.0663446	0.807138	-0.794548	0.000236002	-0.423793	0.101873	0.130279	0.630585	0.58972	0.0162019
BMP4	brown	0.0338589	0.900932	-0.406933	0.117749	-0.34276	0.19373	-0.544666	0.029141	0.149631	0.580193	0.400829	0.123898	0.139993	0.605081	0.570047	0.0211403	0.546564	0.0284731	0.88678	4.72e-06	-0.456508	0.0754929	0.736935	0.00112712	0.322106	0.223731	-0.58843	0.0164951	-0.208905	0.437477	0.138175	0.609823	-0.0258523	0.924286	0.422666	0.102884	0.379505	0.147119	0.316482	0.232384	-0.863052	1.67e-05	-0.146915	0.587163	0.180865	0.502642	0.482999	0.058073
CCNL1	brown	0.214639	0.424707	-0.054492	0.841141	-0.637876	0.00784689	-0.350842	0.182744	0.134101	0.620503	0.457536	0.0747539	-0.203688	0.449261	0.440622	0.0875983	0.573342	0.0202414	0.849235	3.16e-05	-0.6679	0.00469055	0.606228	0.0127952	0.660193	0.00538066	-0.485538	0.0565749	-0.0486612	0.857969	0.115489	0.670171	0.184327	0.49436	0.109401	0.686712	0.453897	0.077394	-0.00740968	0.978273	-0.73739	0.00111502	-0.445494	0.0837476	0.250351	0.349693	0.524691	0.0369166
SUSD6	brown	-0.0976433	0.719032	-0.127425	0.638155	-0.493865	0.051862	-0.434766	0.0923926	-0.0661197	0.807781	0.522411	0.0378949	0.0791213	0.770846	0.618286	0.0106835	0.453862	0.0774201	0.905836	1.37e-06	-0.395155	0.129811	0.658726	0.00552086	0.581209	0.018214	-0.62374	0.00982353	0.0703973	0.795583	-0.122268	0.651919	0.0561038	0.8365	0.201477	0.454305	0.561883	0.0235013	0.287043	0.281067	-0.701261	0.0024707	-0.275339	0.302006	0.0831586	0.759466	0.243988	0.362477
DNMT3B	brown	0.143354	0.596353	-0.310715	0.241471	-0.553584	0.026104	-0.32412	0.220683	0.23411	0.382827	-0.0516615	0.849302	0.187197	0.487543	0.675419	0.00408739	0.265822	0.319693	0.787434	0.000293469	-0.347608	0.187089	0.67772	0.00391586	0.20271	0.451489	-0.542928	0.0297633	-0.174475	0.518102	0.256829	0.336944	0.0630527	0.816552	0.541064	0.0304415	0.265232	0.320807	0.370028	0.158329	-0.825331	8.27e-05	-0.0345486	0.898924	0.139807	0.605566	0.45553	0.0762009
GPN1	brown	-0.248375	0.353635	-0.031975	0.906421	-0.371644	0.156378	-0.555306	0.0255467	0.197561	0.463305	0.33894	0.19907	0.131816	0.626523	0.538983	0.0312124	0.251996	0.346429	0.753647	0.000747527	-0.303137	0.253745	0.417612	0.107507	0.329072	0.213302	-0.41602	0.108992	0.104611	0.699822	0.127363	0.638319	0.210956	0.432886	0.247213	0.355964	0.462287	0.0714059	0.318881	0.228667	-0.665899	0.00486244	-0.306068	0.248952	-0.120547	0.656535	0.250604	0.349189
MAPRE1	brown	-0.1388	0.60819	-0.275122	0.302403	-0.190497	0.479759	0.158183	0.558474	-0.431904	0.0948021	0.322319	0.223407	-0.212634	0.42915	0.768455	0.000505619	0.0720863	0.790779	0.757549	0.000676101	-0.324036	0.220809	0.408028	0.116668	0.679117	0.00381454	-0.289581	0.276646	0.360705	0.169902	-0.533465	0.0333293	-0.166017	0.538893	-0.270986	0.310022	0.839141	4.83e-05	-0.052955	0.845571	-0.184033	0.49506	-0.413863	0.111028	-0.112081	0.679413	-0.190422	0.479936
PNKD	brown	-0.0895378	0.74158	-0.110333	0.684172	0.504726	0.0461599	0.448554	0.0813922	0.0212635	0.937699	-0.254541	0.341417	-0.0533786	0.844349	-0.466754	0.0683587	-0.330153	0.211712	-0.669643	0.00454472	0.28644	0.282124	-0.474095	0.0635584	-0.525944	0.0363871	0.522405	0.0378975	-0.216112	0.421459	0.0237105	0.930544	-0.464628	0.069797	-0.135097	0.617884	-0.389183	0.136241	-0.253453	0.343554	0.564955	0.0225905	0.333592	0.206704	-0.115496	0.670152	-0.204546	0.447313
SNX20	brown	-0.132764	0.624022	-0.305956	0.249134	-0.340493	0.196888	-0.293733	0.269503	0.308036	0.245766	0.123285	0.649197	-0.184777	0.493287	0.826403	7.94e-05	0.128021	0.636572	0.905957	1.36e-06	-0.596647	0.0146957	0.443446	0.0853514	0.389433	0.135968	-0.215066	0.423764	0.047637	0.860931	0.211202	0.432337	-0.00140145	0.99589	0.149054	0.581671	0.653707	0.00602246	0.0141095	0.958639	-0.671755	0.00437298	-0.433806	0.0931954	-0.201922	0.453287	0.379905	0.146658
DUSP3	brown	-0.307096	0.247286	0.00893288	0.973807	0.416696	0.108359	0.528008	0.0355278	-0.263908	0.32332	-0.224371	0.403486	0.397359	0.127491	-0.555622	0.0254455	-0.407823	0.11687	-0.815257	0.000118993	0.765427	0.000548924	-0.508377	0.0443528	-0.59763	0.0144912	0.313628	0.236853	0.0523671	0.847266	-0.240403	0.369791	-0.241709	0.367118	-0.0863754	0.750432	-0.469083	0.0668079	0.197781	0.462797	0.676035	0.00404088	0.469067	0.0668183	-0.192788	0.47439	-0.609012	0.0122809
MITD1	brown	0.020522	0.939868	-0.241514	0.367515	-0.445826	0.0834897	-0.297681	0.262816	0.17672	0.512646	0.476083	0.062302	-0.308893	0.244386	0.62059	0.0103132	0.439641	0.0883888	0.950475	1.72e-08	-0.74548	0.000917147	0.526363	0.0362117	0.635829	0.00811167	-0.313026	0.237802	0.0309895	0.909294	0.104824	0.699237	0.00607522	0.982185	-0.00677131	0.980144	0.674698	0.00414234	-0.102968	0.704337	-0.698305	0.0026238	-0.580211	0.018462	0.0155447	0.954435	0.457608	0.0747027
GALK2	brown	-0.299471	0.259819	0.0662575	0.807387	-0.0740803	0.785116	-0.611895	0.0117655	0.374088	0.153458	0.292105	0.272289	-0.249839	0.350712	0.502834	0.0471176	0.0704155	0.795531	0.645231	0.00695153	-0.490649	0.0536463	0.0996369	0.713519	0.332264	0.20863	-0.011571	0.966076	0.210071	0.434864	0.245813	0.358784	0.208026	0.43945	-0.0549964	0.839688	0.575541	0.0196579	-0.0850981	0.754015	-0.448246	0.0816272	-0.562672	0.0232647	-0.338902	0.199124	0.274001	0.304456
PLEKHG2	brown	0.488742	0.0547258	-0.156989	0.561486	-0.447081	0.0825202	-0.317788	0.230356	-0.305093	0.250541	0.166441	0.537841	-0.0630426	0.816581	0.63481	0.00824621	0.471297	0.0653576	0.784098	0.000324145	-0.41319	0.111669	0.834521	5.81e-05	0.642022	0.0073316	-0.728655	0.00136656	-0.0790195	0.771133	-0.252776	0.344889	0.131066	0.628506	0.249814	0.350762	0.371608	0.156422	0.125121	0.644291	-0.588002	0.0165932	-0.0417577	0.877967	0.509561	0.0437781	0.315977	0.23317
PMEL	brown	0.477492	0.0614229	-0.0784134	0.772845	-0.368024	0.16077	-0.384721	0.141186	-0.346692	0.188334	0.178714	0.507823	-0.110934	0.682534	0.632579	0.00854671	0.426218	0.0997215	0.763942	0.000571257	-0.390958	0.134307	0.751185	0.000795695	0.68266	0.00356707	-0.681978	0.00361362	0.0577811	0.831676	-0.296295	0.265152	0.209291	0.43661	0.142786	0.597824	0.43437	0.0927232	0.0926942	0.732775	-0.519246	0.039285	-0.151812	0.574619	0.461622	0.0718678	0.239051	0.372572
ASF1B	brown	-0.159864	0.554247	-0.238806	0.373076	-0.435691	0.0916227	-0.148254	0.583723	0.0146019	0.957197	0.0994444	0.714051	0.0235719	0.93095	0.844997	3.79e-05	0.0677267	0.803193	0.852206	2.77e-05	-0.329657	0.212441	0.497056	0.0501352	0.401888	0.122815	-0.388451	0.137044	0.14991	0.57948	-0.0626647	0.817663	0.0156549	0.954113	0.182535	0.498638	0.638521	0.00776495	0.216855	0.419824	-0.563971	0.0228792	-0.263559	0.323983	-0.144863	0.592452	0.128093	0.636381
RUNX2	brown	0.297211	0.263606	-0.463599	0.0705007	-0.171574	0.525192	-0.198021	0.462241	-0.0784807	0.772655	0.170287	0.528351	-0.317242	0.231202	0.761418	0.000610916	0.310858	0.241243	0.88101	6.58e-06	-0.62707	0.00932585	0.658147	0.00557692	0.526275	0.0362482	-0.365743	0.16358	-0.0937686	0.729785	-0.107295	0.692467	-0.0369527	0.891927	0.0837899	0.75769	0.60972	0.0121527	-0.137956	0.610395	-0.549576	0.0274375	-0.259078	0.332579	0.197513	0.463415	0.359881	0.170951
LRRC45	brown	0.334114	0.205951	-0.0815662	0.763949	-0.410152	0.114593	-0.325101	0.219209	-0.106536	0.694542	0.0494424	0.855711	-0.229246	0.393072	0.769044	0.000497519	0.238026	0.374687	0.822996	9.01e-05	-0.517172	0.0402167	0.658682	0.00552505	0.619593	0.0104722	-0.504358	0.0463448	0.020493	0.939952	-0.110116	0.684763	0.0594025	0.827018	0.158834	0.556834	0.513103	0.0420922	-0.0211902	0.937913	-0.551046	0.0269425	-0.200354	0.456875	0.24966	0.351068	0.325125	0.219172
MYLIP	brown	0.421454	0.10398	-0.142545	0.59845	-0.498844	0.0491866	-0.142708	0.598027	-0.512473	0.0423884	0.530166	0.0346458	-0.00426438	0.987495	0.349215	0.184922	0.663131	0.00510867	0.680856	0.00369141	-0.325586	0.218482	0.816707	0.00011307	0.70683	0.0022019	-0.784828	0.000317211	-0.0947102	0.727167	-0.454096	0.0772483	-0.0565176	0.835309	0.124392	0.646236	0.323518	0.221591	0.144565	0.593223	-0.476954	0.0617571	-0.0141984	0.958378	0.599089	0.0141917	0.194474	0.47046
FMNL1	brown	-0.164127	0.543589	-0.313141	0.23762	-0.0865123	0.750048	-0.324671	0.219854	-0.140575	0.603568	0.597026	0.0146166	-0.23406	0.382933	0.66606	0.00484845	0.363788	0.166014	0.883846	5.6e-06	-0.54004	0.0308191	0.504099	0.0464757	0.631696	0.00866797	-0.335154	0.204456	0.124626	0.645612	-0.261158	0.328574	-0.186911	0.488219	-0.114277	0.673453	0.771865	0.000460242	-0.061034	0.822337	-0.460117	0.0729213	-0.440475	0.0877162	-0.0539406	0.842729	0.148342	0.583498
ODC1	brown	-0.355137	0.177075	-0.276957	0.299058	-0.145753	0.590157	0.0318742	0.906715	-0.438695	0.0891556	0.0774597	0.775542	0.385479	0.140338	0.72173	0.00159729	-0.112859	0.677299	0.541846	0.0301556	0.213998	0.426124	0.425827	0.100066	0.230175	0.391105	-0.486312	0.056124	0.296031	0.265598	-0.501235	0.0479386	-0.248263	0.35386	0.171227	0.526043	0.503192	0.0469354	0.523841	0.0372793	-0.214808	0.424333	0.0843183	0.756205	-0.184745	0.493364	-0.392477	0.132669
ATP6V0A4	brown	-0.166108	0.538667	-0.308533	0.244966	-0.217493	0.418424	-0.180934	0.502478	-0.070263	0.795965	0.0969125	0.721057	-0.0914856	0.736143	0.937904	8.09e-08	0.019534	0.942758	0.864484	1.56e-05	-0.373102	0.154632	0.478439	0.0608367	0.467833	0.0676367	-0.320245	0.226571	0.222604	0.407296	-0.167902	0.534226	-0.101475	0.708449	0.0585683	0.829414	0.742823	0.00097868	0.104353	0.700531	-0.465497	0.0692061	-0.321666	0.2244	-0.191747	0.476826	0.0583627	0.830005
DDX25	brown	-0.345018	0.190619	0.422738	0.10282	0.335148	0.204464	0.506288	0.0453802	-0.086011	0.751454	-0.421134	0.104271	-0.0169674	0.95027	-0.395045	0.129928	-0.716484	0.00179237	-0.811866	0.000133856	0.548664	0.027748	-0.816755	0.000112878	-0.343167	0.193167	0.617155	0.010869	0.421644	0.103808	-0.116272	0.668054	-0.0929377	0.732097	-0.427507	0.0985909	-0.234817	0.38135	-0.147907	0.584613	0.828398	7.37e-05	0.0318035	0.906921	-0.466181	0.0687441	-0.629071	0.00903667
FCER2	brown	-0.0504142	0.852903	-0.298374	0.261654	-0.285242	0.28423	-0.296173	0.265358	-0.0425069	0.875793	0.0748179	0.783024	-0.0333234	0.902492	0.931216	1.63e-07	0.107862	0.690914	0.906541	1.3e-06	-0.386936	0.138717	0.590799	0.0159597	0.468169	0.0674135	-0.442856	0.0858171	0.141969	0.599945	-0.111561	0.680828	0.0317815	0.906985	0.186024	0.490323	0.668015	0.00468079	0.180634	0.503199	-0.584733	0.0173585	-0.25454	0.341418	-0.0695094	0.798111	0.159144	0.556055
UBAP2L	brown	0.209983	0.43506	-0.259076	0.332584	-0.120544	0.656542	-0.41525	0.109716	-0.37423	0.15329	0.300547	0.258026	-0.0951926	0.725828	0.753763	0.000745322	0.362345	0.167826	0.840331	4.6e-05	-0.372159	0.155759	0.728933	0.00135788	0.639881	0.00759417	-0.616399	0.0109945	0.0814837	0.764181	-0.404183	0.120493	-0.0125733	0.963139	0.0940221	0.72908	0.59567	0.0149013	0.100428	0.711334	-0.470837	0.0656571	-0.148297	0.583613	0.261586	0.327753	0.119247	0.66003
CST7	brown	-0.2353	0.380344	-0.0129164	0.962134	-0.339523	0.198249	-0.325532	0.218561	-0.0261901	0.9233	0.0618751	0.819926	-0.0440784	0.871236	0.921665	3.94e-07	-0.0582568	0.830309	0.829534	7.06e-05	-0.301672	0.256161	0.405223	0.11945	0.523745	0.0373202	-0.361763	0.168561	0.358599	0.172592	-0.133974	0.620837	0.0806411	0.766557	0.0670689	0.80507	0.720728	0.00163313	0.182852	0.497882	-0.463771	0.0703829	-0.361925	0.168357	-0.251674	0.347068	0.0140658	0.958767
ACSS1	brown	0.419149	0.106086	-0.363217	0.16673	-0.333029	0.207519	-0.365899	0.163387	-0.254065	0.342351	0.255729	0.339089	-0.0268128	0.921481	0.668144	0.0046699	0.528116	0.0354832	0.87024	1.17e-05	-0.447256	0.0823853	0.883246	5.79e-06	0.553898	0.0260017	-0.721265	0.00161384	-0.166841	0.536851	-0.217793	0.417767	0.0786158	0.772273	0.30635	0.248495	0.420334	0.105	0.159296	0.555672	-0.671827	0.00436721	-0.0280509	0.917867	0.469193	0.0667356	0.360234	0.170501
GSTA4	brown	0.342314	0.194349	0.288401	0.278695	0.353318	0.179462	0.25315	0.344151	0.0525399	0.846768	-0.454041	0.0772885	-0.113735	0.674923	-0.721948	0.00158956	-0.249763	0.350863	-0.882912	5.9e-06	0.311113	0.240837	-0.530428	0.0345395	-0.459777	0.0731609	0.460565	0.0726066	-0.162194	0.548411	0.153144	0.57123	0.168938	0.531672	-0.132181	0.62556	-0.671287	0.00441062	-0.304584	0.251372	0.596499	0.0147268	0.30791	0.24597	0.17065	0.527459	-0.0771544	0.776406
LRRC8E	brown	0.242221	0.366072	-0.259358	0.33204	-0.384387	0.141561	-0.332153	0.208791	0.322487	0.223153	0.0331233	0.903075	-0.312055	0.23934	0.690121	0.00308807	0.26862	0.314431	0.832654	6.25e-05	-0.717608	0.00174901	0.533341	0.0333779	0.403211	0.121473	-0.251275	0.347859	-0.163773	0.54447	0.298148	0.262033	0.0557208	0.837602	0.212451	0.429556	0.463812	0.0703548	-0.1418	0.600384	-0.698558	0.00261041	-0.335274	0.204283	0.107117	0.692953	0.601193	0.0137683
UBR7	brown	0.0220238	0.935475	-0.126552	0.640477	-0.239198	0.372268	-0.106166	0.695558	-0.150029	0.579174	-0.125564	0.643109	-0.20576	0.444562	0.931245	1.62e-07	-0.12321	0.649396	0.759421	0.00064389	-0.344204	0.191737	0.414628	0.110303	0.530763	0.0344045	-0.285382	0.283984	0.297099	0.263794	-0.223505	0.405351	0.0921802	0.734207	-0.0138649	0.959355	0.704839	0.00229513	-0.0046024	0.986504	-0.327385	0.215799	-0.313955	0.236337	-0.110535	0.68362	0.00222183	0.993484
C29H11orf24	brown	0.235881	0.379134	-0.208995	0.437274	0.233566	0.383965	0.713686	0.0019041	-0.144539	0.593289	-0.528678	0.035252	0.000331002	0.999029	-0.301253	0.256855	-0.341179	0.195929	-0.58556	0.0171623	0.311981	0.239457	-0.248552	0.353281	-0.432678	0.0941461	0.320128	0.22675	-0.221995	0.408613	-0.0698297	0.797199	-0.193181	0.473473	-0.022436	0.93427	-0.413844	0.111046	-0.163131	0.54607	0.490883	0.0535151	0.441953	0.0865337	0.0969975	0.720821	-0.205661	0.444786
CRISPLD1	brown	0.0441281	0.871092	0.515293	0.0410749	-0.0929476	0.732069	0.348513	0.185867	-0.342316	0.194346	0.144227	0.594096	0.0136291	0.960046	-0.630526	0.00883083	-0.00393111	0.988472	-0.562976	0.0231742	0.330999	0.210473	-0.336499	0.202532	0.0891783	0.742585	0.0807587	0.766225	0.174892	0.517085	-0.307453	0.246708	0.164077	0.543713	-0.339012	0.198968	-0.300798	0.25761	-0.0925605	0.733147	0.514059	0.0416458	0.0550038	0.839667	0.15508	0.566313	-0.345158	0.190427
HROB	brown	0.227463	0.396863	-0.394629	0.130369	-0.395556	0.129387	-0.358666	0.172506	0.109821	0.685566	0.196203	0.466445	-0.117349	0.665144	0.732713	0.00124451	0.400155	0.124591	0.941997	5.08e-08	-0.600842	0.0138383	0.728799	0.00136205	0.451793	0.078951	-0.493713	0.0519453	-0.151589	0.57519	0.0997695	0.713153	0.0138996	0.959254	0.299563	0.259664	0.502209	0.0474373	0.0860211	0.751425	-0.781844	0.000346338	-0.230274	0.390895	0.194366	0.470711	0.493994	0.0517908
SWT1	brown	0.0227485	0.933356	0.00135076	0.996039	-0.728005	0.00138696	-0.0873456	0.747713	-0.0870178	0.748631	0.338963	0.199038	0.112451	0.678408	0.426856	0.0991609	0.370701	0.157514	0.674116	0.00418717	-0.274751	0.303082	0.525429	0.0366043	0.553191	0.0262326	-0.559564	0.0242075	0.15479	0.567049	-0.0803272	0.767442	-0.0349431	0.897775	0.13615	0.615124	0.380294	0.146211	0.301185	0.256968	-0.576145	0.0194999	-0.2996	0.259603	0.137628	0.611254	0.164824	0.541855
NLRC3	brown	-0.0907968	0.738064	-0.260893	0.329083	-0.263192	0.324684	-0.259922	0.330951	-0.0617442	0.820301	0.0704613	0.795401	-0.0797185	0.769159	0.945805	3.19e-08	0.0596793	0.826223	0.887952	4.4e-06	-0.390285	0.135039	0.537537	0.031757	0.501056	0.0480313	-0.392282	0.132878	0.198384	0.461406	-0.145553	0.590673	-0.00481112	0.985891	0.113677	0.675081	0.709645	0.0020754	0.13028	0.630584	-0.522285	0.0379495	-0.300664	0.257833	-0.1172	0.665547	0.112223	0.679028
NUB1	brown	0.237893	0.374961	-0.508604	0.0442418	-0.485469	0.0566152	-0.298253	0.261856	-0.0814849	0.764178	0.479608	0.0601191	0.207832	0.439886	0.448478	0.0814499	0.710252	0.00204888	0.850977	2.92e-05	-0.396634	0.128251	0.90114	1.9e-06	0.377966	0.148902	-0.761146	0.000615335	-0.32652	0.217086	-0.0400669	0.882875	-0.110137	0.684706	0.459425	0.0734091	0.273061	0.306185	0.366742	0.162346	-0.844309	3.9e-05	0.021083	0.938227	0.43374	0.0932511	0.45335	0.077797
OLR1	brown	-0.136655	0.6138	-0.199725	0.458319	-0.215458	0.4229	-0.281984	0.290008	0.0460984	0.865384	0.887913	4.41e-06	-0.281984	0.290008	0.181794	0.500415	0.616479	0.0109811	0.68767	0.00323933	-0.627974	0.00919435	0.362986	0.16702	0.560491	0.0239233	-0.219078	0.414957	-0.0559873	0.836835	-0.0402096	0.882461	-0.266222	0.318937	-0.169054	0.531385	0.531406	0.0341463	-0.17186	0.524491	-0.473296	0.0640681	-0.507563	0.0447508	0.0551089	0.839364	0.345584	0.189844
TPM4	brown	0.225941	0.400116	-0.343768	0.192338	-0.435235	0.0920018	-0.247852	0.354682	-0.0788006	0.771751	0.697449	0.0026695	-0.198122	0.462008	0.380387	0.146104	0.747271	0.000877492	0.870907	1.13e-05	-0.671457	0.00439687	0.717149	0.00176663	0.657748	0.00561584	-0.52596	0.0363805	-0.179149	0.506772	-0.0934489	0.730674	-0.0909597	0.73761	0.0564168	0.835599	0.491669	0.0530752	-0.0457144	0.866496	-0.682682	0.00356557	-0.352822	0.180116	0.362772	0.167289	0.473712	0.0638027
DHRS9	brown	0.0890246	0.743014	-0.338451	0.19976	-0.338451	0.19976	-0.209584	0.435954	0.126609	0.640325	0.23374	0.383601	-0.338451	0.19976	0.775563	0.000414894	0.265912	0.319522	0.936321	9.61e-08	-0.696798	0.00270474	0.535939	0.0323673	0.558735	0.0244641	-0.272005	0.308134	0.0177221	0.948061	0.0501118	0.853776	-0.00310901	0.990883	0.0312863	0.908428	0.692666	0.00293711	-0.135806	0.616025	-0.61744	0.0108219	-0.457233	0.074971	-0.0101841	0.97014	0.394052	0.130983
C10H15orf48	brown	-0.223047	0.40634	-0.172006	0.524132	-0.290485	0.27508	0.0518212	0.848841	0.369496	0.158974	0.516734	0.0404157	-0.445831	0.0834855	0.193318	0.473153	0.265864	0.319613	0.536868	0.0320114	-0.684835	0.00342162	0.0119127	0.965074	0.417864	0.107273	0.196594	0.465539	0.110829	0.68282	0.267095	0.317293	-0.119095	0.660439	-0.33368	0.206577	0.545347	0.0289	-0.353638	0.17904	-0.350059	0.183789	-0.771274	0.000467853	-0.270449	0.311019	0.337719	0.200797
GALNS	brown	0.290808	0.274522	0.0462587	0.86492	-0.49981	0.0486796	-0.0633475	0.815708	-0.130746	0.62935	0.350366	0.183379	-0.509305	0.0439015	0.515775	0.0408532	0.347784	0.186852	0.727949	0.00138873	-0.694258	0.00284577	0.48323	0.0579358	0.820479	9.88e-05	-0.313755	0.236653	0.0558311	0.837285	-0.170198	0.528568	-0.0986018	0.71638	-0.17904	0.507036	0.575844	0.0195783	-0.34083	0.196416	-0.374171	0.15336	-0.430804	0.0957396	0.236107	0.378663	0.325713	0.218292
FAM126A	brown	0.137972	0.610354	-0.458323	0.0741914	-0.268154	0.315303	0.358723	0.172433	-0.0457433	0.866412	0.288853	0.277909	-0.319606	0.227552	0.306279	0.24861	0.275501	0.301711	0.519821	0.0390296	-0.508965	0.0440668	0.307103	0.247273	0.408582	0.116124	-0.0611597	0.821976	-0.0196755	0.942344	-0.0642382	0.813159	-0.150843	0.577094	-0.190522	0.4797	0.453046	0.0780214	-0.234027	0.383	-0.27951	0.29444	-0.401543	0.123168	0.0612747	0.821647	0.199431	0.458995
MS4A1	brown	-0.320515	0.226157	-0.202446	0.45209	-0.212094	0.43035	0.0727073	0.789014	-0.0556404	0.837834	0.172566	0.522762	-0.336573	0.202426	0.881996	6.22e-06	-0.119249	0.660026	0.798576	0.000207836	-0.467591	0.0677983	0.223135	0.406148	0.595157	0.0150101	-0.0509894	0.851242	0.41365	0.111231	-0.214513	0.424986	-0.131004	0.628669	-0.278334	0.296561	0.912295	8.47e-07	-0.153613	0.570037	-0.253455	0.34355	-0.597675	0.0144818	-0.402861	0.121827	-0.0644963	0.812421
KIAA0586	brown	-0.192991	0.473917	-0.184051	0.495018	-0.0354845	0.896199	-0.516391	0.0405716	-0.0805139	0.766915	0.0607017	0.82329	0.345353	0.19016	0.603377	0.0133394	0.0424374	0.875994	0.57627	0.0194672	0.0557469	0.837527	0.403236	0.121447	0.137969	0.610362	-0.458871	0.0738017	0.232482	0.38624	-0.106675	0.694162	0.25232	0.345789	0.292493	0.271624	0.379636	0.146968	0.521664	0.0382197	-0.461042	0.0722725	-0.0787775	0.771817	-0.121592	0.65373	-0.0679927	0.802434
PLEKHA6	brown	0.00845674	0.975203	0.115397	0.67042	0.340884	0.196342	0.620405	0.0103427	0.158334	0.558093	-0.220663	0.411503	-0.451188	0.0794028	-0.571625	0.0207062	-0.35403	0.178525	-0.700472	0.00251081	0.0070636	0.979287	-0.708505	0.0021259	-0.288867	0.277884	0.796969	0.000218717	-0.0328068	0.903997	0.147513	0.585625	-0.209645	0.435816	-0.497942	0.0496633	-0.262899	0.325241	-0.640685	0.00749469	0.674571	0.00415211	-0.0940282	0.729063	-0.19407	0.4714	-0.116065	0.668614
NME1	brown	0.168299	0.533246	-0.224672	0.402838	-0.227069	0.397704	0.0681681	0.801934	0.113705	0.675005	0.00147399	0.995677	-0.642401	0.00728578	0.742497	0.000986449	0.0156122	0.954238	0.733364	0.00122579	-0.760816	0.000620704	0.2795	0.294459	0.588081	0.0165752	0.0463031	0.864791	0.109431	0.686631	0.0294864	0.913678	-0.0505815	0.85242	-0.241477	0.367592	0.716439	0.00179412	-0.488278	0.0549906	-0.308196	0.245508	-0.568647	0.0215316	-0.084535	0.755597	0.314335	0.235741
WARS1	brown	0.195994	0.466929	-0.398445	0.12636	-0.0635964	0.814996	-0.0299043	0.912459	-0.467948	0.0675605	0.167137	0.536118	-0.196236	0.466369	0.792998	0.000247653	0.183311	0.496784	0.759358	0.000644952	-0.348955	0.185271	0.629018	0.00904423	0.588447	0.0164912	-0.442193	0.0863429	0.0894202	0.741908	-0.507009	0.0450233	-0.14821	0.583835	-0.0360472	0.894561	0.658172	0.00557445	-0.045218	0.867934	-0.277726	0.297663	-0.129308	0.633156	0.186673	0.488783	-0.00970527	0.971544
ILDR1	brown	-0.322998	0.222377	-0.322998	0.222377	-0.320624	0.225991	-0.315953	0.233207	0.230145	0.391167	0.685384	0.00338568	0.130541	0.629893	0.236503	0.377841	0.495993	0.0507057	0.666098	0.00484519	-0.368327	0.1604	0.39052	0.134784	0.224184	0.403887	-0.307093	0.24729	-0.0945603	0.727584	0.164013	0.543871	-0.173943	0.519398	0.173565	0.520321	0.365835	0.163466	0.24664	0.357118	-0.650563	0.00635469	-0.298373	0.261655	-0.103328	0.703347	0.31846	0.229316
MAPK9	brown	0.181489	0.501144	0.5397	0.0309454	0.396578	0.128311	0.113346	0.675978	-0.403498	0.121183	-0.452475	0.0784443	0.112615	0.677963	-0.487756	0.0552902	-0.415424	0.109552	-0.829589	7.04e-05	0.653408	0.00605346	-0.472419	0.064632	-0.23579	0.379324	0.183476	0.49639	0.267789	0.315987	-0.325193	0.21907	0.331788	0.209322	-0.213095	0.428126	-0.47472	0.0631616	-0.0123801	0.963705	0.752426	0.000771104	0.33556	0.203874	0.0989811	0.715331	-0.541185	0.030397
MCEMP1	brown	-0.124878	0.644939	-0.275148	0.302355	-0.303707	0.252808	-0.297549	0.263038	0.0183453	0.946237	0.733153	0.00123183	-0.244622	0.361192	0.494405	0.0515663	0.533175	0.0334434	0.888952	4.14e-06	-0.653343	0.00606021	0.506669	0.0451911	0.639583	0.00763134	-0.331366	0.209937	0.0266583	0.921932	-0.0788828	0.771519	-0.137871	0.610619	-0.0875318	0.747191	0.682109	0.00360465	-0.0807651	0.766207	-0.58781	0.0166375	-0.520283	0.0388252	0.00672081	0.980292	0.328919	0.213527
THUMPD2	brown	0.494674	0.0514197	0.556809	0.0250677	-0.158075	0.558747	-0.0604608	0.823981	-0.455463	0.0762501	-0.116132	0.668432	-0.00428196	0.987443	-0.257071	0.336472	0.0753699	0.781459	-0.283598	0.287138	0.222211	0.408146	0.0399864	0.883109	0.307806	0.246138	-0.280875	0.291989	0.21106	0.432653	-0.33405	0.206044	0.280275	0.293066	-0.122523	0.651235	-0.248122	0.354141	0.0147256	0.956834	0.247305	0.355781	0.0909321	0.737687	0.465154	0.0694388	-0.182943	0.497663
TEX2	brown	0.0466601	0.863758	0.257698	0.335253	0.205406	0.445363	0.359778	0.171082	-0.285167	0.284363	-0.377022	0.150003	0.462757	0.0710805	-0.67011	0.00450627	-0.292853	0.271006	-0.897724	2.39e-06	0.808394	0.000150641	-0.379377	0.147267	-0.564028	0.0228625	0.100732	0.710496	-0.0429543	0.874495	-0.16968	0.529844	0.0511029	0.850915	0.0978099	0.718571	-0.725376	0.00147216	0.279683	0.294129	0.58708	0.0168063	0.633263	0.00845356	0.128872	0.634313	-0.460295	0.0727959
RUNX1	brown	-0.134396	0.619726	-0.368717	0.159923	-0.351145	0.18234	-0.254948	0.340618	0.0165939	0.951363	0.351533	0.181824	-0.0665317	0.806604	0.807611	0.00015466	0.283712	0.286934	0.965483	1.43e-09	-0.50416	0.046445	0.599999	0.0140072	0.503875	0.046589	-0.419387	0.105867	0.0571638	0.833451	-0.0654534	0.809684	-0.121056	0.655168	0.135449	0.61696	0.701456	0.00246084	0.129775	0.63192	-0.659131	0.00548188	-0.350425	0.183301	-0.0665599	0.806523	0.251726	0.346964
NEK4	brown	-0.413912	0.110982	0.747973	0.000862319	0.157635	0.559854	0.10879	0.68838	0.0562326	0.836129	-0.2897	0.276439	0.0251445	0.926354	-0.392164	0.133005	-0.618773	0.0106044	-0.696089	0.00274349	0.498055	0.0496032	-0.817325	0.000110622	-0.199231	0.459455	0.495495	0.0509744	0.572988	0.0203364	0.0105861	0.968962	0.272406	0.307393	-0.395192	0.129772	-0.193171	0.473498	-0.0392246	0.885322	0.652477	0.00615073	-0.15126	0.576028	-0.505594	0.0457252	-0.536277	0.0322375
SYK	brown	-0.128051	0.636492	-0.299245	0.260196	-0.360974	0.16956	-0.191746	0.476828	0.0506144	0.852325	0.468936	0.0669052	-0.277551	0.29798	0.738017	0.00109854	0.31136	0.240442	0.965085	1.55e-09	-0.653787	0.00601417	0.504388	0.0463301	0.62314	0.00991538	-0.292522	0.271574	0.0949701	0.726446	-0.0581044	0.830747	-0.110585	0.683484	-0.0494243	0.855763	0.784425	0.000321024	-0.0812392	0.76487	-0.591639	0.0157731	-0.519332	0.0392468	-0.0988669	0.715647	0.288114	0.279197
PTPRCAP	brown	0.0266981	0.921816	-0.26398	0.323182	-0.324046	0.220795	-0.198115	0.462026	-0.0977235	0.71881	0.209553	0.436022	-0.216154	0.421365	0.863767	1.62e-05	0.187723	0.486298	0.909472	1.05e-06	-0.523128	0.037585	0.594837	0.0150783	0.59761	0.0144953	-0.403608	0.121071	0.0858041	0.752034	-0.171398	0.525622	-0.141444	0.601308	0.0655531	0.8094	0.70262	0.00240278	-0.0114838	0.966331	-0.525995	0.0363659	-0.293851	0.269301	0.00904346	0.973483	0.21082	0.433189
CORO1B	brown	0.0604183	0.824103	-0.459144	0.0736079	-0.23201	0.387233	-0.153344	0.570719	0.0382911	0.888036	0.492671	0.0525191	-0.392523	0.132619	0.645641	0.00690407	0.436388	0.0910462	0.923406	3.38e-07	-0.766246	0.000536925	0.571055	0.0208622	0.593041	0.0154655	-0.255315	0.339899	-0.109685	0.685939	-0.0463141	0.864759	-0.269365	0.313038	-0.048978	0.857053	0.695715	0.00276417	-0.239097	0.372477	-0.573184	0.0202836	-0.436394	0.0910413	0.0690353	0.799462	0.418686	0.106512
SDR39U1	brown	0.298864	0.260833	0.0809233	0.765761	0.375554	0.151725	0.273406	0.305551	-0.207868	0.439807	-0.525006	0.036783	0.256007	0.338546	-0.55188	0.0266647	-0.273511	0.305357	-0.82087	9.74e-05	0.593593	0.0153456	-0.273364	0.305627	-0.583451	0.0176661	0.162474	0.54771	-0.236039	0.378806	-0.0691484	0.79914	0.018449	0.945933	0.147549	0.585534	-0.722477	0.00157097	0.0660279	0.808043	0.52897	0.0351326	0.678272	0.00387553	0.254856	0.340797	-0.245937	0.358533
SUSD1	brown	-0.274914	0.302783	-0.290671	0.274758	-0.085735	0.752228	-0.233556	0.383986	0.109062	0.687637	0.348056	0.186484	-0.345574	0.189857	0.773333	0.000441776	0.0807966	0.766118	0.862418	1.73e-05	-0.588533	0.0164715	0.28867	0.278227	0.520258	0.0388366	-0.0748175	0.783025	0.244039	0.362372	-0.0411258	0.879801	-0.0819478	0.762874	-0.173925	0.519441	0.848244	3.3e-05	-0.152433	0.573039	-0.427573	0.0985328	-0.6013	0.0137471	-0.330962	0.210527	0.14959	0.580297
ACP5	brown	0.00690441	0.979754	-0.398833	0.125957	-0.376045	0.151147	-0.314078	0.236145	0.341707	0.195193	0.596276	0.0147734	-0.274962	0.302696	0.41903	0.106196	0.59618	0.0147936	0.871616	1.09e-05	-0.80196	0.00018638	0.529249	0.0350182	0.449384	0.0807614	-0.24839	0.353604	-0.243682	0.363099	0.279341	0.294745	-0.192242	0.475667	0.102921	0.704466	0.498665	0.0492806	-0.13033	0.630452	-0.767805	0.00051466	-0.463109	0.0708375	0.0740174	0.785294	0.639663	0.00762139
KIF21A	brown	-0.335657	0.203735	0.431205	0.0953969	0.465588	0.0691447	0.472351	0.0646754	-0.121936	0.652808	-0.284384	0.285745	-0.09204	0.734597	-0.535128	0.0326803	-0.634947	0.00822795	-0.878728	7.46e-06	0.521592	0.0382508	-0.877115	8.15e-06	-0.338225	0.20008	0.683495	0.00351065	0.384303	0.141655	-0.164107	0.543638	-0.0486115	0.858112	-0.528987	0.0351253	-0.248998	0.352389	-0.262459	0.326082	0.916394	6.12e-07	0.00682183	0.979996	-0.426689	0.0993075	-0.627065	0.00932658
CNOT10	brown	-0.136348	0.614604	-0.0250455	0.926643	-0.488976	0.0545924	-0.400503	0.124233	-0.152868	0.571932	0.665914	0.00486114	0.101095	0.709495	0.43673	0.090764	0.499281	0.0489567	0.789999	0.000271547	-0.313028	0.237799	0.563727	0.0229511	0.61138	0.0118563	-0.605016	0.0130244	0.162388	0.547924	-0.197446	0.463569	0.00670889	0.980327	0.0847811	0.754905	0.519574	0.039139	0.29513	0.267125	-0.597221	0.014576	-0.329574	0.212563	0.0845279	0.755617	0.141481	0.601211
NRK	brown	0.431068	0.0955141	0.343805	0.192286	0.0808168	0.766061	0.459414	0.0734175	-0.423974	0.101711	-0.410582	0.114176	0.00904341	0.973483	-0.489591	0.054243	-0.216901	0.419724	-0.707426	0.00217463	0.444461	0.0845535	-0.266877	0.317702	-0.120108	0.657715	0.0977937	0.718616	0.0566293	0.834988	-0.299963	0.258999	0.161936	0.549055	-0.17268	0.522483	-0.488273	0.0549936	-0.114843	0.67192	0.613904	0.0114164	0.350496	0.183205	0.330077	0.211823	-0.343695	0.192438
RSPRY1	brown	-0.168919	0.531718	-0.110853	0.682756	-0.145744	0.59018	-0.328779	0.213734	0.172673	0.522499	0.280269	0.293076	-0.444173	0.0847794	0.745524	0.00091615	0.0687813	0.800186	0.831621	6.51e-05	-0.650862	0.00632245	0.228071	0.395569	0.585894	0.0170836	-0.0365281	0.893162	0.310836	0.241278	0.0427975	0.87495	0.0168505	0.950612	-0.226481	0.39896	0.824454	8.54e-05	-0.2383	0.374121	-0.421453	0.103981	-0.708895	0.0021085	-0.297807	0.262605	0.215118	0.423648
PLEKHO1	brown	0.410409	0.114343	0.107756	0.691205	-0.217091	0.419307	-0.649114	0.00651267	-0.193159	0.473524	0.285512	0.283754	-0.221481	0.409727	0.477168	0.0616243	0.454353	0.0770596	0.67939	0.00379501	-0.47035	0.0659754	0.62096	0.0102547	0.685783	0.00335977	-0.566079	0.022264	0.0383109	0.887978	-0.18299	0.497551	0.21584	0.422058	0.07234	0.790058	0.37763	0.149293	-0.0388426	0.886433	-0.476992	0.0617337	-0.224343	0.403547	0.409595	0.115134	0.324171	0.220607
SLC27A6	brown	-0.339205	0.198697	0.235829	0.379242	0.0123523	0.963786	0.494212	0.0516721	0.50408	0.0464853	-0.496162	0.0506145	0.0268398	0.921403	-0.437946	0.0897662	-0.57702	0.0192729	-0.676052	0.00403959	0.282179	0.28966	-0.745741	0.000911283	-0.587095	0.0168029	0.687651	0.00324053	0.0471975	0.862202	0.485968	0.056324	-0.0457017	0.866532	-0.097582	0.719202	-0.399044	0.125738	-0.115314	0.670645	0.403968	0.120709	0.0177287	0.948041	-0.486796	0.0558433	-0.129205	0.63343
CCNL2	brown	0.261345	0.328215	0.0155819	0.954327	-0.702307	0.00241827	-0.310876	0.241214	0.0887212	0.743863	0.451342	0.0792881	-0.198981	0.46003	0.395174	0.129791	0.587068	0.0168091	0.791436	0.000259869	-0.646655	0.00678786	0.636222	0.00806038	0.667201	0.00475004	-0.527136	0.0358891	-0.125342	0.643701	0.0849442	0.754447	0.102902	0.704518	0.151713	0.574873	0.370779	0.15742	-0.0194818	0.942911	-0.705126	0.00228151	-0.320764	0.225777	0.329973	0.211976	0.54103	0.030454
TRAIP	brown	0.00421443	0.987641	-0.307143	0.247208	0.351202	0.182264	0.073337	0.787226	-0.172977	0.521756	-0.218516	0.416186	-0.442388	0.0861876	0.712271	0.00196271	-0.322716	0.222805	0.402186	0.122512	-0.291953	0.272551	0.0701093	0.796403	0.260326	0.330173	0.170106	0.528796	0.227169	0.39749	-0.271653	0.308786	-0.127485	0.637997	-0.275592	0.301544	0.624901	0.00964773	-0.364978	0.16453	0.104344	0.700555	-0.256543	0.3375	-0.234629	0.381744	-0.132736	0.624097
MTHFD2	brown	-0.0566516	0.834924	-0.166325	0.538128	-0.42193	0.103549	-0.131498	0.627362	-0.0658514	0.808547	0.0736798	0.786252	-0.136052	0.615378	0.904629	1.49e-06	0.0435424	0.87279	0.88578	5e-06	-0.420448	0.104896	0.490315	0.0538339	0.584737	0.0173576	-0.367754	0.161101	0.277565	0.297955	-0.142611	0.598278	0.112845	0.677337	0.0276925	0.918913	0.74108	0.00102084	0.0842624	0.756362	-0.502227	0.0474285	-0.41088	0.113887	-0.121073	0.655123	0.0968591	0.721205
GIMAP5	brown	-0.147074	0.586755	-0.336082	0.203127	-0.340097	0.197443	-0.340215	0.197277	0.116697	0.666906	0.424165	0.101541	-0.124635	0.645588	0.747241	0.000878141	0.342233	0.194462	0.970149	5.23e-10	-0.581649	0.0181054	0.566317	0.0221953	0.517477	0.0400785	-0.377975	0.148891	0.0360265	0.894622	0.0190957	0.94404	-0.0610705	0.822232	0.112393	0.678566	0.694075	0.00285615	0.0762255	0.779035	-0.693612	0.00288252	-0.418408	0.106769	-0.083257	0.759189	0.330888	0.210636
ABLIM1	brown	0.338108	0.200245	0.739538	0.00105937	-0.173113	0.521424	-0.413346	0.11152	-0.0141872	0.958411	-0.154452	0.567906	-0.0173044	0.949283	-0.305243	0.250295	0.0585893	0.829353	-0.300088	0.25879	0.105485	0.697424	-0.104131	0.701139	0.154018	0.569007	-0.129349	0.633048	0.125882	0.642263	0.0722425	0.790335	0.535552	0.0325162	-0.00185626	0.994556	-0.344059	0.191937	-0.017423	0.948936	0.0993772	0.714237	0.0177508	0.947976	0.299712	0.259416	0.0751697	0.782026
PFN1	brown	0.00659416	0.980664	-0.440238	0.087907	-0.291312	0.273654	-0.224278	0.403686	0.0512771	0.850411	0.383816	0.142204	-0.24057	0.369449	0.75471	0.000727475	0.356492	0.175311	0.970591	4.72e-10	-0.658036	0.00558769	0.616392	0.0109956	0.537892	0.0316226	-0.349674	0.184306	-0.0558766	0.837154	-0.0288142	0.915639	-0.174322	0.518475	0.0797188	0.769159	0.694493	0.00283243	-0.0553039	0.838802	-0.649772	0.00644052	-0.37435	0.153148	0.0188448	0.944775	0.370601	0.157634
KLRK1	brown	-0.120129	0.657659	-0.331952	0.209083	-0.331952	0.209083	-0.331952	0.209083	0.154334	0.568206	0.475199	0.0628584	-0.209571	0.435984	0.696023	0.00274713	0.374545	0.152916	0.960914	3.37e-09	-0.652629	0.00613475	0.536662	0.0320899	0.541973	0.0301094	-0.325673	0.218351	0.0191714	0.943819	0.0550856	0.839431	-0.0965161	0.722155	0.0599798	0.825361	0.696459	0.00272322	-0.00721449	0.978845	-0.685388	0.00338542	-0.470454	0.0659073	-0.0796145	0.769453	0.377001	0.150027
DNAAF2	brown	-0.0485475	0.858298	-0.228941	0.393719	-0.269885	0.312068	-0.552793	0.0263632	-0.0179329	0.947444	0.0789134	0.771433	0.321716	0.224325	0.717471	0.00175428	0.202573	0.4518	0.763289	0.000581301	-0.11651	0.667411	0.625972	0.0094877	0.240975	0.36862	-0.622747	0.00997586	0.0718384	0.791483	-0.0247241	0.927582	0.167091	0.536231	0.444205	0.0847541	0.384129	0.141851	0.526747	0.0360509	-0.684055	0.00347325	-0.0408465	0.880612	0.0395208	0.884462	0.152636	0.572521
KLHDC2	brown	-0.346771	0.188225	0.638148	0.00781219	-0.162505	0.547632	-0.192811	0.474337	0.275427	0.301846	-0.133966	0.620856	0.403015	0.121671	-0.480536	0.0595544	-0.234479	0.382056	-0.522095	0.038032	0.4871	0.0556679	-0.467098	0.0681279	-0.344101	0.191879	0.118086	0.663158	0.216817	0.419908	0.297063	0.263855	0.256823	0.336956	0.10585	0.696424	-0.450215	0.080134	0.357111	0.17451	0.151873	0.574464	0.0772021	0.776271	-0.251202	0.348003	-0.179778	0.505257
CCNA2	brown	-0.142358	0.598936	-0.131545	0.62724	-0.265864	0.319612	-0.212256	0.42999	-0.120781	0.655906	0.0939324	0.729329	-0.134892	0.618423	0.913763	7.55e-07	-0.0357713	0.895364	0.844858	3.81e-05	-0.347069	0.18782	0.419958	0.105343	0.542664	0.0298587	-0.322441	0.223222	0.331231	0.210135	-0.216037	0.421625	0.0794811	0.769829	-0.0133323	0.960915	0.776743	0.00040123	0.0791327	0.770813	-0.40872	0.115989	-0.381689	0.144615	-0.194357	0.470732	-0.00195486	0.994267
ELK4	brown	0.0601339	0.824919	-0.264493	0.322208	-0.408627	0.11608	-0.500227	0.0484619	0.284218	0.286039	0.267986	0.315618	-0.100578	0.710922	0.661587	0.00525025	0.401094	0.123627	0.912948	8.05e-07	-0.612606	0.011641	0.589858	0.0161707	0.430499	0.096001	-0.407189	0.117495	-0.0592295	0.827515	0.245762	0.358886	0.123644	0.648236	0.256884	0.336836	0.504243	0.0464028	0.107107	0.69298	-0.812997	0.000128735	-0.386471	0.139233	0.0500147	0.854057	0.521313	0.0383728
CHEK2	brown	0.462762	0.0710773	-0.237743	0.375272	-0.18795	0.48576	-0.403979	0.120697	0.156359	0.563075	-0.0763196	0.778769	-0.343119	0.193234	0.62999	0.00890618	0.240377	0.369845	0.720885	0.00162749	-0.623209	0.0099047	0.534129	0.0330687	0.407703	0.116988	-0.282887	0.288399	-0.105601	0.697106	0.17415	0.518894	0.257583	0.335476	0.167541	0.535118	0.393595	0.13147	-0.159121	0.556114	-0.576016	0.0195335	-0.271337	0.309371	0.239292	0.372075	0.508732	0.0441797
GRAMD1C	brown	-0.0590308	0.828085	-0.274967	0.302686	-0.216405	0.420813	-0.377241	0.149747	0.264703	0.321809	0.784096	0.000324166	-0.255012	0.340492	0.133857	0.621143	0.666525	0.00480813	0.670275	0.0044928	-0.689525	0.00312432	0.363053	0.166936	0.428967	0.0973208	-0.172868	0.522022	-0.162734	0.54706	0.203342	0.450049	-0.123783	0.647865	-0.0541195	0.842214	0.409685	0.115046	-0.15626	0.563327	-0.597935	0.0144282	-0.51709	0.0402536	0.0727686	0.78884	0.524722	0.0369036
QTRT2	brown	-0.240495	0.369603	-0.32875	0.213777	-0.123294	0.649172	-0.259494	0.331776	0.150553	0.577834	0.23367	0.383749	-0.23571	0.379489	0.80352	0.000177128	0.0710368	0.793763	0.856205	2.31e-05	-0.525361	0.0366328	0.323031	0.222328	0.439236	0.0887162	-0.125647	0.642888	0.231841	0.387587	0.0258808	0.924203	0.00413251	0.987881	-0.0645674	0.812217	0.781691	0.000347887	-0.0384407	0.887601	-0.493636	0.0519876	-0.552447	0.026477	-0.311004	0.24101	0.170356	0.52818
IRF5	brown	-0.0501577	0.853644	-0.433748	0.0932441	-0.447992	0.0818209	-0.197156	0.464238	0.421481	0.103955	0.510596	0.0432802	-0.251251	0.347905	0.448228	0.0816405	0.51091	0.0431303	0.870344	1.16e-05	-0.789584	0.000274994	0.487214	0.0556022	0.386062	0.139687	-0.193277	0.47325	-0.240441	0.369714	0.350622	0.183037	-0.168864	0.531852	0.128031	0.636546	0.502996	0.0470354	-0.107867	0.6909	-0.781785	0.000346938	-0.472055	0.0648666	-0.0105318	0.969121	0.634977	0.00822397
NEO1	brown	0.0635955	0.814998	0.169814	0.529512	0.209511	0.436117	0.514505	0.0414389	-0.416672	0.108382	-0.199378	0.459118	0.32728	0.215954	-0.668657	0.00462679	-0.195503	0.46807	-0.826149	8.02e-05	0.693344	0.00289792	-0.340498	0.196881	-0.392365	0.132789	0.111151	0.681943	-0.0186268	0.945413	-0.319021	0.228452	-0.0790965	0.770916	-0.072474	0.789677	-0.59049	0.0160286	0.142717	0.598003	0.637359	0.00791315	0.517128	0.0402366	0.167359	0.535568	-0.492473	0.0526285
CTNNAL1	brown	0.103257	0.703541	-0.376526	0.150583	-0.393949	0.131092	-0.257189	0.336243	-0.0969506	0.720951	0.780781	0.000357228	-0.0118049	0.96539	0.252381	0.345668	0.778447	0.000382146	0.780225	0.000363047	-0.51571	0.040883	0.685494	0.00337856	0.529491	0.0349197	-0.554322	0.0258641	-0.194862	0.469557	-0.101	0.709757	-0.0909361	0.737676	0.117328	0.665201	0.395092	0.129878	0.113742	0.674902	-0.673261	0.00425373	-0.266257	0.31887	0.333653	0.206617	0.399548	0.125216
RESF1	brown	-0.259729	0.331323	-0.128682	0.634818	-0.354229	0.178264	-0.326917	0.216495	0.123288	0.649188	0.481426	0.059016	-0.231915	0.387433	0.696758	0.00270694	0.253834	0.342805	0.911015	9.34e-07	-0.590102	0.0161157	0.377533	0.149406	0.623615	0.00984252	-0.247902	0.354583	0.251833	0.346752	-0.000456127	0.998662	-0.0273301	0.919971	-0.100494	0.711151	0.784628	0.000319098	-0.0229633	0.932728	-0.568537	0.0215626	-0.634931	0.00823007	-0.225465	0.401137	0.227609	0.396554
MXD3	brown	0.0267387	0.921698	-0.289315	0.277107	-0.288002	0.279392	-0.289315	0.277107	-0.148113	0.584083	-0.109637	0.686069	0.326315	0.217391	0.771327	0.000467167	0.0601293	0.824932	0.685813	0.00335785	-0.0293194	0.914165	0.633147	0.00846939	0.181083	0.502118	-0.596618	0.0147018	0.0289913	0.915122	-0.132421	0.624927	0.0247951	0.927375	0.456734	0.0753303	0.347941	0.186639	0.494362	0.0515901	-0.556494	0.0251675	0.118288	0.662612	0.0781514	0.773586	0.0582651	0.830285
AP3B1	brown	-0.00640274	0.981225	-0.699277	0.00257261	-0.328931	0.21351	0.362975	0.167033	-0.0874948	0.747295	0.267246	0.317007	0.00841727	0.975319	0.483467	0.0577951	0.282491	0.289103	0.656666	0.00572245	-0.34682	0.188159	0.53805	0.0315631	0.229147	0.393281	-0.290361	0.275295	-0.198956	0.460088	-0.110726	0.683101	-0.406577	0.118101	0.145783	0.590078	0.424298	0.101423	0.0969225	0.721029	-0.460751	0.0724759	-0.081767	0.763383	0.0651899	0.810438	0.175493	0.515625
NFAM1	brown	-0.216111	0.42146	-0.352438	0.180623	-0.270464	0.310991	0.101075	0.709551	-0.0516966	0.849201	0.781183	0.000353085	-0.336776	0.202136	0.34523	0.190329	0.445667	0.0836133	0.723182	0.00154643	-0.623417	0.00987286	0.34068	0.196626	0.58711	0.0167994	-0.126562	0.640452	0.00966195	0.97167	-0.163752	0.544522	-0.401842	0.122863	-0.26882	0.314057	0.675139	0.00410864	-0.238832	0.373023	-0.362998	0.167005	-0.518803	0.0394828	-0.0738867	0.785665	0.204964	0.446365
CAPN5	brown	0.167595	0.534985	0.359174	0.171855	0.0154697	0.954655	0.183501	0.496331	0.44976	0.0804768	-0.283585	0.28716	-0.139427	0.606555	-0.752487	0.000769906	-0.120286	0.657235	-0.723566	0.00153324	0.073426	0.786973	-0.542605	0.02988	-0.445299	0.0838995	0.505953	0.0455465	-0.263794	0.323537	0.515361	0.0410435	0.0486016	0.858141	-0.042526	0.875737	-0.651385	0.00626643	-0.306252	0.248653	0.309915	0.242749	0.11883	0.661154	0.0489866	0.857028	0.215206	0.423455
BLK	brown	-0.204967	0.446356	-0.293184	0.27044	-0.260657	0.329536	-0.234458	0.3821	0.202267	0.452498	0.265781	0.319769	-0.293184	0.27044	0.818403	0.000106455	0.139682	0.605891	0.911035	9.32e-07	-0.638332	0.00778889	0.391708	0.133496	0.51142	0.0428873	-0.157955	0.559049	0.134974	0.618208	0.0719493	0.791168	-0.114011	0.674173	-0.0304899	0.910751	0.770992	0.000471525	-0.100559	0.710972	-0.560362	0.0239629	-0.538723	0.0313098	-0.248805	0.352775	0.288095	0.279229
TXK	brown	-0.05387	0.842933	-0.329914	0.212063	-0.340725	0.196564	-0.322177	0.223623	0.216686	0.420197	0.522663	0.037786	-0.310302	0.24213	0.617639	0.0107893	0.447592	0.0821271	0.949789	1.89e-08	-0.758204	0.000664687	0.517505	0.0400657	0.567283	0.0219182	-0.269377	0.313015	-0.0443312	0.870503	0.119174	0.660226	-0.0765159	0.778213	0.0138384	0.959433	0.675998	0.00404366	-0.123569	0.648437	-0.692953	0.00292047	-0.529595	0.0348774	-0.0295685	0.913438	0.475444	0.0627036
TEC	brown	0.158888	0.556698	-0.39027	0.135055	-0.345185	0.190391	-0.362132	0.168095	-0.0216825	0.936473	0.448064	0.081766	-0.170529	0.527756	0.682846	0.00355442	0.52914	0.0350629	0.975882	1.19e-10	-0.640275	0.00754538	0.743155	0.000970808	0.601991	0.0136103	-0.525106	0.0367408	-0.100358	0.711529	-0.0622319	0.818903	-0.0386489	0.886995	0.157173	0.56102	0.598104	0.0143933	0.0285561	0.916392	-0.726842	0.00142415	-0.312355	0.238863	0.21062	0.433637	0.430093	0.0963497
CXCL12	brown	0.391076	0.13418	-0.613183	0.0115408	-0.286194	0.282557	-0.246487	0.357426	0.0718444	0.791466	0.40032	0.124421	-0.15935	0.555538	0.441973	0.0865181	0.694265	0.00284534	0.8261	8.03e-05	-0.683226	0.00352875	0.788403	0.00028502	0.391502	0.133719	-0.473321	0.0640521	-0.427943	0.0982101	0.100906	0.710017	-0.0891052	0.742789	0.281484	0.2909	0.32752	0.215598	-0.037442	0.890504	-0.762272	0.000597261	-0.141657	0.600753	0.436894	0.0906288	0.638451	0.00777373
FKBP15	brown	0.280189	0.293221	-0.429145	0.0971665	-0.477097	0.0616682	-0.384035	0.141957	0.125862	0.642316	0.548213	0.0279024	0.0654461	0.809705	0.270567	0.310799	0.791784	0.000257108	0.787122	0.000296228	-0.553036	0.0262834	0.784658	0.000318822	0.342625	0.193917	-0.602178	0.0135735	-0.416799	0.108264	0.175432	0.515772	-0.0542808	0.841749	0.399334	0.125438	0.199903	0.45791	0.188331	0.484861	-0.866439	1.42e-05	-0.106545	0.69452	0.448325	0.0815664	0.644015	0.00709362
TESPA1	brown	-0.103173	0.703774	-0.30596	0.249128	-0.27191	0.30831	-0.281341	0.291157	0.0267591	0.921638	0.187586	0.48662	-0.152398	0.573127	0.900436	1.99e-06	0.14649	0.588257	0.939217	6.99e-08	-0.50548	0.0457821	0.533867	0.0331714	0.521584	0.0382545	-0.34874	0.18556	0.146951	0.58707	-0.0711096	0.793556	-0.00891914	0.973848	0.0819971	0.762735	0.740913	0.00102495	0.0577562	0.831747	-0.580411	0.018412	-0.384602	0.14132	-0.127637	0.637591	0.207527	0.440572
CEP55	brown	-0.148023	0.584316	-0.292121	0.272262	-0.257995	0.334677	-0.293979	0.269083	-0.0404179	0.881856	0.378376	0.148426	-0.1316	0.627093	0.78576	0.000308541	0.226412	0.399108	0.931195	1.63e-07	-0.480381	0.0596482	0.518774	0.0394954	0.544759	0.029108	-0.367085	0.161923	0.166973	0.536523	-0.135814	0.616003	-0.040654	0.881171	0.0242336	0.929016	0.7552	0.000718397	0.0754526	0.781225	-0.561846	0.0235125	-0.414587	0.110342	-0.118181	0.6629	0.16236	0.547994
PEAK1	brown	0.306997	0.247446	-0.476161	0.0622528	-0.427256	0.09881	0.0513194	0.850289	-0.419571	0.105698	0.55035	0.0271761	0.0968275	0.721292	0.317495	0.230809	0.678033	0.00389294	0.678712	0.00384369	-0.303587	0.253006	0.810499	0.000140268	0.486181	0.0562001	-0.692352	0.00295541	-0.241528	0.367487	-0.365318	0.164108	-0.27392	0.304605	0.19984	0.458055	0.296723	0.26443	0.203301	0.450142	-0.526038	0.0363476	0.0429372	0.874545	0.519937	0.0389782	0.218162	0.416958
HPS5	brown	-0.184891	0.493015	-0.343804	0.192288	-0.385119	0.14074	0.464483	0.0698959	0.00748257	0.978059	0.224979	0.402179	-0.342106	0.194638	0.558976	0.0243893	0.0158103	0.953658	0.623272	0.00989509	-0.496247	0.0505688	0.182172	0.499508	0.473724	0.0637945	0.0390303	0.885887	0.200422	0.456719	-0.0892466	0.742394	-0.331925	0.209123	-0.279031	0.295303	0.689446	0.00312911	-0.223528	0.4053	-0.235714	0.379481	-0.544321	0.0292639	-0.259138	0.332465	0.047961	0.859994
NAPG	brown	0.0152041	0.955433	-0.0509645	0.851314	0.69261	0.00294038	0.291091	0.274034	-0.101567	0.708195	-0.484004	0.0574767	0.123659	0.648194	-0.486029	0.0562885	-0.450188	0.0801542	-0.831706	6.49e-05	0.5558	0.0253884	-0.498003	0.0496311	-0.677015	0.00396775	0.453622	0.0775963	-0.130887	0.628976	-0.0537899	0.843164	-0.152893	0.571868	-0.0389966	0.885985	-0.539356	0.0310732	-0.0799366	0.768544	0.669389	0.00456571	0.517554	0.040044	-0.06902	0.799506	-0.357806	0.173612
ADGRG5	brown	-0.1822	0.499441	-0.276468	0.299947	-0.271261	0.309512	-0.270847	0.31028	0.0723035	0.790161	0.0756839	0.780569	-0.0763593	0.778656	0.929148	1.99e-07	0.0277845	0.918644	0.891528	3.54e-06	-0.413965	0.110931	0.475151	0.0628886	0.430227	0.0962345	-0.318111	0.229856	0.185071	0.492587	-0.0296835	0.913103	-0.00846	0.975194	0.131651	0.626959	0.710704	0.00202933	0.134813	0.61863	-0.56112	0.023732	-0.341874	0.194961	-0.216703	0.420158	0.152514	0.572832
RBMS1	brown	0.369009	0.159567	-0.492472	0.0526291	-0.525875	0.0364164	-0.328881	0.213584	0.148509	0.583068	0.448561	0.0813867	0.00211511	0.993797	0.379033	0.147664	0.767456	0.000519577	0.854398	2.51e-05	-0.621943	0.0101006	0.845857	3.65e-05	0.37516	0.15219	-0.617895	0.0107474	-0.440421	0.0877594	0.196519	0.465713	-0.0286094	0.916237	0.43077	0.0957693	0.234774	0.38144	0.155408	0.565483	-0.911148	9.24e-07	-0.0986307	0.7163	0.468369	0.0672808	0.692965	0.00291976
BoLA	brown	0.252601	0.345235	-0.560879	0.0238052	-0.415224	0.10974	-0.325294	0.218919	0.143364	0.596329	0.463302	0.0707049	-0.0434715	0.872995	0.485602	0.0565379	0.697505	0.00266654	0.908282	1.15e-06	-0.651242	0.00628172	0.823558	8.83e-05	0.378924	0.147791	-0.554198	0.0259041	-0.417264	0.107831	0.151682	0.574951	-0.118437	0.662212	0.382404	0.143801	0.348454	0.185946	0.104815	0.699262	-0.875976	8.67e-06	-0.126325	0.641083	0.360849	0.169719	0.647663	0.006674
FGF1	brown	0.247153	0.356086	-0.170704	0.527326	0.687029	0.00327984	0.249144	0.352099	-0.186763	0.48857	-0.544222	0.0292991	0.113378	0.67589	-0.395015	0.129959	-0.328266	0.214493	-0.726026	0.00145069	0.485841	0.0563982	-0.313353	0.237287	-0.598226	0.0143683	0.315166	0.234437	-0.19068	0.479329	-0.0973206	0.719926	-0.0124289	0.963562	0.0218886	0.93587	-0.529617	0.0348685	-0.0742375	0.78467	0.56939	0.0213235	0.530497	0.0345119	0.12954	0.632543	-0.271361	0.309326
DSE	brown	0.418333	0.106839	-0.0866039	0.749791	-0.505749	0.0456479	-0.510016	0.0435588	-0.0310014	0.909259	0.336605	0.20238	-0.147483	0.585702	0.525916	0.0363992	0.584671	0.0173733	0.85383	2.57e-05	-0.58642	0.0169603	0.754316	0.000734856	0.639623	0.00762633	-0.638984	0.00770651	-0.10574	0.696724	0.000534424	0.998433	0.23779	0.375174	0.231564	0.388171	0.393103	0.131997	0.0605964	0.823592	-0.739534	0.00105948	-0.251536	0.347342	0.43464	0.0924972	0.511587	0.0428078
ZWILCH	brown	0.0329357	0.903621	-0.104328	0.700599	-0.409814	0.114921	-0.434986	0.0922086	0.263987	0.323169	-0.147759	0.584993	0.0274369	0.919659	0.772527	0.00045184	0.0323407	0.905355	0.753991	0.000740997	-0.349294	0.184816	0.45996	0.0730319	0.271354	0.30934	-0.366062	0.163185	0.0927032	0.73275	0.244258	0.361928	0.271339	0.309368	0.343195	0.193128	0.422292	0.103222	0.246992	0.356409	-0.673876	0.00420577	-0.236604	0.377632	-0.0791501	0.770764	0.32356	0.221527
IL10RA	brown	-0.0548321	0.840161	-0.405371	0.119302	-0.303942	0.252422	-0.309361	0.243636	0.235429	0.380076	0.622581	0.0100015	-0.287169	0.280847	0.502666	0.0472034	0.541512	0.0302772	0.913439	7.75e-07	-0.769819	0.000487041	0.523387	0.0374739	0.509501	0.0438072	-0.254172	0.34214	-0.142185	0.599385	0.150479	0.578025	-0.164198	0.543411	0.0282702	0.917227	0.612116	0.0117267	-0.130914	0.628905	-0.707646	0.00216463	-0.499762	0.0487047	0.0159752	0.953175	0.525042	0.0367677
NCKAP5	brown	-0.369	0.159577	-0.0927051	0.732745	-0.0190013	0.944317	-0.148689	0.582605	0.301335	0.256718	0.762703	0.000590447	-0.506469	0.0452905	0.0718262	0.791518	0.322543	0.223067	0.468639	0.0671012	-0.665661	0.00488322	-0.0810434	0.765422	0.427521	0.098578	0.257212	0.336198	0.103752	0.702181	0.142715	0.59801	-0.158571	0.557496	-0.448053	0.0817746	0.577415	0.0191709	-0.446316	0.0831097	-0.21452	0.42497	-0.752729	0.000765188	-0.311886	0.239608	0.268112	0.315381
CCNB2	brown	-0.129944	0.631471	-0.291315	0.273648	-0.244203	0.362041	-0.334727	0.205069	-0.0408059	0.88073	0.265494	0.320312	-0.0486593	0.857974	0.824161	8.64e-05	0.174469	0.518117	0.908798	1.1e-06	-0.403925	0.120752	0.548103	0.0279403	0.470165	0.0660963	-0.413303	0.111561	0.136096	0.615263	-0.123121	0.649634	-0.0443939	0.870321	0.127612	0.637658	0.695959	0.0027507	0.159761	0.554504	-0.578663	0.0188519	-0.308153	0.245578	-0.0959985	0.723591	0.152426	0.573057
ADA	brown	0.0503145	0.853191	-0.515493	0.040983	-0.41615	0.10887	-0.334621	0.20522	0.144068	0.594507	0.531007	0.0343063	0.0145205	0.957435	0.526354	0.0362153	0.621301	0.010201	0.936252	9.68e-08	-0.585306	0.0172226	0.744297	0.000944136	0.390375	0.134941	-0.526804	0.0360271	-0.268011	0.315571	0.11636	0.667816	-0.130041	0.631216	0.322594	0.22299	0.45011	0.0802127	0.181592	0.500899	-0.854999	2.44e-05	-0.220595	0.411652	0.190614	0.479484	0.525634	0.0365178
RPL13A	brown	0.354145	0.178374	-0.358879	0.172233	-0.581069	0.0182485	-0.115613	0.669835	-0.226509	0.398901	0.35559	0.176484	0.057883	0.831383	0.514452	0.0414636	0.600003	0.0140066	0.810077	0.000142297	-0.423093	0.1025	0.890721	3.72e-06	0.53082	0.0343816	-0.743963	0.000951871	-0.270004	0.311848	-0.184283	0.494464	-0.152618	0.572568	0.34751	0.187222	0.311123	0.240821	0.211149	0.432456	-0.692705	0.00293481	0.0433638	0.873308	0.494124	0.0517202	0.383699	0.142336
MED26	brown	0.11327	0.676185	-0.00504301	0.985212	-0.575869	0.0195719	-0.46861	0.067121	0.0971384	0.720431	-0.152985	0.571633	0.402713	0.121977	0.589386	0.0162774	0.157234	0.560866	0.607347	0.0125865	-0.0409931	0.880186	0.609589	0.0121764	0.163076	0.546208	-0.673582	0.00422861	-0.0130467	0.961752	0.147135	0.586598	0.344668	0.191099	0.608146	0.0124391	0.119846	0.65842	0.599201	0.014169	-0.715488	0.00183153	0.114245	0.673541	0.156166	0.563564	0.254071	0.342339
RNF6	brown	-0.323004	0.222368	0.474248	0.0634607	0.38582	0.139957	0.131008	0.628659	-0.118942	0.660851	-0.437475	0.0901521	0.363544	0.16632	-0.475199	0.0628585	-0.614675	0.0112846	-0.864314	1.57e-05	0.824074	8.66e-05	-0.668805	0.00461439	-0.550297	0.0271938	0.334482	0.205421	0.305641	0.249647	-0.106919	0.693496	0.14208	0.599657	-0.0814886	0.764167	-0.477715	0.0612843	0.233107	0.384928	0.691866	0.00298393	0.363439	0.166451	-0.322234	0.223537	-0.628389	0.00913437
SUSD5	brown	-0.0320461	0.906214	-0.267197	0.317101	0.707576	0.00216781	0.447478	0.0822151	-0.129309	0.633154	-0.378473	0.148313	0.0193709	0.943235	-0.367399	0.161537	-0.394366	0.130649	-0.676128	0.00403388	0.406105	0.11857	-0.444979	0.0841487	-0.572875	0.0203668	0.496779	0.050283	-0.120482	0.656711	-0.110828	0.682823	-0.280787	0.292147	-0.15308	0.571391	-0.346252	0.188931	-0.183724	0.495799	0.634316	0.00831197	0.358533	0.172677	-0.114767	0.672124	-0.34714	0.187725
RPL27A	brown	0.250524	0.34935	-0.327412	0.215758	-0.62972	0.0089443	-0.13229	0.625272	-0.0500653	0.853911	0.372842	0.154942	-0.0940807	0.728917	0.610203	0.0120658	0.546401	0.0285301	0.922138	3.78e-07	-0.592787	0.0155207	0.792022	0.000255231	0.605763	0.0128828	-0.601843	0.0136395	-0.166312	0.53816	-0.0497405	0.854849	-0.0711394	0.793471	0.231994	0.387266	0.478952	0.0605213	0.0876118	0.746967	-0.74695	0.000884484	-0.219443	0.414161	0.324926	0.219471	0.452507	0.0784205
DENND2B	brown	0.137069	0.612716	0.118557	0.661888	-0.527648	0.0356766	-0.5411	0.0304283	-0.0419083	0.87753	0.439879	0.0881963	0.0159979	0.953108	0.399153	0.125625	0.525164	0.0367163	0.70408	0.00233151	-0.394265	0.130756	0.617465	0.010818	0.599807	0.0140461	-0.632625	0.00854043	-0.000894081	0.997378	-0.049055	0.85683	0.198678	0.460728	0.211856	0.43088	0.318132	0.229823	0.197374	0.463735	-0.631797	0.00865399	-0.19621	0.466428	0.283918	0.28657	0.349575	0.184439
TMTC1	brown	-0.0159607	0.953217	-0.757816	0.000671432	0.0603278	0.824362	0.110195	0.684548	-0.15836	0.558029	0.244194	0.362058	0.104661	0.699685	0.412759	0.11208	0.256884	0.336837	0.505869	0.0455883	-0.166575	0.53751	0.475122	0.0629073	0.0485201	0.858377	-0.266378	0.318642	-0.183897	0.495386	-0.170892	0.526864	-0.414934	0.110014	0.179228	0.506581	0.318746	0.228874	0.179455	0.506036	-0.348181	0.186315	0.0588107	0.828718	0.0542318	0.84189	0.067984	0.802459
GMFG	brown	-0.01105	0.967602	-0.447618	0.0821075	-0.386542	0.139154	-0.1358	0.61604	0.0973844	0.71975	0.532446	0.0337318	-0.271769	0.308571	0.622948	0.00994481	0.47301	0.0642514	0.957309	6.19e-09	-0.726708	0.00142846	0.590748	0.015971	0.569101	0.0214043	-0.316909	0.231718	-0.0955795	0.724754	0.0192796	0.943502	-0.200477	0.456594	0.0232559	0.931873	0.674832	0.00413209	-0.10291	0.704497	-0.673174	0.00426057	-0.454802	0.0767311	0.0403069	0.882178	0.43176	0.0949244
TIPRL	brown	-0.47506	0.062946	0.628729	0.00908551	0.232107	0.387028	0.137076	0.612697	-0.0524188	0.847117	-0.543197	0.0296663	0.174802	0.517306	-0.102038	0.706896	-0.823795	8.75e-05	-0.618482	0.0106515	0.658208	0.00557102	-0.742203	0.000993494	-0.280373	0.29289	0.416598	0.108451	0.650892	0.00631921	-0.107092	0.693021	0.231258	0.388816	-0.277128	0.298746	-0.102711	0.705043	0.131298	0.627892	0.657439	0.0056461	-0.0266871	0.921848	-0.584512	0.0174112	-0.695959	0.00275068
CD46	brown	0.274452	0.303629	-0.297313	0.263436	-0.405356	0.119317	-0.29008	0.275781	0.193986	0.471596	0.739161	0.00106898	-0.287279	0.280655	0.0724283	0.789807	0.833455	6.06e-05	0.689919	0.00310029	-0.764547	0.000562066	0.548606	0.0277679	0.506385	0.0453322	-0.332281	0.208604	-0.325695	0.218318	0.198226	0.46177	-0.0483337	0.858916	0.0437594	0.87216	0.285064	0.284544	-0.179361	0.506262	-0.686979	0.00328303	-0.407219	0.117466	0.375617	0.151652	0.673055	0.00426988
ATG5	brown	-0.260046	0.330712	-0.252858	0.344728	-0.0740788	0.78512	-0.54894	0.0276537	0.444567	0.0844708	0.172584	0.522718	-0.0426555	0.875362	0.561427	0.0236389	0.132362	0.625082	0.702493	0.00240907	-0.437866	0.0898319	0.252541	0.345353	0.14535	0.591196	-0.104321	0.700617	0.0462805	0.864857	0.348691	0.185627	0.189194	0.482825	0.173968	0.519337	0.482525	0.0583558	0.10966	0.686006	-0.621264	0.0102069	-0.429589	0.0967839	-0.279135	0.295117	0.354406	0.178032
MSC	brown	0.0969257	0.72102	-0.271866	0.308391	-0.105723	0.696771	-0.234183	0.382674	-0.192153	0.475876	-0.259768	0.331249	0.0555	0.838238	0.911267	9.16e-07	-0.0788505	0.77161	0.668346	0.00465288	-0.146833	0.587375	0.540996	0.0304666	0.307815	0.246123	-0.432718	0.0941119	0.13848	0.609026	-0.218708	0.415765	0.113583	0.675335	0.248179	0.354028	0.483395	0.0578376	0.225227	0.401647	-0.377936	0.148937	-0.000626943	0.998161	0.0162359	0.952411	0.00725921	0.978714
NLRC5	brown	0.20759	0.440432	-0.444411	0.0845929	-0.429962	0.0964623	-0.42851	0.0977168	0.0116996	0.965699	0.388458	0.137037	0.0877369	0.746617	0.607399	0.0125769	0.604649	0.0130943	0.9332	1.33e-07	-0.493818	0.0518877	0.862334	1.73e-05	0.421583	0.103863	-0.688932	0.00316073	-0.264221	0.322724	0.0205641	0.939744	-0.0175081	0.948687	0.428744	0.0975145	0.388389	0.137113	0.274168	0.30415	-0.859679	1.97e-05	-0.0719075	0.791287	0.333852	0.206329	0.493792	0.051902
SSUH2	brown	0.0875323	0.74719	-0.358097	0.173237	-0.302021	0.255584	-0.264224	0.322719	-0.165316	0.540631	0.412545	0.112285	-0.174134	0.518932	0.763716	0.000574716	0.410747	0.114016	0.961481	3.05e-09	-0.55976	0.0241473	0.698002	0.00263992	0.663905	0.00503879	-0.508327	0.0443768	0.0449933	0.868584	-0.222851	0.406762	-0.0597172	0.826115	0.0525386	0.846771	0.695273	0.00278869	0.0270371	0.920826	-0.602031	0.0136024	-0.339353	0.198489	0.134762	0.618765	0.254592	0.341315
TTK	brown	-0.154019	0.569006	-0.208253	0.43894	-0.241738	0.367058	-0.241738	0.367058	-0.0354529	0.896291	-0.0133541	0.960852	-0.0169053	0.950452	0.911459	9.03e-07	-0.0729554	0.788309	0.810777	0.000138942	-0.276601	0.299705	0.437007	0.0905362	0.384094	0.141891	-0.332154	0.20879	0.245958	0.358492	-0.115145	0.671101	0.0634125	0.815522	0.132534	0.624628	0.675203	0.00410379	0.187315	0.487262	-0.466972	0.0682123	-0.264318	0.32254	-0.205638	0.444837	0.0336788	0.901457
LAPTM5	brown	-0.202586	0.451771	-0.378339	0.148468	-0.219399	0.414255	0.0892117	0.742491	-0.0215456	0.936874	0.529606	0.0348727	-0.439936	0.0881499	0.642989	0.00721536	0.238211	0.374304	0.842789	4.16e-05	-0.681231	0.00366524	0.336679	0.202275	0.631213	0.00873492	-0.0687951	0.800146	0.13415	0.620374	-0.160373	0.552969	-0.319538	0.227655	-0.292573	0.271486	0.846368	3.57e-05	-0.297338	0.263393	-0.362192	0.16802	-0.605942	0.0128492	-0.193283	0.473237	0.170923	0.526788
NOP58	brown	-0.30395	0.25241	-0.113895	0.674489	-0.484301	0.0573014	-0.339437	0.19837	0.276369	0.300127	0.168532	0.532671	0.053359	0.844406	0.743322	0.000966869	0.0936228	0.730191	0.833548	6.04e-05	-0.376526	0.150583	0.387383	0.138222	0.359989	0.170813	-0.319994	0.226956	0.190851	0.478929	0.180664	0.503127	0.112003	0.679625	0.204274	0.447929	0.586391	0.0169671	0.265568	0.320172	-0.672065	0.00434821	-0.405332	0.11934	-0.279545	0.294379	0.232545	0.386108
PEX6	brown	0.302615	0.254604	0.248678	0.353029	0.0320915	0.906082	0.233004	0.385145	0.227729	0.396297	-0.111632	0.680633	-0.340487	0.196897	-0.591998	0.0156939	0.0109407	0.967923	-0.519409	0.0392123	-0.130092	0.631081	-0.327993	0.214897	-0.177461	0.510852	0.396651	0.128234	-0.332328	0.208536	0.278998	0.295363	-0.139424	0.606565	-0.140963	0.602557	-0.457944	0.0744617	-0.495021	0.0512315	0.30507	0.250578	0.11735	0.665142	0.198898	0.460221	0.251966	0.346489
CLU	brown	0.46372	0.0704176	0.110484	0.683761	0.334703	0.205104	0.328829	0.21366	0.076892	0.777148	-0.221307	0.410105	-0.476446	0.0620747	-0.616875	0.0109154	-0.0445306	0.869925	-0.629304	0.00900337	-0.108372	0.689522	-0.409095	0.115622	-0.190692	0.479301	0.524522	0.0369884	-0.263873	0.323386	0.144487	0.593424	-0.00262336	0.992307	-0.317553	0.230719	-0.426771	0.099235	-0.650377	0.00637479	0.50251	0.0472833	0.0625593	0.817965	0.251759	0.346899	0.139819	0.605534
CXCL11	brown	-0.15818	0.558481	-0.286919	0.281285	-0.280277	0.293063	-0.283376	0.287531	-0.0723812	0.78994	0.197095	0.464381	0.000566108	0.99834	0.883471	5.72e-06	0.115521	0.670085	0.909235	1.07e-06	-0.345255	0.190293	0.55108	0.0269312	0.474902	0.0630459	-0.437972	0.089745	0.196868	0.464906	-0.16091	0.551623	0.00222852	0.993465	0.137875	0.610609	0.710425	0.00204138	0.218596	0.416009	-0.562043	0.0234532	-0.291462	0.273395	-0.135902	0.615771	0.0855027	0.75288
ERCC6L	brown	-0.123389	0.648918	-0.157394	0.560462	-0.306367	0.248468	-0.298722	0.261069	-0.0617085	0.820403	-0.0288912	0.915415	0.0979144	0.718282	0.878557	7.53e-06	-0.039363	0.88492	0.790746	0.000265426	-0.192838	0.474276	0.48769	0.0553276	0.364063	0.16567	-0.437584	0.0900623	0.239782	0.371067	-0.120978	0.655377	0.129366	0.633005	0.222057	0.408479	0.595475	0.0149425	0.309537	0.243353	-0.508189	0.0444442	-0.185508	0.491547	-0.14572	0.590242	0.024355	0.928661
CD52	brown	-0.00105821	0.996897	-0.383362	0.142716	-0.379615	0.146993	-0.360298	0.17042	-0.0334467	0.902133	0.379775	0.146809	0.0252412	0.926071	0.752763	0.000764535	0.422833	0.102734	0.973154	2.51e-10	-0.471492	0.0652313	0.734358	0.00119764	0.502263	0.0474098	-0.579252	0.0187028	-0.0394379	0.884703	-0.083719	0.75789	-0.0328729	0.903804	0.258199	0.334281	0.594223	0.0152097	0.228069	0.395573	-0.742253	0.000992302	-0.229485	0.392566	0.104803	0.699295	0.313932	0.236375
SKAP2	brown	-0.12065	0.656257	-0.344741	0.190999	-0.455539	0.0761945	-0.213478	0.427276	0.254358	0.341775	0.698384	0.00261963	-0.196376	0.466044	0.378043	0.148813	0.569436	0.0213105	0.854921	2.45e-05	-0.699871	0.00254177	0.483515	0.0577667	0.471225	0.0654048	-0.271787	0.308537	-0.144445	0.593532	0.180951	0.502436	-0.212936	0.428479	0.0512425	0.850512	0.540743	0.0305596	-0.0466156	0.863887	-0.717154	0.00176644	-0.480449	0.0596071	0.00324752	0.990476	0.503052	0.0470065
TMSB10	brown	0.215795	0.422157	-0.564363	0.0227638	-0.282828	0.288504	0.0601805	0.824785	-0.12745	0.638089	0.505081	0.0459817	-0.311497	0.240226	0.505081	0.0459817	0.539556	0.0309986	0.817444	0.000110156	-0.664052	0.00502565	0.648201	0.00661385	0.540601	0.0306117	-0.343426	0.19281	-0.232599	0.385995	-0.164814	0.541878	-0.324282	0.22044	-0.00201693	0.994085	0.552734	0.0263825	-0.193978	0.471615	-0.513373	0.0419659	-0.252708	0.345022	0.262796	0.325439	0.381923	0.144349
ME1	brown	0.205231	0.445759	0.250889	0.348624	0.314342	0.235729	0.146717	0.587672	-0.044816	0.869098	-0.169325	0.530717	0.0494399	0.855718	-0.752478	0.000770083	-0.0920066	0.734691	-0.800988	0.000192344	0.369297	0.159216	-0.423887	0.101789	-0.418353	0.10682	0.300693	0.257784	-0.147268	0.586257	0.0724024	0.78988	-0.15768	0.559742	-0.0820965	0.762455	-0.646122	0.00684875	-0.120909	0.655564	0.493274	0.0521861	0.324086	0.220734	0.182929	0.497695	-0.118876	0.661028
NUDT6	brown	-0.475886	0.0624259	0.370857	0.157325	0.45105	0.0795066	-0.0350442	0.897481	0.163266	0.545733	-0.436147	0.0912455	0.353938	0.178646	-0.392034	0.133145	-0.619682	0.010458	-0.762575	0.000592472	0.695692	0.00276545	-0.704646	0.00230433	-0.656869	0.00570241	0.443301	0.0854652	0.244271	0.361902	0.143351	0.596361	0.137277	0.612172	-0.00942751	0.972358	-0.426541	0.0994371	0.224398	0.403428	0.535093	0.0326939	0.254854	0.340802	-0.480497	0.0595778	-0.466808	0.0683224
KIF20B	brown	-0.10411	0.701197	-0.135943	0.615666	-0.353021	0.179853	-0.313286	0.237392	0.388875	0.136578	0.0905066	0.738874	-0.296027	0.265605	0.723005	0.00155257	0.0668051	0.805823	0.821039	9.68e-05	-0.628811	0.00907378	0.289616	0.276584	0.417054	0.108026	-0.0936839	0.730021	0.14844	0.583246	0.292743	0.271195	0.135973	0.615588	0.0295574	0.913471	0.640699	0.00749295	-0.0917151	0.735503	-0.601385	0.0137302	-0.579607	0.0186133	-0.250165	0.350064	0.383118	0.142992
PLIN2	brown	0.398773	0.126019	-0.486044	0.0562798	-0.447004	0.0825793	-0.313156	0.237597	0.119333	0.659799	0.382408	0.143796	-0.142204	0.599335	0.487894	0.0552109	0.678204	0.00388052	0.894853	2.87e-06	-0.696496	0.00272118	0.820768	9.78e-05	0.443299	0.0854667	-0.547283	0.0282234	-0.394609	0.13039	0.146486	0.588268	-0.0392142	0.885353	0.340733	0.196553	0.343749	0.192363	0.0200029	0.941386	-0.846162	3.6e-05	-0.158266	0.558264	0.434678	0.0924656	0.672635	0.00430294
SMN2	brown	-0.140229	0.604468	-0.149398	0.58079	-0.393806	0.131245	-0.20219	0.452675	-0.134996	0.618149	-0.133466	0.622174	0.470747	0.0657158	0.683337	0.00352127	-0.0226524	0.933637	0.579002	0.0187659	0.143468	0.59606	0.498331	0.0494571	0.143588	0.595748	-0.582506	0.0178953	0.18095	0.502439	-0.143828	0.595127	0.32549	0.218626	0.425997	0.0999159	0.312549	0.238556	0.635791	0.00811676	-0.489355	0.0543768	0.0790706	0.770989	-0.0471898	0.862225	-0.0927021	0.732753
HPSE	brown	-0.291608	0.273144	0.225549	0.400956	-0.288804	0.277995	-0.445463	0.0837714	0.263704	0.323708	0.461786	0.0717538	-0.371465	0.156593	0.446301	0.0831214	0.152638	0.572516	0.653652	0.00602811	-0.581692	0.0180947	0.0935844	0.730297	0.579423	0.0186597	-0.0317902	0.90696	0.302041	0.255552	0.134078	0.620563	-0.0511632	0.85074	-0.233304	0.384515	0.639491	0.00764291	-0.202595	0.451751	-0.385113	0.140747	-0.698195	0.00262963	-0.293557	0.269802	0.244234	0.361978
PGM2	brown	0.118274	0.662652	-0.320436	0.226279	-0.498155	0.0495505	-0.335135	0.204482	0.303154	0.253717	0.559941	0.0240917	-0.24629	0.357822	0.418648	0.106548	0.628985	0.00904894	0.892561	3.32e-06	-0.783612	0.000328829	0.586014	0.0170554	0.508562	0.0442625	-0.347682	0.186989	-0.208762	0.437796	0.267659	0.316232	-0.0390161	0.885928	0.13831	0.609471	0.471851	0.0649987	-0.074145	0.784932	-0.813056	0.000128473	-0.462256	0.0714272	0.160149	0.55353	0.650127	0.00640192
LDB1	brown	0.471004	0.0655484	-0.148566	0.582923	-0.141546	0.601042	-0.0780689	0.773819	-0.604521	0.0131189	0.475618	0.0625939	-0.265398	0.320492	0.291478	0.273368	0.548016	0.0279701	0.518436	0.0396469	-0.378605	0.14816	0.644219	0.0070696	0.740474	0.00103584	-0.542716	0.0298397	-0.0475673	0.861132	-0.577529	0.0191416	-0.169193	0.531042	-0.139809	0.605562	0.363778	0.166026	-0.169642	0.529937	-0.182915	0.497731	-0.0784661	0.772696	0.565468	0.0224409	0.0967746	0.721439
MICU1	brown	-0.0872912	0.747865	0.576642	0.0193706	-0.0600579	0.825137	0.360694	0.169916	-0.320446	0.226264	-0.157433	0.560364	0.328525	0.21411	-0.640633	0.00750114	-0.273232	0.30587	-0.783615	0.000328797	0.694791	0.0028157	-0.445811	0.0835011	-0.240974	0.368621	0.0856353	0.752507	0.204258	0.447966	-0.250733	0.348934	0.116871	0.666434	-0.122933	0.650137	-0.518328	0.0396951	0.193775	0.472088	0.599146	0.0141801	0.344665	0.191103	0.0264991	0.922397	-0.517799	0.0399332
PSME2	brown	0.100931	0.709948	-0.469619	0.0664546	-0.465603	0.0691346	-0.344965	0.190692	0.143455	0.596092	0.388628	0.13685	0.0216121	0.936679	0.62556	0.00954894	0.544838	0.0290802	0.959177	4.55e-09	-0.569499	0.0212931	0.76669	0.000530502	0.403218	0.121465	-0.556432	0.0251873	-0.229585	0.392353	0.125091	0.644372	-0.0364765	0.893312	0.363597	0.166253	0.459931	0.0730522	0.206308	0.443322	-0.869954	1.19e-05	-0.205701	0.444696	0.195405	0.468295	0.520463	0.0387462
ABCC10	brown	0.159254	0.555778	-0.171174	0.526171	-0.522304	0.0379415	-0.406207	0.118468	0.152524	0.572806	0.203895	0.44879	-0.0564578	0.835481	0.640469	0.00752132	0.376857	0.150196	0.841161	4.45e-05	-0.528675	0.0352531	0.679028	0.00382091	0.448887	0.0811384	-0.526735	0.036056	-0.153087	0.571375	0.137982	0.610327	-0.0470469	0.862638	0.351686	0.18162	0.383538	0.142517	0.142084	0.599646	-0.75701	0.000685628	-0.141643	0.60079	0.180989	0.502345	0.488994	0.0545823
SCAMP2	brown	0.261095	0.328694	-0.393673	0.131387	-0.487261	0.0555746	-0.243783	0.362893	0.134151	0.620371	0.585007	0.0172934	-0.269646	0.312515	0.41411	0.110793	0.710764	0.00202677	0.894458	2.95e-06	-0.794633	0.000235375	0.713837	0.00189794	0.569346	0.0213357	-0.440277	0.0878758	-0.316584	0.232224	0.122021	0.652581	-0.158102	0.558677	0.150915	0.576911	0.442126	0.0863963	-0.118675	0.661571	-0.776969	0.000398649	-0.331971	0.209055	0.335593	0.203827	0.651242	0.00628171
SMC4	brown	-0.204454	0.447522	-0.195422	0.468257	-0.46321	0.0707684	-0.224018	0.404245	0.00536831	0.984258	0.290246	0.275494	0.0199236	0.941618	0.771566	0.000464086	0.176641	0.512838	0.89247	3.34e-06	-0.371615	0.156413	0.504013	0.0465193	0.517861	0.0399054	-0.431003	0.0955702	0.237099	0.376605	-0.0716621	0.791985	-0.00550251	0.983864	0.10531	0.697905	0.680231	0.00373529	0.245628	0.359158	-0.613276	0.0115247	-0.404369	0.120306	-0.154952	0.566638	0.122822	0.650435
FCRL1	brown	-0.284344	0.285815	-0.308594	0.244868	-0.211772	0.431067	0.0158144	0.953645	0.456877	0.0752272	-0.0706487	0.794867	-0.334869	0.204865	0.737537	0.00111116	-0.179866	0.505045	0.675702	0.00406598	-0.562591	0.0232891	0.0994916	0.713921	0.193405	0.472951	0.180106	0.504468	0.0927059	0.732742	0.318727	0.228905	-0.0648325	0.811459	-0.0246126	0.927908	0.638092	0.00781931	-0.198707	0.46066	-0.409294	0.115428	-0.487361	0.0555174	-0.469364	0.0666225	0.277138	0.29873
ZAP70	brown	-0.220713	0.411395	-0.222268	0.408022	-0.229329	0.392895	-0.177104	0.511716	-0.016261	0.952338	0.0886035	0.744192	-0.179328	0.506342	0.9564	7.16e-09	-0.0484859	0.858476	0.869426	1.22e-05	-0.423814	0.101855	0.398998	0.125786	0.517831	0.039919	-0.242429	0.365648	0.290601	0.27488	-0.139794	0.605599	-0.0588395	0.828635	-0.0211078	0.938154	0.805426	0.000166345	0.0266417	0.921981	-0.432076	0.0946559	-0.420681	0.104683	-0.275192	0.302274	0.0499911	0.854125
TOPORS	brown	-0.0777638	0.774682	-0.0130742	0.961671	-0.545962	0.0286837	-0.35734	0.174214	0.194626	0.470107	0.419218	0.106022	-0.143965	0.594772	0.524262	0.0370994	0.364919	0.164602	0.83448	5.82e-05	-0.562718	0.023251	0.425836	0.100058	0.591327	0.0158422	-0.351935	0.18129	0.155346	0.56564	0.126136	0.641586	0.270736	0.310487	0.0276699	0.918979	0.579378	0.018671	0.0604296	0.82407	-0.664038	0.00502691	-0.569141	0.021393	-0.0410645	0.879979	0.35419	0.178315
CTNNBIP1	brown	0.185754	0.490964	-0.0446225	0.869659	0.0773419	0.775875	0.65081	0.00632806	-0.123232	0.649338	-0.616997	0.0108951	0.183305	0.496799	-0.312359	0.238858	-0.390118	0.135221	-0.637161	0.00793861	0.473388	0.0640098	-0.279912	0.293718	-0.514668	0.0413633	0.242541	0.36542	-0.160075	0.553716	-0.0252671	0.925996	-0.131913	0.626268	0.0924898	0.733344	-0.502512	0.0472822	0.0206956	0.93936	0.459123	0.0736229	0.503476	0.0467909	0.0848871	0.754608	-0.24979	0.35081
PRKAB1	brown	0.337894	0.200549	-0.405845	0.118828	-0.581276	0.0181972	-0.234206	0.382626	-0.0806744	0.766463	0.320535	0.226127	0.188256	0.485038	0.455318	0.0763552	0.657318	0.00565802	0.777878	0.000388432	-0.376085	0.1511	0.891935	3.45e-06	0.369107	0.159448	-0.762042	0.000600918	-0.361749	0.168578	-0.0230431	0.932495	-0.0555679	0.838042	0.498296	0.0494758	0.187332	0.487222	0.329223	0.213079	-0.797825	0.000212866	0.107195	0.69274	0.50098	0.0480706	0.479574	0.0601401
PLAU	brown	0.387106	0.138528	-0.584084	0.0175136	-0.313014	0.237822	-0.0766542	0.777821	-0.167428	0.535399	0.569575	0.0212719	-0.0766362	0.777872	0.261135	0.328618	0.782342	0.000341326	0.718797	0.0017041	-0.544122	0.0293349	0.787513	0.000292769	0.450732	0.0797451	-0.549831	0.027351	-0.388694	0.136778	-0.125797	0.642489	-0.223645	0.405049	0.184398	0.494191	0.279015	0.295333	0.0103848	0.969552	-0.62703	0.0093318	-0.0901316	0.739921	0.533856	0.0331759	0.47028	0.0660209
EPB41L2	brown	0.137747	0.610942	-0.683035	0.00354161	-0.0787913	0.771778	0.309504	0.243406	-0.175014	0.516789	0.610942	0.011934	-0.306394	0.248424	0.185041	0.49266	0.540603	0.030611	0.547166	0.0282637	-0.559543	0.0242139	0.460283	0.0728044	0.383814	0.142206	-0.144045	0.594567	-0.291064	0.274081	-0.204167	0.448173	-0.527031	0.0359328	-0.149493	0.580546	0.413451	0.11142	-0.279318	0.294787	-0.291155	0.273923	-0.220122	0.412681	0.232133	0.386974	0.268324	0.314985
PIK3R5	brown	-0.311309	0.240525	-0.265361	0.320563	-0.0429725	0.874442	0.110813	0.682863	-0.10782	0.691029	0.259029	0.332675	-0.450357	0.0800268	0.807977	0.00015277	-0.10087	0.710115	0.741749	0.0010045	-0.508704	0.0441931	0.175599	0.515366	0.579642	0.0186045	0.0444443	0.870175	0.344445	0.191405	-0.281821	0.290299	-0.283018	0.288166	-0.371644	0.156377	0.922052	3.81e-07	-0.301763	0.256011	-0.14172	0.60059	-0.572164	0.0205593	-0.385685	0.140107	-0.0758845	0.780001
HELLS	brown	-0.150077	0.579051	-0.214663	0.424653	-0.325039	0.219301	-0.209946	0.435143	-0.0690397	0.799449	0.185382	0.491848	-0.131617	0.627049	0.915	6.85e-07	0.071063	0.793688	0.919831	4.61e-07	-0.429645	0.096735	0.490182	0.0539093	0.576974	0.0192848	-0.359093	0.171958	0.275646	0.301446	-0.166594	0.537462	-0.0265123	0.922359	0.0130667	0.961694	0.789318	0.000277227	0.0905564	0.738735	-0.509107	0.0439977	-0.421312	0.104108	-0.173366	0.520807	0.0813039	0.764688
LAP3	brown	0.222494	0.407534	-0.603777	0.0132621	-0.257382	0.335868	0.398895	0.125893	0.000814077	0.997613	0.186757	0.488585	-0.396643	0.128242	0.448842	0.0811732	0.261185	0.328521	0.607654	0.0125297	-0.630367	0.00885315	0.429376	0.0969677	0.368926	0.159668	-0.061621	0.820654	-0.222937	0.406577	-0.0173696	0.949092	-0.429529	0.096835	-0.0751253	0.782152	0.457509	0.0747731	-0.325893	0.218022	-0.346201	0.189002	-0.265622	0.320069	0.127391	0.638245	0.338345	0.199911
ERP27	brown	0.0421142	0.876932	-0.327148	0.21615	-0.327148	0.21615	-0.292682	0.2713	-0.175592	0.515383	0.274613	0.303334	-0.0262013	0.923267	0.832045	6.4e-05	0.296028	0.265603	0.941154	5.6e-08	-0.408458	0.116246	0.706289	0.00222693	0.564454	0.022737	-0.572967	0.020342	0.0772725	0.776071	-0.22779	0.396167	0.0169754	0.950246	0.177572	0.510583	0.652615	0.00613618	0.193006	0.473882	-0.614528	0.0113097	-0.215461	0.422893	0.0904666	0.738986	0.17567	0.515195
ARHGDIB	brown	0.0536309	0.843622	-0.541208	0.0303887	-0.285061	0.284549	-0.238752	0.373189	0.0154981	0.954572	0.417809	0.107324	-0.132127	0.625702	0.71021	0.0020507	0.458464	0.074091	0.971407	3.88e-10	-0.611816	0.0117794	0.706372	0.00222309	0.485211	0.0567662	-0.44333	0.0854429	-0.14178	0.600436	-0.039417	0.884763	-0.150202	0.578732	0.173379	0.520775	0.62159	0.0101558	0.0428491	0.8748	-0.711523	0.0019943	-0.284794	0.28502	0.115813	0.669296	0.39709	0.127773
TMEM273	brown	0.106018	0.695961	-0.368034	0.160758	-0.345294	0.190241	-0.200665	0.456162	0.0868242	0.749174	0.486765	0.0558614	-0.40167	0.123038	0.636055	0.00808212	0.472315	0.0646986	0.945198	3.44e-08	-0.795736	0.000227387	0.574078	0.0200446	0.645073	0.00696976	-0.290051	0.275831	-0.0696248	0.797782	0.00966811	0.971652	-0.124542	0.645835	-0.0411759	0.879655	0.686624	0.00330567	-0.221667	0.409325	-0.628592	0.0091052	-0.499036	0.0490855	0.0917567	0.735387	0.465962	0.0688918
PCNA	brown	-0.209603	0.435911	-0.117786	0.663966	-0.368492	0.160197	-0.209806	0.435457	-0.0778321	0.774489	0.169588	0.530068	-0.0661566	0.807675	0.880088	6.92e-06	0.0215605	0.93683	0.874156	9.55e-06	-0.348117	0.186401	0.440819	0.0874397	0.564125	0.0228338	-0.367487	0.161428	0.339393	0.198432	-0.175735	0.515035	0.0507371	0.851971	0.0126022	0.963054	0.767333	0.00052132	0.155372	0.565574	-0.481628	0.058894	-0.421808	0.103659	-0.211075	0.432622	0.0171685	0.949681
VMAC	brown	0.350258	0.183524	-0.371831	0.156153	-0.524221	0.0371169	-0.185001	0.492755	0.109676	0.685962	0.284144	0.28617	-0.242776	0.364941	0.57975	0.0185774	0.528233	0.0354349	0.890592	3.75e-06	-0.720523	0.00164054	0.713485	0.00191236	0.553915	0.0259963	-0.452482	0.0784389	-0.203425	0.44986	0.125199	0.644082	-0.00785247	0.976975	0.191617	0.477132	0.455808	0.0759991	-0.0593912	0.827051	-0.759884	0.000636117	-0.324122	0.22068	0.314009	0.236253	0.582062	0.018004
CAPS	brown	0.279255	0.2949	-0.257392	0.335849	-0.453123	0.0779643	-0.180469	0.503595	-0.0629917	0.816727	0.767219	0.000522941	-0.256854	0.336896	0.164355	0.543021	0.800809	0.000193464	0.715448	0.0018331	-0.685588	0.00337241	0.653365	0.00605785	0.620535	0.010322	-0.461425	0.0720048	-0.30524	0.2503	-0.0559428	0.836963	-0.267144	0.317201	0.0321322	0.905963	0.338839	0.199213	-0.152575	0.572676	-0.599371	0.0141344	-0.268164	0.315286	0.448868	0.081153	0.533444	0.0333375
DNASE2	brown	-0.0479988	0.859884	-0.343377	0.192877	-0.275031	0.302569	-0.0879914	0.745905	0.00947983	0.972204	0.578807	0.0188153	-0.452742	0.0782458	0.618853	0.0105913	0.392939	0.132173	0.90881	1.1e-06	-0.769032	0.000497683	0.460697	0.0725136	0.688129	0.00321051	-0.18748	0.486872	0.0385878	0.887173	-0.1002	0.711964	-0.230466	0.390488	-0.203378	0.449966	0.789729	0.00027379	-0.290933	0.274308	-0.492399	0.0526694	-0.584665	0.0173748	-0.0316345	0.907413	0.325307	0.218899
FLYWCH1	brown	0.143966	0.594771	0.444116	0.0848241	0.301807	0.255938	0.186623	0.488901	-0.14374	0.595354	-0.552823	0.0263535	0.200369	0.456842	-0.580318	0.0184354	-0.429277	0.0970527	-0.907438	1.22e-06	0.644514	0.00703498	-0.485491	0.0566025	-0.488467	0.0548827	0.255771	0.339008	0.0106382	0.968809	-0.052975	0.845513	0.134437	0.619619	0.00366676	0.989247	-0.680454	0.00371955	0.0336587	0.901515	0.64759	0.00668219	0.517561	0.0400408	0.0743388	0.784382	-0.360019	0.170775
KATNIP	brown	0.556165	0.0252719	-0.149652	0.580139	-0.249857	0.350676	-0.145158	0.591691	-0.406359	0.118317	0.345272	0.190271	-0.310754	0.241409	0.360343	0.170362	0.517184	0.0402113	0.588118	0.0165667	-0.493059	0.0523048	0.665875	0.00486454	0.695303	0.00278704	-0.516501	0.0405214	-0.103522	0.702814	-0.346975	0.187948	-0.14733	0.586096	-0.0354669	0.89625	0.340682	0.196624	-0.182251	0.49932	-0.335725	0.203637	-0.127848	0.637031	0.561478	0.0236234	0.272706	0.30684
PEX11A	brown	0.654058	0.0059862	0.321664	0.224403	0.0576893	0.83194	0.0284967	0.916566	-0.00539748	0.984172	-0.514207	0.0415773	-0.0495215	0.855482	-0.492783	0.0524572	-0.0713469	0.792881	-0.59309	0.0154548	0.199153	0.459633	-0.158663	0.557266	-0.241462	0.367623	0.0790717	0.770986	-0.185487	0.491598	0.166193	0.538457	0.315623	0.233723	0.0962306	0.722947	-0.642131	0.00731839	-0.129	0.633973	0.265058	0.321138	0.332049	0.208941	0.443361	0.0854182	0.105479	0.69744
CCRL2	brown	0.0491478	0.856562	-0.337602	0.200962	-0.38341	0.142662	-0.306396	0.24842	-0.0991965	0.714736	0.821317	9.58e-05	0.1562	0.563478	0.0999399	0.712682	0.793514	0.000243721	0.655428	0.00584647	-0.350105	0.183729	0.652566	0.00614136	0.38842	0.137078	-0.599372	0.0141342	-0.231206	0.388926	-0.0809015	0.765822	-0.171958	0.52425	0.216611	0.42036	0.238216	0.374295	0.269792	0.312242	-0.660471	0.00535448	-0.123007	0.649941	0.340245	0.197236	0.350142	0.183679
SPC24	brown	-0.156866	0.561797	-0.215687	0.422395	-0.135784	0.616082	-0.244007	0.362437	-0.0540973	0.842278	-0.0163721	0.952013	-0.10363	0.702516	0.926443	2.57e-07	-0.100687	0.710622	0.798079	0.000211151	-0.313109	0.237672	0.381637	0.144674	0.411808	0.112992	-0.253257	0.343941	0.289578	0.276651	-0.146632	0.587891	0.0981783	0.717552	0.0345533	0.89891	0.73237	0.00125447	0.088144	0.745478	-0.396839	0.128036	-0.337537	0.201056	-0.235209	0.380533	0.00901474	0.973568
SLC25A17	brown	0.672985	0.00427541	0.0456153	0.866783	0.450245	0.0801114	-0.0931849	0.731409	-0.150262	0.57858	-0.384403	0.141543	-0.20493	0.446442	-0.336066	0.20315	0.0159785	0.953165	-0.444703	0.0843644	0.063975	0.813912	-0.0681199	0.802071	-0.180722	0.502987	0.119732	0.658726	-0.245026	0.360374	-0.0237439	0.930447	0.283936	0.286538	-0.0223221	0.934603	-0.4283	0.0978997	-0.315124	0.234503	0.316416	0.232485	0.287549	0.280182	0.477543	0.0613912	0.100438	0.711308
ADCY7	brown	-0.350347	0.183404	-0.416092	0.108925	-0.141075	0.602267	0.106588	0.694401	-0.0253554	0.925738	0.541803	0.0301712	-0.340761	0.196513	0.625239	0.00959693	0.178022	0.509493	0.788771	0.000281862	-0.572188	0.0205528	0.272763	0.306734	0.541614	0.0302403	-0.0348236	0.898123	0.176984	0.512007	-0.179605	0.505675	-0.394547	0.130457	-0.288868	0.277883	0.838308	5e-05	-0.210666	0.433534	-0.317158	0.231332	-0.578714	0.0188391	-0.299063	0.260499	0.0714186	0.792677
GTF2IRD1	brown	-0.139522	0.606309	0.267392	0.316734	0.0227959	0.933218	0.492977	0.0523499	-0.263266	0.324541	-0.304951	0.250772	0.401634	0.123075	-0.477059	0.061692	-0.325898	0.218014	-0.719444	0.00168005	0.696421	0.00272529	-0.388266	0.137247	-0.390338	0.134981	0.129342	0.633066	0.109802	0.685618	-0.204793	0.446751	-0.0960995	0.723311	-0.0260897	0.923593	-0.48624	0.0561659	0.237199	0.376398	0.545089	0.0289914	0.402687	0.122003	-0.0354387	0.896333	-0.49952	0.0488314
THEMIS2	brown	-0.101622	0.708042	-0.373066	0.154675	-0.328398	0.214297	-0.301517	0.256418	0.157679	0.559743	0.576989	0.0192808	-0.241961	0.366603	0.611896	0.0117654	0.467488	0.067867	0.9532	1.16e-08	-0.706126	0.00223452	0.544695	0.0291309	0.552644	0.0264124	-0.308936	0.244318	-0.047104	0.862473	0.0628062	0.817258	-0.157342	0.560593	0.0298883	0.912505	0.678114	0.00388707	-0.0617576	0.820262	-0.691151	0.00302622	-0.489976	0.0540252	-0.0290905	0.914833	0.427749	0.0983793
RPA2	brown	-0.335446	0.204037	-0.135354	0.61721	-0.392652	0.132481	-0.225445	0.401178	-0.137785	0.610842	0.234526	0.381959	0.440421	0.0877595	0.551735	0.0267128	0.115051	0.671357	0.627663	0.00923942	0.0746262	0.783567	0.443935	0.0849664	0.237966	0.37481	-0.546723	0.0284179	0.231593	0.38811	-0.179248	0.506533	0.138399	0.609238	0.280188	0.293221	0.41523	0.109735	0.602416	0.0135267	-0.499417	0.0488853	-0.0922425	0.734033	-0.131928	0.626226	-0.114201	0.673658
TLR4	brown	0.368292	0.160442	-0.426818	0.0991937	-0.464437	0.0699269	-0.31139	0.240396	-0.0407719	0.880828	0.618126	0.0107096	-0.0523781	0.847235	0.309377	0.24361	0.836238	5.43e-05	0.830784	6.72e-05	-0.608307	0.0124096	0.835751	5.54e-05	0.518576	0.0395844	-0.644388	0.00704977	-0.3547	0.177647	-0.000526687	0.998455	-0.0721854	0.790497	0.271778	0.308554	0.297629	0.262903	0.0902039	0.739719	-0.794814	0.00023405	-0.157564	0.560034	0.520532	0.0387158	0.582036	0.0180103
DHPS	brown	0.0586103	0.829293	0.48901	0.0545732	0.254662	0.341179	0.187165	0.487617	-0.383549	0.142504	-0.373525	0.154128	0.330347	0.211427	-0.56272	0.0232504	-0.357064	0.174571	-0.8558	2.35e-05	0.772556	0.000451471	-0.406207	0.118469	-0.368778	0.159849	0.0838004	0.757661	0.127615	0.63765	-0.300921	0.257405	0.176589	0.512963	-0.0321923	0.905788	-0.599338	0.014141	0.179651	0.505562	0.676786	0.00398473	0.542259	0.0300053	0.104037	0.701399	-0.535188	0.0326569
MOB1A	brown	0.0439375	0.871644	-0.260535	0.329771	-0.416693	0.108362	-0.315598	0.233761	0.0485236	0.858367	0.352536	0.180494	-0.213624	0.426953	0.761454	0.000610349	0.362248	0.167949	0.976219	1.08e-10	-0.634837	0.00824262	0.606697	0.0127075	0.637636	0.00787758	-0.418757	0.106447	0.084325	0.756187	-0.0131196	0.961538	0.0155255	0.954492	0.0610079	0.822412	0.693139	0.00290974	0.0067451	0.980221	-0.681849	0.0036225	-0.473681	0.0638221	0.0345368	0.898958	0.355377	0.176763
POU2AF1	brown	-0.201931	0.453265	-0.167172	0.536032	-0.222229	0.408108	-0.2183	0.416657	-0.0349152	0.897856	-0.0240846	0.929451	-0.111035	0.68226	0.979666	3.65e-11	-0.125944	0.642098	0.827794	7.54e-05	-0.329212	0.213095	0.386104	0.139641	0.469842	0.0663082	-0.270075	0.311715	0.336625	0.202352	-0.143575	0.595783	0.0285986	0.916268	0.029248	0.914373	0.76265	0.000591279	0.103685	0.702366	-0.413552	0.111324	-0.364138	0.165577	-0.282073	0.289849	-0.00186587	0.994528
NEDD9	brown	0.235509	0.379907	-0.145254	0.591442	-0.475904	0.0624146	-0.412489	0.112339	0.179921	0.504913	0.734899	0.00118254	-0.192832	0.474289	0.0761492	0.779251	0.816483	0.00011397	0.681018	0.00368008	-0.678827	0.00383542	0.572702	0.0204137	0.503537	0.0467601	-0.430305	0.0961673	-0.318249	0.229643	0.17799	0.509571	0.0514123	0.850021	0.134267	0.620067	0.23684	0.377142	-0.0756158	0.780762	-0.706006	0.00224013	-0.303928	0.252445	0.384163	0.141813	0.650144	0.00640004
RBM6	brown	-0.0051835	0.9848	0.0825385	0.761211	-0.59416	0.0152233	-0.251807	0.346804	-0.0217552	0.936261	0.525231	0.0366878	-0.295068	0.26723	0.560204	0.024011	0.390432	0.134879	0.859535	1.98e-05	-0.617778	0.0107665	0.462866	0.071005	0.816728	0.000112985	-0.393541	0.131528	0.234815	0.381356	-0.0964683	0.722288	0.0950587	0.726199	-0.133861	0.621134	0.683294	0.00352413	-0.0747013	0.783354	-0.544579	0.0291721	-0.599058	0.0141979	0.0315641	0.907619	0.267895	0.315789
STAT6	brown	0.346662	0.188374	-0.554063	0.0259482	-0.267734	0.316091	-0.413102	0.111753	0.0946531	0.727326	0.500945	0.0480891	-0.137115	0.612595	0.429754	0.0966412	0.744751	0.000933692	0.871717	1.08e-05	-0.691068	0.00303118	0.808495	0.000150132	0.415725	0.109269	-0.524498	0.0369988	-0.417993	0.107153	0.109924	0.685285	-0.121578	0.653767	0.305695	0.249559	0.343037	0.193347	0.0046585	0.986339	-0.81633	0.000114586	-0.157997	0.558941	0.428889	0.0973888	0.657978	0.00559334
UTP4	brown	0.127992	0.636649	-0.034338	0.899537	-0.40116	0.123559	-0.496078	0.0506598	-0.175395	0.515863	-0.0358169	0.895232	0.422108	0.103388	0.592688	0.0155425	0.200031	0.457617	0.603455	0.0133242	0.0588987	0.828465	0.661774	0.00523289	0.232079	0.387088	-0.759649	0.000640048	0.0356495	0.895719	-0.139364	0.60672	0.328156	0.214655	0.527702	0.035654	0.186896	0.488256	0.607377	0.0125809	-0.587253	0.0167662	0.188706	0.483974	0.233083	0.384978	0.0855847	0.752649
CD180	brown	-0.362144	0.168079	-0.299301	0.260102	-0.278289	0.296643	-0.0795092	0.76975	0.231656	0.387978	0.518346	0.0396875	-0.320507	0.22617	0.58975	0.0161951	0.19813	0.46199	0.833034	6.16e-05	-0.644917	0.00698798	0.242788	0.364916	0.48911	0.0545158	-0.0240061	0.92968	0.154087	0.568833	0.0822732	0.761957	-0.213348	0.427566	-0.18278	0.498053	0.781923	0.000345538	-0.160959	0.551499	-0.486814	0.055833	-0.658775	0.00551614	-0.346598	0.188461	0.241134	0.368294
MYO1G	brown	-0.120291	0.657222	-0.34225	0.194439	-0.326655	0.216884	-0.332114	0.208848	0.0832171	0.759301	0.640241	0.00754957	-0.180375	0.503821	0.578227	0.0189629	0.493664	0.051972	0.941815	5.19e-08	-0.63878	0.00773218	0.562926	0.0231889	0.561139	0.0237261	-0.371292	0.156802	-0.0256622	0.924842	-0.00740774	0.978278	-0.167318	0.535671	0.0394626	0.884631	0.666699	0.0047931	0.00365516	0.989281	-0.678303	0.00387327	-0.450428	0.0799735	-0.00582026	0.982933	0.371442	0.156621
RIPK1	brown	0.234178	0.382685	-0.513342	0.0419802	-0.472834	0.0643649	-0.305037	0.250631	0.289697	0.276445	0.423115	0.102481	-0.118398	0.662318	0.462621	0.0711747	0.658856	0.00550829	0.901451	1.86e-06	-0.729218	0.00134906	0.737688	0.00110717	0.370361	0.157925	-0.449805	0.0804433	-0.39747	0.127376	0.288925	0.277784	-0.0714638	0.792548	0.343937	0.192105	0.355119	0.177098	0.0340564	0.900357	-0.897296	2.45e-06	-0.240789	0.369	0.289995	0.275928	0.716012	0.00181085
TTC7B	brown	0.200562	0.456399	0.216571	0.42045	0.494267	0.051642	0.108563	0.688998	-0.345559	0.189879	-0.334351	0.205609	0.26889	0.313925	-0.608943	0.0122934	-0.224664	0.402856	-0.843667	4.01e-05	0.674676	0.00414407	-0.340041	0.197522	-0.48859	0.0548124	0.130319	0.630481	-0.0678769	0.802765	-0.233041	0.385067	0.0499841	0.854145	0.0131386	0.961483	-0.647076	0.00674008	0.0899234	0.740502	0.62556	0.00954907	0.588578	0.0164613	0.220883	0.411025	-0.392552	0.132587
KCNE4	brown	0.0209799	0.938528	-0.222449	0.407632	-0.236963	0.376887	-0.026771	0.921603	-0.0638616	0.814237	-0.263551	0.324	-0.131075	0.628481	0.92369	3.3e-07	-0.18033	0.50393	0.683224	0.00352888	-0.281625	0.290649	0.389258	0.136159	0.367657	0.16122	-0.24096	0.36865	0.221004	0.410762	-0.121361	0.654351	0.114721	0.672249	0.0899678	0.740378	0.59826	0.0143612	0.0528179	0.845966	-0.334722	0.205075	-0.201909	0.453317	-0.142622	0.598249	0.0272538	0.920194
DOCK11	brown	0.31575	0.233524	0.0378079	0.88944	-0.584487	0.0174173	-0.506981	0.0450372	0.125008	0.644592	0.277796	0.297536	-0.195077	0.469059	0.530182	0.034639	0.47877	0.0606329	0.82717	7.72e-05	-0.615095	0.0112135	0.615653	0.0111193	0.628809	0.00907408	-0.518909	0.0394351	-0.00839217	0.975392	0.135036	0.618044	0.290513	0.275032	0.180779	0.50285	0.414993	0.109958	0.0253413	0.925779	-0.731601	0.00127702	-0.376659	0.150427	0.279491	0.294475	0.522795	0.0377288
PRDM11	brown	0.0822223	0.762101	0.00973912	0.971444	-0.300935	0.257382	-0.263085	0.324887	-0.173469	0.520555	-0.0888488	0.743506	-0.147187	0.586463	0.881564	6.37e-06	-0.0132822	0.961062	0.741008	0.00102261	-0.319931	0.227052	0.46996	0.0662304	0.586154	0.0170227	-0.401924	0.122779	0.286625	0.2818	-0.234111	0.382826	0.199077	0.459809	0.0384638	0.887533	0.622996	0.00993746	0.0486942	0.857873	-0.363411	0.166486	-0.274203	0.304086	0.000304178	0.999108	0.0461973	0.865097
CD3D	brown	-0.206854	0.442091	-0.286883	0.281347	-0.293024	0.270715	-0.295634	0.266269	0.0482389	0.85919	0.18474	0.493376	-0.0474978	0.861334	0.896914	2.52e-06	0.105611	0.697078	0.920487	4.36e-07	-0.420995	0.104397	0.508184	0.0444466	0.457668	0.0746591	-0.361739	0.168591	0.174115	0.518979	-0.0523714	0.847254	-0.0475498	0.861183	0.131191	0.628174	0.720166	0.00165353	0.162972	0.546467	-0.594117	0.0152325	-0.354564	0.177825	-0.193199	0.473433	0.160374	0.552966
CD3G	brown	-0.217961	0.4174	-0.270399	0.311113	-0.302669	0.254515	-0.295206	0.266996	0.0622376	0.818887	0.198859	0.46031	-0.064529	0.812327	0.889666	3.97e-06	0.108267	0.689808	0.92386	3.25e-07	-0.436748	0.0907494	0.493542	0.052039	0.470238	0.0660485	-0.347577	0.187132	0.18241	0.498937	-0.0443922	0.870326	-0.0296923	0.913077	0.112908	0.677166	0.731599	0.00127708	0.145562	0.590648	-0.592475	0.0155891	-0.380806	0.145624	-0.204192	0.448115	0.166077	0.538743
CD53	brown	-0.13327	0.62269	-0.359849	0.170992	-0.330686	0.210931	-0.143562	0.595816	0.15989	0.55418	0.504131	0.0464594	-0.360962	0.169575	0.664307	0.00500287	0.344366	0.191514	0.93976	6.58e-08	-0.747317	0.00087649	0.44533	0.0838751	0.591052	0.0159033	-0.180004	0.504712	0.0368486	0.89223	0.044172	0.870964	-0.162526	0.547581	-0.098133	0.717677	0.769284	0.000494265	-0.184943	0.492893	-0.593843	0.0152916	-0.591359	0.0158351	-0.125356	0.643664	0.370133	0.158201
BOLA-DOA	brown	-0.276895	0.299171	-0.240045	0.370528	-0.291751	0.272899	0.0175209	0.94865	-0.0432422	0.87366	0.131279	0.627943	-0.203946	0.448675	0.907078	1.25e-06	-0.0673874	0.804161	0.835	5.7e-05	-0.42341	0.102216	0.345853	0.189476	0.541532	0.0302699	-0.183853	0.495491	0.315734	0.23355	-0.176828	0.512384	-0.11653	0.667356	-0.105473	0.697455	0.829107	7.17e-05	-0.0144321	0.957694	-0.369329	0.159178	-0.463911	0.0702869	-0.318104	0.229866	-0.00427196	0.987472
GNB2	brown	0.428563	0.0976712	-0.63004	0.00889915	-0.0385192	0.887372	-0.150451	0.578096	-0.0889661	0.743178	0.338647	0.199483	-0.149591	0.580296	0.290357	0.275302	0.607236	0.0126071	0.584924	0.0173132	-0.5218	0.0381603	0.73125	0.00128745	0.248301	0.353783	-0.413361	0.111505	-0.566457	0.0221549	-0.0618457	0.82001	-0.349511	0.184524	0.281122	0.291548	0.156935	0.561622	-0.106262	0.695295	-0.51169	0.0427587	0.158022	0.558879	0.511664	0.0427712	0.512733	0.0422662
DCAF1	brown	0.00767785	0.977486	-0.202192	0.452671	-0.490126	0.0539406	-0.54282	0.0298022	0.143069	0.597093	0.423735	0.101925	0.127611	0.637662	0.533045	0.0334946	0.504044	0.0465036	0.864248	1.58e-05	-0.425919	0.0999846	0.676025	0.00404162	0.416074	0.108941	-0.609815	0.0121357	-0.0762242	0.779039	0.125794	0.642496	0.0740825	0.78511	0.366149	0.163078	0.390786	0.134495	0.340271	0.197199	-0.836616	5.35e-05	-0.215443	0.422932	0.135213	0.617579	0.424505	0.101238
S100A9	brown	0.567339	0.0219023	-0.353016	0.179859	-0.365553	0.163816	-0.32458	0.21999	-0.0182533	0.946506	0.52246	0.0378736	-0.308644	0.244787	0.280247	0.293116	0.803316	0.000178319	0.766021	0.000540197	-0.748098	0.000859643	0.768245	0.000508527	0.581982	0.0180235	-0.515156	0.0411381	-0.378281	0.148537	0.0295795	0.913406	0.00886407	0.974009	0.152407	0.573105	0.287651	0.280004	-0.171723	0.524827	-0.690199	0.00308332	-0.210452	0.434012	0.592095	0.0156726	0.66515	0.00492816
GIT2	brown	0.251205	0.347998	-0.21348	0.427272	-0.609265	0.0122349	-0.230247	0.390951	-0.191891	0.476489	0.430416	0.0960726	-0.0367652	0.892473	0.600029	0.0140013	0.553059	0.0262759	0.905992	1.35e-06	-0.49341	0.0521115	0.812083	0.000132859	0.673656	0.00422288	-0.703059	0.00238115	-0.0676175	0.803505	-0.183387	0.496603	-0.0185037	0.945773	0.213683	0.426821	0.486626	0.0559419	0.168173	0.533558	-0.702689	0.00239938	-0.188487	0.484492	0.358543	0.172665	0.3433	0.192984
TNFRSF25	brown	0.468307	0.0673218	-0.414932	0.110016	0.135008	0.618119	-0.163124	0.546088	-0.336892	0.201972	0.233691	0.383704	-0.249228	0.351931	0.327169	0.216119	0.404135	0.12054	0.449234	0.080875	-0.376528	0.150581	0.582011	0.0180163	0.359826	0.171022	-0.362439	0.167708	-0.280649	0.292396	-0.301221	0.256908	-0.175402	0.515845	0.0676744	0.803342	0.237084	0.376637	-0.178018	0.509504	-0.235918	0.379057	0.108211	0.689961	0.465479	0.0692187	0.240633	0.36932
FDXR	brown	-0.204737	0.446878	-0.0665433	0.806571	0.193326	0.473136	-0.256594	0.337401	0.0705579	0.795126	-0.237447	0.375884	-0.0156904	0.954009	0.517129	0.0402363	-0.324298	0.220415	0.254543	0.341411	-0.0275908	0.91921	0.0844005	0.755974	-0.0274947	0.91949	-0.00654001	0.980822	0.0654341	0.809739	-0.00990855	0.970948	-0.0856181	0.752556	0.1423	0.599085	0.257747	0.335158	0.0525299	0.846797	-0.0798003	0.768929	0.089066	0.742898	-0.274623	0.303315	-0.0512564	0.850471
SIRPB2	brown	-0.147923	0.584573	-0.454746	0.0767723	-0.344841	0.190861	0.0851895	0.753759	0.298221	0.261909	0.451959	0.0788272	-0.371625	0.156401	0.483765	0.0576181	0.310839	0.241273	0.794747	0.000234544	-0.743039	0.000973545	0.311974	0.239468	0.416991	0.108085	-0.00300953	0.991174	-0.069083	0.799326	0.192067	0.476078	-0.168001	0.533983	-0.112302	0.678814	0.648058	0.00662972	-0.250463	0.34947	-0.541236	0.0303782	-0.583038	0.0177661	-0.168956	0.531625	0.416563	0.108484
ESCO2	brown	-0.129175	0.633511	-0.122073	0.652441	-0.326876	0.216555	-0.231231	0.388873	-0.00780806	0.977105	-0.0173115	0.949262	-0.0683984	0.801277	0.902873	1.69e-06	-0.0753752	0.781444	0.815604	0.000117553	-0.31703	0.23153	0.410648	0.114111	0.446346	0.0830864	-0.321358	0.22487	0.293035	0.270695	-0.0856063	0.752589	0.110536	0.683618	0.0922946	0.733888	0.689077	0.00315179	0.151401	0.575669	-0.472192	0.0647782	-0.33729	0.201406	-0.207611	0.440385	0.053841	0.843017
LAMP3	brown	-0.210199	0.434576	0.00108356	0.996822	-0.360091	0.170683	-0.376742	0.150331	-0.0664507	0.806835	0.673798	0.00421186	-0.220608	0.411623	0.55921	0.0243169	0.388578	0.136905	0.858913	2.04e-05	-0.538721	0.0313106	0.418765	0.10644	0.743575	0.000960929	-0.362134	0.168093	0.261316	0.32827	-0.180421	0.503709	-0.00453807	0.986692	-0.162975	0.54646	0.746798	0.000887822	-0.0226237	0.933721	-0.49403	0.0517712	-0.582368	0.0179289	-0.0848031	0.754844	0.163551	0.545024
PSMA1	brown	0.163273	0.545716	-0.224483	0.403245	-0.471107	0.0654815	-0.467058	0.0681546	-0.124161	0.646855	0.19985	0.458033	0.374696	0.152738	0.548989	0.0276369	0.426629	0.0993597	0.750048	0.000818774	-0.12349	0.648647	0.790554	0.000266984	0.28424	0.285999	-0.802207	0.000184893	-0.118043	0.663273	-0.0789104	0.771441	0.247817	0.354754	0.543986	0.0293833	0.234962	0.381049	0.559576	0.0242039	-0.750704	0.000805381	0.122604	0.651018	0.318637	0.229043	0.255714	0.339119
CARD9	brown	0.0444959	0.870026	-0.4681	0.067459	-0.33996	0.197635	0.0216648	0.936525	0.0402935	0.882217	0.449109	0.08097	-0.356093	0.17583	0.608591	0.0123577	0.390061	0.135283	0.870293	1.17e-05	-0.72107	0.00162083	0.552555	0.0264414	0.541253	0.0303721	-0.242093	0.366332	-0.152237	0.573537	-0.0330145	0.903392	-0.387654	0.137922	-0.0158196	0.95363	0.641196	0.00743209	-0.214604	0.424783	-0.550865	0.0270031	-0.3654	0.164006	0.0645112	0.812378	0.398943	0.125843
P4HA3	brown	-0.228343	0.39499	0.290918	0.274333	0.160561	0.552498	0.265257	0.32076	0.101271	0.709009	-0.45175	0.0789833	0.379485	0.147142	-0.517399	0.0401138	-0.481351	0.0590613	-0.803193	0.000179037	0.670301	0.00449063	-0.557227	0.0249358	-0.669265	0.00457602	0.330784	0.210787	0.0230792	0.93239	0.161756	0.549506	-0.099379	0.714232	0.111775	0.680246	-0.602623	0.0134862	0.235167	0.38062	0.468886	0.0669379	0.431642	0.0950251	-0.219516	0.414001	-0.344212	0.191726
KPNB1	brown	-0.0298097	0.912735	-0.264937	0.321366	-0.320492	0.226193	-0.134243	0.620128	-0.373484	0.154177	0.329829	0.212188	-0.00819868	0.97596	0.801336	0.000190194	0.231293	0.388742	0.869134	1.24e-05	-0.286062	0.282787	0.635179	0.00819725	0.6341	0.00834085	-0.566636	0.0221036	0.230611	0.390182	-0.432687	0.0941383	-0.103344	0.703304	0.0338979	0.900818	0.709651	0.0020751	0.203585	0.449497	-0.448629	0.0813348	-0.241227	0.368104	0.0496984	0.854971	-0.0383802	0.887776
CBY1	brown	-0.0943105	0.728278	0.0490915	0.856725	0.460684	0.0725227	0.452294	0.0785781	0.0256249	0.924951	0.209778	0.435519	-0.492112	0.0528291	-0.611051	0.0119146	-0.0989424	0.715438	-0.547257	0.0282322	-0.0978024	0.718592	-0.603718	0.0132734	-0.109006	0.687791	0.697838	0.00264866	-0.0406716	0.881119	-0.0309304	0.909466	-0.289908	0.276079	-0.610721	0.0119733	-0.103656	0.702446	-0.677557	0.00392776	0.630126	0.00888707	-0.194445	0.470528	-0.148756	0.582434	-0.119961	0.658109
NUP93	brown	0.0089506	0.973756	0.0964166	0.722431	-0.677747	0.00391387	-0.233519	0.384064	-0.00658187	0.9807	-0.135139	0.617775	0.383911	0.142097	0.563708	0.0229567	0.0656246	0.809195	0.531683	0.0340354	0.0334881	0.902012	0.500641	0.0482463	0.20087	0.455693	-0.604595	0.0131048	0.0760329	0.77958	0.0180094	0.947219	0.306094	0.248911	0.483478	0.057788	0.165637	0.539836	0.546626	0.0284518	-0.552699	0.026394	0.107149	0.692865	0.0799146	0.768606	0.107099	0.693001
PTPN1	brown	-0.363276	0.166656	-0.227862	0.396013	-0.328741	0.21379	-0.110591	0.683469	-0.18319	0.497073	0.36926	0.159261	0.072103	0.790731	0.772297	0.000454754	0.107112	0.692968	0.83474	5.76e-05	-0.23737	0.376045	0.456863	0.0752375	0.512735	0.0422652	-0.41443	0.110491	0.294031	0.268994	-0.297156	0.263699	-0.12003	0.657924	0.0158457	0.953554	0.745042	0.000927069	0.261906	0.32714	-0.444999	0.0841329	-0.331728	0.20941	-0.224452	0.403311	-0.087134	0.748306
HLF	brown	-0.286216	0.282518	0.252076	0.346272	0.436114	0.0912721	0.0946198	0.727419	0.19715	0.464254	-0.202769	0.451354	0.23635	0.378159	-0.727325	0.00140861	-0.331063	0.21038	-0.867183	1.37e-05	0.55171	0.0267211	-0.687789	0.00323184	-0.677834	0.00390746	0.495601	0.0509171	-0.0102146	0.970051	0.216035	0.421627	-0.0608858	0.822762	-0.0579818	0.831099	-0.596686	0.0146876	0.0511994	0.850636	0.531802	0.0339879	0.272074	0.308007	-0.255915	0.338727	-0.275093	0.302456
GLI1	brown	-0.0114276	0.966496	-0.0697122	0.797533	-0.300282	0.258467	-0.35033	0.183427	0.479901	0.0599404	-0.0951454	0.725959	-0.363858	0.165927	0.710854	0.00202289	-0.0139051	0.959237	0.717693	0.00174578	-0.649222	0.00650079	0.228867	0.393877	0.33656	0.202445	-0.000397849	0.998833	0.0808182	0.766057	0.400473	0.124264	0.114648	0.672449	0.0630985	0.816421	0.533427	0.0333442	-0.188085	0.485441	-0.550397	0.0271601	-0.515754	0.040863	-0.223698	0.404936	0.461257	0.072122
IRF3	brown	0.275979	0.300838	-0.444199	0.0847588	-0.333518	0.206811	-0.200512	0.456512	0.165775	0.539494	0.450086	0.0802309	-0.43151	0.0951373	0.5179	0.0398876	0.569146	0.0213917	0.890504	3.77e-06	-0.865636	1.48e-05	0.630992	0.0087657	0.559895	0.0241058	-0.285399	0.283955	-0.282772	0.288604	0.127202	0.638748	-0.168177	0.533547	0.0554369	0.83842	0.531067	0.0342823	-0.282535	0.289025	-0.682653	0.00356754	-0.392558	0.132581	0.249285	0.351817	0.634446	0.00829467
TANK	brown	-0.396991	0.127877	-0.184473	0.494012	-0.0802863	0.767557	0.0632531	0.815978	-0.432889	0.0939673	0.264482	0.322229	0.0143173	0.95803	0.752587	0.000767954	-0.111634	0.68063	0.638814	0.00772781	-0.0480729	0.85967	0.259021	0.332691	0.503092	0.0469863	-0.264458	0.322274	0.516527	0.0405098	-0.554963	0.0256569	-0.0538955	0.842859	-0.223593	0.40516	0.80366	0.000176318	0.172396	0.523178	-0.0991801	0.714781	-0.343646	0.192506	-0.32232	0.223406	-0.406058	0.118617
SYNCRIP	brown	-0.0665925	0.80643	-0.348612	0.185734	-0.402955	0.121732	-0.287432	0.280387	-0.0466738	0.863718	0.294331	0.268483	0.0761868	0.779145	0.781747	0.00034732	0.305107	0.250518	0.936642	9.29e-08	-0.377772	0.149128	0.657482	0.00564188	0.473072	0.0642118	-0.545371	0.0288916	0.0848923	0.754593	-0.0986043	0.716373	0.0540795	0.842329	0.227717	0.396323	0.619223	0.0105317	0.291489	0.273349	-0.691903	0.00298171	-0.267571	0.316396	0.00609274	0.982134	0.203063	0.450683
FIBIN	brown	-0.463416	0.0706265	0.203283	0.450182	0.332185	0.208744	0.453305	0.0778304	-0.0160954	0.952823	0.230289	0.390862	-0.034424	0.899287	-0.705127	0.00228148	-0.225362	0.401357	-0.68754	0.00324747	0.328255	0.214509	-0.713635	0.00190619	-0.296157	0.265385	0.57957	0.0186228	0.1471	0.586688	-0.0789129	0.771434	-0.245439	0.359539	-0.471866	0.0649888	-0.21697	0.419572	-0.218463	0.416299	0.652131	0.00618715	-0.0668018	0.805833	-0.351368	0.182044	-0.40881	0.115901
IL10	brown	-0.0689267	0.799771	-0.305037	0.250632	-0.323145	0.222156	-0.227744	0.396266	0.095611	0.724666	0.371454	0.156606	-0.329474	0.21271	0.787261	0.000294996	0.27244	0.30733	0.971178	4.11e-10	-0.692597	0.00294113	0.498084	0.0495882	0.62294	0.00994602	-0.260717	0.329421	0.106259	0.695301	-0.0113476	0.96673	-0.0832973	0.759076	-0.050335	0.853132	0.787483	0.000293036	-0.123493	0.648639	-0.596994	0.0146232	-0.547269	0.0282281	-0.102835	0.704701	0.321744	0.224281
ARCN1	brown	0.320265	0.22654	0.071623	0.792096	-0.515586	0.0409401	-0.410521	0.114235	0.207692	0.440202	0.346259	0.188922	-0.43892	0.0889728	0.419187	0.106051	0.47741	0.0614738	0.765983	0.000540757	-0.778966	0.000376484	0.454834	0.0767077	0.696571	0.00271709	-0.297843	0.262545	0.0156129	0.954236	0.193739	0.472171	0.257392	0.335848	-0.0427865	0.874982	0.469859	0.066297	-0.246098	0.35821	-0.621672	0.0101429	-0.581835	0.0180597	0.22574	0.400546	0.572357	0.020507
MTX2	brown	-0.35557	0.176511	0.463007	0.0709082	0.251824	0.346771	0.12852	0.635247	-0.0701449	0.796301	-0.646451	0.00681117	0.442521	0.0860823	-0.213706	0.426771	-0.750208	0.0008155	-0.722102	0.00158412	0.838984	4.86e-05	-0.601296	0.0137479	-0.554505	0.0258049	0.273845	0.304743	0.380691	0.145756	-0.0562029	0.836215	0.275123	0.3024	0.0295305	0.913549	-0.379685	0.146912	0.347822	0.186799	0.577879	0.0190519	0.345628	0.189783	-0.401163	0.123556	-0.63105	0.00875763
ZDHHC6	brown	0.234237	0.382563	-0.42776	0.0983698	-0.373498	0.15416	-0.0692467	0.79886	0.155696	0.564754	0.108404	0.689435	-0.292104	0.272291	0.664273	0.00500593	0.279591	0.294295	0.832429	6.31e-05	-0.658963	0.00549799	0.542009	0.0300961	0.432039	0.0946875	-0.254908	0.340696	-0.102824	0.704733	0.135468	0.616911	-0.0352316	0.896935	0.109047	0.687678	0.53583	0.0324091	-0.12107	0.65513	-0.623305	0.00988995	-0.369867	0.158524	0.106156	0.695584	0.454086	0.0772557
RBBP8	brown	-0.0104802	0.969272	-0.273175	0.305976	-0.0772479	0.776141	-0.441765	0.0866836	0.43571	0.0916067	0.146486	0.588267	-0.302456	0.254866	0.522927	0.0376716	0.156745	0.5621	0.685781	0.00335989	-0.607465	0.0125647	0.257381	0.33587	0.207169	0.44138	-0.0193418	0.94332	-0.054007	0.842538	0.365215	0.164235	0.127077	0.63908	0.0930157	0.73188	0.473177	0.0641449	-0.142634	0.598219	-0.564643	0.0226816	-0.425495	0.100359	-0.15914	0.556066	0.470321	0.0659945
TENT2	brown	0.0268813	0.921281	-0.212646	0.429124	-0.472888	0.0643303	-0.288192	0.279059	0.0995712	0.713701	0.23651	0.377826	-0.183255	0.496916	0.794018	0.000239931	0.264883	0.321468	0.957783	5.73e-09	-0.591014	0.0159118	0.571889	0.020634	0.587679	0.0166677	-0.403544	0.121136	0.104639	0.699746	0.0361931	0.894137	0.0903982	0.739177	0.107527	0.691831	0.674227	0.0041786	0.0470468	0.862639	-0.684452	0.00344687	-0.447575	0.0821401	-0.0125968	0.96307	0.340129	0.197399
FRY	brown	-0.0557549	0.837504	0.530289	0.0345959	-0.0138997	0.959253	0.141446	0.601301	-0.327459	0.215689	0.013702	0.959832	0.428766	0.0974949	-0.71709	0.0017689	-0.077759	0.774695	-0.734503	0.00119356	0.700927	0.00248763	-0.335822	0.203499	-0.258073	0.334527	-0.0496864	0.855006	0.122698	0.650766	-0.23892	0.372841	0.075702	0.780518	-0.0236368	0.93076	-0.576663	0.0193653	0.305594	0.249724	0.475313	0.0627861	0.389588	0.135799	0.138017	0.610235	-0.441434	0.0869474
NAPSA	brown	-0.160376	0.552961	-0.290713	0.274686	-0.319314	0.228	-0.308775	0.244576	0.0135065	0.960405	0.807474	0.000155371	-0.138188	0.60979	0.396386	0.128512	0.599468	0.0141147	0.844052	3.94e-05	-0.585095	0.0172725	0.525387	0.0366218	0.573631	0.0201639	-0.381817	0.144469	-0.0374934	0.890355	-0.071583	0.792209	-0.226809	0.398261	-0.019383	0.9432	0.595123	0.0150173	0.0106447	0.96879	-0.612655	0.0116324	-0.438716	0.0891381	0.0439029	0.871744	0.330156	0.211708
TMEM106A	brown	0.256841	0.336921	-0.418544	0.106644	-0.431317	0.0953014	-0.260117	0.330575	0.141815	0.600344	0.476444	0.0620759	-0.302346	0.255048	0.537225	0.0318756	0.609586	0.0121769	0.935398	1.06e-07	-0.799124	0.000204228	0.697671	0.00265761	0.572203	0.0205486	-0.407557	0.117133	-0.241346	0.367859	0.121707	0.653423	-0.077267	0.776087	0.134539	0.619351	0.518335	0.0396923	-0.127048	0.639157	-0.769035	0.000497649	-0.375895	0.151324	0.266586	0.318251	0.615431	0.0111567
LGALS9	brown	0.270135	0.311603	-0.524704	0.036911	-0.388159	0.137366	-0.320061	0.226852	0.10775	0.691222	0.428018	0.0981451	-0.131075	0.62848	0.558097	0.0246628	0.639085	0.00769372	0.934318	1.19e-07	-0.686165	0.00333508	0.803697	0.000176107	0.445151	0.0840145	-0.523312	0.0375059	-0.353275	0.179518	0.103022	0.704188	-0.111102	0.682078	0.312826	0.238118	0.425224	0.100599	0.0309502	0.909408	-0.828229	7.42e-05	-0.176828	0.512384	0.33445	0.205467	0.614875	0.0112507
IQGAP3	brown	0.129098	0.633715	-0.318578	0.229134	-0.326176	0.217599	-0.314674	0.235209	-0.0169925	0.950196	0.0262657	0.923079	0.00839321	0.975389	0.812663	0.000130228	0.178082	0.509348	0.85161	2.84e-05	-0.371581	0.156453	0.648626	0.00656656	0.369374	0.159123	-0.493612	0.0520004	-0.00864206	0.97466	-0.0293424	0.914098	0.0635987	0.814989	0.308318	0.245312	0.510154	0.0434925	0.208262	0.43892	-0.641722	0.00736789	-0.130162	0.630897	0.0923619	0.7337	0.266706	0.318025
FAM117A	brown	0.532618	0.0336633	-0.0776849	0.774905	-0.319091	0.228343	-0.637577	0.00788521	-0.122665	0.650855	0.439635	0.0883933	-0.0290027	0.915089	0.213767	0.426637	0.770223	0.000481652	0.619994	0.0104081	-0.454886	0.0766699	0.778117	0.000385787	0.520118	0.0388982	-0.709634	0.00207586	-0.291161	0.273914	-0.0464913	0.864246	0.158926	0.556603	0.306548	0.248172	0.100243	0.711846	0.105559	0.697221	-0.656965	0.00569286	-0.0175103	0.948681	0.660225	0.00537772	0.534064	0.0330944
EPRS1	brown	-0.366329	0.162856	0.03682	0.892313	-0.470109	0.0661327	0.161834	0.549309	-0.211656	0.431324	0.345898	0.189415	-0.0990937	0.71502	0.602636	0.0134837	-0.0337911	0.90113	0.645739	0.00689281	-0.219036	0.415049	0.187133	0.487694	0.599395	0.0141295	-0.210893	0.433027	0.49229	0.0527298	-0.322607	0.222971	0.0215354	0.936903	-0.255938	0.338682	0.75389	0.000742899	0.0757095	0.780497	-0.207099	0.441537	-0.510551	0.043302	-0.315883	0.233316	-0.21404	0.426032
NUP107	brown	-0.0898511	0.740705	-0.0458007	0.866246	-0.584413	0.0174348	-0.219958	0.413037	0.101419	0.708603	0.302472	0.25484	-0.174945	0.516956	0.711078	0.00201327	0.234827	0.381329	0.894009	3.03e-06	-0.547025	0.0283128	0.450467	0.079944	0.651559	0.00624793	-0.356935	0.174738	0.246286	0.357831	0.0228499	0.93306	0.136789	0.61345	-0.00532056	0.984398	0.691008	0.00303478	0.0535537	0.843845	-0.616259	0.0110178	-0.567374	0.0218924	-0.101617	0.708057	0.254543	0.341412
CENPL	brown	0.198717	0.460638	0.185499	0.49157	-0.466796	0.0683302	-0.429801	0.0966008	-0.183363	0.49666	0.314581	0.235354	-0.17045	0.527949	0.551613	0.0267533	0.325571	0.218504	0.747057	0.000882156	-0.417046	0.108033	0.513748	0.0417908	0.750401	0.000811548	-0.527929	0.0355605	0.269634	0.312538	-0.194378	0.470684	0.255874	0.338805	-0.0270496	0.92079	0.540868	0.0305135	0.0525338	0.846785	-0.48068	0.059467	-0.421171	0.104237	0.197926	0.462462	0.177055	0.511834
FGD3	brown	-0.283813	0.286756	-0.395468	0.12948	-0.0823504	0.76174	-0.260884	0.3291	0.155379	0.565555	0.574304	0.0199845	-0.311845	0.239673	0.604677	0.0130891	0.311294	0.240548	0.86105	1.84e-05	-0.659627	0.00543446	0.353499	0.179224	0.485661	0.0565031	-0.105233	0.698114	0.0517686	0.848993	0.0102587	0.969921	-0.217111	0.419264	-0.129323	0.633117	0.761022	0.000617341	-0.164562	0.542507	-0.508098	0.0444889	-0.562007	0.0234642	-0.223205	0.405998	0.284026	0.286379
CCDC50	brown	0.12397	0.647364	-0.0315871	0.907552	-0.510957	0.0431076	-0.172299	0.523414	0.223657	0.405024	0.202467	0.452042	-0.48339	0.0578408	0.64814	0.00662065	0.221225	0.410282	0.831146	6.63e-05	-0.771134	0.000469684	0.359628	0.171274	0.670309	0.00449003	-0.146103	0.589253	0.145135	0.59175	0.160685	0.552187	0.12868	0.634822	-0.127165	0.638847	0.664239	0.00500896	-0.284175	0.286115	-0.544377	0.0292439	-0.662271	0.00518712	-0.0322882	0.905508	0.433493	0.0934588
LMO2	brown	0.103746	0.702198	-0.413057	0.111796	-0.29091	0.274347	-0.031016	0.909217	-0.181357	0.501461	0.864383	1.57e-05	-0.0222888	0.9347	-0.0294999	0.913639	0.800753	0.000193812	0.542193	0.0300292	-0.423813	0.101856	0.553016	0.0262901	0.420303	0.105028	-0.425859	0.100038	-0.280423	0.2928	-0.170288	0.528348	-0.254189	0.342107	0.0112551	0.967001	0.249933	0.350525	0.0199246	0.941615	-0.469528	0.0665143	-0.178577	0.508153	0.380872	0.145549	0.319137	0.228273
CPNE1	brown	0.289888	0.276113	-0.309728	0.243047	-0.378854	0.147872	-0.174136	0.518929	-0.173562	0.520328	0.497629	0.0498296	-0.355322	0.176834	0.604085	0.0132026	0.553168	0.0262399	0.913834	7.51e-07	-0.713252	0.00192192	0.710262	0.00204843	0.764253	0.000566513	-0.47471	0.0631675	-0.071616	0.792116	-0.205013	0.446254	-0.114139	0.673826	-0.0341461	0.900096	0.627953	0.00919741	-0.177694	0.510287	-0.5724	0.0204953	-0.373377	0.154304	0.314731	0.235119	0.3896	0.135785
RPL12	brown	0.407906	0.116789	-0.153332	0.57075	-0.581682	0.0180972	-0.23476	0.38147	-0.298422	0.261572	0.265632	0.320051	-0.0220086	0.93552	0.616667	0.0109498	0.51312	0.0420845	0.831341	6.58e-05	-0.416772	0.108289	0.83942	4.77e-05	0.676643	0.0039954	-0.755379	0.000715086	-0.0564398	0.835533	-0.25748	0.335678	0.0985545	0.716511	0.237419	0.375942	0.412474	0.112353	0.171014	0.526565	-0.630823	0.00878926	-0.0961138	0.723271	0.476714	0.061907	0.303418	0.253283
NRM	brown	0.313596	0.236903	-0.240516	0.36956	-0.464987	0.0695523	-0.409268	0.115453	-0.054755	0.840383	0.245286	0.359848	-0.0982369	0.71739	0.708881	0.00210914	0.480137	0.0597965	0.929862	1.86e-07	-0.559021	0.0243752	0.793728	0.000242106	0.602558	0.013499	-0.631144	0.00874452	-0.0897503	0.740986	-0.048688	0.857891	0.100677	0.710648	0.264545	0.32211	0.488584	0.054816	0.109434	0.686622	-0.744782	0.000932981	-0.217813	0.417723	0.332506	0.208278	0.441573	0.0868365
RAB5C	brown	0.35033	0.183427	-0.589571	0.0162354	-0.00357442	0.989518	-0.0745457	0.783795	-0.11038	0.684043	0.424167	0.101539	-0.451856	0.078904	0.45543	0.0762739	0.514442	0.041468	0.726287	0.00144216	-0.721857	0.00159277	0.607088	0.0126346	0.491599	0.0531144	-0.238732	0.373229	-0.310988	0.241035	-0.139873	0.605394	-0.304748	0.251104	-0.0417235	0.878066	0.490637	0.0536531	-0.359018	0.172054	-0.422923	0.102654	-0.210962	0.432872	0.324543	0.220047	0.439444	0.088548
CD55	brown	-0.0942196	0.728531	-0.35832	0.172951	-0.177005	0.511955	-0.393113	0.131986	0.0417496	0.87799	0.477992	0.0611129	-0.219992	0.412965	0.722907	0.00155596	0.36609	0.16315	0.955628	8.07e-09	-0.615494	0.0111462	0.544999	0.0290233	0.562323	0.0233691	-0.336529	0.202489	0.062113	0.819244	-0.0583221	0.830121	-0.0589301	0.828375	0.00980783	0.971243	0.738302	0.00109111	-0.0236727	0.930655	-0.61923	0.0105306	-0.467741	0.0676985	-0.0516987	0.849195	0.30289	0.254151
RASGRP4	brown	0.111569	0.680807	-0.332053	0.208935	-0.442251	0.0862969	-0.364032	0.165709	0.159221	0.555862	0.41336	0.111506	-0.203979	0.448599	0.658166	0.00557507	0.488418	0.0549102	0.975125	1.48e-10	-0.703873	0.00234149	0.672293	0.0043301	0.546517	0.0284896	-0.440462	0.0877268	-0.134129	0.62043	0.112746	0.677608	-0.0136422	0.960008	0.188151	0.485285	0.575485	0.0196726	-0.00325328	0.99046	-0.785384	0.000312022	-0.364038	0.165702	0.137216	0.61233	0.528699	0.0352436
COX11	brown	-0.531581	0.0340764	0.188143	0.485304	0.502346	0.0473672	0.179224	0.506591	0.0671826	0.804746	-0.44007	0.0880419	0.412388	0.112435	-0.377633	0.149289	-0.663331	0.00509048	-0.775856	0.000411468	0.773069	0.000445055	-0.700066	0.00253167	-0.723476	0.0015363	0.466859	0.0682878	0.234805	0.381375	0.0399166	0.883312	-0.00678803	0.980095	-0.0291537	0.914649	-0.394658	0.130339	0.262155	0.326663	0.597886	0.0144382	0.308934	0.244322	-0.51848	0.0396273	-0.580332	0.0184317
[truncated: 6,678 more rows]
[truncated: 4 more columns]
