# Supplementary material for: Integration of RNA-seq and ATAC-seq identifies muscle-regulated hub genes in cattle
Source: Front Vet Sci. 2022 Aug 11;9:925590. doi: 10.3389/fvets.2022.925590 (PMC9404375; doi:10.3389/fvets.2022.925590)
Supplement: Supplementary file 5 [file Table_5.XLS]

## Sheet: Table S3
Table S5: The Result of differential expression analysis
SYMBOL	baseMean	log2FoldChange	lfcSE	stat	pvalue	padj	sig	significant
CKM	149160	13.4545	0.435496	30.8947	1.41e-209	5.72e-206	up	TRUE
TNNC1	83486.1	13.454	0.558583	24.086	3.51e-128	5.7e-125	up	TRUE
MYOT	54331.2	13.4438	0.439287	30.6038	1.09e-205	2.53e-202	up	TRUE
SLN	28347.8	13.3999	0.681061	19.675	3.53e-86	2.39e-83	up	TRUE
ACTA1	312443	13.3728	0.436056	30.6676	1.54e-206	5e-203	up	TRUE
MYL1	125862	13.3245	0.295925	45.0267	0	0	up	TRUE
TNNC2	49702.9	13.3179	0.540126	24.657	3.1e-134	5.6e-131	up	TRUE
MYLPF	187120	13.3172	0.702471	18.9576	3.82e-80	2.3e-77	up	TRUE
MYH2	435450	13.3005	0.636474	20.8971	5.69e-97	4.4e-94	up	TRUE
MYL2	155782	13.2857	0.595209	22.321	2.31e-110	2.51e-107	up	TRUE
CSRP3	22601.1	13.1589	0.664839	19.7926	3.45e-87	2.44e-84	up	TRUE
MB	165313	13.1396	0.356112	36.8973	5.1e-298	4.15e-294	up	TRUE
PPP1R3A	10929.7	13.0775	0.597214	21.8975	2.75e-106	2.63e-103	up	TRUE
CACNG1	518.075	13.0594	1.75326	7.44866	9.43e-14	6.52e-12	up	TRUE
MYH1	183534	12.9683	0.889225	14.5838	3.56e-48	1.26e-45	up	TRUE
XIRP2	35230	12.8921	0.536218	24.0426	9.98e-128	1.47e-124	up	TRUE
TNNI2	15229.3	12.8598	0.538509	23.8805	4.89e-126	6.62e-123	up	TRUE
MYBPC1	179717	12.8267	0.5902	21.7328	1e-104	9.07e-102	up	TRUE
IGFN1	8328.09	12.6744	0.92628	13.6831	1.28e-42	3.86e-40	up	TRUE
MYH7	161589	12.5913	0.563748	22.3349	1.69e-110	1.96e-107	up	TRUE
LMOD3	14695.3	12.5809	0.351325	35.8099	7.75e-281	4.2e-277	up	TRUE
SMYD1	1260.23	12.5488	1.71192	7.33025	2.3e-13	1.54e-11	up	TRUE
TRIM54	2680.24	12.4859	1.92854	6.47427	9.53e-11	4.44e-09	up	TRUE
LRRC30	575.66	12.4434	1.70671	7.29089	3.08e-13	2.03e-11	up	TRUE
MYL3	4920.71	12.4376	0.993319	12.5213	5.71e-36	1.47e-33	up	TRUE
NMRK2	11938	12.3557	0.730189	16.9212	3.14e-64	1.38e-61	up	TRUE
MYOZ2	10184.9	12.338	0.654677	18.846	3.17e-79	1.84e-76	up	TRUE
DUSP13	1510.39	12.3154	1.05061	11.7222	9.81e-32	2.04e-29	up	TRUE
AMPD1	6990.95	12.3091	0.530746	23.192	5.48e-119	6.85e-116	up	TRUE
UNC45B	3673.16	12.3028	1.07455	11.4492	2.37e-30	4.88e-28	up	TRUE
LRRC39	3499.99	12.2003	1.00249	12.17	4.49e-34	1.03e-31	up	TRUE
TNNT3	99280	12.1935	0.971506	12.5511	3.92e-36	1.03e-33	up	TRUE
ATP1B4	2853.37	12.1894	0.76147	16.0077	1.13e-57	4.37e-55	up	TRUE
ACTN3	28184.9	12.1846	0.452952	26.9005	2.17e-159	4.4e-156	up	TRUE
KLHL41	44348.7	12.1102	0.395127	30.649	2.72e-206	7.38e-203	up	TRUE
STYXL2	3762.93	12.0339	1.10699	10.8708	1.59e-27	2.97e-25	up	TRUE
MRLN	668.168	11.9931	1.30223	9.20971	3.27e-20	4.12e-18	up	TRUE
MYOG	372.307	11.9704	2.23849	5.34753	8.92e-08	2.35e-06	up	TRUE
MYOZ1	67907.4	11.934	0.674158	17.7021	4.04e-70	1.99e-67	up	TRUE
C6H4orf54	2221.15	11.9113	0.850527	14.0047	1.46e-44	4.65e-42	up	TRUE
TNNI1	3730.46	11.9085	0.859266	13.8589	1.12e-43	3.45e-41	up	TRUE
MYPN	6638.21	11.8808	0.95681	12.417	2.11e-35	5.28e-33	up	TRUE
KCNA7	304.004	11.874	1.48155	8.01458	1.11e-15	9.5e-14	up	TRUE
MYLK2	10944.5	11.8624	0.97959	12.1096	9.4e-34	2.12e-31	up	TRUE
DUSP29	346.183	11.8565	1.12519	10.5373	5.81e-26	9.55e-24	up	TRUE
ATP2A1	87181.5	11.8413	0.555293	21.3244	6.74e-101	5.77e-98	up	TRUE
TNNT1	43905.8	11.7095	0.956388	12.2435	1.82e-34	4.23e-32	up	TRUE
CASQ1	60983.8	11.588	0.519528	22.3049	3.31e-110	3.36e-107	up	TRUE
XIRP1	2287.74	11.5591	0.692828	16.6839	1.72e-62	7.34e-60	up	TRUE
TRIM63	2739.13	11.5093	0.808179	14.241	5.1e-46	1.69e-43	up	TRUE
C28H10orf71	6763.29	11.4196	1.17792	9.6947	3.18e-22	4.45e-20	up	TRUE
NRAP	22232.4	11.3784	0.890252	12.7811	2.09e-37	5.76e-35	up	TRUE
TRIM72	1841.01	11.3424	1.16335	9.74981	1.85e-22	2.63e-20	up	TRUE
ABRA	320.06	11.2723	1.46496	7.69463	1.42e-14	1.05e-12	up	TRUE
TXLNB	2851.85	11.196	0.828009	13.5216	1.17e-41	3.45e-39	up	TRUE
MGC138914	89.7411	11.1659	1.08076	10.3315	5.08e-25	7.86e-23	up	TRUE
IP6K3	1035.85	11.162	1.03463	10.7884	3.91e-27	7.05e-25	up	TRUE
MYOM2	15882.3	11.1439	1.04317	10.6827	1.23e-26	2.1e-24	up	TRUE
MYBPC2	67098.4	11.0936	0.835997	13.2699	3.46e-40	9.87e-38	up	TRUE
VGLL2	1044.67	11.0603	2.18342	5.06557	4.07e-07	9.22e-06	up	TRUE
ANKRD1	14594.2	11.0043	1.06183	10.3635	3.63e-25	5.73e-23	up	TRUE
JSRP1	1568.43	11.0019	0.723701	15.2023	3.41e-52	1.23e-49	up	TRUE
SCN4A	2340.94	10.9379	0.67842	16.1227	1.77e-58	7.01e-56	up	TRUE
METTL11B	49.3021	10.9241	2.23356	4.8909	1e-06	2.08e-05	up	TRUE
PPP1R27	3075.43	10.8431	0.772042	14.0447	8.3e-45	2.7e-42	up	TRUE
PITX2	141.64	10.8418	1.94972	5.56068	2.69e-08	7.88e-07	up	TRUE
DHRS7C	3492.77	10.7587	1.27237	8.45559	2.78e-17	2.86e-15	up	TRUE
HSPB7	4592.04	10.7193	0.870723	12.3108	7.93e-35	1.87e-32	up	TRUE
SMPX	5755.25	10.649	1.30992	8.1295	4.31e-16	3.89e-14	up	TRUE
ACTN2	39052.1	10.6422	0.987727	10.7744	4.55e-27	8.12e-25	up	TRUE
PGAM2	11241.7	10.5745	0.645905	16.3715	3.05e-60	1.27e-57	up	TRUE
MYOD1	58.3208	10.5355	1.69834	6.20342	5.53e-10	2.27e-08	up	TRUE
CHRNA1	2374.1	10.2968	1.45896	7.05765	1.69e-12	1.02e-10	up	TRUE
ART1	814.915	10.2688	1.03506	9.92096	3.37e-23	4.9e-21	up	TRUE
ASB18	78.0985	10.2609	1.84396	5.56462	2.63e-08	7.74e-07	up	TRUE
NEB	144785	10.2258	0.863429	11.8432	2.33e-32	4.99e-30	up	TRUE
APOBEC2	10180.5	10.2181	0.921919	11.0835	1.51e-28	3.06e-26	up	TRUE
LDB3	36841.2	10.218	0.866405	11.7935	4.22e-32	8.9e-30	up	TRUE
MYO18B	2964.47	10.1563	0.85541	11.873	1.64e-32	3.59e-30	up	TRUE
SYNPO2L	4033.01	10.1461	0.599553	16.9228	3.05e-64	1.38e-61	up	TRUE
CMYA5	68600.9	10.0989	0.507366	19.9046	3.71e-88	2.74e-85	up	TRUE
HOXC10	67.639	10.0698	1.81866	5.53691	3.08e-08	8.92e-07	up	TRUE
FBP2	5729.53	10.0628	1.46861	6.85192	7.29e-12	4.01e-10	up	TRUE
UCP3	4050.26	10.0251	2.04487	4.90256	9.46e-07	1.97e-05	up	TRUE
MYH8	2321.54	10.0085	1.03779	9.644	5.21e-22	7.18e-20	up	TRUE
CAV3	642.819	9.97242	1.78244	5.59483	2.21e-08	6.6e-07	up	TRUE
CACNA1S	5582.65	9.95978	1.199	8.30677	9.83e-17	9.35e-15	up	TRUE
AGBL1	586.408	9.8832	1.88393	5.24605	1.55e-07	3.9e-06	up	TRUE
LMOD2	9146.32	9.82049	1.47554	6.65552	2.82e-11	1.42e-09	up	TRUE
TMOD4	16396.2	9.81119	0.643279	15.2518	1.6e-52	5.91e-50	up	TRUE
ENO3	82988	9.79826	0.60617	16.1642	9.02e-59	3.67e-56	up	TRUE
ACTC1	2061.21	9.7834	1.56094	6.26762	3.67e-10	1.58e-08	up	TRUE
PRR32	209.292	9.72866	2.56814	3.78821	0.000151739	0.0014306	up	TRUE
HJV	3936.12	9.56553	2.06779	4.62597	3.73e-06	6.57e-05	up	TRUE
MYH4	1762.26	9.52493	1.27638	7.46246	8.49e-14	5.92e-12	up	TRUE
MYF6	2257.1	9.42984	1.16567	8.08963	5.98e-16	5.34e-14	up	TRUE
CACNG6	150.897	9.41452	1.97324	4.7711	1.83e-06	3.53e-05	up	TRUE
TPM2	258120	9.34739	0.740526	12.6226	1.58e-36	4.22e-34	up	TRUE
ASB12	3404.18	9.34022	0.512355	18.23	2.98e-74	1.56e-71	up	TRUE
ASB5	4142.45	9.29532	0.850801	10.9254	8.72e-28	1.69e-25	up	TRUE
PERM1	3048.16	9.26315	0.907128	10.2115	1.76e-24	2.67e-22	up	TRUE
TRIM55	240.698	9.24108	2.40057	3.84953	0.000118345	0.00117722	up	TRUE
THBS4	1868.79	9.23027	0.981612	9.40318	5.29e-21	7e-19	up	TRUE
SYPL2	6273.16	9.21876	0.479889	19.2102	3.04e-82	1.9e-79	up	TRUE
NEPN	27.8812	9.17929	2.577	3.56201	0.000368033	0.00288846	up	TRUE
KBTBD12	2920.17	9.14329	1.13287	8.07092	6.98e-16	6.13e-14	up	TRUE
STAC3	5840.48	9.11693	0.433145	21.0482	2.37e-98	1.93e-95	up	TRUE
ASB15	598.609	9.06617	1.18153	7.67325	1.68e-14	1.23e-12	up	TRUE
CAPN3	10353	9.02845	0.674635	13.3827	7.63e-41	2.22e-38	up	TRUE
MYH6	1512.42	9.00356	1.03404	8.70718	3.12e-18	3.47e-16	up	TRUE
CHRNG	37.7177	9.002	2.74915	3.27447	0.00105861	0.00649312	up	TRUE
ZNF750	215.857	8.97488	2.15342	4.16774	3.08e-05	0.000396488	up	TRUE
BVES	1021.09	8.96564	1.17996	7.59827	3e-14	2.18e-12	up	TRUE
TMEM233	190.574	8.92694	3.16472	2.82077	0.0047909	0.0210349	up	TRUE
MYOZ3	4230.04	8.91063	1.18716	7.50587	6.1e-14	4.33e-12	up	TRUE
SMTNL1	646.313	8.84709	1.35495	6.52948	6.6e-11	3.14e-09	up	TRUE
RYR1	59417.7	8.83397	0.63236	13.9698	2.38e-44	7.44e-42	up	TRUE
DSG4	66.1771	8.79834	2.44351	3.6007	0.000317367	0.00257538	up	TRUE
KLHL40	963.314	8.7333	0.99523	8.77516	1.71e-18	1.95e-16	up	TRUE
CLCN1	1587.87	8.71815	1.38821	6.28016	3.38e-10	1.46e-08	up	TRUE
MAFA	23.568	8.6722	2.58817	3.35071	0.000806061	0.00530005	up	TRUE
TECRL	95.0389	8.64336	3.56917	2.42167	0.0154492	0.0516798	none	FALSE
COX8B	2410.48	8.60283	0.926278	9.28752	1.58e-20	2.05e-18	up	TRUE
KLHL31	3024.14	8.54037	1.84696	4.62402	3.76e-06	6.62e-05	up	TRUE
BOLL	44.3549	8.51667	1.73062	4.92117	8.6e-07	1.81e-05	up	TRUE
DBX1	10.527	8.47367	2.86667	2.95593	0.00311728	0.0150619	up	TRUE
PPDPFL	4297.36	8.45385	1.36543	6.19135	5.97e-10	2.42e-08	up	TRUE
ANKRD23	10033.4	8.44135	0.541013	15.6029	6.96e-55	2.63e-52	up	TRUE
KBTBD13	7.35547	8.38643	4.10279	2.04408	0.0409454	0.108058	none	FALSE
PYGM	80671.2	8.37375	1.34675	6.21774	5.04e-10	2.09e-08	up	TRUE
OR51E2	15.1575	8.36745	1.49755	5.58741	2.3e-08	6.84e-07	up	TRUE
HOXC8	603.782	8.29663	2.46375	3.36748	0.000758593	0.00506343	up	TRUE
OXT	6.43507	8.19358	4.26602	1.92066	0.0547741	0.134021	none	FALSE
YIPF7	1290.88	8.17974	0.977539	8.36769	5.88e-17	5.79e-15	up	TRUE
PAX7	6.35967	8.17657	4.19354	1.9498	0.0511996	0.127442	none	FALSE
TBX15	2212.17	8.13501	1.87613	4.33607	1.45e-05	0.000211836	up	TRUE
MYOM3	5290.3	8.13115	0.973108	8.35585	6.5e-17	6.32e-15	up	TRUE
CKMT2	10442.5	8.08647	1.34234	6.02416	1.7e-09	6.25e-08	up	TRUE
DES	75943.7	8.04993	1.11078	7.2471	4.26e-13	2.74e-11	up	TRUE
RAPSN	272.266	8.02537	1.55726	5.15353	2.56e-07	6.07e-06	up	TRUE
MKRN2OS	10.3065	7.99251	1.76491	4.52858	5.94e-06	9.97e-05	up	TRUE
FLNC	16732.8	7.9916	0.907056	8.81048	1.25e-18	1.44e-16	up	TRUE
CRYBB2	82.8603	7.96149	1.96536	4.05092	5.1e-05	0.000604224	up	TRUE
SRL	5766.16	7.93506	0.819269	9.68554	3.47e-22	4.83e-20	up	TRUE
POPDC2	191.745	7.92752	1.04058	7.61834	2.57e-14	1.87e-12	up	TRUE
HOXD8	631.376	7.91786	1.8403	4.30248	1.69e-05	0.000242089	up	TRUE
MYOM1	25169.7	7.89215	0.96488	8.17942	2.85e-16	2.63e-14	up	TRUE
KLHL38	1035.8	7.88879	0.882933	8.93476	4.08e-19	4.84e-17	up	TRUE
HRC	4037.81	7.87646	0.733829	10.7334	7.1e-27	1.24e-24	up	TRUE
PDLIM3	36701.5	7.83668	0.634455	12.3518	4.76e-35	1.14e-32	up	TRUE
RPL3L	1959.71	7.83256	0.656871	11.9241	8.87e-33	1.97e-30	up	TRUE
SIX1	597.612	7.74357	1.73404	4.46563	7.98e-06	0.000128098	up	TRUE
MYL6B	22005.2	7.73927	1.52689	5.06864	4.01e-07	9.1e-06	up	TRUE
TMEM182	1125.37	7.71206	0.955429	8.07184	6.92e-16	6.12e-14	up	TRUE
METTL21C	153.286	7.64878	1.32731	5.7626	8.28e-09	2.69e-07	up	TRUE
PITX3	66.9921	7.60502	2.29045	3.32031	0.000899174	0.00575627	up	TRUE
LBX1	10.7688	7.5225	2.95873	2.54247	0.0110071	0.0396343	up	TRUE
HOXD9	88.1444	7.46292	1.84239	4.05067	5.11e-05	0.000604224	up	TRUE
HOXC9	77.1301	7.41194	3.36143	2.205	0.0274543	0.0798002	none	FALSE
BEST3	150.972	7.41084	0.960516	7.71547	1.21e-14	9.03e-13	up	TRUE
LRRC2	1615.84	7.3632	1.34675	5.46737	4.57e-08	1.28e-06	up	TRUE
CDNF	669.061	7.33652	1.1247	6.5231	6.89e-11	3.25e-09	up	TRUE
RTP3	196.14	7.31771	2.31141	3.16591	0.001546	0.00877703	up	TRUE
ITGB6	937.839	7.31279	1.52427	4.79756	1.61e-06	3.12e-05	up	TRUE
METTL21E	233.315	7.30823	0.946088	7.72468	1.12e-14	8.52e-13	up	TRUE
ASB16	1479.05	7.28176	1.34137	5.42859	5.68e-08	1.56e-06	up	TRUE
SMCO1	288.192	7.24933	1.05503	6.87122	6.37e-12	3.56e-10	up	TRUE
MYF5	54.8343	7.19746	1.94057	3.70894	0.000208131	0.00183957	up	TRUE
ADPRHL1	433.135	7.18249	1.47183	4.87996	1.06e-06	2.17e-05	up	TRUE
ART3	1774.05	7.16101	0.776113	9.22677	2.79e-20	3.54e-18	up	TRUE
HOXC6	374.285	7.10942	2.42808	2.928	0.00341146	0.0161287	up	TRUE
OR51A57	4.08077	7.08754	3.1856	2.22487	0.02609	0.076563	none	FALSE
SIX2	129.289	7.08451	1.69021	4.1915	2.77e-05	0.000363541	up	TRUE
SH3BGR	10520.7	7.07146	0.560077	12.6259	1.52e-36	4.12e-34	up	TRUE
ANKRD2	978.44	7.06763	0.83424	8.47194	2.41e-17	2.51e-15	up	TRUE
SGCG	1317.63	7.00522	1.56842	4.46642	7.95e-06	0.00012775	up	TRUE
RBM20	440.218	6.98781	0.895373	7.80435	5.98e-15	4.63e-13	up	TRUE
TCEA3	2617.27	6.96494	1.1691	5.95754	2.56e-09	9.17e-08	up	TRUE
HABP2	191.643	6.88003	1.96567	3.50009	0.000465097	0.00347702	up	TRUE
HHATL	890.561	6.87276	1.73397	3.9636	7.38e-05	0.000808073	up	TRUE
HOXC5	46.5914	6.84984	2.38052	2.87745	0.00400899	0.0182221	up	TRUE
MYLK4	345.518	6.84254	1.22676	5.57774	2.44e-08	7.2e-07	up	TRUE
GADL1	2328.75	6.84179	1.50478	4.54671	5.45e-06	9.26e-05	up	TRUE
ALPK2	1332.54	6.79859	0.972581	6.99025	2.74e-12	1.6e-10	up	TRUE
MLIP	1880.55	6.76663	1.59885	4.23218	2.31e-05	0.000314007	up	TRUE
ASB2	6021.7	6.75394	0.874563	7.72264	1.14e-14	8.57e-13	up	TRUE
MSTN	301.73	6.74365	1.49566	4.50882	6.52e-06	0.000108231	up	TRUE
FBXO40	2522.32	6.73158	1.05192	6.39933	1.56e-10	7.05e-09	up	TRUE
CASQ2	2808.87	6.73117	1.79784	3.74404	0.000181086	0.00164803	up	TRUE
RRAD	886.144	6.73008	1.03188	6.52213	6.93e-11	3.27e-09	up	TRUE
HSPB6	24987.9	6.7287	0.68475	9.8265	8.66e-23	1.25e-20	up	TRUE
DDIT4L	5075.74	6.69126	1.13107	5.91587	3.3e-09	1.16e-07	up	TRUE
PGPEP1L	23.9492	6.64305	1.52088	4.36791	1.25e-05	0.000187572	up	TRUE
PRKAG3	1624.73	6.6368	1.1696	5.67442	1.39e-08	4.31e-07	up	TRUE
MYH3	2235.73	6.61735	0.785777	8.4214	3.72e-17	3.78e-15	up	TRUE
CHRND	110.859	6.61665	1.00119	6.60878	3.88e-11	1.9e-09	up	TRUE
FHL3	3562.38	6.48856	0.755027	8.59381	8.41e-18	9.12e-16	up	TRUE
TP63	165.078	6.47458	1.25923	5.14168	2.72e-07	6.44e-06	up	TRUE
SHISA2	862.115	6.4567	1.02107	6.32344	2.56e-10	1.13e-08	up	TRUE
SYNPO	15390.7	6.43206	0.87022	7.39131	1.45e-13	9.89e-12	up	TRUE
OR51E1	185.619	6.39363	1.87838	3.40379	0.000664574	0.00457517	up	TRUE
PPP1R1A	10038.4	6.34115	1.30182	4.871	1.11e-06	2.26e-05	up	TRUE
SMTNL2	1975.67	6.32974	1.1499	5.5046	3.7e-08	1.06e-06	up	TRUE
ALDOA	175227	6.30838	0.870861	7.24384	4.36e-13	2.79e-11	up	TRUE
ANO5	1350.42	6.26139	2.20842	2.83524	0.00457917	0.0202838	up	TRUE
LSMEM1	691.372	6.24159	0.925547	6.74368	1.54e-11	7.97e-10	up	TRUE
HOXA10	29.0172	6.2403	4.11601	1.5161	0.129493	0.254416	none	FALSE
NT5C1A	713.234	6.23244	1.68284	3.70352	0.00021263	0.00187129	up	TRUE
JPH1	5707.16	6.21815	1.40381	4.42947	9.45e-06	0.000148493	up	TRUE
MUSTN1	4867	6.19795	1.28259	4.83236	1.35e-06	2.67e-05	up	TRUE
TPM1	125808	6.19773	0.638129	9.71234	2.67e-22	3.78e-20	up	TRUE
OR51F23D	1.61172	6.19632	4.41192	1.40445	0.160185	0.295749	none	FALSE
PAG2	13.6274	6.15043	2.50851	2.45183	0.0142132	0.0483611	up	TRUE
MYADML2	584.026	6.14543	2.48447	2.47354	0.0133783	0.0461875	up	TRUE
CAVIN4	3540.46	6.09145	1.28747	4.73135	2.23e-06	4.18e-05	up	TRUE
ST8SIA2	320.837	6.08941	1.10649	5.50335	3.73e-08	1.06e-06	up	TRUE
SLCO5A1	70.3236	6.07405	0.861918	7.04714	1.83e-12	1.09e-10	up	TRUE
MACROD1	5590.07	6.07222	1.14427	5.30664	1.12e-07	2.88e-06	up	TRUE
OR51D1	43.4375	6.06716	2.36326	2.56728	0.0102498	0.0374913	up	TRUE
SNAI3	97.6815	6.05764	1.38502	4.37367	1.22e-05	0.000183531	up	TRUE
KLHL33	2121.56	5.98213	1.2436	4.81032	1.51e-06	2.96e-05	up	TRUE
EYA4	1235.32	5.94465	1.24813	4.76282	1.91e-06	3.66e-05	up	TRUE
KRT4	5.14719	5.93902	2.56815	2.31257	0.0207464	0.0643657	none	FALSE
IQCA1L	89.3664	5.92982	1.9186	3.0907	0.00199683	0.0106976	up	TRUE
VTCN1	49.4878	5.9298	1.86287	3.18315	0.00145681	0.00838197	up	TRUE
SLC9A2	476.811	5.9247	1.38637	4.27353	1.92e-05	0.000269125	up	TRUE
USP13	3323.89	5.91755	0.327481	18.0699	5.5e-73	2.79e-70	up	TRUE
KLHL30	68.2323	5.90745	1.9325	3.0569	0.00223639	0.0116545	up	TRUE
CCDC197	14.7838	5.87328	1.81258	3.24028	0.00119414	0.00716746	up	TRUE
ADSS1	2720.25	5.85374	1.26355	4.63277	3.61e-06	6.39e-05	up	TRUE
ALPK3	4037.61	5.83838	0.453065	12.8864	5.37e-38	1.5e-35	up	TRUE
SLC25A34	4489.01	5.82891	0.88681	6.57289	4.93e-11	2.38e-09	up	TRUE
TMEM52	61.2861	5.80569	1.24498	4.66326	3.11e-06	5.6e-05	up	TRUE
RBM24	1290.74	5.77057	1.00204	5.75884	8.47e-09	2.73e-07	up	TRUE
PITX1	1.19782	5.76795	4.41738	1.30574	0.191641	0.336604	none	FALSE
PEBP4	824.329	5.72961	1.26171	4.54116	5.59e-06	9.46e-05	up	TRUE
PDE4C	684.859	5.71488	0.836229	6.83411	8.25e-12	4.5e-10	up	TRUE
POPDC3	734.726	5.67787	1.39624	4.06654	4.77e-05	0.000574081	up	TRUE
C3H1orf94	5.16335	5.67724	2.59662	2.1864	0.0287866	0.0827112	none	FALSE
MLF1	5964.7	5.65954	1.05244	5.37756	7.55e-08	2.02e-06	up	TRUE
HSPB3	245.45	5.64571	2.08492	2.70788	0.00677137	0.0273433	up	TRUE
GMPR	2377.92	5.64294	1.32347	4.26374	2.01e-05	0.00027904	up	TRUE
ASB4	240.695	5.64212	1.18588	4.75775	1.96e-06	3.73e-05	up	TRUE
LDHA	38121.7	5.62625	0.95481	5.89253	3.8e-09	1.32e-07	up	TRUE
CNKSR1	211.881	5.6193	1.06305	5.28601	1.25e-07	3.19e-06	up	TRUE
RIPPLY1	1.07317	5.60966	4.41984	1.2692	0.20437	0.352598	none	FALSE
IYD	50.273	5.60774	1.51417	3.7035	0.000212641	0.00187129	up	TRUE
AQP7	1213.41	5.58841	1.33158	4.19681	2.71e-05	0.000357135	up	TRUE
NANOS1	1.51705	5.58484	3.74684	1.49055	0.13608	0.263913	none	FALSE
TPM3	73805.9	5.56773	0.615144	9.0511	1.42e-19	1.74e-17	up	TRUE
PTP4A3	1001.62	5.53288	0.926758	5.97014	2.37e-09	8.52e-08	up	TRUE
KERA	108.019	5.53004	1.12777	4.90352	9.41e-07	1.96e-05	up	TRUE
SYNPO2	10790.9	5.51016	0.712636	7.73207	1.06e-14	8.07e-13	up	TRUE
YBX3	15165.8	5.49951	1.17996	4.66076	3.15e-06	5.65e-05	up	TRUE
HSPB2	348.859	5.47483	0.809636	6.76208	1.36e-11	7.13e-10	up	TRUE
PLIN4	1928.17	5.47324	1.35852	4.02882	5.61e-05	0.000651746	up	TRUE
FEM1A	11801.6	5.45685	0.281758	19.3671	1.46e-83	9.5e-81	up	TRUE
PAX1	1.35914	5.45522	4.41596	1.23534	0.216703	0.36821	none	FALSE
STBD1	2636.9	5.43019	1.22673	4.42657	9.57e-06	0.000149922	up	TRUE
SLC16A6	1895.64	5.40553	0.813965	6.64098	3.12e-11	1.54e-09	up	TRUE
PLN	4410.62	5.39263	1.00811	5.34925	8.83e-08	2.33e-06	up	TRUE
HMCN2	407.556	5.38999	0.745806	7.22707	4.94e-13	3.12e-11	up	TRUE
PHKG1	1159.34	5.38081	0.600717	8.9573	3.33e-19	4.01e-17	up	TRUE
SGCA	1455.5	5.37065	1.0355	5.18653	2.14e-07	5.17e-06	up	TRUE
SVIL	23874.3	5.36993	0.851639	6.3054	2.87e-10	1.26e-08	up	TRUE
PDE4DIP	63609.6	5.34651	1.04283	5.12694	2.94e-07	6.93e-06	up	TRUE
UNC93A	145.167	5.34335	1.41966	3.76383	0.000167331	0.00154446	up	TRUE
SRPK3	1051.97	5.32928	1.33684	3.98648	6.71e-05	0.000753288	up	TRUE
NTF4	11.0308	5.30665	2.03643	2.60586	0.00916439	0.034497	up	TRUE
PHKA1	8956.59	5.30303	0.500026	10.6055	2.81e-26	4.71e-24	up	TRUE
SLC2A4	885.921	5.30214	0.798374	6.64117	3.11e-11	1.54e-09	up	TRUE
PGM1	31010.7	5.2813	0.759525	6.95343	3.57e-12	2.05e-10	up	TRUE
ATP1A4	137.714	5.26764	1.23102	4.27908	1.88e-05	0.000264942	up	TRUE
AK1	7638.86	5.25734	1.25193	4.19939	2.68e-05	0.000353952	up	TRUE
CYP19A1	19.1847	5.24753	1.5314	3.42662	0.00061114	0.00428906	up	TRUE
FOXD3	3.16941	5.2456	2.61493	2.00602	0.0448543	0.115835	none	FALSE
PDLIM5	10189	5.23476	0.59054	8.86436	7.69e-19	9e-17	up	TRUE
KCNJ11	885.6	5.2345	1.63887	3.19396	0.00140335	0.00813484	up	TRUE
SEMA6C	1412.44	5.22483	0.995408	5.24893	1.53e-07	3.86e-06	up	TRUE
EPM2A	1678.69	5.21884	0.65487	7.96929	1.6e-15	1.33e-13	up	TRUE
TUBA8	1000.14	5.1849	1.20289	4.31035	1.63e-05	0.000235496	up	TRUE
MYH7B	1097.55	5.18221	1.00997	5.13107	2.88e-07	6.8e-06	up	TRUE
COBL	2004.84	5.16378	1.33204	3.87659	0.000105932	0.00107921	up	TRUE
FAM189A2	2349.36	5.14927	0.849068	6.06462	1.32e-09	4.99e-08	up	TRUE
HOXD3	69.1219	5.13971	1.51277	3.39754	0.000679935	0.00467103	up	TRUE
MSS51	4074.75	5.13509	0.53442	9.60872	7.35e-22	1e-19	up	TRUE
NEXN	3382.84	5.12969	0.96329	5.32517	1.01e-07	2.62e-06	up	TRUE
SIX4	716.789	5.12012	1.19221	4.29465	1.75e-05	0.000249029	up	TRUE
GREB1	589.706	5.07767	1.61468	3.1447	0.00166259	0.00929805	up	TRUE
AGL	12314.3	5.07428	0.739304	6.86359	6.72e-12	3.73e-10	up	TRUE
TTLL2	2.01782	5.06934	3.05904	1.65717	0.0974852	0.207371	none	FALSE
GAL	9.29947	5.05073	2.43728	2.07228	0.0382391	0.10253	none	FALSE
TMEM38A	5003.08	5.01849	1.0608	4.73084	2.24e-06	4.18e-05	up	TRUE
FGF6	6.04812	5.00218	3.06948	1.62965	0.103175	0.215609	none	FALSE
RXFP2	61.9173	4.98175	1.63576	3.04553	0.00232272	0.0119814	up	TRUE
ASB10	88.3669	4.97302	0.940234	5.28913	1.23e-07	3.15e-06	up	TRUE
SCN4B	5285.89	4.97137	1.52436	3.26129	0.00110906	0.00675918	up	TRUE
RBP7	9.29487	4.96959	1.20467	4.12526	3.7e-05	0.000462221	up	TRUE
MN1	793.688	4.95297	1.09493	4.52355	6.08e-06	0.000101691	up	TRUE
LMCD1	2701.38	4.95094	1.10435	4.48312	7.36e-06	0.000120043	up	TRUE
ZNF106	33033.9	4.93961	0.496397	9.95092	2.5e-23	3.66e-21	up	TRUE
NTRK1	15.7842	4.93058	1.77654	2.77539	0.00551358	0.0234479	up	TRUE
METTL7B	26.8463	4.90868	1.14174	4.2993	1.71e-05	0.000244718	up	TRUE
HOMER2	3134.71	4.9073	0.928022	5.28791	1.24e-07	3.17e-06	up	TRUE
COX7A1	2684.06	4.89842	0.596273	8.21506	2.12e-16	1.99e-14	up	TRUE
INSC	22.4311	4.88854	0.861445	5.67481	1.39e-08	4.31e-07	up	TRUE
ESRRB	102.765	4.88617	2.43325	2.00808	0.0446343	0.115303	none	FALSE
LRRC15	8.67262	4.87253	1.61122	3.02413	0.00249353	0.0127084	up	TRUE
KCNJ12	458.242	4.87127	1.83172	2.6594	0.00782799	0.0305416	up	TRUE
FOXO6	60.1605	4.85187	1.57691	3.07683	0.00209217	0.0110977	up	TRUE
PARVB	7182.75	4.84689	0.611922	7.92077	2.36e-15	1.93e-13	up	TRUE
LHB	19.7274	4.84477	1.31527	3.68346	0.000230086	0.00198084	up	TRUE
OSR2	79.2962	4.84159	1.9612	2.46869	0.0135609	0.0466989	up	TRUE
SGCD	521.501	4.83038	0.444562	10.8655	1.68e-27	3.11e-25	up	TRUE
TACC2	6301.42	4.82836	1.00627	4.79828	1.6e-06	3.12e-05	up	TRUE
CAND2	1115.86	4.79153	1.18857	4.03133	5.55e-05	0.000646236	up	TRUE
CORO6	4744.17	4.78244	1.31991	3.62332	0.000290849	0.00240583	up	TRUE
EYA1	427.647	4.77745	1.2822	3.72597	0.000194567	0.00174917	up	TRUE
SPTB	3062.25	4.76453	1.19208	3.99683	6.42e-05	0.000726979	up	TRUE
KY	193.277	4.75019	2.28655	2.07745	0.0377604	0.101683	none	FALSE
DCUN1D2	1909.65	4.73899	0.581703	8.14675	3.74e-16	3.41e-14	up	TRUE
MCHR1	747.93	4.73615	1.073	4.41395	1.02e-05	0.000156085	up	TRUE
FBXO32	2781.76	4.73532	0.76053	6.22634	4.77e-10	2e-08	up	TRUE
PPM1J	360.321	4.73251	0.800896	5.90902	3.44e-09	1.2e-07	up	TRUE
COQ8A	6317.31	4.72657	0.433237	10.9099	1.03e-27	1.98e-25	up	TRUE
OR51A25	4.20404	4.69425	2.33141	2.01348	0.044064	0.114282	none	FALSE
C18H19orf47	553.129	4.68922	0.378193	12.399	2.65e-35	6.42e-33	up	TRUE
FAM160A1	758.895	4.67758	1.09032	4.29009	1.79e-05	0.000253757	up	TRUE
PROB1	532.18	4.67029	0.620617	7.52523	5.26e-14	3.75e-12	up	TRUE
HOXA9	59.2428	4.65868	1.87359	2.4865	0.0129006	0.0448429	up	TRUE
CPT1B	1154.87	4.65605	0.842658	5.52543	3.29e-08	9.51e-07	up	TRUE
WFIKKN2	513.651	4.64371	1.76315	2.63376	0.00844459	0.0323825	up	TRUE
PRND	72.7412	4.62472	2.38758	1.93699	0.0527464	0.130334	none	FALSE
ATP2A2	75031.1	4.62192	0.887057	5.2104	1.88e-07	4.63e-06	up	TRUE
RAET1G	71.3154	4.6196	2.03275	2.27259	0.0230511	0.0697453	none	FALSE
FHOD3	1009.11	4.61921	1.18827	3.88734	0.000101349	0.00103801	up	TRUE
TNMD	40.9033	4.61705	1.9102	2.41705	0.0156467	0.0521686	none	FALSE
TEAD4	357.81	4.61662	1.03655	4.45384	8.43e-06	0.000134277	up	TRUE
OTUD1	691.734	4.60964	0.498329	9.25018	2.24e-20	2.87e-18	up	TRUE
PLAAT1	1144.09	4.59551	1.10483	4.15949	3.19e-05	0.000408542	up	TRUE
HOXD4	59.3449	4.59339	2.2663	2.02682	0.0426803	0.111532	none	FALSE
SYNM	12831.3	4.57844	0.945357	4.84308	1.28e-06	2.56e-05	up	TRUE
MLXIP	7945.82	4.56971	0.837327	5.4575	4.83e-08	1.34e-06	up	TRUE
NOL3	650.471	4.56728	0.791896	5.76753	8.04e-09	2.61e-07	up	TRUE
FSD2	2349.58	4.5356	0.642622	7.05796	1.69e-12	1.02e-10	up	TRUE
DUSP26	1681.24	4.53543	1.63936	2.76658	0.00566472	0.0238968	up	TRUE
HOXC4	32.7078	4.53035	2.49826	1.8134	0.0697695	0.160879	none	FALSE
HACD1	1613.98	4.51403	0.432918	10.427	1.87e-25	3e-23	up	TRUE
MS4A10	8.4391	4.48592	1.5639	2.86841	0.00412537	0.0186468	up	TRUE
BTC	1527.17	4.48109	1.03555	4.32725	1.51e-05	0.000219505	up	TRUE
ARL14EPL	15.8174	4.47978	2.75279	1.62736	0.103661	0.216402	none	FALSE
ITGB1BP2	482.256	4.47621	0.597166	7.49575	6.59e-14	4.66e-12	up	TRUE
PDZRN3	1787.74	4.46729	0.848205	5.26676	1.39e-07	3.53e-06	up	TRUE
SPEG	2977.44	4.46292	0.849818	5.25162	1.51e-07	3.81e-06	up	TRUE
ERFE	5.97266	4.44727	1.61344	2.7564	0.00584423	0.0244651	up	TRUE
PACSIN3	1654.2	4.44683	0.99132	4.48577	7.27e-06	0.000118919	up	TRUE
HSPB8	13272	4.44043	0.777664	5.70996	1.13e-08	3.57e-07	up	TRUE
PFKM	32351.5	4.43236	1.41933	3.12286	0.00179103	0.00983162	up	TRUE
GPA33	3.9745	4.42456	2.97181	1.48884	0.136528	0.264466	none	FALSE
EDA2R	8.74368	4.42282	2.49665	1.7715	0.0764775	0.172504	none	FALSE
PPP2R3A	3909.96	4.41378	0.647669	6.81486	9.44e-12	5.06e-10	up	TRUE
CYB5R1	2940.24	4.40823	0.488522	9.0236	1.82e-19	2.22e-17	up	TRUE
SLC25A4	24931.6	4.3958	0.861293	5.10372	3.33e-07	7.72e-06	up	TRUE
TEAD1	1035.71	4.38879	0.570587	7.69172	1.45e-14	1.07e-12	up	TRUE
SLC16A3	407.087	4.36132	0.792745	5.50154	3.76e-08	1.07e-06	up	TRUE
RTN2	3218.85	4.35765	1.29975	3.35268	0.000800326	0.00527514	up	TRUE
BIN1	14417	4.35718	0.873473	4.98833	6.09e-07	1.32e-05	up	TRUE
SCGB3A2	2.98422	4.33932	2.14381	2.02412	0.0429581	0.112131	none	FALSE
GAPDH	169177	4.31958	0.654835	6.59644	4.21e-11	2.04e-09	up	TRUE
USP2	1923.84	4.30813	1.29812	3.31873	0.000904277	0.00577076	up	TRUE
SSPN	1917.72	4.30337	0.698744	6.15873	7.33e-10	2.94e-08	up	TRUE
SULT1C3	2.22022	4.29271	2.19012	1.96003	0.0499924	0.125188	none	FALSE
ARHGAP36	25.1712	4.28362	2.84075	1.50792	0.131575	0.257571	none	FALSE
GSC	0.427691	4.28277	4.45541	0.961253	0.336425	0.497747	none	FALSE
MAP3K7CL	143.114	4.27789	0.836672	5.11299	3.17e-07	7.38e-06	up	TRUE
TNFRSF12A	200.413	4.27526	0.898398	4.75875	1.95e-06	3.72e-05	up	TRUE
ASB14	815.84	4.25901	0.487904	8.72919	2.57e-18	2.88e-16	up	TRUE
TRIM7	1638.65	4.25837	0.774147	5.50073	3.78e-08	1.07e-06	up	TRUE
HOXD1	43.8672	4.24932	1.61587	2.62974	0.00854509	0.0326542	up	TRUE
PFKFB4	3282.42	4.24305	0.679435	6.24498	4.24e-10	1.78e-08	up	TRUE
MAP3K20	6167.4	4.24182	0.586416	7.23347	4.71e-13	3e-11	up	TRUE
INHA	68.5343	4.24035	1.10133	3.85022	0.000118011	0.00117462	up	TRUE
SLC29A2	1091.51	4.21802	0.538566	7.83195	4.8e-15	3.74e-13	up	TRUE
RSPO2	594.183	4.2119	1.84464	2.28332	0.0224115	0.0683061	none	FALSE
COQ10A	3434.55	4.19611	0.703078	5.9682	2.4e-09	8.61e-08	up	TRUE
CA3	70836.4	4.19545	1.60958	2.60655	0.00914584	0.0344431	up	TRUE
AVP	3.39863	4.18958	2.53882	1.65021	0.0989003	0.209368	none	FALSE
C15H11orf52	81.3893	4.18265	1.73105	2.41625	0.0156811	0.0522617	none	FALSE
GYS1	5295.92	4.17593	0.352382	11.8506	2.14e-32	4.63e-30	up	TRUE
PDK4	38302.3	4.1744	1.04944	3.97772	6.96e-05	0.000775671	up	TRUE
GPR50	1.45251	4.14332	2.10491	1.9684	0.0490215	0.123381	none	FALSE
EEF1A2	40069.4	4.13907	2.12534	1.94749	0.0514762	0.127935	none	FALSE
EBF3	146.909	4.13281	1.12641	3.66901	0.00024349	0.00207535	up	TRUE
TRARG1	127.908	4.12035	1.25751	3.2766	0.00105067	0.00645899	up	TRUE
DLK1	71.2692	4.11952	2.0332	2.02613	0.0427515	0.111682	none	FALSE
GPR157	72.4674	4.11449	1.20311	3.41987	0.000626516	0.00437243	up	TRUE
ULBP21	23.5332	4.10935	1.39791	2.93964	0.0032859	0.0156625	up	TRUE
SNTA1	2256.79	4.10408	1.20069	3.4181	0.000630609	0.00438969	up	TRUE
PFKFB3	5147.97	4.07218	0.783901	5.19477	2.05e-07	4.97e-06	up	TRUE
EBF2	126.199	4.06367	1.71928	2.36358	0.0180992	0.0581852	none	FALSE
FAM78A	1851.84	4.04472	0.809122	4.99891	5.77e-07	1.26e-05	up	TRUE
SH3RF2	133.938	4.03592	1.75828	2.29537	0.0217117	0.0666734	none	FALSE
PLIN5	325.154	4.03147	1.68792	2.38843	0.0169207	0.0554039	none	FALSE
ECSIT	1248.03	4.01494	0.366584	10.9523	6.48e-28	1.27e-25	up	TRUE
C1QTNF9	315.169	3.98204	0.923877	4.31014	1.63e-05	0.000235512	up	TRUE
MYH13	215.711	3.96634	2.23627	1.77364	0.0761225	0.171894	none	FALSE
SYNC	1089.81	3.9538	0.569816	6.93873	3.96e-12	2.26e-10	up	TRUE
CEP85	2175.67	3.94875	0.459376	8.59589	8.26e-18	9.01e-16	up	TRUE
SBK2	4.16692	3.9468	2.70356	1.45985	0.144331	0.27503	none	FALSE
IGFBP5	4514.08	3.92893	0.757647	5.1857	2.15e-07	5.19e-06	up	TRUE
TCF15	48.2672	3.91014	1.72303	2.26934	0.023248	0.0701981	none	FALSE
DCAF6	7894.59	3.90397	0.486295	8.02798	9.91e-16	8.66e-14	up	TRUE
TSHR	12.3726	3.90171	2.08967	1.86714	0.0618821	0.147009	none	FALSE
PFKFB1	545.501	3.89956	1.95185	1.99787	0.0457303	0.117704	none	FALSE
NEURL1	2775.26	3.89437	1.16557	3.34116	0.000834281	0.00544157	up	TRUE
KCNQ5	187.081	3.88609	1.14463	3.39507	0.000686109	0.00469954	up	TRUE
PAG10	0.539955	3.87701	4.45514	0.870232	0.384174	0.545407	none	FALSE
HBE4	0.322739	3.87635	4.47453	0.866314	0.386318	0.547685	none	FALSE
BAG3	3603.14	3.87237	0.726701	5.3287	9.89e-08	2.58e-06	up	TRUE
MUC4	57.7881	3.8654	1.72304	2.24336	0.0248734	0.0739155	none	FALSE
LVRN	289.341	3.8568	0.997741	3.86553	0.000110848	0.001117	up	TRUE
LRRC20	1323.59	3.84899	0.662369	5.81095	6.21e-09	2.05e-07	up	TRUE
CHRNE	203.482	3.83551	0.663854	5.77764	7.58e-09	2.47e-07	up	TRUE
CFL2	6433.3	3.83421	0.682385	5.61884	1.92e-08	5.81e-07	up	TRUE
NKX6-3	3.15445	3.81934	2.0943	1.82368	0.0682007	0.158126	none	FALSE
ADCY2	4954.11	3.81922	1.76748	2.16083	0.0307085	0.086897	none	FALSE
CUTC	2657.75	3.8188	0.506101	7.54552	4.51e-14	3.23e-12	up	TRUE
MEF2C	3708.05	3.81622	0.644836	5.91812	3.26e-09	1.15e-07	up	TRUE
GYG1	9190.66	3.81297	0.558506	6.82708	8.67e-12	4.7e-10	up	TRUE
TUBA4A	12893.4	3.80991	1.52426	2.49952	0.0124363	0.0435835	up	TRUE
CCNG1	26970.9	3.79499	0.536467	7.07403	1.5e-12	9.16e-11	up	TRUE
LINGO1	764.075	3.78638	1.38064	2.74249	0.00609756	0.0252315	up	TRUE
SSC4D	26.7435	3.78399	0.961155	3.93692	8.25e-05	0.00087853	up	TRUE
ADIG	13.7432	3.78091	1.0053	3.76099	0.000169245	0.00155859	up	TRUE
MSRB1	5944.37	3.77549	0.833899	4.52751	5.97e-06	0.000100008	up	TRUE
TPI1	860.286	3.77457	0.725822	5.20041	1.99e-07	4.85e-06	up	TRUE
FXR1	11604.1	3.77371	0.222076	16.9929	9.27e-65	4.31e-62	up	TRUE
PKM	60135.1	3.75511	0.832526	4.51051	6.47e-06	0.000107483	up	TRUE
MIEF2	188.244	3.75465	0.746798	5.02767	4.96e-07	1.1e-05	up	TRUE
C7orf61	101.464	3.74563	1.59187	2.35298	0.0186236	0.059461	none	FALSE
DMRT2	187.71	3.74318	1.89006	1.98046	0.0476524	0.121003	none	FALSE
FITM1	660.086	3.74035	0.723548	5.16946	2.35e-07	5.62e-06	up	TRUE
TYRP1	104.101	3.72626	2.24533	1.65956	0.0970033	0.20659	none	FALSE
MPZ	89.5476	3.71273	1.34526	2.75986	0.00578262	0.0242619	up	TRUE
CRYAB	24428.3	3.70447	1.37758	2.68912	0.00716412	0.0285826	up	TRUE
ADIPOQ	335.496	3.70131	0.920053	4.02293	5.75e-05	0.000664939	up	TRUE
MAMSTR	267.412	3.69585	0.872053	4.2381	2.25e-05	0.000307116	up	TRUE
PLCD4	1784.09	3.69444	0.837286	4.4124	1.02e-05	0.000156905	up	TRUE
NIPSNAP2	10348	3.69167	0.363348	10.1601	2.99e-24	4.49e-22	up	TRUE
SEL1L3	3023	3.68343	1.02627	3.58914	0.000331776	0.00267362	up	TRUE
CA14	1493.91	3.68112	1.67023	2.20396	0.0275269	0.0799277	none	FALSE
NPEPL1	1112.85	3.67742	0.617958	5.95092	2.67e-09	9.5e-08	up	TRUE
MSRB3	2741.21	3.67058	1.19564	3.06996	0.00214089	0.0112753	up	TRUE
SERINC2	1839.66	3.66787	1.56215	2.34796	0.0188765	0.060031	none	FALSE
SMYD2	3182.79	3.66198	0.608401	6.01902	1.75e-09	6.41e-08	up	TRUE
CIDEC	163.292	3.64226	1.19331	3.05223	0.00227148	0.0117732	up	TRUE
PPP1R14C	760.477	3.63902	1.449	2.5114	0.0120255	0.0424734	up	TRUE
C11H9orf50	61.1751	3.6261	1.0335	3.50855	0.000450557	0.00340621	up	TRUE
CAP2	6476.19	3.62501	1.55793	2.3268	0.0199758	0.0626552	none	FALSE
MAPK12	422.066	3.62366	0.81915	4.42368	9.7e-06	0.000150927	up	TRUE
POU1F1	4.37926	3.61093	2.28347	1.58134	0.113801	0.23165	none	FALSE
TFRC	11233.3	3.60494	0.619071	5.82315	5.78e-09	1.92e-07	up	TRUE
TNNT2	51.6225	3.59772	1.01714	3.53708	0.000404573	0.00312693	up	TRUE
TMOD1	7041.66	3.59314	0.795088	4.51918	6.21e-06	0.000103598	up	TRUE
PTGER1	0.952853	3.59146	3.4821	1.03141	0.30235	0.461967	none	FALSE
MYBPH	1834.14	3.5863	1.48352	2.41743	0.0156307	0.0521259	none	FALSE
BZW2	4011.36	3.56509	0.580642	6.13991	8.26e-10	3.26e-08	up	TRUE
H2AC6	104.624	3.56349	1.02509	3.47628	0.000508416	0.00372024	up	TRUE
BTNL9	794.157	3.54261	0.828824	4.27426	1.92e-05	0.00026871	up	TRUE
ADAMTS20	432.936	3.53849	1.25514	2.8192	0.00481439	0.0211209	up	TRUE
KIF1C	23166.4	3.52198	0.713001	4.93966	7.83e-07	1.66e-05	up	TRUE
RHOBTB1	3212.58	3.51537	0.656489	5.3548	8.57e-08	2.27e-06	up	TRUE
IGSF23	9.658	3.51089	1.06468	3.29761	0.000975108	0.00610062	up	TRUE
SOX6	649.487	3.51018	1.03594	3.3884	0.000703004	0.00478502	up	TRUE
INHBC	0.566788	3.50713	4.45522	0.787196	0.431167	0.590761	none	FALSE
UBE2D1	945.56	3.50475	0.486143	7.2093	5.62e-13	3.52e-11	up	TRUE
TOB1	5400.03	3.50441	0.609923	5.74567	9.16e-09	2.95e-07	up	TRUE
ULBP17	12.6005	3.50088	1.72977	2.0239	0.0429804	0.112171	none	FALSE
LEP	10.0981	3.49551	1.36867	2.55395	0.010651	0.0386258	up	TRUE
HIF1AN	3457.16	3.49418	0.191088	18.2857	1.08e-74	5.83e-72	up	TRUE
PTPN21	3029.09	3.49065	0.840117	4.15495	3.25e-05	0.000415418	up	TRUE
PNMT	6.59347	3.48859	1.95879	1.781	0.0749132	0.169943	none	FALSE
MAP2K6	1359.57	3.48169	0.523002	6.65712	2.79e-11	1.41e-09	up	TRUE
NRN1L	0.600161	3.48024	4.45405	0.781366	0.434587	0.594075	none	FALSE
COX17	1752.34	3.46902	0.343248	10.1065	5.17e-24	7.64e-22	up	TRUE
CHMP4C	262.174	3.468	0.75843	4.57261	4.82e-06	8.27e-05	up	TRUE
CST6	513.312	3.46595	0.770363	4.49912	6.82e-06	0.000112829	up	TRUE
CACNB1	2686.61	3.46562	1.06527	3.25328	0.00114079	0.00691623	up	TRUE
DMPK	1106.09	3.45305	0.911499	3.78832	0.000151672	0.0014306	up	TRUE
BARX2	10.965	3.45235	1.47676	2.33779	0.0193983	0.0614022	none	FALSE
TFF3	1.23149	3.44347	3.70516	0.929372	0.352697	0.513731	none	FALSE
TMEM38B	704.575	3.43514	0.612845	5.60524	2.08e-08	6.25e-07	up	TRUE
NOX5	6.36153	3.43217	2.01917	1.69979	0.0891701	0.194156	none	FALSE
GAMT	1015.48	3.42376	0.515994	6.63526	3.24e-11	1.6e-09	up	TRUE
ACACB	3756.24	3.3798	0.422328	8.00278	1.22e-15	1.03e-13	up	TRUE
PKIA	10178.4	3.3744	1.30632	2.58313	0.00979076	0.0362256	up	TRUE
FNDC10	4.66159	3.37226	2.02411	1.66605	0.0957034	0.204545	none	FALSE
PHKB	9335.09	3.37018	0.477424	7.05909	1.68e-12	1.02e-10	up	TRUE
CCDC69	2691.84	3.36412	1.19372	2.81819	0.00482958	0.0211704	up	TRUE
RBM38	977.317	3.36243	0.907508	3.70513	0.000211286	0.00186441	up	TRUE
ACYP2	1354.58	3.35366	1.03481	3.24084	0.00119177	0.00715997	up	TRUE
UBR3	13150.3	3.34802	0.460435	7.27143	3.56e-13	2.32e-11	up	TRUE
SHISA4	1135.81	3.34551	1.27713	2.61956	0.00880438	0.0334361	up	TRUE
FNDC1	217.771	3.34328	1.14031	2.9319	0.00336896	0.0159741	up	TRUE
ATG4A	1236.99	3.33919	0.55197	6.0496	1.45e-09	5.44e-08	up	TRUE
ACO2	15133.8	3.33859	0.653355	5.10992	3.22e-07	7.48e-06	up	TRUE
PAIP2B	8253.1	3.3284	0.709752	4.68953	2.74e-06	5e-05	up	TRUE
EN1	27.8032	3.32812	1.99013	1.67231	0.0944627	0.202572	none	FALSE
C16H1orf21	3588.62	3.32716	0.415482	8.00795	1.17e-15	9.93e-14	up	TRUE
ESR1	1177.1	3.314	1.59869	2.07295	0.038177	0.102416	none	FALSE
KCNQ4	624.274	3.31186	0.927584	3.57041	0.000356425	0.00282464	up	TRUE
LHX8	0.217786	3.30798	4.51192	0.733165	0.463458	NA	NA	NA
BPIFA2B	0.217786	3.30798	4.51192	0.733165	0.463458	NA	NA	NA
DOK5	850.629	3.29163	1.46243	2.2508	0.0243985	0.0728486	none	FALSE
CLIC5	1077.25	3.29007	1.07017	3.07435	0.00210965	0.0111687	up	TRUE
IGDCC4	1950.34	3.28877	1.18413	2.77738	0.00547991	0.0233457	up	TRUE
LRRC72	47.3722	3.28823	0.384685	8.54785	1.25e-17	1.32e-15	up	TRUE
C1QTNF8	0.213845	3.28319	4.5139	0.72735	0.467011	NA	NA	NA
OR5H31	0.213845	3.28319	4.5139	0.72735	0.467011	NA	NA	NA
OPTN	13603.9	3.27741	0.576318	5.68681	1.29e-08	4.04e-07	up	TRUE
CRAT	8013.12	3.27694	0.834675	3.92601	8.64e-05	0.000909649	up	TRUE
ABLIM2	1206.69	3.27545	1.18557	2.76275	0.00573163	0.024104	up	TRUE
CSDE1	50871.7	3.2745	0.175609	18.6465	1.35e-77	7.55e-75	up	TRUE
LAMA2	1002.88	3.27257	0.625948	5.22818	1.71e-07	4.24e-06	up	TRUE
KLHL23	1538.6	3.27203	0.976188	3.35185	0.000802749	0.00528254	up	TRUE
IVNS1ABP	16549.1	3.26137	0.388932	8.38546	5.05e-17	5.07e-15	up	TRUE
FABP3	5759.07	3.25759	1.36265	2.39063	0.0168196	0.0551115	none	FALSE
UNC5CL	3.03022	3.25588	0.964374	3.37616	0.00073505	0.00496217	up	TRUE
CCDC88C	3369	3.25114	0.895714	3.62966	0.00028379	0.00235824	up	TRUE
MFAP5	666.273	3.24359	1.84762	1.75555	0.079165	0.177116	none	FALSE
UBE2D4	3430.87	3.23918	0.294394	11.0029	3.7e-28	7.43e-26	up	TRUE
GKAP1	2580.22	3.23702	0.537684	6.02031	1.74e-09	6.39e-08	up	TRUE
WIPI1	736.374	3.23681	0.902361	3.58704	0.000334447	0.00268981	up	TRUE
ANKRD9	47.1365	3.23593	0.617796	5.23786	1.62e-07	4.05e-06	up	TRUE
STYXL1	232.796	3.23371	0.860136	3.75953	0.000170234	0.00156503	up	TRUE
CLIP4	1821.22	3.23277	1.10338	2.92988	0.00339098	0.0160644	up	TRUE
OBSL1	999.018	3.22612	0.605888	5.32462	1.01e-07	2.63e-06	up	TRUE
PINK1	7409.45	3.22501	0.827857	3.89561	9.8e-05	0.00100893	up	TRUE
ASB11	820.985	3.21923	0.548084	5.8736	4.26e-09	1.46e-07	up	TRUE
CHIA	6.61896	3.21641	1.01753	3.161	0.00157226	0.00889818	up	TRUE
NKAIN1	166.069	3.21443	1.25841	2.55437	0.010638	0.0385961	up	TRUE
HPDL	17.5057	3.19088	0.967319	3.29868	0.000971397	0.00608677	up	TRUE
PALMD	3504.35	3.1888	1.14834	2.77688	0.0054883	0.0233526	up	TRUE
EGFLAM	622.615	3.18257	0.908331	3.50375	0.000458752	0.00345016	up	TRUE
UQCRB	6691.5	3.18081	0.409469	7.76815	7.96e-15	6.11e-13	up	TRUE
PDLIM1	3768.14	3.1717	1.57379	2.01532	0.0438712	0.113966	none	FALSE
CSPG4B	1196.46	3.17151	0.433804	7.31094	2.65e-13	1.76e-11	up	TRUE
EMC9	817.304	3.16954	0.478706	6.62106	3.57e-11	1.76e-09	up	TRUE
TMCO5B	1.21624	3.16734	2.92843	1.08158	0.279438	0.438161	none	FALSE
MFN2	10275.9	3.16589	0.292385	10.8278	2.54e-27	4.64e-25	up	TRUE
DVL1	1597.66	3.16355	0.544056	5.81475	6.07e-09	2.01e-07	up	TRUE
RNASE1	28.9763	3.15954	1.12033	2.82018	0.00479964	0.0210676	up	TRUE
CARM1	2967.19	3.15772	0.453376	6.9649	3.29e-12	1.9e-10	up	TRUE
PRKAA2	635.04	3.1538	0.953232	3.30853	0.000937865	0.00591635	up	TRUE
PABPC4	7189.97	3.15217	0.508554	6.19829	5.71e-10	2.33e-08	up	TRUE
ARX	9.44527	3.15201	3.83882	0.821088	0.411596	0.571899	none	FALSE
F13B	3.03978	3.14619	1.08971	2.88717	0.00388725	0.0178132	up	TRUE
MAP4	27024.7	3.12679	0.558655	5.597	2.18e-08	6.54e-07	up	TRUE
LCN10	1.50124	3.12482	1.90512	1.64022	0.100959	0.212124	none	FALSE
AGPAT5	2593.1	3.12424	0.596294	5.23944	1.61e-07	4.02e-06	up	TRUE
INCA1	129.843	3.12177	0.45041	6.93095	4.18e-12	2.37e-10	up	TRUE
WNK2	2314.69	3.119	1.21897	2.55873	0.0105056	0.0382779	up	TRUE
HCFC1R1	1141.18	3.1186	0.898595	3.47053	0.000519439	0.00378438	up	TRUE
SERPINA7	0.70621	3.11852	2.73551	1.14001	0.254281	0.41092	none	FALSE
KPNA3	4350.91	3.11827	0.436493	7.14393	9.07e-13	5.61e-11	up	TRUE
IDH2	5993.61	3.11787	0.574216	5.42979	5.64e-08	1.55e-06	up	TRUE
USP25	5577.54	3.11517	0.334566	9.31107	1.27e-20	1.66e-18	up	TRUE
UBE2G1	5685.73	3.11429	0.400426	7.77744	7.4e-15	5.7e-13	up	TRUE
S100A2	1181.26	3.11184	1.7352	1.79337	0.0729141	0.166622	none	FALSE
IRX4	0.274415	3.10189	4.51192	0.687487	0.491776	0.645143	none	FALSE
ZNF853	1043.21	3.10113	0.79425	3.90448	9.44e-05	0.000979448	up	TRUE
PRRX1	410.146	3.10028	1.00694	3.0789	0.00207765	0.0110396	up	TRUE
C1QTNF3	753.311	3.09861	1.64925	1.8788	0.0602714	0.144215	none	FALSE
HOXD10	1.3245	3.08879	2.97631	1.03779	0.299367	0.458911	none	FALSE
DYRK1B	1269.88	3.07707	0.422756	7.27859	3.37e-13	2.22e-11	up	TRUE
SCGB2A2	0.703139	3.07497	4.45333	0.690488	0.489887	0.643786	none	FALSE
ZNF358	2270.33	3.07495	0.638363	4.81694	1.46e-06	2.88e-05	up	TRUE
VDAC3	12039.8	3.06972	0.436302	7.03576	1.98e-12	1.18e-10	up	TRUE
RILPL1	3118.47	3.06781	0.592513	5.17762	2.25e-07	5.4e-06	up	TRUE
HAMP	1.13412	3.0648	2.85893	1.07201	0.283715	0.442393	none	FALSE
CTXN3	525.949	3.06	1.61297	1.89712	0.0578125	0.139668	none	FALSE
SFTPB	10.5023	3.05787	0.94035	3.25185	0.00114658	0.00694831	up	TRUE
MDH2	13779.1	3.05587	0.448529	6.8131	9.55e-12	5.11e-10	up	TRUE
SMIM11A	1044.29	3.0427	0.335448	9.07055	1.18e-19	1.47e-17	up	TRUE
TPPP2	232.094	3.02272	1.2045	2.50951	0.0120899	0.0426358	up	TRUE
MAFF	757.641	3.01713	0.689631	4.37499	1.21e-05	0.000182761	up	TRUE
MGC137055	31.2522	3.0121	0.666128	4.52181	6.13e-06	0.000102425	up	TRUE
KREMEN1	1131.23	3.00313	0.899069	3.34027	0.000836964	0.00545512	up	TRUE
ILRUN	4933.71	2.9977	0.369244	8.11848	4.72e-16	4.24e-14	up	TRUE
APON	10.8121	2.99102	0.64419	4.64307	3.43e-06	6.12e-05	up	TRUE
PLEC	5043.92	2.98404	0.665999	4.48054	7.45e-06	0.000121016	up	TRUE
ARIH2	4379.4	2.98171	0.240414	12.4024	2.54e-35	6.25e-33	up	TRUE
PYGO1	634.475	2.98035	0.504059	5.91271	3.37e-09	1.18e-07	up	TRUE
VLDLR	3677.38	2.9799	0.992515	3.00238	0.0026788	0.0134235	up	TRUE
HSPB1	3590.63	2.97452	0.8954	3.322	0.000893742	0.00573279	up	TRUE
FZD9	35.8199	2.96765	0.897866	3.30522	0.000949007	0.00596949	up	TRUE
FHOD1	3050.78	2.9629	1.1318	2.61786	0.00884819	0.0335587	up	TRUE
PRKAB2	2435.39	2.96141	0.631334	4.69071	2.72e-06	4.97e-05	up	TRUE
NDUFS7	1365.11	2.95912	0.746314	3.96498	7.34e-05	0.000805604	up	TRUE
STRADB	2244.01	2.95861	0.473084	6.25389	4e-10	1.7e-08	up	TRUE
FNDC8	0.76377	2.95859	4.45108	0.664689	0.506249	0.657986	none	FALSE
GRB10	2458.11	2.95401	1.05465	2.80094	0.00509541	0.0220503	up	TRUE
ABCC9	3237.58	2.95375	0.955939	3.08989	0.00200228	0.0107162	up	TRUE
ETNPPL	2681.76	2.94666	1.46239	2.01497	0.0439083	0.114025	none	FALSE
MEF2D	2098.82	2.94573	0.393639	7.48332	7.25e-14	5.1e-12	up	TRUE
ACTBL2	0.764484	2.93833	4.45118	0.660124	0.509175	0.660557	none	FALSE
RHOQ	2574.76	2.93529	0.698292	4.20353	2.63e-05	0.000348967	up	TRUE
PPP1R12B	732.855	2.92338	0.640901	4.56136	5.08e-06	8.68e-05	up	TRUE
LRRFIP2	2518.81	2.91802	0.288327	10.1205	4.48e-24	6.68e-22	up	TRUE
ATF4	30077	2.91762	0.474596	6.14759	7.87e-10	3.14e-08	up	TRUE
PNRC1	2909.56	2.91761	0.585581	4.98242	6.28e-07	1.36e-05	up	TRUE
A1BG	4.21866	2.91396	1.10959	2.62615	0.00863563	0.0328952	up	TRUE
PGK1	29880.6	2.90847	0.520449	5.58838	2.29e-08	6.81e-07	up	TRUE
PHYH	11930.8	2.90754	0.689537	4.21666	2.48e-05	0.000332247	up	TRUE
FILIP1L	3691.67	2.90739	0.993769	2.92562	0.00343768	0.0162101	up	TRUE
FRRS1	178.938	2.90321	0.645667	4.49645	6.91e-06	0.000114063	up	TRUE
ANKRD33B	106.29	2.90307	1.45375	1.99695	0.0458306	0.117928	none	FALSE
FRMD3	964.346	2.90134	0.57871	5.01346	5.35e-07	1.18e-05	up	TRUE
GOT2	18397	2.9002	0.699919	4.14362	3.42e-05	0.000433433	up	TRUE
FILIP1	1006.89	2.89821	0.782499	3.70379	0.000212403	0.00187129	up	TRUE
VAX2	0.32808	2.89579	4.51192	0.641809	0.520997	0.67002	none	FALSE
URAD	0.319469	2.89579	4.51192	0.641809	0.520997	0.67002	none	FALSE
OR5H33	0.319469	2.89579	4.51192	0.641809	0.520997	0.67002	none	FALSE
KLF14	0.319469	2.89579	4.51192	0.641809	0.520997	0.67002	none	FALSE
NFIX	6239.49	2.89199	1.06374	2.71869	0.00655411	0.0266927	up	TRUE
OR4D2B	1.19933	2.89142	3.78575	0.763765	0.445007	0.603567	none	FALSE
CACNA2D1	7949.88	2.88594	1.22838	2.34939	0.0188041	0.0598827	none	FALSE
PHPT1	1444.71	2.88231	0.577915	4.98743	6.12e-07	1.32e-05	up	TRUE
ACSM5	725.417	2.88174	1.25571	2.2949	0.021739	0.0667246	none	FALSE
ETFDH	3349.6	2.87376	0.630647	4.55685	5.19e-06	8.85e-05	up	TRUE
SUCLA2	8250.57	2.87222	0.646574	4.44221	8.9e-06	0.000141056	up	TRUE
INMT	0.283394	2.871	4.5139	0.636035	0.524754	0.673565	none	FALSE
GDF6	0.343739	2.871	4.5139	0.636035	0.524754	0.673565	none	FALSE
DAZL	0.302363	2.871	4.5139	0.636035	0.524754	0.673565	none	FALSE
OR13C11	0.315528	2.871	4.5139	0.636035	0.524754	0.673565	none	FALSE
SLC37A4	1434.25	2.85898	0.429611	6.65481	2.84e-11	1.42e-09	up	TRUE
CARNMT1	599.182	2.85845	0.48804	5.857	4.71e-09	1.6e-07	up	TRUE
CYCS	3453.81	2.85455	0.527178	5.41477	6.14e-08	1.68e-06	up	TRUE
WWP1	9094.21	2.85085	0.644144	4.4258	9.61e-06	0.00015017	up	TRUE
CUEDC1	3824.24	2.84835	1.00653	2.82987	0.00465675	0.0205458	up	TRUE
SH3BP5	922.253	2.84403	0.669268	4.24945	2.14e-05	0.000293932	up	TRUE
H3C6	4.21657	2.8425	1.18161	2.40561	0.0161454	0.0534297	none	FALSE
NFATC1	787.015	2.83525	0.701416	4.04218	5.3e-05	0.000622827	up	TRUE
SETD7	3583.81	2.8343	0.811263	3.49369	0.000476395	0.00354223	up	TRUE
RAPGEF1	7030.99	2.83163	0.338246	8.37151	5.69e-17	5.64e-15	up	TRUE
FAHD1	1215.32	2.83141	0.50866	5.56641	2.6e-08	7.67e-07	up	TRUE
CHRNB1	1483.32	2.83019	0.745419	3.79678	0.000146587	0.00139172	up	TRUE
KCNN3	345.011	2.82814	0.748317	3.77933	0.000157249	0.00146724	up	TRUE
RABGGTA	1032.63	2.82156	0.356117	7.92315	2.32e-15	1.9e-13	up	TRUE
ZNF703	21.8074	2.82102	1.3408	2.10399	0.0353795	0.0967134	none	FALSE
MAPKAPK2	4126.53	2.81887	0.796722	3.53809	0.00040304	0.00311656	up	TRUE
P2RY2	260.798	2.81692	1.24353	2.26526	0.0234967	0.0707383	none	FALSE
COX5A	8086.89	2.81606	0.353297	7.97081	1.58e-15	1.32e-13	up	TRUE
PPP1R3C	4819.28	2.81518	0.813307	3.4614	0.00053737	0.00388714	up	TRUE
CTNNA3	325.531	2.81513	1.4603	1.92778	0.0538828	0.13229	none	FALSE
MYMK	16.0867	2.81267	1.71238	1.64255	0.100476	0.211519	none	FALSE
CDC34	5144.65	2.81084	0.690243	4.07225	4.66e-05	0.00056268	up	TRUE
TLX1	4.32094	2.80766	2.54075	1.10505	0.269136	0.427049	none	FALSE
PAX3	5.34776	2.80586	2.74653	1.0216	0.30697	0.466525	none	FALSE
RAD23A	4578.06	2.80308	0.19632	14.2781	3e-46	1.01e-43	up	TRUE
CMBL	4653.11	2.80308	0.807095	3.47305	0.000514579	0.0037574	up	TRUE
PRKCQ	2126.87	2.80302	0.983464	2.85015	0.00436984	0.0195398	up	TRUE
RNF150	731.127	2.80156	0.708929	3.95182	7.76e-05	0.000837079	up	TRUE
SRF	2466.68	2.79903	0.411768	6.7976	1.06e-11	5.65e-10	up	TRUE
PDHX	2316	2.79663	0.349008	8.01308	1.12e-15	9.57e-14	up	TRUE
LPL	3288.71	2.79632	0.916082	3.05248	0.0022696	0.0117683	up	TRUE
SAA2	12.9469	2.79366	0.542017	5.15419	2.55e-07	6.06e-06	up	TRUE
SPATA4	0.799758	2.79045	3.71736	0.750653	0.452861	0.610957	none	FALSE
ECPAS	17182	2.79036	0.291551	9.57075	1.06e-21	1.43e-19	up	TRUE
UQCR11	1697.39	2.78381	0.563642	4.93897	7.85e-07	1.66e-05	up	TRUE
AQP8	2.6474	2.78172	1.23002	2.26152	0.0237273	0.0712083	none	FALSE
CHRDL2	254.434	2.7769	1.86074	1.49237	0.135603	0.263207	none	FALSE
CLIP1	8862.05	2.77369	0.422192	6.56973	5.04e-11	2.42e-09	up	TRUE
PTPN14	1133.43	2.77243	0.933233	2.97078	0.00297048	0.0145079	up	TRUE
HSPG2	1907.6	2.772	1.01079	2.7424	0.00609911	0.0252315	up	TRUE
FZD7	252.892	2.77189	0.919208	3.01552	0.00256539	0.0129981	up	TRUE
C10orf99	3.97467	2.76998	1.67777	1.65099	0.0987413	0.20914	none	FALSE
FBXO31	1111.2	2.76793	0.582443	4.75228	2.01e-06	3.82e-05	up	TRUE
IRS1	845.796	2.76554	1.14531	2.41467	0.0157493	0.052446	none	FALSE
SEM1	1639.54	2.76485	0.467592	5.91295	3.36e-09	1.18e-07	up	TRUE
SLC25A11	7422.27	2.76359	0.47663	5.7982	6.7e-09	2.21e-07	up	TRUE
CNBP	19401.9	2.7618	0.220612	12.5188	5.89e-36	1.5e-33	up	TRUE
SFTPD	9.72347	2.75997	1.80955	1.52522	0.127203	0.251168	none	FALSE
NDUFV2	5542.51	2.75928	0.306801	8.9937	2.39e-19	2.9e-17	up	TRUE
SCHIP1	4313.58	2.75593	1.29692	2.12499	0.0335878	0.0928897	none	FALSE
ATF3	2007.07	2.75045	1.19921	2.29355	0.0218164	0.0669318	none	FALSE
KLHDC3	13207.8	2.74263	0.783146	3.50207	0.000461665	0.00346121	up	TRUE
PRKG1	477.77	2.73421	0.667093	4.0987	4.15e-05	0.000510438	up	TRUE
NFE2L1	23025.5	2.73383	0.39272	6.96128	3.37e-12	1.94e-10	up	TRUE
PPARA	1233.59	2.73179	0.493089	5.54017	3.02e-08	8.77e-07	up	TRUE
TMEM126A	2070.59	2.72905	0.482432	5.65686	1.54e-08	4.75e-07	up	TRUE
COQ9	3078.53	2.72881	0.61937	4.40578	1.05e-05	0.00016102	up	TRUE
TBC1D4	3881.4	2.72353	0.437736	6.22186	4.91e-10	2.04e-08	up	TRUE
PAX9	3.60176	2.72167	2.01096	1.35342	0.175922	0.316017	none	FALSE
BCL2L13	3279.6	2.72002	0.432396	6.29057	3.16e-10	1.37e-08	up	TRUE
WDTC1	1952.32	2.71901	0.346567	7.84555	4.31e-15	3.37e-13	up	TRUE
FAM184B	208.562	2.71378	0.877999	3.09087	0.00199572	0.0106976	up	TRUE
MTUS1	5154.35	2.70706	0.944946	2.86478	0.004173	0.0188097	up	TRUE
KLF10	4949.37	2.70706	0.730923	3.70361	0.000212551	0.00187129	up	TRUE
AMOT	4752.81	2.7052	0.674724	4.00934	6.09e-05	0.000698658	up	TRUE
NEURL2	99.1736	2.70371	0.557789	4.8472	1.25e-06	2.52e-05	up	TRUE
DNAJA4	5135.88	2.69935	0.988591	2.7305	0.00632384	0.0259369	up	TRUE
H2BC5	310.891	2.69829	0.661929	4.0764	4.57e-05	0.000553978	up	TRUE
P2RY4	0.836772	2.69811	2.85838	0.943929	0.345206	0.50635	none	FALSE
MBD3	1424.13	2.6934	0.42367	6.3573	2.05e-10	9.19e-09	up	TRUE
UQCR10	2702.47	2.68907	0.698026	3.85239	0.000116969	0.00116496	up	TRUE
NOS1	218.287	2.68879	1.54295	1.74263	0.0813983	0.181115	none	FALSE
ZNF672	130.741	2.68747	0.397949	6.7533	1.45e-11	7.5e-10	up	TRUE
USP28	5970.72	2.68421	0.463611	5.78979	7.05e-09	2.31e-07	up	TRUE
TFDP2	1088.28	2.68353	0.419151	6.40228	1.53e-10	6.93e-09	up	TRUE
BARX1	7.61521	2.68301	1.24269	2.15903	0.0308479	0.0872264	none	FALSE
DLD	8730.14	2.67844	0.443364	6.04118	1.53e-09	5.69e-08	up	TRUE
ESRRA	1519.8	2.67798	0.440085	6.08514	1.16e-09	4.47e-08	up	TRUE
YBX1	25536.4	2.67342	0.614527	4.35038	1.36e-05	0.000200453	up	TRUE
AMPD3	355.716	2.67235	0.743148	3.59598	0.000323169	0.00261724	up	TRUE
NXN	2488.68	2.66812	0.43461	6.13912	8.3e-10	3.27e-08	up	TRUE
MYO18A	5851.52	2.66673	0.598306	4.45713	8.31e-06	0.000132497	up	TRUE
TEX36	0.367637	2.6649	4.5139	0.590377	0.554938	0.698294	none	FALSE
MYL10	0.849692	2.6643	2.89636	0.919877	0.357637	0.518974	none	FALSE
LSMEM2	8.1437	2.66367	1.51282	1.76073	0.0782836	0.175725	none	FALSE
LMOD1	358.868	2.65773	1.17012	2.27134	0.0231264	0.0699153	none	FALSE
AKT1S1	1088.53	2.6577	0.721124	3.68549	0.000228263	0.00197054	up	TRUE
GYPC	1609.94	2.65485	1.24011	2.14082	0.0322882	0.0900636	none	FALSE
TNFAIP6	83.2316	2.65275	1.26502	2.09701	0.0359927	0.0978141	none	FALSE
MBL2	10.5624	2.64815	0.614831	4.30713	1.65e-05	0.00023791	up	TRUE
PRKN	172.638	2.64567	0.763918	3.46329	0.000533604	0.00386162	up	TRUE
MEDAG	131.648	2.6441	1.34553	1.9651	0.0494026	0.12409	none	FALSE
NR4A1	3341.85	2.64301	1.26664	2.08664	0.036921	0.0997529	none	FALSE
TM6SF1	5269.14	2.63953	0.89864	2.93725	0.00331141	0.0157656	up	TRUE
ALKBH5	4197.95	2.63717	0.246058	10.7177	8.41e-27	1.45e-24	up	TRUE
SEMA4D	7237.2	2.63434	0.854528	3.0828	0.0020506	0.010925	up	TRUE
NDUFB7	747.451	2.63364	0.648433	4.06155	4.87e-05	0.00058391	up	TRUE
EIF1	24346	2.63361	0.255134	10.3224	5.58e-25	8.55e-23	up	TRUE
GAB2	1090.07	2.63202	0.629005	4.18442	2.86e-05	0.000373488	up	TRUE
SERPINA3-3	7.37225	2.63106	0.743534	3.53859	0.000402275	0.00311434	up	TRUE
NDUFA4	14461.8	2.63003	0.449247	5.8543	4.79e-09	1.62e-07	up	TRUE
AMY2B	4221.42	2.62893	0.857686	3.06514	0.00217569	0.0114113	up	TRUE
FAM162B	60.7632	2.62239	1.19041	2.20293	0.0275995	0.080079	none	FALSE
KRT74	0.876749	2.61909	4.44656	0.589015	0.555851	0.699115	none	FALSE
UBE2B	4058.49	2.61679	0.247997	10.5517	4.99e-26	8.27e-24	up	TRUE
UQCRFS1	10047	2.6166	0.502411	5.20809	1.91e-07	4.68e-06	up	TRUE
PLEKHM2	5290.1	2.61643	0.634403	4.12425	3.72e-05	0.000463271	up	TRUE
HSF1	1506.69	2.61601	0.386706	6.76485	1.33e-11	7.02e-10	up	TRUE
HK2	556.233	2.61585	1.18599	2.20562	0.0274109	0.0797225	none	FALSE
NDUFS3	4670.63	2.61391	0.483992	5.40073	6.64e-08	1.79e-06	up	TRUE
TFEB	512.922	2.60595	0.580457	4.48949	7.14e-06	0.000117097	up	TRUE
HRAS	441.304	2.60177	0.485013	5.36433	8.12e-08	2.16e-06	up	TRUE
BAG2	1303.23	2.60093	0.428562	6.06896	1.29e-09	4.89e-08	up	TRUE
HIPK3	5620.46	2.59775	0.352851	7.36217	1.81e-13	1.23e-11	up	TRUE
SDHB	8950.74	2.59704	0.418649	6.20339	5.53e-10	2.27e-08	up	TRUE
BNIP3	1833	2.5927	0.768166	3.37518	0.000737671	0.00496485	up	TRUE
SAMD11	183.049	2.58964	0.840867	3.07972	0.00207192	0.0110188	up	TRUE
PLBD1	1659.73	2.58808	1.77226	1.46033	0.144199	0.274838	none	FALSE
PLPP7	456.996	2.5864	1.28459	2.01341	0.0440718	0.114282	none	FALSE
UBXN2A	1352.57	2.58403	0.667398	3.8718	0.000108035	0.00109408	up	TRUE
CISH	704.105	2.58386	1.04836	2.46466	0.0137142	0.0470575	up	TRUE
CHCHD10	2520.37	2.58257	1.31201	1.96841	0.0490207	0.123381	none	FALSE
NNT	11267.9	2.58167	0.606903	4.25385	2.1e-05	0.000289443	up	TRUE
HRH2	577.903	2.58133	1.18054	2.18656	0.0287746	0.0826985	none	FALSE
UCKL1	1467.14	2.58131	0.291263	8.86248	7.83e-19	9.09e-17	up	TRUE
NDUFA5	2319.14	2.57806	0.429008	6.00935	1.86e-09	6.79e-08	up	TRUE
PTRH2	815.817	2.57555	0.305797	8.42242	3.69e-17	3.77e-15	up	TRUE
CCDC71L	11.3883	2.57426	1.33902	1.9225	0.0545431	0.133556	none	FALSE
CTDNEP1	3620.53	2.57266	0.241801	10.6396	1.95e-26	3.3e-24	up	TRUE
LRRC28	2930.82	2.5704	0.541011	4.7511	2.02e-06	3.84e-05	up	TRUE
GPRC5C	696.911	2.56779	1.18657	2.16405	0.0304609	0.0863616	none	FALSE
SLMAP	3310.2	2.56731	0.282142	9.09935	9.09e-20	1.14e-17	up	TRUE
OGDH	5438.73	2.56554	0.406931	6.30461	2.89e-10	1.26e-08	up	TRUE
CIART	610.476	2.56056	0.68894	3.71667	0.000201865	0.00179591	up	TRUE
EGLN3	1223.39	2.55811	0.694693	3.68235	0.000231092	0.00198739	up	TRUE
RAB12	6821.79	2.55517	0.465421	5.49002	4.02e-08	1.14e-06	up	TRUE
TMEM143	663.075	2.55197	0.407974	6.25523	3.97e-10	1.69e-08	up	TRUE
OR51F5C	0.653388	2.5507	3.62127	0.704364	0.481206	0.636103	none	FALSE
DKK1	31.498	2.54995	0.913315	2.79197	0.00523886	0.022551	up	TRUE
ADCY9	1021.67	2.54918	0.30472	8.36565	5.98e-17	5.85e-15	up	TRUE
RCAN1	3149.09	2.54748	0.462442	5.50876	3.61e-08	1.04e-06	up	TRUE
CNTF	3.54083	2.54702	2.19113	1.16242	0.245064	0.400853	none	FALSE
UBALD1	268.721	2.5411	0.472989	5.37243	7.77e-08	2.07e-06	up	TRUE
NEDD4	1876.33	2.53652	0.941257	2.69482	0.00704273	0.0281605	up	TRUE
CYP4B1	62.1657	2.53575	0.996646	2.54428	0.0109502	0.0394732	up	TRUE
DDIT4	3653.36	2.5352	0.538281	4.7098	2.48e-06	4.59e-05	up	TRUE
DAG1	4194.35	2.53429	0.733192	3.45652	0.000547205	0.00393551	up	TRUE
DBN1	5584.41	2.53278	0.729998	3.46957	0.0005213	0.00379284	up	TRUE
PDE4A	2807.52	2.53104	0.619215	4.08749	4.36e-05	0.000531427	up	TRUE
DENND1B	976.379	2.52888	0.54609	4.63088	3.64e-06	6.43e-05	up	TRUE
PPM1L	1222.7	2.52866	0.982903	2.57264	0.0100925	0.0370708	up	TRUE
KLF11	4684.08	2.52858	0.908408	2.78353	0.00537714	0.0230392	up	TRUE
PAIP1	5587.73	2.52611	0.244322	10.3393	4.68e-25	7.32e-23	up	TRUE
CAPN6	1140.32	2.52514	1.67655	1.50615	0.132028	0.258117	none	FALSE
NDUFA12	698.559	2.51773	0.293615	8.57493	9.91e-18	1.05e-15	up	TRUE
COL4A1	10029.2	2.51547	1.20434	2.08868	0.0367366	0.0993703	none	FALSE
PAM16	467.491	2.51503	0.441061	5.70224	1.18e-08	3.72e-07	up	TRUE
FZD2	21.6226	2.51187	1.16556	2.15507	0.0311564	0.0878313	none	FALSE
TMCO3	1693.91	2.51055	0.397101	6.32221	2.58e-10	1.14e-08	up	TRUE
CUL4A	5633.48	2.50814	0.280426	8.94404	3.75e-19	4.48e-17	up	TRUE
TBX1	23.0092	2.50606	2.7295	0.918139	0.358546	0.519968	none	FALSE
AAMDC	1836.2	2.50102	0.617019	4.05338	5.05e-05	0.000600614	up	TRUE
ATXN7L2	331.071	2.49776	0.57221	4.36511	1.27e-05	0.000189118	up	TRUE
MAF1	4293.78	2.49373	0.311054	8.01706	1.08e-15	9.36e-14	up	TRUE
TRIP10	2139.15	2.4932	1.19816	2.08087	0.037446	0.101012	none	FALSE
TRPT1	279.631	2.48983	0.465876	5.3444	9.07e-08	2.39e-06	up	TRUE
TTC9	1503.69	2.48927	1.39479	1.7847	0.07431	0.168904	none	FALSE
FUNDC2	5227.65	2.48857	0.362322	6.8684	6.49e-12	3.61e-10	up	TRUE
PRKAR2A	3340.96	2.48717	0.767397	3.24105	0.0011909	0.00715997	up	TRUE
ADAMTSL5	1919.65	2.48483	0.93288	2.66361	0.00773062	0.0302707	up	TRUE
COPS4	4937.37	2.48306	0.368666	6.73525	1.64e-11	8.39e-10	up	TRUE
TWF2	1732.99	2.47832	0.686393	3.61065	0.00030543	0.00249347	up	TRUE
PALLD	3172.4	2.47777	0.701323	3.533	0.00041087	0.00316057	up	TRUE
FAM71E1	29.4917	2.47424	0.690577	3.58286	0.000339856	0.00271985	up	TRUE
KIF12	99.6654	2.4726	0.543845	4.54652	5.45e-06	9.26e-05	up	TRUE
ZFAND5	13272.3	2.47214	0.487697	5.06902	4e-07	9.09e-06	up	TRUE
CYC1	5150.46	2.46954	0.538461	4.58629	4.51e-06	7.78e-05	up	TRUE
TEX28	0.419561	2.4693	4.51157	0.547327	0.584154	0.722041	none	FALSE
PRSS56	0.607139	2.4693	4.51157	0.547327	0.584154	0.722041	none	FALSE
ATP5MC1	5169.55	2.46844	0.588006	4.19798	2.69e-05	0.000355877	up	TRUE
FAM53B	980.35	2.4626	0.71762	3.43162	0.000599991	0.00422541	up	TRUE
PHOSPHO1	565.465	2.46007	1.34927	1.82326	0.0682646	0.158239	none	FALSE
TMEM11	396.141	2.45788	0.39343	6.2473	4.18e-10	1.76e-08	up	TRUE
UBALD2	695.06	2.4568	0.641537	3.82955	0.000128376	0.00125097	up	TRUE
KEAP1	2719.9	2.45351	0.396408	6.18936	6.04e-10	2.44e-08	up	TRUE
APOC3	12.8131	2.45271	0.548936	4.46812	7.89e-06	0.000126989	up	TRUE
PDHA1	13085.6	2.45179	0.488439	5.01966	5.18e-07	1.14e-05	up	TRUE
TLN2	3624.67	2.4514	1.07684	2.27648	0.0228176	0.0692689	none	FALSE
PTGES2	901.721	2.45129	0.684711	3.58004	0.000343548	0.00274669	up	TRUE
CHCHD3	4144.97	2.451	0.291324	8.41331	3.99e-17	4.02e-15	up	TRUE
RCSD1	3595.75	2.44895	1.01453	2.41388	0.0157839	0.0525289	none	FALSE
ZCCHC24	1910.88	2.44751	0.794875	3.07911	0.0020762	0.0110355	up	TRUE
NF2	1583.14	2.4466	0.264486	9.2504	2.24e-20	2.87e-18	up	TRUE
TMEM159	1868.53	2.44598	0.721792	3.38876	0.000702103	0.00478089	up	TRUE
MAPK6	11299.5	2.44566	0.72212	3.38678	0.000707185	0.00480744	up	TRUE
OR1AH6	0.445422	2.44451	4.51355	0.541594	0.588098	0.725537	none	FALSE
PDE8A	2418.72	2.44299	0.794659	3.07427	0.0021102	0.0111687	up	TRUE
SLC25A25	2326.54	2.44247	0.671278	3.63853	0.000274197	0.00229613	up	TRUE
LYPD6	86.5897	2.44221	1.13372	2.15416	0.0312276	0.0879372	none	FALSE
H2BC4	155.467	2.44175	0.925621	2.63795	0.00834077	0.0321106	up	TRUE
TBRG4	1221.74	2.439	0.369472	6.60133	4.07e-11	1.99e-09	up	TRUE
CUL5	2210.23	2.43856	0.430203	5.66839	1.44e-08	4.45e-07	up	TRUE
ANAPC15	1877.71	2.43545	0.387815	6.27993	3.39e-10	1.46e-08	up	TRUE
DUSP10	1148.71	2.43421	0.551183	4.41633	1e-05	0.000154815	up	TRUE
ITIH4	774.484	2.43114	0.837587	2.90256	0.00370131	0.0171889	up	TRUE
PPDPF	6070.71	2.43083	0.605462	4.01483	5.95e-05	0.000684309	up	TRUE
ATP5IF1	5137.63	2.42522	0.359266	6.75048	1.47e-11	7.63e-10	up	TRUE
IPO13	5795.07	2.4203	0.585069	4.13679	3.52e-05	0.00044412	up	TRUE
SYNGR2	1869.35	2.41908	0.639817	3.78089	0.00015627	0.00146146	up	TRUE
KCMF1	4366.5	2.41829	0.28155	8.5892	8.76e-18	9.43e-16	up	TRUE
KLHL21	1026.99	2.41747	0.510888	4.73191	2.22e-06	4.17e-05	up	TRUE
SMTN	891.639	2.41492	1.03499	2.33328	0.0196332	0.0619535	none	FALSE
GSTA1	292.458	2.41045	2.214	1.08873	0.276272	0.43475	none	FALSE
CGN1	6.4393	2.4101	0.750842	3.20986	0.00132798	0.00778961	up	TRUE
OPA3	16.851	2.40645	0.675043	3.56488	0.000364017	0.00286942	up	TRUE
HAO2	5.26654	2.40533	0.99413	2.41953	0.0155405	0.0518977	none	FALSE
RNF122	846.323	2.40524	0.713851	3.36939	0.000753361	0.00503801	up	TRUE
TAF7L	61.6091	2.40377	0.926845	2.59349	0.00950061	0.0354587	up	TRUE
ACADM	4481.87	2.40266	0.337051	7.12848	1.01e-12	6.22e-11	up	TRUE
RNF34	1403.55	2.40135	0.489341	4.90732	9.23e-07	1.93e-05	up	TRUE
NDUFA9	3593.46	2.40101	0.388918	6.17356	6.68e-10	2.69e-08	up	TRUE
DNAH11	161.441	2.3933	0.88185	2.71395	0.00664855	0.026949	up	TRUE
CD248	128.715	2.39231	1.20724	1.98164	0.0475199	0.120782	none	FALSE
FABP4	599.787	2.39056	1.52404	1.56856	0.11675	0.235762	none	FALSE
GPT	237.996	2.388	0.974129	2.45142	0.0142293	0.0484057	up	TRUE
ZNF641	283.536	2.38757	0.600547	3.97565	7.02e-05	0.000779243	up	TRUE
NDUFB6	2159.77	2.38556	0.406825	5.86383	4.52e-09	1.54e-07	up	TRUE
SLC25A12	5391.13	2.3833	0.87096	2.73641	0.00621141	0.0255466	up	TRUE
SGCB	10195.7	2.38209	0.856887	2.77993	0.00543703	0.0232073	up	TRUE
UQCRQ	1454.81	2.38139	0.593971	4.00927	6.09e-05	0.000698658	up	TRUE
DOK7	45.2386	2.38126	1.2423	1.91681	0.0552621	0.135011	none	FALSE
TMPRSS15	3.57749	2.37892	1.75708	1.35391	0.175766	0.315845	none	FALSE
FYTTD1	3044.21	2.37564	0.276204	8.60102	7.9e-18	8.68e-16	up	TRUE
YTHDF1	874.246	2.37426	0.290571	8.17102	3.06e-16	2.81e-14	up	TRUE
HOXA3	202.072	2.37406	2.4636	0.963654	0.335219	0.496551	none	FALSE
PIP4K2B	3928.87	2.37294	0.537408	4.41553	1.01e-05	0.000155242	up	TRUE
HTRA3	175.187	2.37165	1.2508	1.89611	0.0579454	0.139926	none	FALSE
DLAT	3824.75	2.36783	0.469155	5.04701	4.49e-07	1.01e-05	up	TRUE
SCARA5	1095.82	2.36625	0.925648	2.55632	0.0105785	0.0384403	up	TRUE
MYL12A	22816.7	2.36575	0.853663	2.77129	0.00558349	0.0236277	up	TRUE
DUSP22	93.1031	2.36453	0.437166	5.40878	6.35e-08	1.72e-06	up	TRUE
ATL2	8156.03	2.36385	0.487909	4.84486	1.27e-06	2.54e-05	up	TRUE
KPNA4	3535.31	2.36371	0.227042	10.4109	2.21e-25	3.52e-23	up	TRUE
NDUFA8	2822.51	2.3637	0.497754	4.74872	2.05e-06	3.87e-05	up	TRUE
EMX2	150.357	2.36079	2.66425	0.886101	0.375563	0.53684	none	FALSE
PPP1R2	3164.56	2.3598	0.487305	4.84255	1.28e-06	2.56e-05	up	TRUE
ENAM	8.28267	2.35973	1.71618	1.37499	0.169136	0.307406	none	FALSE
EEF1G	39485.9	2.35931	0.480398	4.91115	9.05e-07	1.9e-05	up	TRUE
ABCC1	1337.4	2.35747	0.864865	2.72583	0.00641403	0.0262603	up	TRUE
GOLGA4	14910.4	2.35658	0.417191	5.64869	1.62e-08	4.98e-07	up	TRUE
CATSPER4	25.7348	2.35558	2.21354	1.06417	0.287254	0.446014	none	FALSE
NDUFB1	1489.22	2.35253	0.364431	6.45534	1.08e-10	5.01e-09	up	TRUE
ST3GAL3	3850.55	2.35221	0.690185	3.40808	0.000654223	0.0045178	up	TRUE
NEDD1	2130.37	2.35177	0.754258	3.118	0.00182084	0.00997507	up	TRUE
TMEM266	280.855	2.35061	1.09697	2.14282	0.0321273	0.0897378	none	FALSE
DRAP1	1461.79	2.34974	0.297133	7.90803	2.61e-15	2.11e-13	up	TRUE
SLC43A2	2473.34	2.34868	0.544634	4.3124	1.61e-05	0.00023353	up	TRUE
P2RY1	534.521	2.34553	0.688415	3.40714	0.000656465	0.00452901	up	TRUE
PTPRQ	89.7097	2.34219	1.42128	1.64795	0.0993632	0.209937	none	FALSE
GPD1	21345.9	2.34201	1.39794	1.67533	0.0938686	0.201631	none	FALSE
MLYCD	805.848	2.33548	0.86983	2.68498	0.00725337	0.0288891	up	TRUE
NEK7	2343.79	2.33389	0.609177	3.83121	0.000127512	0.00124479	up	TRUE
PSKH1	1306.39	2.33218	0.443869	5.25421	1.49e-07	3.76e-06	up	TRUE
SAR1B	2926.5	2.33124	0.659914	3.53264	0.000411433	0.00316286	up	TRUE
NDUFS2	11575.5	2.3301	0.509763	4.57093	4.86e-06	8.32e-05	up	TRUE
VTN	46.8003	2.32912	0.594194	3.9198	8.86e-05	0.000927557	up	TRUE
KCTD15	846.799	2.32795	0.803522	2.89718	0.00376531	0.0174165	up	TRUE
MAX	1691.39	2.32636	0.320923	7.24895	4.2e-13	2.71e-11	up	TRUE
CARNS1	141.329	2.32607	1.19554	1.94562	0.0517002	0.128296	none	FALSE
RAD9B	238.844	2.32574	0.818057	2.843	0.00446907	0.0199287	up	TRUE
COMP	9.19376	2.3254	2.51731	0.923762	0.355611	0.516772	none	FALSE
CDKN1C	186.882	2.32274	0.877814	2.64605	0.00814372	0.0314488	up	TRUE
NTMT1	370.521	2.32204	0.676277	3.43357	0.000595694	0.00420243	up	TRUE
MEMO1	1593.79	2.32147	0.287027	8.08797	6.07e-16	5.39e-14	up	TRUE
EEPD1	1056.61	2.32106	1.02707	2.25988	0.0238289	0.0714603	none	FALSE
NDUFA13	1021.01	2.32018	0.542942	4.27334	1.93e-05	0.000269125	up	TRUE
CCDC43	2713.06	2.31983	0.283093	8.19459	2.51e-16	2.35e-14	up	TRUE
CBLN4	225.452	2.31979	2.25484	1.0288	0.303573	0.463182	none	FALSE
RNF157	9048.46	2.31978	1.05971	2.18907	0.028592	0.082289	none	FALSE
TIMM8B	1354.73	2.31867	0.241566	9.59851	8.11e-22	1.1e-19	up	TRUE
ZNRF1	2961.43	2.31782	0.64542	3.59119	0.000329178	0.00265771	up	TRUE
NDUFS1	13376.4	2.31713	0.473617	4.89241	9.96e-07	2.06e-05	up	TRUE
GRIP2	184.412	2.31656	1.2498	1.85355	0.0638042	0.150672	none	FALSE
C9	40.5128	2.31458	0.594086	3.89603	9.78e-05	0.00100784	up	TRUE
EGLN1	7407.99	2.31433	0.320968	7.21046	5.58e-13	3.5e-11	up	TRUE
NFATC3	2794.02	2.31239	0.428714	5.39377	6.9e-08	1.86e-06	up	TRUE
TMCC1	2827.54	2.3122	0.404297	5.71907	1.07e-08	3.4e-07	up	TRUE
DBNDD2	3541.29	2.31053	1.01333	2.28013	0.0226001	0.0687523	none	FALSE
UBFD1	2407.72	2.31026	0.242619	9.52217	1.7e-21	2.26e-19	up	TRUE
GC	97.995	2.30983	0.672821	3.43306	0.000596816	0.00420853	up	TRUE
NENF	2512.61	2.30963	0.597765	3.86377	0.00011165	0.00112092	up	TRUE
SNTB1	4635.27	2.30794	1.1817	1.95306	0.050812	0.126691	none	FALSE
SLAIN2	2163.25	2.307	0.323078	7.1407	9.29e-13	5.72e-11	up	TRUE
PHTF2	2135.34	2.30453	0.695565	3.31317	0.000922444	0.00585223	up	TRUE
VAMP5	658.607	2.30181	0.779526	2.95283	0.00314876	0.0151735	up	TRUE
ATP5MF	5547.03	2.3018	0.378652	6.07892	1.21e-09	4.63e-08	up	TRUE
NDUFA7	1727.14	2.29903	0.41719	5.51074	3.57e-08	1.03e-06	up	TRUE
DHRS7B	563.949	2.29754	0.439185	5.23138	1.68e-07	4.18e-06	up	TRUE
NFIC	1440.42	2.29692	0.677377	3.3909	0.000696622	0.00475752	up	TRUE
LYL1	695.678	2.29506	0.679669	3.37674	0.000733503	0.00495585	up	TRUE
CASZ1	468.823	2.29299	1.4385	1.59402	0.110932	0.227804	none	FALSE
OR6B3	0.106923	2.29159	4.62603	0.495367	0.620341	NA	NA	NA
DEFB122A	0.106923	2.29159	4.62603	0.495367	0.620341	NA	NA	NA
FSCB	0.106923	2.29159	4.62603	0.495367	0.620341	NA	NA	NA
SERPINA3-7	20.1393	2.29133	0.525448	4.36071	1.3e-05	0.000192785	up	TRUE
SLC6A8	1921.51	2.29048	0.984732	2.32599	0.0200192	0.0627217	none	FALSE
EEF2K	10480.5	2.29023	0.509522	4.49486	6.96e-06	0.000114763	up	TRUE
ADAM20	87.2366	2.2868	0.775528	2.9487	0.00319114	0.0153413	up	TRUE
SCN1B	3951.82	2.28626	1.59394	1.43435	0.151472	0.284628	none	FALSE
MKNK2	2597.29	2.28471	0.822301	2.77844	0.00546213	0.0232961	up	TRUE
OTC	3.11148	2.28317	1.0513	2.17176	0.0298741	0.0850541	none	FALSE
ODF3L1	2.62133	2.27879	2.95235	0.771856	0.440199	0.599027	none	FALSE
DUSP15	424.992	2.27862	0.503318	4.52721	5.98e-06	0.00010005	up	TRUE
DCUN1D1	2309.16	2.27631	0.332337	6.84939	7.42e-12	4.07e-10	up	TRUE
MCRIP2	274.192	2.27562	0.79117	2.87627	0.00402403	0.0182751	up	TRUE
TCEANC	433.617	2.27539	0.406878	5.5923	2.24e-08	6.67e-07	up	TRUE
PFDN1	2661.1	2.27528	0.217808	10.4463	1.52e-25	2.48e-23	up	TRUE
REELD1	11.2993	2.27514	1.12966	2.014	0.0440092	0.114196	none	FALSE
TIMP4	733.101	2.27408	1.21676	1.86896	0.0616283	0.146534	none	FALSE
HOXA4	291.726	2.27394	2.40229	0.946569	0.343858	0.505158	none	FALSE
BPGM	107.853	2.27392	0.777202	2.92578	0.00343595	0.0162066	up	TRUE
COL4A2	2708.78	2.27087	1.08145	2.09983	0.0357436	0.0973938	none	FALSE
COL3A1	57716.7	2.27062	1.56461	1.45124	0.146714	0.278098	none	FALSE
COL1A1	9748.67	2.27048	1.45306	1.56255	0.118158	0.237896	none	FALSE
TPT1	157336	2.26966	0.790075	2.87271	0.00406961	0.0184358	up	TRUE
ATG4D	612.936	2.26931	0.558443	4.06364	4.83e-05	0.000579554	up	TRUE
NDUFB9	4882.53	2.26804	0.450887	5.03018	4.9e-07	1.09e-05	up	TRUE
CAMK2A	5721.39	2.26792	1.86961	1.21305	0.225111	0.378499	none	FALSE
LRRC14B	118.289	2.26629	0.388917	5.82718	5.64e-09	1.88e-07	up	TRUE
RAF1	6453.47	2.26596	0.486465	4.65802	3.19e-06	5.72e-05	up	TRUE
CPS1	45.7119	2.26579	0.374951	6.04291	1.51e-09	5.64e-08	up	TRUE
VWA7	407.252	2.26341	1.29039	1.75405	0.0794225	0.177619	none	FALSE
CCDC6	1686.2	2.26256	0.445389	5.07996	3.78e-07	8.65e-06	up	TRUE
MCU	1431.99	2.25874	0.593391	3.80649	0.000140951	0.00135118	up	TRUE
ADH4	14.8813	2.25707	0.630753	3.57838	0.00034573	0.00276006	up	TRUE
DNASE1L1	3246.33	2.25598	0.651023	3.46529	0.000529662	0.00383822	up	TRUE
RDH8	1.64232	2.25561	2.08601	1.08131	0.279561	0.438312	none	FALSE
NDUFA11	1090.67	2.25552	0.534644	4.21873	2.46e-05	0.000330298	up	TRUE
LIMCH1	8670.65	2.25381	0.851015	2.64838	0.00808782	0.0312999	up	TRUE
CS	9509	2.24952	0.573229	3.9243	8.7e-05	0.000914503	up	TRUE
FRZB	367.722	2.24847	1.21121	1.85639	0.0633983	0.149909	none	FALSE
SERPINA3-1	27.0263	2.24487	0.495348	4.5319	5.85e-06	9.84e-05	up	TRUE
HIKESHI	2544.57	2.24486	0.375388	5.98009	2.23e-09	8.08e-08	up	TRUE
MSRA	4255.01	2.24477	0.864348	2.59706	0.00940246	0.0352218	up	TRUE
PPTC7	4516.53	2.24471	0.320724	6.99886	2.58e-12	1.53e-10	up	TRUE
NAA50	5428.92	2.24418	0.282098	7.95533	1.79e-15	1.47e-13	up	TRUE
UBAC1	3016.17	2.2441	0.622615	3.60432	0.000312975	0.00254682	up	TRUE
DET1	406.806	2.24353	0.328802	6.82336	8.89e-12	4.79e-10	up	TRUE
EPN1	1977.86	2.24278	0.534918	4.19275	2.76e-05	0.00036213	up	TRUE
TIGD5	37.0122	2.24079	0.864517	2.59195	0.00954334	0.0355611	up	TRUE
OTUD7B	1775.04	2.24039	0.630559	3.55302	0.000380837	0.00297317	up	TRUE
BTBD1	3530.49	2.24014	0.430297	5.20603	1.93e-07	4.72e-06	up	TRUE
FABP1	5.82023	2.23939	0.564926	3.96405	7.37e-05	0.000807155	up	TRUE
TRIM16	215.638	2.23872	0.752655	2.97443	0.00293536	0.0143709	up	TRUE
MAF	709.449	2.23774	0.644167	3.47385	0.000513053	0.00374794	up	TRUE
THAP4	502.314	2.23717	0.482622	4.63545	3.56e-06	6.33e-05	up	TRUE
PRSS33	6.90856	2.2365	1.58642	1.40977	0.158606	0.293864	none	FALSE
C8A	16.9	2.23183	0.478787	4.66142	3.14e-06	5.64e-05	up	TRUE
PFDN4	2000.64	2.23077	0.280115	7.96378	1.67e-15	1.38e-13	up	TRUE
DMGDH	22.5772	2.22918	0.794917	2.80429	0.00504274	0.0218747	up	TRUE
PPP1R3G	0.737871	2.22883	2.37824	0.937176	0.348668	0.509828	none	FALSE
GPI	21983.7	2.22848	0.71874	3.10054	0.00193167	0.0104414	up	TRUE
UQCRC2	9196.58	2.22837	0.362883	6.14074	8.21e-10	3.26e-08	up	TRUE
ADRA1D	57.4228	2.22652	1.53397	1.45148	0.146646	0.278078	none	FALSE
FAM162A	2068.58	2.22547	0.571835	3.89181	9.95e-05	0.00102312	up	TRUE
SSH2	2211.55	2.22537	0.466924	4.76604	1.88e-06	3.61e-05	up	TRUE
IMMP2L	481.81	2.22469	0.935493	2.37809	0.0174023	0.0565037	none	FALSE
MRPL33	460.892	2.22458	0.153422	14.4998	1.22e-47	4.2e-45	up	TRUE
CYSTM1	3459.13	2.22253	0.857386	2.59222	0.00953591	0.0355458	up	TRUE
UBXN1	2792.78	2.22228	0.584741	3.80045	0.000144432	0.00137689	up	TRUE
FBXL4	1475.33	2.22021	0.381157	5.82493	5.71e-09	1.9e-07	up	TRUE
COQ3	1425.24	2.21382	0.324144	6.82974	8.51e-12	4.62e-10	up	TRUE
ZMYND19	182.187	2.21246	0.454485	4.86806	1.13e-06	2.28e-05	up	TRUE
KIF4A	304.499	2.20824	1.0536	2.0959	0.0360911	0.0980485	none	FALSE
ZIC4	28.4203	2.20718	1.91035	1.15538	0.247934	0.404124	none	FALSE
SPSB4	120.088	2.20633	1.32036	1.67101	0.0947194	0.203056	none	FALSE
VAPA	6123.38	2.20424	0.260467	8.46265	2.61e-17	2.71e-15	up	TRUE
MID1IP1	2773.26	2.20402	0.788649	2.79467	0.00519521	0.0223927	up	TRUE
SUCLG1	9401.78	2.20136	0.42957	5.12457	2.98e-07	6.99e-06	up	TRUE
PARD3	4042.22	2.20136	0.915103	2.40558	0.0161466	0.0534297	none	FALSE
ARMC12	296.032	2.20131	0.998404	2.20483	0.0274662	0.079806	none	FALSE
RNF217	161.158	2.1985	0.561122	3.91804	8.93e-05	0.000932554	up	TRUE
PDZD9	99.6107	2.19823	0.886607	2.47937	0.0131614	0.0455742	up	TRUE
LYNX1	1056.04	2.19719	1.5436	1.42342	0.154616	0.288599	none	FALSE
MRPS25	548.508	2.19719	0.37636	5.838	5.28e-09	1.77e-07	up	TRUE
RRAGD	4418.5	2.19663	1.18125	1.85958	0.0629445	0.149075	none	FALSE
NDUFB4	3037.03	2.19573	0.357399	6.14363	8.07e-10	3.21e-08	up	TRUE
NDUFA1	2167.72	2.19433	0.315944	6.94531	3.78e-12	2.16e-10	up	TRUE
LGALSL	5213.66	2.19222	0.614216	3.56914	0.000358151	0.00283279	up	TRUE
ADAM19	660.385	2.19184	0.73033	3.00116	0.00268956	0.0134553	up	TRUE
SPADH1	3.69172	2.18966	1.31783	1.66156	0.0966009	0.20603	none	FALSE
PPM1A	5299.71	2.18876	0.356154	6.14554	7.97e-10	3.17e-08	up	TRUE
RNF144B	5131.19	2.18598	0.870075	2.51241	0.0119911	0.0423704	up	TRUE
SLC8A3	1302.81	2.18547	1.66122	1.31558	0.188315	0.332134	none	FALSE
CAPZA2	7512.55	2.18402	0.390463	5.59341	2.23e-08	6.64e-07	up	TRUE
AIMP2	690.784	2.18387	0.38151	5.72429	1.04e-08	3.3e-07	up	TRUE
TSPAN17	3717.89	2.18287	0.426619	5.11668	3.11e-07	7.26e-06	up	TRUE
PTP4A2	14254.2	2.17834	0.553941	3.93243	8.41e-05	0.000889843	up	TRUE
NDUFC1	1769.18	2.17761	0.44701	4.87151	1.11e-06	2.25e-05	up	TRUE
MRPL35	1480.44	2.17722	0.368956	5.90102	3.61e-09	1.25e-07	up	TRUE
MNF1	1034.16	2.17502	0.508308	4.27895	1.88e-05	0.000264942	up	TRUE
PATL2	64.492	2.17378	0.902254	2.40928	0.0159841	0.0530049	none	FALSE
NDUFS6	880.242	2.17303	0.491089	4.42492	9.65e-06	0.000150641	up	TRUE
OPN1LW	2.17052	2.17247	2.83518	0.766252	0.443526	0.60196	none	FALSE
NDUFS4	3257.57	2.16921	0.390063	5.56119	2.68e-08	7.88e-07	up	TRUE
USP38	2707.47	2.16709	0.402698	5.38144	7.39e-08	1.98e-06	up	TRUE
THAP9	1145	2.16686	0.60597	3.57586	0.000349083	0.00278001	up	TRUE
RILP	1885.63	2.16673	0.837162	2.58819	0.00964825	0.035861	up	TRUE
NDUFV1	3047.29	2.16655	0.711188	3.04638	0.00231612	0.011955	up	TRUE
PDCL3	1782.11	2.16388	0.426113	5.07819	3.81e-07	8.72e-06	up	TRUE
PPP1CB	17815.9	2.15885	0.391974	5.50765	3.64e-08	1.04e-06	up	TRUE
CCDC8	359.012	2.15804	1.08938	1.98098	0.047594	0.120893	none	FALSE
PGP	2596.66	2.15575	1.01175	2.13071	0.0331126	0.0918452	none	FALSE
NDUFS8	846.779	2.15543	0.561101	3.84143	0.000122318	0.00121008	up	TRUE
BCS1L	626.281	2.15531	0.394464	5.46388	4.66e-08	1.3e-06	up	TRUE
UQCRC1	5359.61	2.15336	0.584126	3.68646	0.000227395	0.00196534	up	TRUE
P2RX6	152.388	2.15317	1.50335	1.43225	0.152073	0.285361	none	FALSE
RAD23B	8164.06	2.15289	0.344103	6.25651	3.94e-10	1.68e-08	up	TRUE
INSYN1	529.629	2.1518	1.05502	2.03958	0.041392	0.108989	none	FALSE
APOO	1441.59	2.15169	0.926531	2.32231	0.0202162	0.0630819	none	FALSE
DMAC2	1194.83	2.15047	0.459372	4.68134	2.85e-06	5.18e-05	up	TRUE
SMIM20	1037.99	2.14989	0.356069	6.03785	1.56e-09	5.8e-08	up	TRUE
PTER	634.359	2.14989	0.67868	3.16776	0.00153621	0.00873439	up	TRUE
CRADD	379.685	2.14789	0.29885	7.1872	6.61e-13	4.12e-11	up	TRUE
PI3	28.5243	2.14746	2.82837	0.759257	0.447699	0.606105	none	FALSE
COX10	786.187	2.14693	0.362239	5.92683	3.09e-09	1.09e-07	up	TRUE
FKBP3	4614.13	2.1466	0.547859	3.91817	8.92e-05	0.000932554	up	TRUE
DPP9	1121.41	2.14378	0.560992	3.8214	0.000132694	0.00128765	up	TRUE
MITF	1156.14	2.14268	0.825619	2.59524	0.00945246	0.0353505	up	TRUE
FYCO1	6203.09	2.14172	0.898867	2.38269	0.0171867	0.0560161	none	FALSE
ETS2	2955.53	2.14018	0.813757	2.63	0.00853861	0.0326488	up	TRUE
APOC4	0.790616	2.13799	3.83439	0.557582	0.57713	0.716683	none	FALSE
PRRX2	23.3688	2.1312	1.29171	1.64991	0.0989621	0.209444	none	FALSE
LMO7	5564.82	2.13014	1.21475	1.75357	0.0795048	0.177754	none	FALSE
MIX23	631.101	2.12659	0.557898	3.8118	0.000137959	0.00132843	up	TRUE
COL1A2	22866.5	2.12353	1.3624	1.55867	0.119075	0.23924	none	FALSE
PLG	43.9452	2.12009	0.511248	4.1469	3.37e-05	0.000428285	up	TRUE
ZMAT5	110.139	2.11987	0.73669	2.87756	0.0040076	0.0182208	up	TRUE
TPRG1	22.7847	2.11342	1.82679	1.1569	0.247312	0.403352	none	FALSE
EIF4EBP1	604.836	2.1133	1.22698	1.72236	0.0850047	0.187324	none	FALSE
COX7B	7277	2.11125	0.484585	4.35682	1.32e-05	0.000195891	up	TRUE
SLC38A4	201.249	2.11073	1.1064	1.90775	0.0564235	0.137165	none	FALSE
MGC137014	23.7591	2.10979	0.536161	3.93499	8.32e-05	0.00088374	up	TRUE
EPS8L3	2.51978	2.10909	1.54306	1.36682	0.171681	0.310599	none	FALSE
PDHB	6408.04	2.10756	0.328574	6.41426	1.42e-10	6.46e-09	up	TRUE
KSR1	521.974	2.10734	0.613401	3.43551	0.000591445	0.00417972	up	TRUE
KCNU1	3.74213	2.10734	2.0808	1.01275	0.31118	0.470861	none	FALSE
C15H11orf91	3.60333	2.10565	1.33875	1.57285	0.115753	0.234448	none	FALSE
FGB	362.702	2.10447	0.765348	2.74969	0.00596518	0.0248228	up	TRUE
RNASE13	571.645	2.10411	0.976297	2.15519	0.0311469	0.0878313	none	FALSE
ZHX2	1282.41	2.10334	0.448769	4.68692	2.77e-06	5.05e-05	up	TRUE
ATP5MK	3454.49	2.10166	0.438254	4.79554	1.62e-06	3.15e-05	up	TRUE
TUBA3E	27.0009	2.1012	0.569457	3.68983	0.000224407	0.00194741	up	TRUE
CPB2	9.09934	2.10107	0.622348	3.37604	0.000735383	0.00496217	up	TRUE
TEX43	0.143667	2.10004	4.62491	0.454071	0.649777	NA	NA	NA
PSME4	6574.72	2.09871	0.293577	7.14875	8.76e-13	5.43e-11	up	TRUE
RNPEPL1	1515.37	2.09815	1.11556	1.88081	0.0599975	0.14375	none	FALSE
NDUFB3	2581.79	2.09795	0.422031	4.97108	6.66e-07	1.43e-05	up	TRUE
FOXO4	2441.87	2.09276	0.42808	4.88871	1.01e-06	2.09e-05	up	TRUE
SCN10A	0.479397	2.09172	4.51193	0.463598	0.642936	0.767678	none	FALSE
COX5B	10515	2.09149	0.454305	4.60372	4.15e-06	7.22e-05	up	TRUE
MPI	562.69	2.09088	0.489578	4.27078	1.95e-05	0.000271536	up	TRUE
PPARGC1B	270.848	2.09014	0.706784	2.95725	0.00310396	0.0150154	up	TRUE
RWDD1	3494.39	2.09007	0.251314	8.31657	9.05e-17	8.71e-15	up	TRUE
SERPINA11	4.53312	2.08951	1.19018	1.75563	0.0791512	0.177116	none	FALSE
B4GALNT3	9.1038	2.08915	1.63245	1.27976	0.200629	0.348022	none	FALSE
USP47	12444.5	2.08664	0.375869	5.55152	2.83e-08	8.28e-07	up	TRUE
GPR182	2.34629	2.08628	1.10281	1.89179	0.0585184	0.140891	none	FALSE
SYCE3	0.158398	2.08549	4.62603	0.450816	0.652122	NA	NA	NA
CALM3	22083.3	2.08449	1.15796	1.80013	0.0718394	0.164624	none	FALSE
ARRDC4	2430.63	2.08235	0.552743	3.7673	0.00016502	0.0015266	up	TRUE
ZDHHC4	3139.03	2.08006	0.280988	7.40269	1.33e-13	9.11e-12	up	TRUE
ANAPC16	3064.36	2.07988	0.233422	8.91039	5.09e-19	5.99e-17	up	TRUE
PLEKHF1	244.303	2.07738	0.983039	2.11322	0.0345822	0.0950015	none	FALSE
BANF1	5275.21	2.07689	0.304289	6.82538	8.77e-12	4.74e-10	up	TRUE
FAF1	2776.55	2.07686	0.335365	6.19283	5.91e-10	2.41e-08	up	TRUE
EIF3J	2170.63	2.07626	0.285537	7.27142	3.56e-13	2.32e-11	up	TRUE
MRPS16	1311.12	2.07614	0.291793	7.1151	1.12e-12	6.83e-11	up	TRUE
ATP5F1D	3349.24	2.07398	0.654365	3.16946	0.00152724	0.00868872	up	TRUE
NTN5	15.8884	2.07321	1.37291	1.51009	0.131022	0.256767	none	FALSE
RGMB	553.704	2.07234	0.884	2.34428	0.0190639	0.0605559	none	FALSE
DNAJB5	2738.15	2.07211	1.28165	1.61676	0.105931	0.219702	none	FALSE
NDUFA2	1229.93	2.07046	0.353309	5.8602	4.62e-09	1.57e-07	up	TRUE
MEOX2	760.317	2.06965	1.90229	1.08798	0.276605	0.434868	none	FALSE
NDUFB10	3147.38	2.06824	0.192224	10.7596	5.34e-27	9.44e-25	up	TRUE
PIGC	5647.84	2.06732	0.249602	8.28247	1.21e-16	1.14e-14	up	TRUE
PREP	2568.57	2.06413	0.248422	8.30894	9.66e-17	9.23e-15	up	TRUE
ARFGAP2	3547.49	2.06392	0.240358	8.58686	8.94e-18	9.56e-16	up	TRUE
GADD45G	274.14	2.06322	1.361	1.51596	0.129529	0.254456	none	FALSE
MRPL40	632.524	2.06057	0.440718	4.67549	2.93e-06	5.32e-05	up	TRUE
SMARCD3	4109.3	2.05957	1.01201	2.03513	0.041838	0.109807	none	FALSE
ORAI1	292.449	2.0551	0.606431	3.38885	0.000701874	0.00478089	up	TRUE
N4BP1	3407.72	2.05475	0.409246	5.02083	5.14e-07	1.14e-05	up	TRUE
ARHGEF10L	1583.15	2.05258	0.811276	2.53007	0.0114041	0.0407301	up	TRUE
LIPE	243.565	2.04888	0.812723	2.521	0.0117021	0.0415931	up	TRUE
ADH6	0.534615	2.04684	3.68889	0.554866	0.578986	0.718111	none	FALSE
HBEGF	715.301	2.04613	0.66635	3.07066	0.00213588	0.0112656	up	TRUE
MRPS14	1744.29	2.04594	0.37856	5.40454	6.5e-08	1.76e-06	up	TRUE
UBE3A	8017.43	2.04537	0.397239	5.14895	2.62e-07	6.22e-06	up	TRUE
DYRK2	1060.95	2.04527	0.673237	3.03796	0.00238184	0.0122397	up	TRUE
FXYD1	2726.35	2.04483	1.22377	1.67093	0.0947358	0.203064	none	FALSE
AR	98.4004	2.04282	1.12928	1.80896	0.0704574	0.162074	none	FALSE
CPED1	2175.28	2.0417	1.18909	1.71702	0.0859754	0.18892	none	FALSE
DKK4	1.41244	2.03997	2.56155	0.796381	0.425811	0.585544	none	FALSE
WNT11	124.115	2.03926	1.36102	1.49834	0.134045	0.261056	none	FALSE
CA12	127.704	2.03915	1.28992	1.58083	0.113918	0.23177	none	FALSE
CRP	25.4761	2.03784	0.679935	2.99712	0.00272546	0.0135972	up	TRUE
POLR3K	2127.29	2.03562	0.460254	4.42281	9.74e-06	0.000151245	up	TRUE
ADAMTS2	910.778	2.03545	1.04649	1.94503	0.0517713	0.128394	none	FALSE
DNAJB4	3398.83	2.03521	0.505676	4.02472	5.7e-05	0.000660374	up	TRUE
TAF3	804.141	2.03519	0.27831	7.31267	2.62e-13	1.74e-11	up	TRUE
SPATA25	28.0561	2.03136	0.58109	3.49578	0.00047268	0.00352147	up	TRUE
CCL11	1.77911	2.02923	3.33764	0.607983	0.543199	0.688219	none	FALSE
PPP3CC	3549.64	2.02868	0.405632	5.00129	5.69e-07	1.25e-05	up	TRUE
HOMER1	2777.12	2.02826	0.951899	2.13075	0.0331095	0.0918452	none	FALSE
BMP5	845.541	2.02776	1.30515	1.55367	0.120264	0.241031	none	FALSE
AJM1	29.4474	2.02654	2.20035	0.921007	0.357047	0.518303	none	FALSE
TSC22D1	1886.89	2.02609	0.755926	2.68027	0.00735627	0.0291947	up	TRUE
VDAC1	19561.7	2.0259	0.54705	3.70331	0.000212801	0.00187168	up	TRUE
MET	1940.92	2.02317	0.989423	2.04479	0.0408753	0.107978	none	FALSE
SMIM8	509.632	2.02267	0.512253	3.94857	7.86e-05	0.000844595	up	TRUE
UBE3C	3349.19	2.02156	0.329243	6.14004	8.25e-10	3.26e-08	up	TRUE
ATP5F1B	52126.7	2.02061	0.366403	5.51473	3.49e-08	1.01e-06	up	TRUE
PDE4D	2502.21	2.02001	0.858227	2.3537	0.0185876	0.059391	none	FALSE
ARSI	25.8314	2.01943	1.45367	1.38919	0.164774	0.301807	none	FALSE
SPP2	152.527	2.01836	1.50908	1.33748	0.181067	0.32228	none	FALSE
CDADC1	1808.27	2.01741	0.333511	6.04902	1.46e-09	5.45e-08	up	TRUE
FAM174A	1095.35	2.01723	0.48771	4.13613	3.53e-05	0.000444738	up	TRUE
CCNYL1	601.891	2.01665	0.403635	4.99622	5.85e-07	1.27e-05	up	TRUE
NDUFB11	3471.46	2.01607	0.357172	5.64453	1.66e-08	5.09e-07	up	TRUE
AKR1B10	1.73483	2.01524	2.27172	0.887099	0.375026	0.536166	none	FALSE
ZNHIT2	2.31517	2.01352	1.88475	1.06832	0.285376	0.444258	none	FALSE
LRRFIP1	7185.76	2.01135	0.596832	3.37005	0.000751549	0.00503092	up	TRUE
MRPL37	2384.98	2.01034	0.411132	4.88978	1.01e-06	2.08e-05	up	TRUE
REEP1	2825.75	2.01013	1.71818	1.16991	0.242036	0.397098	none	FALSE
CECR2	286.865	2.00911	1.54363	1.30155	0.193072	0.338377	none	FALSE
TIMM23	3062.01	2.00873	0.397592	5.05224	4.37e-07	9.83e-06	up	TRUE
MMACHC	350.54	2.00803	0.350482	5.72934	1.01e-08	3.21e-07	up	TRUE
H2AC19	1.48988	2.00651	1.71381	1.17079	0.241684	0.396841	none	FALSE
DESI2	267.366	2.00632	0.45354	4.42369	9.7e-06	0.000150927	up	TRUE
TRHR	8.92621	2.00604	2.57583	0.778793	0.436101	0.595213	none	FALSE
ACSL1	15859.9	2.00002	1.12615	1.77597	0.0757376	0.171311	none	FALSE
FBLIM1	1747.45	1.99866	1.1311	1.76701	0.0772265	0.173904	none	FALSE
SCRIB	884.496	1.99766	0.531442	3.75895	0.000170627	0.00156776	up	TRUE
DNAJC28	940.607	1.99653	0.628952	3.17438	0.00150158	0.00858483	up	TRUE
NREP	11164.4	1.99616	0.975048	2.04724	0.0406343	0.107516	none	FALSE
DDX54	999.575	1.99467	0.382251	5.21821	1.81e-07	4.46e-06	up	TRUE
MEPE	0.507742	1.99416	4.51121	0.442045	0.658457	0.779445	none	FALSE
KCNB1	886.423	1.9903	1.51832	1.31086	0.189906	0.33417	none	FALSE
MEOX1	114.243	1.99026	1.66731	1.19369	0.232598	0.386559	none	FALSE
FLII	3303.13	1.99004	0.438657	4.53667	5.71e-06	9.64e-05	up	TRUE
FBXW5	808.926	1.9861	0.78902	2.51717	0.0118301	0.0419474	up	TRUE
VASH2	288.308	1.98585	1.20912	1.6424	0.100508	0.21155	none	FALSE
ATP5ME	2544.4	1.98553	0.449455	4.41763	9.98e-06	0.000154182	up	TRUE
KIAA2013	1052.3	1.9839	0.44678	4.44044	8.98e-06	0.000142081	up	TRUE
FGA	182.327	1.9832	0.73998	2.68007	0.00736077	0.0291952	up	TRUE
SLC25A3	18910.8	1.98191	0.376554	5.26328	1.42e-07	3.59e-06	up	TRUE
ALKBH7	442.978	1.98093	0.53155	3.72671	0.000193997	0.00174791	up	TRUE
ZIC1	171.033	1.97988	2.16687	0.913709	0.36087	0.52236	none	FALSE
CYB5R2	254.231	1.97969	0.96351	2.05466	0.039912	0.106088	none	FALSE
AGO2	626.902	1.97786	0.550008	3.59605	0.000323086	0.00261724	up	TRUE
TMEM61	22.374	1.97558	1.21105	1.6313	0.102827	0.215034	none	FALSE
RNF14	4199.18	1.97513	0.284734	6.93676	4.01e-12	2.28e-10	up	TRUE
ATPAF1	4920.75	1.96859	0.570282	3.45196	0.000556536	0.0039815	up	TRUE
NES	6103.79	1.96765	0.79979	2.46021	0.0138857	0.0475053	up	TRUE
ADH1C	30.7255	1.96749	0.628071	3.13259	0.00173273	0.00957967	up	TRUE
CACUL1	498.937	1.96745	0.348867	5.63954	1.71e-08	5.23e-07	up	TRUE
TOB2	3132.66	1.96617	0.515514	3.81401	0.000136731	0.00132144	up	TRUE
APOH	56.6763	1.96593	0.585085	3.36007	0.000779224	0.00517171	up	TRUE
CRKL	1229.5	1.96152	0.258268	7.59491	3.08e-14	2.23e-12	up	TRUE
WASHC1	951.523	1.96039	0.375929	5.2148	1.84e-07	4.53e-06	up	TRUE
SDHD	8214.35	1.95835	0.519636	3.76869	0.000164104	0.00151986	up	TRUE
ZBTB7C	131.767	1.95795	0.984698	1.98837	0.0467705	0.119642	none	FALSE
LYPD2	1.7651	1.95715	3.33221	0.587345	0.556972	0.699994	none	FALSE
EMG1	467.248	1.95705	0.243978	8.02143	1.05e-15	9.08e-14	up	TRUE
LPCAT3	1727.09	1.95469	0.813552	2.40266	0.0162762	0.0538039	none	FALSE
ARAF	4752.67	1.9543	0.455889	4.2868	1.81e-05	0.000256873	up	TRUE
RNF10	17596.4	1.95307	0.112126	17.4185	5.98e-68	2.86e-65	up	TRUE
RPP21	150.124	1.95217	0.560021	3.48589	0.000490504	0.00362393	up	TRUE
ND6	58202.3	1.95158	0.9123	2.13918	0.0324208	0.0903424	none	FALSE
ABCD1	731.463	1.94964	0.97331	2.0031	0.0451662	0.116542	none	FALSE
STK11	1859.66	1.94894	0.308858	6.31014	2.79e-10	1.22e-08	up	TRUE
COA7	226.489	1.94756	0.460057	4.23331	2.3e-05	0.000312688	up	TRUE
SQSTM1	15917.5	1.94669	0.399932	4.86756	1.13e-06	2.28e-05	up	TRUE
EEF1D	4380.75	1.94529	0.81767	2.37907	0.0173564	0.0563995	none	FALSE
BTBD6	1070.34	1.94487	0.557899	3.48606	0.000490197	0.00362331	up	TRUE
NDUFB8	6701.12	1.94432	0.390692	4.9766	6.47e-07	1.39e-05	up	TRUE
NRG4	96.2947	1.94352	1.01712	1.9108	0.0560301	0.136396	none	FALSE
ASB1	126.214	1.94135	0.641213	3.02763	0.00246479	0.0125904	up	TRUE
ALB	1349.51	1.93889	0.520365	3.72601	0.000194533	0.00174917	up	TRUE
NDUFAB1	2644.84	1.93854	0.449916	4.30866	1.64e-05	0.000236673	up	TRUE
AMOTL1	1568.35	1.93689	0.862243	2.24634	0.0246824	0.0734775	none	FALSE
GANC	1067.53	1.93581	0.552589	3.50316	0.000459772	0.0034518	up	TRUE
PPM1B	6514.37	1.93551	0.432181	4.47848	7.52e-06	0.00012195	up	TRUE
NDUFAF6	1404.59	1.93484	0.444559	4.35226	1.35e-05	0.000199096	up	TRUE
GAST	2.76035	1.93453	1.61047	1.20122	0.229666	0.383421	none	FALSE
FAM53C	3528.65	1.93289	0.275815	7.00793	2.42e-12	1.43e-10	up	TRUE
SAMD4A	4225.93	1.93115	0.559286	3.45289	0.000554624	0.00397481	up	TRUE
TRAK1	5976.91	1.92994	0.502833	3.83814	0.000123972	0.00122124	up	TRUE
GFRA1	397.914	1.92982	0.933147	2.06808	0.0386329	0.103382	none	FALSE
IDH3G	3789.1	1.92862	0.407102	4.73743	2.16e-06	4.07e-05	up	TRUE
AKR1D1	1.80836	1.92672	1.42699	1.3502	0.176951	0.317107	none	FALSE
ARMC6	422.433	1.92467	0.564141	3.41168	0.000645638	0.00447323	up	TRUE
COA8	892.111	1.92466	0.406199	4.73821	2.16e-06	4.06e-05	up	TRUE
THAP11	758.044	1.92389	0.24098	7.9836	1.42e-15	1.2e-13	up	TRUE
MBNL1	8642.03	1.92255	0.634652	3.0293	0.00245117	0.0125327	up	TRUE
CDKN2C	561.95	1.92166	0.933636	2.05826	0.0395654	0.105344	none	FALSE
ABCF2	2746.93	1.92053	0.434734	4.41771	9.97e-06	0.000154182	up	TRUE
PTPMT1	619.74	1.92037	0.328769	5.84109	5.19e-09	1.74e-07	up	TRUE
C5H12orf73	483.344	1.91699	0.346983	5.52476	3.3e-08	9.53e-07	up	TRUE
ATP5PF	6343.21	1.91515	0.379005	5.0531	4.35e-07	9.8e-06	up	TRUE
CHRNA6	11.3443	1.91152	1.89	1.01139	0.311831	0.471444	none	FALSE
CCL14	891.065	1.91019	1.07672	1.77409	0.0760485	0.171775	none	FALSE
DNLZ	302.682	1.90883	0.555913	3.43369	0.00059542	0.00420233	up	TRUE
FXR2	5402.46	1.90863	0.390666	4.88558	1.03e-06	2.12e-05	up	TRUE
PDRG1	2036.77	1.9064	0.338754	5.62767	1.83e-08	5.56e-07	up	TRUE
GTF2A1L	6.20429	1.90567	1.61857	1.17738	0.239046	0.393862	none	FALSE
ACADVL	11821.1	1.90558	0.852591	2.23505	0.0254141	0.075256	none	FALSE
MAST2	3433.41	1.90389	0.470202	4.04909	5.14e-05	0.000606935	up	TRUE
MRPS36	1588.84	1.9035	0.385381	4.93926	7.84e-07	1.66e-05	up	TRUE
POLDIP2	5828.84	1.90202	0.499617	3.80696	0.000140685	0.00135118	up	TRUE
RMND5A	8182.92	1.90049	0.643309	2.95424	0.00313438	0.0151355	up	TRUE
NDUFA6	2050.12	1.90016	0.342421	5.5492	2.87e-08	8.37e-07	up	TRUE
TDRD1	9.81357	1.89843	2.32666	0.815948	0.41453	0.575184	none	FALSE
ATG101	1058.97	1.8983	0.524735	3.61764	0.000297304	0.00244626	up	TRUE
DHDH	679.377	1.89803	1.11773	1.69812	0.0894852	0.194607	none	FALSE
EMC6	748.072	1.89766	0.357189	5.31276	1.08e-07	2.79e-06	up	TRUE
NHLRC1	75.597	1.89394	0.389029	4.86838	1.13e-06	2.28e-05	up	TRUE
LRTM1	6.77748	1.89391	4.37658	0.432736	0.665206	0.784613	none	FALSE
MAP2K2	3166.1	1.89384	0.316403	5.98554	2.16e-09	7.84e-08	up	TRUE
E2F6	1531.23	1.89381	0.419506	4.51437	6.35e-06	0.000105651	up	TRUE
SCGB1A1	13.6748	1.89365	2.51461	0.753057	0.451415	0.609765	none	FALSE
POLR3D	1394.27	1.89327	0.385927	4.90576	9.31e-07	1.94e-05	up	TRUE
AGXT2	1.19512	1.89175	2.53462	0.746366	0.455447	0.613071	none	FALSE
MAZ	2338.92	1.89173	0.30246	6.25448	3.99e-10	1.7e-08	up	TRUE
PCBP1	6527.35	1.89101	0.337881	5.59668	2.18e-08	6.54e-07	up	TRUE
KMT5A	1691.5	1.89009	0.607885	3.10929	0.00187535	0.0102015	up	TRUE
MRPL53	2746.86	1.88938	0.281209	6.71877	1.83e-11	9.34e-10	up	TRUE
MGC148714	8619.12	1.88873	0.428558	4.40717	1.05e-05	0.000160137	up	TRUE
HOXA7	42.0909	1.8883	3.01978	0.625311	0.531767	0.679561	none	FALSE
DAPK2	648.631	1.88805	1.20018	1.57313	0.115689	0.234432	none	FALSE
APOB	27.3953	1.88622	0.714672	2.63928	0.00830834	0.0320237	up	TRUE
NKX2-1	2.21586	1.88342	1.76413	1.06762	0.285692	0.444666	none	FALSE
ZNF219	208.972	1.88199	0.793735	2.37105	0.0177377	0.0572154	none	FALSE
COX6B1	8881.36	1.87997	0.348608	5.3928	6.94e-08	1.87e-06	up	TRUE
RPS27L	1839.36	1.87939	0.590358	3.18348	0.00145516	0.00837541	up	TRUE
TXNIP	50217.5	1.879	1.08922	1.72508	0.0845125	0.186502	none	FALSE
ATP5MC3	8966.59	1.8786	0.391966	4.79276	1.65e-06	3.19e-05	up	TRUE
DNAJC21	2277.67	1.87756	0.546628	3.43481	0.000592967	0.00418865	up	TRUE
CYREN	579.349	1.87693	0.502601	3.73444	0.000188137	0.00170551	up	TRUE
GSN	8865.68	1.87648	1.13112	1.65896	0.0971234	0.206791	none	FALSE
NR3C2	782.564	1.87569	0.820099	2.28715	0.022187	0.0677998	none	FALSE
FLOT2	4649.1	1.87489	0.589448	3.18075	0.00146895	0.00843986	up	TRUE
CREM	587.975	1.87253	0.638348	2.93339	0.00335279	0.0159253	up	TRUE
SMIM19	4655.13	1.86793	0.608301	3.07074	0.00213529	0.0112656	up	TRUE
COL5A3	2800.66	1.86671	0.986299	1.89264	0.0584054	0.140765	none	FALSE
ZFAND3	3111.07	1.86473	0.358969	5.19469	2.05e-07	4.97e-06	up	TRUE
PLCD3	463.722	1.86254	0.933954	1.99425	0.0461251	0.118551	none	FALSE
TEAD3	600.555	1.86175	0.975853	1.90782	0.0564144	0.137165	none	FALSE
ARID5B	3848.47	1.85974	0.736736	2.5243	0.0115929	0.0413136	up	TRUE
SULT2A1	5.68069	1.85776	0.902056	2.05947	0.0394488	0.105147	none	FALSE
ATP5MC2	11003.9	1.85731	0.317784	5.84455	5.08e-09	1.71e-07	up	TRUE
FBXL17	3039.25	1.85729	0.579757	3.20357	0.00135734	0.00792465	up	TRUE
PPP3CB	9197.15	1.85625	0.898754	2.06536	0.0388893	0.103914	none	FALSE
CDC37L1	1569.53	1.85613	0.355355	5.22331	1.76e-07	4.34e-06	up	TRUE
GNGT1	3.44609	1.85452	1.75271	1.05808	0.290017	0.448946	none	FALSE
MRPS35	1160.24	1.85404	0.336958	5.50229	3.75e-08	1.07e-06	up	TRUE
HDGFL2	2225.59	1.85386	0.268688	6.89968	5.21e-12	2.93e-10	up	TRUE
NDUFA3	2011.66	1.85241	0.676872	2.73673	0.0062054	0.0255284	up	TRUE
VCL	7339.77	1.85131	0.813585	2.27549	0.0228764	0.0693717	none	FALSE
TMEM88	26.7781	1.85125	0.998381	1.85425	0.0637031	0.150499	none	FALSE
INO80C	1120.36	1.84891	0.211192	8.75464	2.05e-18	2.33e-16	up	TRUE
HMGCS2	31.1523	1.84834	0.422178	4.37812	1.2e-05	0.000180331	up	TRUE
HIGD2A	714.309	1.84824	0.50779	3.63977	0.000272883	0.00228749	up	TRUE
IZUMO1R	0.571856	1.84768	4.50721	0.40994	0.68185	0.796531	none	FALSE
PSTPIP2	6725.46	1.84658	1.62746	1.13464	0.256525	0.4134	none	FALSE
MRPL2	756.353	1.84623	0.496219	3.7206	0.000198751	0.00177695	up	TRUE
DNAJC19	1192.38	1.84482	0.455652	4.04875	5.15e-05	0.000607371	up	TRUE
NDUFAF8	607.155	1.84476	0.594689	3.10206	0.00192178	0.0104191	up	TRUE
METTL22	581.84	1.84446	0.441657	4.17623	2.96e-05	0.00038499	up	TRUE
PHGR1	0.565705	1.84444	4.50948	0.409014	0.68253	0.797125	none	FALSE
SDHC	8884.5	1.83994	0.571673	3.21852	0.00128852	0.00759653	up	TRUE
ZRANB1	4487.11	1.83956	0.555003	3.31451	0.000918048	0.00583117	up	TRUE
NR4A3	281.816	1.8394	1.03072	1.78459	0.0743283	0.168922	none	FALSE
OSER1	2445.85	1.83681	0.28154	6.52414	6.84e-11	3.24e-09	up	TRUE
EML1	2656.03	1.83605	0.894123	2.05346	0.0400278	0.106327	none	FALSE
ATP5F1A	47520.7	1.83581	0.358614	5.11918	3.07e-07	7.18e-06	up	TRUE
AWAT2	0.899686	1.83409	3.04566	0.602197	0.547043	0.69158	none	FALSE
C24H18orf25	1165.82	1.8331	0.301695	6.07601	1.23e-09	4.7e-08	up	TRUE
ROMO1	850.462	1.83282	0.496674	3.69018	0.000224095	0.00194574	up	TRUE
KLHL24	2931.91	1.83265	0.453773	4.0387	5.37e-05	0.000631244	up	TRUE
ZBTB42	3.82999	1.82987	1.94865	0.939048	0.347706	0.50888	none	FALSE
FAP	200.162	1.82839	1.44155	1.26835	0.204672	0.352942	none	FALSE
HINT3	442.958	1.82782	0.54323	3.36473	0.000766191	0.00510396	up	TRUE
RRP12	2295.24	1.82717	0.300209	6.08634	1.16e-09	4.46e-08	up	TRUE
MCAT	659.208	1.82546	0.440624	4.1429	3.43e-05	0.000434465	up	TRUE
ACOX2	1504.65	1.82541	1.32835	1.3742	0.16938	0.30761	none	FALSE
FH	7635.32	1.82445	0.446374	4.08727	4.36e-05	0.000531427	up	TRUE
POLR2I	184.101	1.82378	0.578347	3.15344	0.00161357	0.00906895	up	TRUE
ZFAND6	3515.28	1.82336	0.406584	4.48458	7.31e-06	0.000119343	up	TRUE
POU5F1	0.57461	1.82099	2.83731	0.6418	0.521003	0.67002	none	FALSE
MIB2	1307.64	1.81935	0.439432	4.14022	3.47e-05	0.000438882	up	TRUE
MGC137211	10.553	1.81891	0.621941	2.92457	0.00344933	0.0162414	up	TRUE
IPO5	13595.6	1.81737	0.276608	6.57021	5.02e-11	2.42e-09	up	TRUE
PLEKHH3	297.131	1.81686	0.84307	2.15505	0.0311576	0.0878313	none	FALSE
COA6	423.543	1.81588	0.411313	4.41485	1.01e-05	0.000155584	up	TRUE
RPLP1	26624	1.81541	0.642425	2.82588	0.00471513	0.0207415	up	TRUE
MPC2	2563.09	1.8129	0.500476	3.62236	0.000291926	0.00241351	up	TRUE
STRN3	4054.86	1.81227	0.282813	6.40801	1.47e-10	6.69e-09	up	TRUE
DUT	982.154	1.81135	0.390738	4.63572	3.56e-06	6.33e-05	up	TRUE
PCBD2	1207.18	1.8101	0.249369	7.25873	3.91e-13	2.54e-11	up	TRUE
SELENOO	255.905	1.80797	0.676026	2.67442	0.00748591	0.0295905	up	TRUE
GPS2	1641.71	1.80701	0.352789	5.12206	3.02e-07	7.08e-06	up	TRUE
MRPL21	1085.61	1.80449	0.457888	3.9409	8.12e-05	0.000868039	up	TRUE
KIF13A	5673.51	1.80057	0.602945	2.98629	0.00282384	0.0139722	up	TRUE
COX14	2170.32	1.7996	0.290179	6.20169	5.59e-10	2.29e-08	up	TRUE
POMC	99.6076	1.79911	0.774653	2.32248	0.0202073	0.0630791	none	FALSE
CLDN16	2.59597	1.79892	1.55348	1.15799	0.246867	0.402868	none	FALSE
FBXL22	133.47	1.79729	1.22427	1.46805	0.142091	0.271776	none	FALSE
NT5C3A	1273.48	1.79719	0.515856	3.4839	0.000494167	0.00364271	up	TRUE
PET117	1.28316	1.79709	2.29404	0.783376	0.433406	0.592879	none	FALSE
TINAG	0.732841	1.79594	3.77706	0.475488	0.634439	0.760653	none	FALSE
DIP2C	3099.95	1.7931	0.537959	3.33316	0.000858669	0.00556048	up	TRUE
RHOBTB3	4652.6	1.79253	0.722941	2.4795	0.0131568	0.0455681	up	TRUE
EIF2S2	5986.34	1.78946	0.226285	7.90801	2.62e-15	2.11e-13	up	TRUE
PSMC5	6572.29	1.78804	0.255604	6.99536	2.65e-12	1.56e-10	up	TRUE
ATP5PD	9125.86	1.78749	0.348765	5.12521	2.97e-07	6.98e-06	up	TRUE
ATP5PB	11392.4	1.78555	0.329933	5.41184	6.24e-08	1.7e-06	up	TRUE
GUCD1	557.623	1.78546	0.757942	2.35566	0.0184897	0.0591299	none	FALSE
ATP5F1C	10521.6	1.78292	0.312923	5.69762	1.21e-08	3.8e-07	up	TRUE
TSSC4	79.4271	1.78202	0.73204	2.43432	0.0149197	0.0502498	none	FALSE
NFKBIL1	360.529	1.78	0.44883	3.96587	7.31e-05	0.000803134	up	TRUE
INPPL1	4756.77	1.77783	0.533596	3.33178	0.000862921	0.00558357	up	TRUE
CAMK2D	8827.67	1.7761	0.673377	2.6376	0.00834942	0.0321266	up	TRUE
ABHD4	3077.68	1.77436	0.618841	2.86723	0.00414085	0.0186908	up	TRUE
TM4SF4	4.55434	1.77324	0.829643	2.13736	0.0325689	0.0907086	none	FALSE
GATC	1046.36	1.77245	0.464895	3.81258	0.000137524	0.00132654	up	TRUE
HPX	83.063	1.77005	0.585853	3.02132	0.00251675	0.0128035	up	TRUE
FXN	1315.3	1.76994	0.340087	5.20439	1.95e-07	4.76e-06	up	TRUE
MRPS28	500.013	1.76974	0.547626	3.23167	0.00123071	0.0073502	up	TRUE
CSF3	8.45956	1.76964	1.46012	1.21198	0.225519	0.378832	none	FALSE
ZNF628	14.8916	1.76794	1.16212	1.52131	0.128182	0.25248	none	FALSE
TMEM109	2818.42	1.76635	0.623639	2.83233	0.004621	0.0204324	up	TRUE
CIAO2B	1136.12	1.76459	0.298754	5.90648	3.49e-09	1.22e-07	up	TRUE
SPX	1037.69	1.76454	0.968763	1.82144	0.0685404	0.158743	none	FALSE
ATP5PO	10410.8	1.76418	0.35967	4.90498	9.34e-07	1.95e-05	up	TRUE
FERD3L	0.589709	1.7633	3.82843	0.460581	0.645099	0.768897	none	FALSE
TMEM140	1759.16	1.76327	1.14448	1.54067	0.123397	0.245525	none	FALSE
CCDC9B	3482.92	1.76231	0.804011	2.1919	0.0283866	0.0818513	none	FALSE
NME6	353.343	1.76204	0.363986	4.84096	1.29e-06	2.57e-05	up	TRUE
NR1D1	1448.99	1.76198	0.691382	2.54849	0.0108189	0.0391127	up	TRUE
AVEN	987.21	1.76084	0.312692	5.63124	1.79e-08	5.46e-07	up	TRUE
CWC15	5658.45	1.76079	0.321429	5.47801	4.3e-08	1.21e-06	up	TRUE
HBS1L	6679.9	1.76075	0.480972	3.66082	0.000251414	0.00213393	up	TRUE
SLC16A5	191.865	1.7604	1.08379	1.62429	0.104313	0.217275	none	FALSE
CHCHD5	568.023	1.75988	0.612711	2.87228	0.00407523	0.0184561	up	TRUE
IDH3B	7383.2	1.75964	0.420115	4.18847	2.81e-05	0.000367834	up	TRUE
BHLHE40	5040.37	1.75551	0.627851	2.79605	0.00517307	0.022315	up	TRUE
CDCA7L	606.998	1.75431	0.857571	2.04567	0.0407887	0.107801	none	FALSE
TMEM253	15.7245	1.7526	0.90535	1.93583	0.0528891	0.130568	none	FALSE
GSTZ1	291.866	1.75259	0.64611	2.71253	0.00667721	0.0270299	up	TRUE
HES1	670.268	1.75172	0.774938	2.26047	0.0237924	0.071364	none	FALSE
XPO4	1814.68	1.7512	0.289474	6.0496	1.45e-09	5.44e-08	up	TRUE
LARGE1	3429.87	1.75028	0.806069	2.17138	0.0299022	0.0851169	none	FALSE
MAP7D1	3677.62	1.75013	0.587201	2.98047	0.00287808	0.0141759	up	TRUE
AP4E1	1324.86	1.7466	0.448073	3.89803	9.7e-05	0.00100147	up	TRUE
HSDL2	2547.45	1.74619	0.280572	6.22369	4.86e-10	2.03e-08	up	TRUE
DLST	8936.07	1.74259	0.249231	6.99186	2.71e-12	1.59e-10	up	TRUE
APOA5	6.97495	1.74235	0.744467	2.3404	0.019263	0.0610811	none	FALSE
B3GNT4	0.698813	1.74234	3.83903	0.453848	0.649938	0.772537	none	FALSE
H2AC8	4.62159	1.741	1.90799	0.91248	0.361516	0.523062	none	FALSE
ATP5MJ	2530.55	1.74086	0.389025	4.47494	7.64e-06	0.00012372	up	TRUE
TEX2	8797.34	1.74004	0.692959	2.51103	0.0120378	0.0425044	up	TRUE
MTRES1	728.86	1.73707	0.325049	5.34403	9.09e-08	2.39e-06	up	TRUE
ADSL	3477.55	1.73606	0.536648	3.23502	0.00121636	0.00727665	up	TRUE
DUSP3	9893.26	1.73594	0.899514	1.92987	0.0536235	0.131761	none	FALSE
CES3	9.28019	1.73573	0.591316	2.93536	0.00333162	0.0158377	up	TRUE
RFNG	1597.23	1.73463	0.530475	3.26996	0.00107565	0.00657276	up	TRUE
CUX1	4902.48	1.73413	0.333954	5.19272	2.07e-07	5.02e-06	up	TRUE
UTP11	1803.07	1.73394	0.262353	6.60919	3.86e-11	1.9e-09	up	TRUE
FGF16	5.993	1.73339	1.75804	0.985977	0.324145	0.485098	none	FALSE
MOB2	417.068	1.73259	0.458433	3.77938	0.000157222	0.00146724	up	TRUE
TRMT1	494.507	1.73258	0.406112	4.26627	1.99e-05	0.00027613	up	TRUE
TMEM141	271.868	1.73247	0.632045	2.74105	0.00612433	0.0253102	up	TRUE
VSX1	0.61543	1.73045	3.84199	0.450403	0.65242	0.774781	none	FALSE
ATP5F1E	4388.47	1.72764	0.351779	4.91115	9.05e-07	1.9e-05	up	TRUE
DTNA	6058.61	1.72755	1.45809	1.1848	0.236095	0.390624	none	FALSE
RAVER2	286.655	1.72674	1.1956	1.44424	0.148671	0.280601	none	FALSE
KBTBD2	3862.6	1.72661	0.386847	4.46329	8.07e-06	0.000129247	up	TRUE
CCDC159	169.311	1.72594	0.988282	1.74641	0.0807406	0.179946	none	FALSE
PGR	20.0358	1.72407	1.74503	0.987991	0.323157	0.484088	none	FALSE
TAF12	1108.88	1.72195	0.361765	4.75986	1.94e-06	3.71e-05	up	TRUE
TSG101	2847.84	1.7181	0.156645	10.9681	5.44e-28	1.08e-25	up	TRUE
LOXL2	732.292	1.71787	1.396	1.23056	0.218486	0.370335	none	FALSE
TFB2M	1204.04	1.71528	0.25279	6.78542	1.16e-11	6.13e-10	up	TRUE
CYHR1	1031.54	1.71443	0.382484	4.48235	7.38e-06	0.00012024	up	TRUE
LIX1	154.276	1.71439	1.3291	1.28989	0.197089	0.343612	none	FALSE
MYMX	4.18908	1.71389	2.58508	0.662993	0.507335	0.65896	none	FALSE
CES2	217.684	1.71346	0.593555	2.88678	0.00389205	0.0178251	up	TRUE
KIF22	325.904	1.71314	0.795235	2.15425	0.0312203	0.0879372	none	FALSE
PHOSPHO2	349.673	1.71273	0.37412	4.57801	4.69e-06	8.07e-05	up	TRUE
CCDC80	9375.15	1.71201	0.893811	1.9154	0.0554415	0.135357	none	FALSE
SLC25A43	594.867	1.71077	0.385876	4.43346	9.27e-06	0.00014634	up	TRUE
PLAA	3489.39	1.70799	0.35016	4.87773	1.07e-06	2.19e-05	up	TRUE
LRP2	17.8081	1.70769	1.08753	1.57024	0.116359	0.235308	none	FALSE
NDUFV3	4030.34	1.70724	0.268781	6.35178	2.13e-10	9.5e-09	up	TRUE
FMC1	430.437	1.70715	0.217492	7.84927	4.18e-15	3.29e-13	up	TRUE
CINP	1240.55	1.7061	0.597128	2.85718	0.00427429	0.0191865	up	TRUE
ARPP19	7007.28	1.70606	0.7719	2.21021	0.0270904	0.0790108	none	FALSE
SCMH1	915.489	1.70557	0.320931	5.31445	1.07e-07	2.77e-06	up	TRUE
REPIN1	1353.32	1.7047	0.678608	2.51205	0.0120031	0.0424034	up	TRUE
CCL22	37.8219	1.70462	1.33034	1.28135	0.200072	0.347282	none	FALSE
RAD52	1445.89	1.7038	0.344269	4.94904	7.46e-07	1.58e-05	up	TRUE
SREBF1	2125.4	1.70357	0.733141	2.32366	0.0201438	0.0629408	none	FALSE
NKIRAS2	1986.34	1.70166	0.47847	3.55646	0.000375887	0.00294017	up	TRUE
SPAG7	1527.78	1.70153	0.36267	4.69169	2.71e-06	4.95e-05	up	TRUE
UGT2B10	2.03939	1.69914	1.11011	1.5306	0.125867	0.249159	none	FALSE
ND5	204696	1.69794	0.904852	1.87648	0.0605895	0.144775	none	FALSE
ST6GALNAC4	762.218	1.69714	0.794895	2.13504	0.0327574	0.0911399	none	FALSE
CHCHD2	2257.41	1.69694	0.338737	5.00961	5.45e-07	1.2e-05	up	TRUE
PAPPA2	36.5622	1.6965	2.00743	0.845109	0.39805	0.559148	none	FALSE
PRSS36	6.77751	1.69418	1.32219	1.28134	0.200074	0.347282	none	FALSE
TESK1	904.906	1.69387	0.349387	4.84812	1.25e-06	2.51e-05	up	TRUE
EIF5A	8538.1	1.69379	0.394257	4.29616	1.74e-05	0.000247781	up	TRUE
ATG9A	3101.82	1.69359	0.3892	4.35147	1.35e-05	0.000199641	up	TRUE
RPS6KA3	2199.21	1.69323	0.614757	2.75431	0.00588167	0.024595	up	TRUE
PRKACA	5033.16	1.69236	0.346456	4.88477	1.04e-06	2.12e-05	up	TRUE
SFXN4	1106.35	1.69179	0.484855	3.48927	0.000484349	0.00358627	up	TRUE
TMEM250	548.438	1.69176	0.325435	5.19846	2.01e-07	4.89e-06	up	TRUE
TRIB1	2239.64	1.6899	0.942227	1.79352	0.0728905	0.16661	none	FALSE
VBP1	1855.99	1.68965	0.332445	5.08249	3.73e-07	8.56e-06	up	TRUE
COPS8	4263.98	1.68905	0.357318	4.72703	2.28e-06	4.25e-05	up	TRUE
AGTR2	28.4817	1.68797	2.04871	0.823919	0.409986	0.57052	none	FALSE
HMBS	1598.14	1.68719	0.389368	4.33317	1.47e-05	0.000214262	up	TRUE
PIR	999.16	1.68364	0.559468	3.00935	0.00261805	0.0131991	up	TRUE
GET4	514.853	1.68241	0.57172	2.94271	0.00325349	0.0155582	up	TRUE
COL5A2	4615.65	1.68229	0.901073	1.86699	0.0619035	0.147038	none	FALSE
ARRDC2	2189.92	1.68209	0.982937	1.71129	0.0870283	0.190667	none	FALSE
GPT2	3410.99	1.68121	1.02562	1.63921	0.101169	0.212454	none	FALSE
CCL28	41.444	1.68046	1.25854	1.33525	0.181796	0.32333	none	FALSE
COPS5	4230.07	1.68008	0.331123	5.07387	3.9e-07	8.9e-06	up	TRUE
DRC7	4.11525	1.67862	1.95077	0.860489	0.389519	0.550872	none	FALSE
LGALS1	9276.44	1.67813	0.991021	1.69333	0.0903925	0.195925	none	FALSE
SZRD1	704.47	1.67664	0.483953	3.46447	0.000531271	0.00384645	up	TRUE
PSMB5	4819.81	1.67652	0.423871	3.95526	7.65e-05	0.000829527	up	TRUE
POLR2J	594.619	1.67554	0.354862	4.72166	2.34e-06	4.36e-05	up	TRUE
CLPP	952.202	1.67346	0.437096	3.82859	0.000128882	0.00125365	up	TRUE
CLPS	0.263753	1.6733	4.62603	0.361713	0.717566	0.823095	none	FALSE
RNF166	214.566	1.67308	0.441957	3.78562	0.000153324	0.00144053	up	TRUE
PM20D2	622.832	1.67276	0.927239	1.80403	0.0712269	0.163477	none	FALSE
ETFA	4553.25	1.67001	0.903635	1.8481	0.0645882	0.151987	none	FALSE
FARSB	3389.09	1.66963	0.304813	5.47756	4.31e-08	1.21e-06	up	TRUE
MAP3K4	3319.09	1.66816	0.288443	5.78333	7.32e-09	2.4e-07	up	TRUE
H1-2	57.4811	1.66679	1.06573	1.56398	0.117821	0.237601	none	FALSE
TMEM242	807.83	1.66603	0.276186	6.03228	1.62e-09	5.97e-08	up	TRUE
STAT5B	5260.47	1.66582	0.416639	3.99824	6.38e-05	0.00072414	up	TRUE
SETD3	4046.89	1.6654	0.311444	5.34733	8.93e-08	2.35e-06	up	TRUE
P3H4	453.534	1.66403	0.700735	2.37469	0.0175635	0.0568477	none	FALSE
FOXJ2	2084.35	1.66398	0.337532	4.92985	8.23e-07	1.73e-05	up	TRUE
AFG3L2	5312.55	1.66329	0.295222	5.63401	1.76e-08	5.39e-07	up	TRUE
CPXM1	1200.88	1.66327	1.45803	1.14076	0.253968	0.410542	none	FALSE
ZNF524	103.872	1.66115	0.37187	4.46703	7.93e-06	0.000127512	up	TRUE
CCL1	80.5736	1.65917	0.902402	1.83861	0.0659721	0.154302	none	FALSE
CRLF1	18.8506	1.65734	2.12344	0.780496	0.435099	0.594397	none	FALSE
FIBP	2044.11	1.65654	0.303676	5.45496	4.9e-08	1.36e-06	up	TRUE
EFL1	1884.21	1.6565	0.198384	8.34999	6.83e-17	6.61e-15	up	TRUE
SLC5A10	1.41652	1.65523	1.59142	1.0401	0.298295	0.457879	none	FALSE
ARHGAP24	887.016	1.65466	0.765811	2.16066	0.0307215	0.0869185	none	FALSE
USP53	2989.84	1.65201	0.705927	2.3402	0.0192735	0.0611024	none	FALSE
TMEM134	277.722	1.65129	0.501268	3.29423	0.000986916	0.00614846	up	TRUE
ITGA7	3538.45	1.64815	1.10312	1.49408	0.135154	0.262523	none	FALSE
USF3	2146.09	1.64692	0.453231	3.63373	0.000279358	0.00233214	up	TRUE
GADD45GIP1	222.792	1.64399	0.438163	3.752	0.00017543	0.00160644	up	TRUE
DCAF8	10466.7	1.64379	0.282066	5.82768	5.62e-09	1.88e-07	up	TRUE
NDUFB5	4039.99	1.64344	0.684835	2.39977	0.0164056	0.0541836	none	FALSE
GPCPD1	4393.19	1.64218	0.524337	3.13191	0.00173671	0.00959501	up	TRUE
ACADSB	4130.31	1.64098	0.893343	1.83689	0.0662257	0.154704	none	FALSE
IRAK2	1567.91	1.64065	0.467196	3.5117	0.000445259	0.00336929	up	TRUE
CUL3	6154.02	1.63979	0.349367	4.6936	2.68e-06	4.91e-05	up	TRUE
TEN1	190.322	1.63944	0.638722	2.56675	0.0102656	0.0375297	up	TRUE
LPIN1	3916.2	1.63872	1.13737	1.4408	0.149642	0.281873	none	FALSE
PLCE1	644.394	1.63834	0.714625	2.29259	0.0218717	0.0670744	none	FALSE
IKZF2	150.712	1.63815	0.832769	1.96712	0.0491696	0.123658	none	FALSE
SETBP1	1278.68	1.63606	0.555391	2.94579	0.00322132	0.0154225	up	TRUE
IDH3A	4072.39	1.63491	0.777397	2.10305	0.035461	0.096882	none	FALSE
NHP2	873.262	1.63489	0.458708	3.56413	0.000365066	0.00287629	up	TRUE
SLC12A3	16.4305	1.63462	1.14593	1.42646	0.153734	0.287471	none	FALSE
ABCB6	1963.27	1.63446	0.492995	3.31538	0.000915199	0.00581534	up	TRUE
COL23A1	36.028	1.63394	1.62386	1.00621	0.314316	0.474211	none	FALSE
UBAP2	3487.07	1.63139	0.408032	3.99819	6.38e-05	0.00072414	up	TRUE
NR1D2	3296.57	1.63111	0.520315	3.13484	0.00171947	0.00953867	up	TRUE
SLC35A4	1888.12	1.63074	0.344042	4.73996	2.14e-06	4.03e-05	up	TRUE
ZDHHC7	2346	1.6307	0.366609	4.44807	8.66e-06	0.000137535	up	TRUE
ABHD17A	843.832	1.62965	0.564869	2.88501	0.003914	0.0179105	up	TRUE
MRPL39	1459.76	1.62867	0.277023	5.87916	4.12e-09	1.42e-07	up	TRUE
SLC2A2	3.49257	1.62702	0.983672	1.65403	0.0981212	0.208315	none	FALSE
MRPL15	1652.85	1.62471	0.496022	3.27548	0.00105482	0.00647717	up	TRUE
CDC42EP3	896.623	1.62236	0.713253	2.27459	0.0229306	0.0694715	none	FALSE
FGGY	880.714	1.62142	0.904129	1.79336	0.0729161	0.166622	none	FALSE
UQCC3	105.22	1.62131	0.331242	4.89464	9.85e-07	2.04e-05	up	TRUE
HSPBP1	340.022	1.62079	0.489955	3.30804	0.000939523	0.00592129	up	TRUE
HECTD1	16304.3	1.62078	0.313239	5.17425	2.29e-07	5.49e-06	up	TRUE
TMEM161A	840.149	1.61927	0.368295	4.39666	1.1e-05	0.000167144	up	TRUE
POLR2C	4378.71	1.61893	0.148447	10.9058	1.08e-27	2.04e-25	up	TRUE
PCYOX1	4320.42	1.61686	0.471021	3.43267	0.000597661	0.00421266	up	TRUE
MRPS5	1532.75	1.61568	0.242158	6.67203	2.52e-11	1.27e-09	up	TRUE
SPESP1	55.6467	1.61515	1.22985	1.31328	0.189087	0.333162	none	FALSE
ING1	260.6	1.61203	0.378426	4.25983	2.05e-05	0.000283009	up	TRUE
SLC27A1	1884.19	1.61127	0.730835	2.2047	0.0274753	0.0798183	none	FALSE
ZYG11B	3260.3	1.61066	0.675715	2.38364	0.0171423	0.0559137	none	FALSE
PCMT1	7266.05	1.61031	0.73514	2.19049	0.0284891	0.0821031	none	FALSE
GID4	1431.11	1.60989	0.286152	5.62599	1.84e-08	5.6e-07	up	TRUE
AHDC1	408.265	1.60977	0.662834	2.42862	0.0151562	0.0508461	none	FALSE
FASTKD2	973.597	1.60965	0.222573	7.232	4.76e-13	3.02e-11	up	TRUE
CMC2	2128.86	1.60927	0.427908	3.76078	0.000169387	0.00155901	up	TRUE
CYP1A2	12.776	1.60851	0.768328	2.09352	0.036303	0.0984104	none	FALSE
BORCS8	340.313	1.60824	0.671932	2.39345	0.0166908	0.0548618	none	FALSE
VRK3	1179.78	1.60778	0.38434	4.18322	2.87e-05	0.000374631	up	TRUE
WBP11	6347.14	1.6075	0.196216	8.19249	2.56e-16	2.38e-14	up	TRUE
AKAP1	2451.2	1.60747	0.376374	4.27095	1.95e-05	0.000271536	up	TRUE
UBC	4788.03	1.60692	0.28218	5.69465	1.24e-08	3.86e-07	up	TRUE
COX1	2.495e+06	1.60513	0.668435	2.40133	0.0163357	0.0539784	none	FALSE
AIMP1	4054.29	1.60421	0.281444	5.69994	1.2e-08	3.76e-07	up	TRUE
VDAC2	8966.32	1.604	0.372827	4.30225	1.69e-05	0.000242123	up	TRUE
THOP1	858.939	1.60316	0.409814	3.91192	9.16e-05	0.00095336	up	TRUE
NAA30	2597.43	1.60308	0.511328	3.13513	0.00171776	0.00953242	up	TRUE
DYSF	7645.04	1.60257	0.90574	1.76935	0.076835	0.173156	none	FALSE
PLIN1	448.774	1.60091	0.386594	4.14107	3.46e-05	0.000437603	up	TRUE
RETREG1	1992.41	1.60051	0.967691	1.65394	0.0981389	0.208321	none	FALSE
OXCT1	3507.99	1.59985	0.867174	1.8449	0.0650525	0.152691	none	FALSE
TRAPPC5	104.157	1.59859	0.760164	2.10296	0.0354696	0.096882	none	FALSE
COX4I1	16628.8	1.59627	0.431906	3.69586	0.000219142	0.00191296	up	TRUE
SPATA24	809.169	1.59623	0.327882	4.8683	1.13e-06	2.28e-05	up	TRUE
CNGA3	37.5095	1.59383	0.748185	2.13026	0.0331501	0.0919178	none	FALSE
CYP4A11	7.51142	1.59305	1.06995	1.48891	0.136511	0.264463	none	FALSE
INPP5A	2155.11	1.59152	0.725511	2.19366	0.0282598	0.0815581	none	FALSE
ANKRD35	154.784	1.59147	0.897983	1.77227	0.0763501	0.172292	none	FALSE
RRP15	721.463	1.58895	0.27669	5.74269	9.32e-09	2.99e-07	up	TRUE
ZBTB7B	1316.47	1.58825	0.621967	2.55359	0.010662	0.0386486	up	TRUE
CATSPER3	18.7481	1.58664	0.650628	2.43863	0.0147431	0.0498511	up	TRUE
IFRD2	240.074	1.5864	0.695894	2.27965	0.0226283	0.0688119	none	FALSE
RWDD4	1289.78	1.58592	0.375578	4.22261	2.41e-05	0.000325737	up	TRUE
DYM	2989.74	1.58563	0.253226	6.26173	3.81e-10	1.63e-08	up	TRUE
RRAS	738.806	1.58521	1.18077	1.34252	0.179427	0.320204	none	FALSE
SDHA	12331.4	1.58368	0.776829	2.03864	0.041486	0.109077	none	FALSE
NDUFS5	3102.24	1.58108	0.276959	5.70871	1.14e-08	3.59e-07	up	TRUE
PKNOX2	403.782	1.58019	0.846223	1.86735	0.0618529	0.14696	none	FALSE
ZBTB44	1274.54	1.58002	0.507529	3.11316	0.00185095	0.0101059	up	TRUE
NUTM1	0.661321	1.57867	4.506	0.350349	0.726077	0.829672	none	FALSE
GYG2	659.94	1.57833	0.996956	1.58315	0.113388	0.231186	none	FALSE
TIMM10	660.193	1.57684	0.487295	3.2359	0.00121261	0.00725975	up	TRUE
TMEM170B	81.7059	1.57633	0.545737	2.88844	0.00387154	0.017758	up	TRUE
NMNAT1	2186.75	1.57567	0.414403	3.80226	0.000143385	0.00136932	up	TRUE
KLHL10	2.87601	1.57535	1.68143	0.936912	0.348804	0.509844	none	FALSE
BLOC1S1	1733.17	1.57534	0.390158	4.03771	5.4e-05	0.000632348	up	TRUE
SLC25A42	205.553	1.57483	0.870252	1.80963	0.0703533	0.161903	none	FALSE
COL5A1	2380.19	1.57404	1.00329	1.56888	0.116676	0.23574	none	FALSE
ZFHX4	767.583	1.57389	1.57835	0.997174	0.31868	0.479258	none	FALSE
XRN1	1544.18	1.5734	0.677721	2.3216	0.0202546	0.0631775	none	FALSE
PXN	2122.76	1.57322	0.79298	1.98393	0.0472634	0.120448	none	FALSE
ADI1	705.119	1.5699	0.650251	2.4143	0.0157653	0.0524814	none	FALSE
MUL1	490.855	1.56946	0.271438	5.78204	7.38e-09	2.41e-07	up	TRUE
SLIRP	1233.63	1.56935	0.241172	6.50718	7.66e-11	3.59e-09	up	TRUE
BHMT	19.6185	1.56787	0.579021	2.7078	0.00677308	0.0273433	up	TRUE
BHLHE41	1209.25	1.56734	0.863766	1.81455	0.0695937	0.160564	none	FALSE
ACVR2B	85.399	1.5656	0.464576	3.36995	0.000751821	0.00503092	up	TRUE
NSUN4	588.668	1.56555	0.445055	3.51767	0.000435362	0.00331601	up	TRUE
YIPF2	1293.31	1.56323	0.431147	3.62575	0.000288126	0.00238695	up	TRUE
NT5M	494.578	1.56288	1.05106	1.48696	0.137026	0.265303	none	FALSE
NAP1L4	5952.45	1.56267	0.301484	5.18327	2.18e-07	5.25e-06	up	TRUE
DPYSL3	2344.63	1.55957	0.825311	1.88968	0.0588011	0.141446	none	FALSE
MRPL51	3990.06	1.55795	0.297677	5.23368	1.66e-07	4.14e-06	up	TRUE
CDH15	217.769	1.55757	1.94022	0.802781	0.422102	0.582169	none	FALSE
ZFP64	528.146	1.55733	0.331108	4.70338	2.56e-06	4.71e-05	up	TRUE
TNPO3	3257.76	1.55706	0.241413	6.44976	1.12e-10	5.17e-09	up	TRUE
PRDX3	6873.69	1.55612	0.488311	3.18673	0.00143891	0.00830543	up	TRUE
ZNF32	1343.12	1.55515	0.432574	3.5951	0.000324262	0.00262347	up	TRUE
EEFSEC	170.689	1.55458	0.573162	2.7123	0.00668186	0.0270368	up	TRUE
LMNA	1451.31	1.55378	1.06217	1.46283	0.143514	0.273982	none	FALSE
CAVIN1	19436.9	1.5531	1.35622	1.14517	0.25214	0.409091	none	FALSE
NAA20	3876.64	1.55258	0.292583	5.30646	1.12e-07	2.88e-06	up	TRUE
TRIM45	321.516	1.55216	0.553179	2.80589	0.00501776	0.0217955	up	TRUE
DPF3	210.926	1.55213	1.00596	1.54294	0.122845	0.244606	none	FALSE
ALAS1	5093.65	1.55162	0.720492	2.15356	0.0312745	0.0880235	none	FALSE
DHRS4	1191.83	1.55052	0.749435	2.06892	0.0385531	0.103244	none	FALSE
DOHH	142.827	1.55026	0.449914	3.44569	0.000569608	0.00405714	up	TRUE
RNLS	484.591	1.5502	0.365344	4.24312	2.2e-05	0.000301086	up	TRUE
ADIPOR1	2570.71	1.54902	0.347381	4.45913	8.23e-06	0.000131396	up	TRUE
LIPT2	84.259	1.54875	0.437721	3.53821	0.000402849	0.00311656	up	TRUE
MIF4GD	847.24	1.54867	0.621126	2.49332	0.0126554	0.0442096	up	TRUE
DHTKD1	3017.92	1.54858	0.324729	4.76883	1.85e-06	3.57e-05	up	TRUE
P2RX5	5223.82	1.54853	1.13825	1.36045	0.173689	0.313345	none	FALSE
TMEM164	3199.23	1.54837	0.58855	2.63082	0.00851792	0.032586	up	TRUE
MRPL48	1270.27	1.54816	0.422733	3.66227	0.000249991	0.00212408	up	TRUE
MRPS18A	911.752	1.54787	0.314609	4.91999	8.65e-07	1.82e-05	up	TRUE
STUB1	3625.11	1.54771	0.294925	5.2478	1.54e-07	3.87e-06	up	TRUE
SUGT1	1444.25	1.5462	0.258731	5.97611	2.29e-09	8.25e-08	up	TRUE
MRPL34	1289.87	1.54618	0.312575	4.9466	7.55e-07	1.6e-05	up	TRUE
MAFK	17.2229	1.54604	0.912183	1.69488	0.0900988	0.195445	none	FALSE
TTC23	471.943	1.546	0.842963	1.83401	0.0666525	0.155458	none	FALSE
PSMC1	5072.72	1.54085	0.228718	6.73688	1.62e-11	8.32e-10	up	TRUE
GFOD1	119.406	1.54014	0.837791	1.83834	0.0660127	0.154318	none	FALSE
BRD3	678.728	1.53991	0.368038	4.1841	2.86e-05	0.000373488	up	TRUE
CCDC124	321.327	1.53741	0.523144	2.9388	0.0032949	0.0157008	up	TRUE
RNF7	1986.42	1.53679	0.534344	2.87603	0.00402717	0.0182763	up	TRUE
AGO4	1527.53	1.53673	0.530297	2.89786	0.00375714	0.0173885	up	TRUE
CHURC1	4378.75	1.53593	0.304349	5.04661	4.5e-07	1.01e-05	up	TRUE
UBE3D	314.41	1.53587	0.273862	5.60817	2.04e-08	6.15e-07	up	TRUE
AMZ2	4407.11	1.53575	0.329094	4.66659	3.06e-06	5.52e-05	up	TRUE
HRG	23.0129	1.53546	0.601275	2.55368	0.0106592	0.038647	up	TRUE
COQ4	938.591	1.53335	0.639163	2.399	0.0164399	0.0542456	none	FALSE
SGSM3	727.08	1.53321	0.410586	3.73419	0.000188323	0.00170625	up	TRUE
GSTO1	1364.07	1.53177	0.466121	3.2862	0.00101548	0.00627911	up	TRUE
TUBG1	901.913	1.53103	0.361544	4.23469	2.29e-05	0.000311076	up	TRUE
FAM166B	47.6821	1.53059	1.12147	1.36482	0.172311	0.311367	none	FALSE
SLC25A26	860.067	1.52711	0.246001	6.20774	5.38e-10	2.22e-08	up	TRUE
CCN3	1062.93	1.52705	1.09508	1.39447	0.163176	0.29986	none	FALSE
STOML2	3402.89	1.52587	0.251491	6.06727	1.3e-09	4.93e-08	up	TRUE
SLC22A4	234.3	1.52583	0.79328	1.92345	0.0544237	0.133364	none	FALSE
LHFPL1	8.13204	1.5253	1.75744	0.867913	0.385442	0.546682	none	FALSE
LRRC17	233.281	1.52388	0.595738	2.55797	0.0105284	0.038318	up	TRUE
PSMB6	5197.79	1.52381	0.302074	5.04451	4.55e-07	1.02e-05	up	TRUE
ABHD18	1286.87	1.52369	0.729354	2.0891	0.0366986	0.0993338	none	FALSE
AHSP	75.2005	1.52204	0.724658	2.10035	0.035698	0.0973223	none	FALSE
CYTH3	1622.53	1.5215	0.488845	3.11243	0.00185554	0.0101271	up	TRUE
KPNA1	4302.18	1.52094	0.41873	3.63227	0.000280943	0.00234177	up	TRUE
FBXO17	602.483	1.52049	0.600413	2.53241	0.0113283	0.0405127	up	TRUE
HOMER3	805.308	1.52045	0.905984	1.67823	0.0933015	0.200598	none	FALSE
CEBPZOS	483.886	1.51988	0.458834	3.31248	0.000924713	0.00585785	up	TRUE
DNPEP	1288.38	1.51891	0.557475	2.72461	0.00643767	0.0263328	up	TRUE
CSGALNACT2	1920.96	1.51843	0.529522	2.86755	0.00413663	0.0186821	up	TRUE
SFR1	607.871	1.51822	0.382998	3.96403	7.37e-05	0.000807155	up	TRUE
CLUH	3126.4	1.51811	0.830524	1.8279	0.0675652	0.157178	none	FALSE
PEX19	3686.67	1.51764	0.509523	2.97855	0.00289619	0.0142305	up	TRUE
TIMM17B	1147.4	1.51738	0.339049	4.47539	7.63e-06	0.000123602	up	TRUE
PANK4	1410.32	1.51671	0.365419	4.1506	3.32e-05	0.000422267	up	TRUE
STAU2	4015.04	1.51667	0.947311	1.60103	0.109371	0.225169	none	FALSE
CISD1	2512.94	1.51519	0.638155	2.37433	0.0175807	0.0568783	none	FALSE
RXRG	1085	1.51497	1.77113	0.855366	0.392348	0.553483	none	FALSE
IPP	1215.23	1.51437	0.442315	3.42373	0.000617674	0.00432393	up	TRUE
SUN1	2149.77	1.5138	0.349752	4.3282	1.5e-05	0.000218753	up	TRUE
TMEM102	14.9825	1.51327	1.62467	0.931432	0.35163	0.512638	none	FALSE
TPX2	844.55	1.51293	0.679235	2.22741	0.0259201	0.0762721	none	FALSE
HCRT	1.18023	1.51238	2.26664	0.667233	0.504624	0.656532	none	FALSE
RCHY1	1531.33	1.51233	0.365665	4.13584	3.54e-05	0.000444925	up	TRUE
MRPL23	387.906	1.51069	0.500734	3.01695	0.00255331	0.0129571	up	TRUE
ADO	55.1652	1.51015	0.678478	2.22579	0.0260281	0.0764656	none	FALSE
SLC17A3	1.43766	1.50904	1.86792	0.807869	0.419166	0.579693	none	FALSE
SHISA3	40.4364	1.50837	1.28276	1.17587	0.239645	0.394453	none	FALSE
COL10A1	3.76686	1.50779	1.42711	1.05653	0.290727	0.449831	none	FALSE
MNAT1	1153.85	1.50741	0.232046	6.49618	8.24e-11	3.85e-09	up	TRUE
UACA	9868.45	1.50664	0.965485	1.5605	0.118642	0.238693	none	FALSE
TXNL1	4436.65	1.50567	0.309897	4.8586	1.18e-06	2.39e-05	up	TRUE
SNX21	126.97	1.50516	0.801055	1.87897	0.0602486	0.144215	none	FALSE
GMPS	2903.97	1.50508	0.354485	4.24582	2.18e-05	0.00029849	up	TRUE
ZNF774	282.894	1.50446	0.783456	1.92029	0.0548215	0.134116	none	FALSE
EBAG9	2206.21	1.50433	0.49929	3.01293	0.00258739	0.0130932	up	TRUE
MRRF	1282.28	1.50366	0.435596	3.45196	0.000556538	0.0039815	up	TRUE
H4C7	7.00844	1.50239	1.13224	1.32692	0.184537	0.327095	none	FALSE
SNRNP25	1405.18	1.50186	0.672346	2.23375	0.0254992	0.0754669	none	FALSE
SMG5	4775.82	1.50159	0.294945	5.0911	3.56e-07	8.21e-06	up	TRUE
KPNA6	2517.5	1.50112	0.278228	5.39528	6.84e-08	1.85e-06	up	TRUE
POLR3G	99.1789	1.50075	0.434141	3.45683	0.000546577	0.00393362	up	TRUE
MFAP2	165.198	1.50067	1.21622	1.23389	0.217245	0.368861	none	FALSE
SLC25A20	3847.78	1.50062	0.904382	1.65928	0.0970594	0.206682	none	FALSE
ASCC2	1351.15	1.4998	0.364256	4.11743	3.83e-05	0.000475732	up	TRUE
CTSL	35.028	1.49936	0.845417	1.77351	0.0761443	0.17192	none	FALSE
NUDT4	4604.43	1.49777	0.47437	3.15739	0.00159186	0.00897283	up	TRUE
RPIA	679.595	1.49698	0.737321	2.03029	0.0423271	0.110858	none	FALSE
METAP2	5310.85	1.49577	0.269847	5.54302	2.97e-08	8.64e-07	up	TRUE
THRB	2670.8	1.49548	0.81359	1.83813	0.066044	0.154369	none	FALSE
TOMM7	2998.85	1.49497	0.223194	6.69808	2.11e-11	1.07e-09	up	TRUE
TUT4	3044.8	1.49477	0.438587	3.40814	0.000654068	0.0045178	up	TRUE
STK25	1037.81	1.49395	0.47681	3.13321	0.00172903	0.00956884	up	TRUE
MRPL45	2447.06	1.49355	0.201479	7.41292	1.24e-13	8.51e-12	up	TRUE
POLR2E	2815.21	1.49284	0.320176	4.66257	3.12e-06	5.62e-05	up	TRUE
IARS2	11575.1	1.49185	0.322696	4.62309	3.78e-06	6.64e-05	up	TRUE
EIF4G1	16806.5	1.49184	0.433327	3.44275	0.000575834	0.00408895	up	TRUE
CUL2	2416.83	1.49137	0.332483	4.48556	7.27e-06	0.000118919	up	TRUE
OXSM	234.315	1.49058	0.582964	2.5569	0.0105608	0.0384103	up	TRUE
HDGF	8034.79	1.48988	0.332453	4.48148	7.41e-06	0.000120605	up	TRUE
RNF123	2558.94	1.48947	0.479915	3.10361	0.00191177	0.0103718	up	TRUE
CRPPA	411.545	1.48745	0.899245	1.65411	0.098105	0.208308	none	FALSE
USP19	3065.42	1.48652	0.35023	4.24441	2.19e-05	0.000299611	up	TRUE
GPR146	86.4105	1.4863	0.992476	1.49757	0.134246	0.261289	none	FALSE
AVPR2	13.1967	1.48536	1.79903	0.825646	0.409005	0.569565	none	FALSE
STIM1	5442.69	1.48514	0.420458	3.53219	0.000412127	0.00316574	up	TRUE
THAP12	1139.03	1.48509	0.275943	5.38187	7.37e-08	1.98e-06	up	TRUE
INSL6	63.7463	1.48431	0.846329	1.75383	0.0794603	0.177679	none	FALSE
TMEM120B	1537.7	1.48377	0.747962	1.98376	0.0472831	0.12048	none	FALSE
HSD17B8	2425.36	1.48373	0.430792	3.44419	0.000572779	0.0040726	up	TRUE
MAPRE3	4049.36	1.48298	0.947378	1.56535	0.117501	0.237045	none	FALSE
POLR2K	641.539	1.48264	0.230381	6.43561	1.23e-10	5.63e-09	up	TRUE
PRUNE1	1640.35	1.48165	0.365591	4.05275	5.06e-05	0.00060082	up	TRUE
UBQLN2	3224.15	1.48083	0.670172	2.20963	0.0271307	0.0790716	none	FALSE
NUDCD3	1758.71	1.47792	0.37678	3.92251	8.76e-05	0.00091955	up	TRUE
AFAP1L1	968.745	1.47733	1.09043	1.35481	0.175477	0.315509	none	FALSE
SLC25A30	3210.06	1.4773	0.312054	4.73414	2.2e-06	4.13e-05	up	TRUE
C1QTNF2	75.4753	1.47704	1.51741	0.973391	0.330359	0.491636	none	FALSE
TMEM40	18.1108	1.47645	1.2536	1.17777	0.238888	0.393762	none	FALSE
FAM98A	3062.31	1.47476	0.34254	4.30535	1.67e-05	0.000239599	up	TRUE
GOLT1A	8.80167	1.47468	1.25654	1.17361	0.240551	0.3955	none	FALSE
MRPL27	1607.89	1.47466	0.323136	4.5636	5.03e-06	8.59e-05	up	TRUE
AKAP7	311.792	1.47438	0.496467	2.96974	0.00298052	0.0145453	up	TRUE
ANXA7	3789.95	1.47383	0.25581	5.76143	8.34e-09	2.7e-07	up	TRUE
CCDC106	270.659	1.47225	0.786551	1.87178	0.0612367	0.14588	none	FALSE
ISCA1	13268.5	1.47199	0.655027	2.24722	0.0246262	0.073364	none	FALSE
MED7	938.3	1.47073	0.369101	3.98463	6.76e-05	0.00075864	up	TRUE
BLZF1	2152.61	1.47049	0.172163	8.54128	1.33e-17	1.39e-15	up	TRUE
N4BP2L2	3149.92	1.47006	0.277417	5.29909	1.16e-07	2.99e-06	up	TRUE
AXIN1	741.314	1.46992	0.387205	3.79624	0.000146908	0.00139314	up	TRUE
RNF31	1393.26	1.46938	0.448695	3.27479	0.0010574	0.00649058	up	TRUE
EGFL6	0.33578	1.46747	4.62457	0.31732	0.751	0.846751	none	FALSE
RASSF8	931.583	1.46738	0.539823	2.71826	0.00656265	0.0267074	up	TRUE
GTF2F2	371.819	1.46737	0.36768	3.9909	6.58e-05	0.000741952	up	TRUE
COL15A1	12243.8	1.46721	1.50642	0.97397	0.330071	0.491523	none	FALSE
CSPG4	442.469	1.46685	1.12495	1.30393	0.192258	0.337445	none	FALSE
UBL4A	548.116	1.46659	0.426557	3.43821	0.000585577	0.00414365	up	TRUE
KIAA0232	5282.34	1.46573	0.242274	6.0499	1.45e-09	5.44e-08	up	TRUE
FAM205C	21.4051	1.4651	1.35064	1.08475	0.278033	0.436509	none	FALSE
NDUFC2	2054.89	1.46407	0.410197	3.56917	0.000358109	0.00283279	up	TRUE
FBXO30	1299.9	1.46404	0.529674	2.76405	0.00570889	0.0240394	up	TRUE
TTC1	3081.12	1.46335	0.330764	4.42415	9.68e-06	0.000150887	up	TRUE
TNIP1	4342.15	1.46308	0.83152	1.75952	0.0784889	0.175991	none	FALSE
FAM160B2	914.788	1.46285	0.447465	3.2692	0.00107854	0.00658616	up	TRUE
SERBP1	10856	1.46173	0.393387	3.71574	0.00020261	0.00180155	up	TRUE
PEX5	2260.99	1.46172	0.458237	3.18989	0.00142326	0.00823263	up	TRUE
DNAJA3	3569.43	1.4605	0.414694	3.52187	0.000428521	0.00327311	up	TRUE
ABCB5	0.381022	1.45962	3.72334	0.392018	0.695045	0.805793	none	FALSE
STON2	532.723	1.45843	0.49371	2.95402	0.00313667	0.0151376	up	TRUE
ACOT13	2343.78	1.45677	0.595684	2.44554	0.0144636	0.0490487	up	TRUE
TPPP3	2275.18	1.45593	1.36459	1.06693	0.286003	0.444894	none	FALSE
PSMD7	6117	1.45588	0.220946	6.58932	4.42e-11	2.14e-09	up	TRUE
FASTK	184.119	1.45312	0.451146	3.22095	0.00127768	0.00754902	up	TRUE
PCMTD1	12070.5	1.45311	0.408796	3.55461	0.000378542	0.00295808	up	TRUE
ATF1	1785.84	1.45195	0.536912	2.70426	0.00684565	0.0275829	up	TRUE
IPO7	8341.9	1.45159	0.238516	6.08593	1.16e-09	4.46e-08	up	TRUE
GLRX5	1518.05	1.45134	0.394282	3.68096	0.000232358	0.00199632	up	TRUE
NOC4L	427.2	1.4511	0.516659	2.80862	0.00497539	0.0216752	up	TRUE
POLR2L	151.493	1.4501	0.673261	2.15384	0.0312524	0.0879766	none	FALSE
UBR2	6606.92	1.44867	0.290315	4.99	6.04e-07	1.31e-05	up	TRUE
MGST3	7308.49	1.44853	0.859812	1.68471	0.0920443	0.198512	none	FALSE
ASB8	2955.52	1.44743	0.187404	7.72355	1.13e-14	8.55e-13	up	TRUE
THAP7	145.527	1.44722	0.360208	4.01772	5.88e-05	0.000678363	up	TRUE
UHRF1BP1	2311.18	1.44653	0.344742	4.19597	2.72e-05	0.00035817	up	TRUE
PCNT	1971.72	1.44638	0.396022	3.65226	0.000259938	0.0021971	up	TRUE
MRPS17	697.059	1.44624	0.472999	3.0576	0.00223118	0.011636	up	TRUE
CEP83	878.758	1.44558	0.630043	2.29441	0.0217667	0.0667918	none	FALSE
MYPOP	44.8842	1.44377	0.457041	3.15894	0.00158343	0.00894893	up	TRUE
RCC1	822.98	1.44308	0.553288	2.60819	0.00910224	0.0343218	up	TRUE
TEFM	629.733	1.44158	0.326095	4.42072	9.84e-06	0.000152426	up	TRUE
RP1L1	4.57978	1.44156	3.15576	0.456802	0.647813	0.770749	none	FALSE
ZNF786	550.904	1.44107	0.310733	4.63764	3.52e-06	6.27e-05	up	TRUE
DPP8	6093.34	1.44103	0.32868	4.38428	1.16e-05	0.000176115	up	TRUE
FAM114A2	2854.74	1.43756	0.192149	7.48151	7.35e-14	5.15e-12	up	TRUE
ARIH1	2793.55	1.43726	0.232191	6.18999	6.02e-10	2.44e-08	up	TRUE
RTN4	45429	1.43682	0.839399	1.71172	0.0869476	0.190516	none	FALSE
UCHL5	3377.65	1.43585	0.45174	3.17849	0.00148044	0.00849985	up	TRUE
RABGGTB	3540.15	1.43406	0.350592	4.09041	4.31e-05	0.00052586	up	TRUE
ATP5MG	7044.83	1.43366	0.351868	4.07443	4.61e-05	0.000557859	up	TRUE
EMC8	1010.02	1.43323	0.24482	5.85419	4.79e-09	1.62e-07	up	TRUE
NPLOC4	5037.44	1.43245	0.226426	6.32632	2.51e-10	1.11e-08	up	TRUE
UQCRH	8417.02	1.43149	0.400927	3.57045	0.000356367	0.00282464	up	TRUE
CIB2	560.566	1.42948	1.00069	1.4285	0.153148	0.286775	none	FALSE
SCX	4.5858	1.42933	1.92712	0.741693	0.458274	0.615369	none	FALSE
HSPA1A	4983.91	1.42887	0.692491	2.06338	0.0390766	0.104328	none	FALSE
ABCF1	3776.43	1.42661	0.212086	6.72658	1.74e-11	8.88e-10	up	TRUE
PHB2	2211.35	1.42458	0.311595	4.5719	4.83e-06	8.29e-05	up	TRUE
POLR1D	265.252	1.42397	0.386065	3.68841	0.00022566	0.00195724	up	TRUE
DMAC2L	597.029	1.42384	0.664941	2.1413	0.0322496	0.0899734	none	FALSE
PDCD5	1026.23	1.42345	0.337384	4.21909	2.45e-05	0.000330041	up	TRUE
TNFSF4	67.5027	1.42263	1.12042	1.26973	0.204182	0.35236	none	FALSE
CHCHD1	1158.27	1.42074	0.163741	8.67674	4.07e-18	4.5e-16	up	TRUE
COQ7	705.639	1.42073	0.395113	3.59577	0.000323439	0.00261812	up	TRUE
DCBLD1	216.921	1.41833	1.07017	1.32533	0.18506	0.327773	none	FALSE
C8H9orf85	95.5085	1.41794	0.37438	3.78744	0.000152206	0.00143317	up	TRUE
TBC1D22A	332.565	1.41719	0.426041	3.32643	0.000879676	0.00565412	up	TRUE
OTUD6B	1911.58	1.41629	0.544707	2.6001	0.00931971	0.0349364	up	TRUE
COPS9	2681.86	1.41514	0.449467	3.14848	0.0016412	0.00918914	up	TRUE
ELOB	833.509	1.41504	0.521951	2.71106	0.00670691	0.0271247	up	TRUE
OSGEPL1	794.052	1.41439	0.365792	3.86665	0.000110339	0.00111292	up	TRUE
NDUFAF1	2111.21	1.41368	0.445145	3.17577	0.00149441	0.00854986	up	TRUE
VCP	24349.9	1.41341	0.289985	4.87408	1.09e-06	2.23e-05	up	TRUE
ZBTB16	1103.02	1.41325	1.147	1.23213	0.2179	0.369703	none	FALSE
LSM12	2754.61	1.41254	0.232086	6.08629	1.16e-09	4.46e-08	up	TRUE
SH3GLB1	3269.72	1.41245	0.498925	2.83099	0.00464035	0.0204957	up	TRUE
SEMA3C	2117.7	1.41099	1.38418	1.01937	0.308028	0.467578	none	FALSE
POLE3	4264.11	1.41056	0.379369	3.71816	0.000200675	0.00178857	up	TRUE
PLXDC1	1777.7	1.40991	1.08725	1.29677	0.19471	0.340669	none	FALSE
SLC9A5	1785.94	1.40971	1.12166	1.25681	0.208824	0.358116	none	FALSE
STAMBPL1	516.337	1.40943	0.79613	1.77035	0.0766696	0.172842	none	FALSE
UXS1	3084.97	1.40941	0.58947	2.39097	0.0168038	0.0550899	none	FALSE
PSMD11	4135.96	1.40924	0.243118	5.79652	6.77e-09	2.23e-07	up	TRUE
ASCC1	1577.38	1.40859	0.425238	3.31247	0.000924772	0.00585785	up	TRUE
PSMD4	4926.57	1.40802	0.223588	6.29738	3.03e-10	1.32e-08	up	TRUE
HADHA	15286.5	1.40601	0.621194	2.2634	0.0236112	0.0709909	none	FALSE
TAB2	4831.95	1.40578	0.279485	5.02988	4.91e-07	1.09e-05	up	TRUE
COPS2	2192.76	1.40547	0.34813	4.0372	5.41e-05	0.000632539	up	TRUE
FAM124B	177.954	1.40529	1.66202	0.845529	0.397815	0.558912	none	FALSE
DELE1	3319.31	1.40464	0.378266	3.71336	0.000204528	0.00181661	up	TRUE
PSMC3	7458.59	1.4046	0.420872	3.33735	0.00084581	0.00549472	up	TRUE
GPR20	1.57325	1.4036	3.3813	0.415108	0.678063	0.793808	none	FALSE
PER2	634.142	1.40344	0.603698	2.32474	0.020086	0.0628567	none	FALSE
SIRT3	990.535	1.40278	0.692984	2.02426	0.0429432	0.11211	none	FALSE
PDPR	1532.04	1.40205	0.350583	3.99919	6.36e-05	0.000722452	up	TRUE
TUFM	3489.32	1.40174	0.38395	3.65084	0.000261389	0.00220822	up	TRUE
CDC14A	578.014	1.40002	0.845479	1.65588	0.0977453	0.207753	none	FALSE
ZNF70	479.281	1.39983	0.468003	2.99106	0.00278008	0.0138103	up	TRUE
DEDD	1807.28	1.39958	0.213922	6.54248	6.05e-11	2.89e-09	up	TRUE
COX2	420841	1.39925	0.723013	1.9353	0.0529529	0.130646	none	FALSE
COPS3	4589.67	1.3983	0.279798	4.99755	5.81e-07	1.27e-05	up	TRUE
ACOT2	356.293	1.39762	0.451532	3.09527	0.00196632	0.0105865	up	TRUE
EIF4EBP2	7451.42	1.39731	0.517318	2.70107	0.00691178	0.0277582	up	TRUE
KCNA5	163.592	1.39632	1.58798	0.879304	0.379236	0.540901	none	FALSE
EDA	54.203	1.39491	0.83019	1.68023	0.0929132	0.200045	none	FALSE
BAG6	7252.26	1.39403	0.327011	4.26295	2.02e-05	0.000279552	up	TRUE
SDHAF2	2998.21	1.39364	0.329509	4.22945	2.34e-05	0.000317316	up	TRUE
NAMPT	5156.13	1.39351	0.770425	1.80875	0.0704901	0.162126	none	FALSE
PPP1R3D	4.71807	1.39328	0.851856	1.63558	0.101927	0.213586	none	FALSE
RIN1	121.53	1.39281	0.693699	2.0078	0.0446644	0.115362	none	FALSE
BMPR1A	2436.32	1.39266	0.479992	2.90142	0.00371477	0.0172366	up	TRUE
AMFR	12986	1.39182	0.293453	4.74292	2.11e-06	3.98e-05	up	TRUE
ANGPTL1	1006.4	1.38928	1.46629	0.947479	0.343395	0.504842	none	FALSE
ST13	15445.2	1.38711	0.276316	5.02002	5.17e-07	1.14e-05	up	TRUE
SNRPC	1386.49	1.38457	0.393795	3.51596	0.000438173	0.0033298	up	TRUE
RAI14	1818.84	1.38403	0.729692	1.89674	0.0578627	0.139768	none	FALSE
RERE	2169.67	1.3831	0.478696	2.88931	0.00386093	0.0177276	up	TRUE
SOX11	17.9796	1.38299	2.18221	0.633757	0.526239	0.674798	none	FALSE
ARID1B	3231.05	1.38243	0.389778	3.54672	0.000390054	0.00303637	up	TRUE
KCNJ2	773.486	1.38188	0.917649	1.50589	0.132096	0.258218	none	FALSE
CBFA2T3	166.385	1.38164	0.865181	1.59694	0.110279	0.226763	none	FALSE
MRPL13	1696.07	1.38113	0.333849	4.13698	3.52e-05	0.000444096	up	TRUE
PLCL2	4489.82	1.3807	0.652578	2.11576	0.0343651	0.0945448	none	FALSE
NCK2	847.614	1.38057	0.544692	2.53459	0.0112578	0.0403509	up	TRUE
FBXW4	1372.86	1.38005	0.228713	6.03398	1.6e-09	5.92e-08	up	TRUE
TWNK	1267.19	1.37991	0.451472	3.05647	0.00223963	0.0116601	up	TRUE
ELOA	1615.43	1.37989	0.328991	4.19432	2.74e-05	0.000359925	up	TRUE
CTDP1	339.032	1.37935	0.458516	3.0083	0.0026271	0.0132269	up	TRUE
PRCC	1733.22	1.37883	0.205672	6.70406	2.03e-11	1.03e-09	up	TRUE
TRIM68	1531.93	1.37745	0.472038	2.91809	0.00352187	0.016516	up	TRUE
SLC7A4	178.166	1.37687	1.38732	0.992467	0.32097	0.481781	none	FALSE
GFM2	2423.98	1.37509	0.373356	3.68305	0.000230461	0.00198301	up	TRUE
NQO1	1941.07	1.37473	0.66007	2.08271	0.0372778	0.100617	none	FALSE
NTPCR	2208.44	1.37339	0.31818	4.31639	1.59e-05	0.000230069	up	TRUE
BDH1	247.108	1.3723	1.22746	1.118	0.263568	0.42116	none	FALSE
CLTB	2456.55	1.37214	0.694032	1.97706	0.0480353	0.121728	none	FALSE
PLA2G12A	4034.84	1.37184	0.540773	2.53681	0.0111867	0.0401482	up	TRUE
DMRT1	11.7293	1.37138	0.970725	1.41274	0.157732	0.292869	none	FALSE
SYNJ2BP	1015.63	1.37127	0.225309	6.08617	1.16e-09	4.46e-08	up	TRUE
RANBP10	704.677	1.37112	0.436367	3.14212	0.00167732	0.00934524	up	TRUE
HIVEP2	6836.52	1.3707	0.671198	2.04217	0.0411347	0.108487	none	FALSE
VARS1	2392.53	1.37046	0.343336	3.99159	6.56e-05	0.000740823	up	TRUE
SLC26A10	438.262	1.37015	0.851832	1.60848	0.10773	0.222439	none	FALSE
UBE3B	3411.98	1.36993	0.230445	5.94473	2.77e-09	9.85e-08	up	TRUE
NRDC	9171.36	1.3698	0.275885	4.96512	6.87e-07	1.47e-05	up	TRUE
KCNG2	4.85243	1.36961	2.11725	0.646882	0.517708	0.667404	none	FALSE
MRPS34	438.471	1.36927	0.473085	2.89434	0.0037995	0.0175206	up	TRUE
PHF5A	1404.52	1.3683	0.360249	3.7982	0.00014575	0.0013854	up	TRUE
MPP7	606.465	1.36729	0.978656	1.39711	0.162381	0.298566	none	FALSE
TOM1	1248.84	1.36696	0.474673	2.8798	0.00397928	0.0181225	up	TRUE
NUP37	571.547	1.36656	0.423627	3.22585	0.00125599	0.00745885	up	TRUE
AOPEP	2158.89	1.36647	0.384765	3.55145	0.000383112	0.00298662	up	TRUE
DICER1	4535.46	1.36607	0.441223	3.0961	0.00196081	0.0105628	up	TRUE
CXHXorf58	108.709	1.36542	0.827211	1.65063	0.0988149	0.209223	none	FALSE
GSPT1	5275.7	1.36517	0.36697	3.72011	0.000199133	0.00177939	up	TRUE
MRPL50	671.653	1.36495	0.430432	3.17113	0.0015185	0.00865176	up	TRUE
MMP12	28.5899	1.36378	2.1391	0.637548	0.523768	0.672884	none	FALSE
STRAP	6813.2	1.36315	0.397968	3.42527	0.000614188	0.0043042	up	TRUE
TMEM225B	670.971	1.36301	0.425594	3.20262	0.00136183	0.00794516	up	TRUE
MTMR3	4679.19	1.36052	0.268915	5.05931	4.21e-07	9.5e-06	up	TRUE
RYK	2443.51	1.36007	0.351623	3.86797	0.000109746	0.00110796	up	TRUE
BOLA3	911.806	1.35894	0.723075	1.8794	0.0601904	0.14411	none	FALSE
MTERF2	748.286	1.35839	0.385174	3.5267	0.000420768	0.0032245	up	TRUE
TMEM64	162.13	1.35823	0.223305	6.08241	1.18e-09	4.54e-08	up	TRUE
CYP3A5	13.7956	1.35712	1.10907	1.22365	0.221084	0.373661	none	FALSE
NT5DC3	937.587	1.35664	1.09562	1.23825	0.215625	0.366949	none	FALSE
RBIS	781.293	1.35577	0.36506	3.71382	0.000204152	0.00181426	up	TRUE
FIS1	4639.28	1.35572	0.506375	2.6773	0.00742176	0.0293869	up	TRUE
MRPS7	934.987	1.35558	0.273769	4.95156	7.36e-07	1.57e-05	up	TRUE
CBR1	291.978	1.35457	0.585358	2.31408	0.0206633	0.0641935	none	FALSE
TMEM245	1454.35	1.35326	0.357389	3.78652	0.000152771	0.001437	up	TRUE
TMEM201	59.2796	1.35302	0.542659	2.49331	0.0126558	0.0442096	up	TRUE
ATG10	621.062	1.3524	0.391479	3.45459	0.000551128	0.00395532	up	TRUE
DCAF5	6102.43	1.35222	0.215183	6.28403	3.3e-10	1.43e-08	up	TRUE
C7H19orf67	1149.18	1.35202	0.414563	3.26131	0.00110898	0.00675918	up	TRUE
CDC123	3133.15	1.34956	0.349562	3.86071	0.000113059	0.00113156	up	TRUE
SLC3A2	3769.41	1.34934	0.336257	4.01282	6e-05	0.00068919	up	TRUE
PGM5	3252.57	1.34901	1.04314	1.29321	0.195937	0.342411	none	FALSE
PRMT1	4111.52	1.34819	0.303932	4.43583	9.17e-06	0.000144877	up	TRUE
RAMP1	411.918	1.34592	0.888486	1.51485	0.12981	0.254916	none	FALSE
GNPAT	3947.15	1.34548	0.34909	3.85426	0.000116081	0.00115828	up	TRUE
CYTB	626948	1.34424	0.745639	1.8028	0.0714201	0.163848	none	FALSE
FKBP5	11507.1	1.34405	1.18968	1.12976	0.258577	0.415472	none	FALSE
PDE7B	804.313	1.34296	0.825308	1.62723	0.103689	0.216405	none	FALSE
PPP1R3B	1722.37	1.34131	1.52185	0.881366	0.37812	0.539545	none	FALSE
ZCCHC9	1222.52	1.3403	0.478705	2.79984	0.00511284	0.0221022	up	TRUE
CLDN18	2.53753	1.34006	1.21277	1.10496	0.269179	0.427049	none	FALSE
L2HGDH	875.893	1.33996	0.754584	1.77575	0.0757736	0.171368	none	FALSE
TMEM126B	525.846	1.33989	0.344507	3.88929	0.000100536	0.00103229	up	TRUE
LACTB	771.219	1.33971	0.636017	2.10641	0.0351689	0.0962453	none	FALSE
EEF2	57800.8	1.3393	0.437609	3.06049	0.00220973	0.0115563	up	TRUE
AKR1B1	2373.15	1.33897	0.780585	1.71534	0.0862836	0.189491	none	FALSE
DLGAP4	2365.58	1.33886	0.601385	2.2263	0.0259942	0.0763895	none	FALSE
MRPS18C	654.151	1.33849	0.264255	5.06515	4.08e-07	9.23e-06	up	TRUE
STRN4	1739.22	1.33755	0.492614	2.71521	0.00662346	0.0268808	up	TRUE
EHBP1L1	5306.35	1.3371	1.10113	1.2143	0.224633	0.377852	none	FALSE
HMBOX1	1622.55	1.3363	0.357166	3.74141	0.000182989	0.00166256	up	TRUE
MRPL1	1253.75	1.33567	0.320504	4.1674	3.08e-05	0.000396488	up	TRUE
SMDT1	2475.87	1.33508	0.288164	4.63304	3.6e-06	6.39e-05	up	TRUE
MRPL55	374.381	1.33446	0.316822	4.21202	2.53e-05	0.000338589	up	TRUE
OVOL3	1.61114	1.33417	2.26488	0.589067	0.555816	0.699115	none	FALSE
SURF2	78.3559	1.33368	0.576536	2.31326	0.0207083	0.0642844	none	FALSE
BLMH	3568.06	1.33258	0.36324	3.66859	0.00024389	0.00207767	up	TRUE
TSR1	2792.27	1.33233	0.353558	3.76836	0.000164327	0.00152105	up	TRUE
H1-9	106.033	1.33188	1.59134	0.836956	0.402617	0.563276	none	FALSE
B3GALT4	218.444	1.33114	0.464798	2.86391	0.00418451	0.0188355	up	TRUE
BMI1	3075.5	1.33089	0.401848	3.31192	0.000926569	0.00586695	up	TRUE
CD36	12189.9	1.33061	1.96932	0.67567	0.49925	0.65174	none	FALSE
GNG5P2	4.62367	1.32969	1.61871	0.821448	0.411391	0.571664	none	FALSE
LNX2	880.892	1.32929	0.710994	1.86962	0.0615363	0.146357	none	FALSE
DENR	1153.31	1.32869	0.32865	4.04286	5.28e-05	0.000621477	up	TRUE
INSRR	16.1763	1.32679	0.949578	1.39724	0.162342	0.298547	none	FALSE
HAX1	2167.42	1.32658	0.260429	5.09383	3.51e-07	8.1e-06	up	TRUE
ZADH2	953.31	1.32643	0.834271	1.58992	0.111852	0.229063	none	FALSE
ATE1	1317.99	1.32622	0.261505	5.07151	3.95e-07	9e-06	up	TRUE
MRPL58	999.186	1.32364	0.309285	4.27969	1.87e-05	0.00026475	up	TRUE
B3GALNT2	1304.05	1.32344	0.451321	2.93236	0.00336398	0.015964	up	TRUE
DEAF1	352.258	1.32339	0.607449	2.17859	0.0293618	0.0839188	none	FALSE
ZNF583	2224.66	1.3227	0.719441	1.83851	0.0659868	0.154302	none	FALSE
RDH16	10.5785	1.32268	0.67451	1.96095	0.049885	0.12507	none	FALSE
BIRC2	3066.44	1.32146	0.274384	4.81611	1.46e-06	2.88e-05	up	TRUE
ALKBH4	287.468	1.32103	0.56702	2.32977	0.0198182	0.0623577	none	FALSE
FAHD2A	1413.08	1.31945	0.649609	2.03115	0.0422394	0.110704	none	FALSE
YME1L1	8182.18	1.31938	0.285982	4.61351	3.96e-06	6.93e-05	up	TRUE
HMGA1	1083.91	1.31919	0.801955	1.64497	0.0999757	0.210848	none	FALSE
UCN2	0.315787	1.3168	4.62527	0.284696	0.775877	0.865789	none	FALSE
CBLL1	1168.07	1.31502	0.296638	4.43308	9.29e-06	0.000146414	up	TRUE
C16H1orf105	298.291	1.31498	0.980341	1.34135	0.179806	0.320633	none	FALSE
PYURF	4047.28	1.3143	0.454622	2.89097	0.0038405	0.0176492	up	TRUE
PPID	2602.93	1.31252	0.398182	3.29627	0.000979767	0.00611564	up	TRUE
C18H19orf54	641.633	1.31192	0.361668	3.62742	0.000286263	0.00237394	up	TRUE
NSA2	2206.67	1.31177	0.298151	4.39969	1.08e-05	0.000165139	up	TRUE
NDUFA10	4770.95	1.3117	0.53575	2.44835	0.0143511	0.0487589	up	TRUE
APOOL	1143.28	1.31005	0.298612	4.38713	1.15e-05	0.000174152	up	TRUE
LAMB2	4994.2	1.30999	1.37183	0.954922	0.339617	0.501011	none	FALSE
SHLD1	344.376	1.30848	0.40376	3.24074	0.00119218	0.00715997	up	TRUE
GTPBP6	571.214	1.30827	0.608456	2.15014	0.0315441	0.0885419	none	FALSE
LECT2	12.1557	1.30726	0.497239	2.62904	0.00856257	0.0326961	up	TRUE
EIF4A2	39242.7	1.30705	0.375096	3.48459	0.000492893	0.00363993	up	TRUE
MICU2	2539.64	1.30652	0.366919	3.56079	0.000369747	0.00290051	up	TRUE
C4BPB	2.46646	1.30536	1.20843	1.08021	0.280048	0.438779	none	FALSE
OLA1	1504.69	1.30473	0.34946	3.73355	0.000188797	0.00170959	up	TRUE
OTUD3	650.026	1.30264	0.291216	4.47311	7.71e-06	0.00012431	up	TRUE
TUSC1	6.58505	1.3012	1.45271	0.895706	0.37041	0.531459	none	FALSE
CEBPB	158.387	1.29998	1.38503	0.938591	0.347941	0.509177	none	FALSE
STK40	2107.98	1.29971	0.477393	2.72251	0.00647878	0.0264275	up	TRUE
POLB	1508.37	1.29827	0.462217	2.80879	0.00497286	0.0216699	up	TRUE
WNT9A	99.1993	1.29793	1.07982	1.20199	0.229366	0.383099	none	FALSE
DIO3	2.53703	1.2979	2.14087	0.606252	0.544348	0.689244	none	FALSE
LNPEP	2034.15	1.29634	0.870538	1.48913	0.136454	0.264417	none	FALSE
ADRM1	1493.31	1.29518	0.279216	4.63864	3.51e-06	6.25e-05	up	TRUE
UBA52	17179	1.29429	0.577609	2.24078	0.0250403	0.0743253	none	FALSE
KCTD9	693.539	1.29394	0.663741	1.94946	0.0512402	0.127483	none	FALSE
[truncated: 14,586 more rows]
