# Supplementary material for: Integration of RNA-seq and ATAC-seq identifies muscle-regulated hub genes in cattle
Source: Front Vet Sci. 2022 Aug 11;9:925590. doi: 10.3389/fvets.2022.925590 (PMC9404375; doi:10.3389/fvets.2022.925590)
Supplement: Supplementary file 6 [file Table_6.XLS]

## Sheet: gProfiler_btaurus_muscle_VCS_ot
Table S6: The analysis of GO functional annotation of up-regulated genes
Source	Term_name	Term_id	Adjusted_p_value	-log10(adjusted_p_value)	Number	Genes
GO:MF	binding	GO:0005488	8.87318e-12	11.0519	1307	MYL1,MB,LMOD3,CKM,KLHL41,ACTN3,TNNC2,TNNC1,XIRP2,TNNI2,AMPD1,MYH7,MYL2,CASQ1,PPP1R3A,MYBPC1,ATP2A1,STAC3,MYH2,CMYA5,CSRP3,FEM1A,SYPL2,MYLPF,MYOZ2,CSDE1,HIF1AN,USP13,MYOZ1,RNF10,FXR1,SYNPO2L,XIRP1,PGAM2,ENO3,SCN4A,ANKRD23,TMOD4,MYH1,RAD23A,TRIM63,PPP1R27,RYR1,IGFN1,TXLNB,CAPN3,MYBPC2,ALPK3,NRAP,MYL3,CNBP,MYPN,ARIH2,PDLIM3,HSPB7,TNNT1,LRRC39,MYLK2,RPL3L,MYO18B,GYS1,NEB,LDB3,UNC45B,APOBEC2,TSG101,AS…
GO:MF	catalytic activity	GO:0003824	1.45904e-11	10.8359	655	CKM,AMPD1,MYH7,MYH2,HIF1AN,USP13,RNF10,NMRK2,PGAM2,ENO3,MYH1,TRIM63,CAPN3,ALPK3,ARIH2,MYLK2,MYO18B,GYS1,DUSP13,APOBEC2,UBE2D4,COQ8A,POLR2C,STYXL2,MFN2,IP6K3,ALKBH5,CTDNEP1,UBE2B,DUSP29,HACD1,ART1,TRIM72,MYH8,USP25,COX8B,OTUD1,ART3,CYB5R1,NDUFV2,PHKG1,CUL4A,UCKL1,MYH6,KCMF1,NDUFA12,DHRS7C,PTRH2,MYH3,ADCY9,EFL1,PREP,PIGC,COX7A1,EMG1,PDHX,ACACB,COX5A,EPM2A,NAA50,RABGGTA,UBE2G1,METTL21E,ASB2,MYH4,ZDH…
GO:MF	translation regulator activity	GO:0045182	1.37208e-10	9.86262	38	PAIP1,EIF1,EIF2S2,EIF4G2,EIF3J,EIF3CL,EIF2A,BOLL,EEF1G,FXR2,PAIP2B,EIF5A,MRPL58,EIF3H,EIF3B,GSPT1,TUFM,AGO2,EIF2B4,EIF3L,EIF2B2,SAMD4A,EIF4G1,EIF2D,NEURL1,TSFM,EIF3K,RPS27L,EIF3A,EIF3F,ETF1,IREB2,MTRF1,EEFSEC,ELOB,EIF4EBP2,EIF3G,EIF3D
GO:MF	catalytic activity, acting on a protein	GO:0140096	1.78156e-10	9.7492	308	HIF1AN,USP13,RNF10,TRIM63,CAPN3,ALPK3,ARIH2,MYLK2,DUSP13,UBE2D4,STYXL2,CTDNEP1,UBE2B,DUSP29,TRIM72,USP25,OTUD1,PHKG1,CUL4A,KCMF1,PREP,EPM2A,NAA50,RABGGTA,UBE2G1,METTL21E,ASB2,ZDHHC4,HIPK3,SMYD1,LRRC30,DYRK1B,UBR3,MAP3K20,EGLN1,UBE2D1,PPTC7,DLST,ALPK2,CARM1,RNF14,MAP2K6,PSMD7,FBXO40,STK11,STRADB,CUL1,ARIH1,PPM1A,UBE3C,NXN,C24H18ORF25,ATG4A,SMYD2,MAP2K2,NPEPL1,UBE3B,TRIP12,PPM1J,PTPMT1,TFRC,USP28,M…
GO:MF	protein binding	GO:0005515	2.62468e-10	9.58092	841	LMOD3,KLHL41,ACTN3,TNNC2,TNNC1,XIRP2,TNNI2,AMPD1,MYH7,MYL2,CASQ1,PPP1R3A,MYBPC1,ATP2A1,STAC3,MYH2,CMYA5,CSRP3,FEM1A,SYPL2,MYOZ2,HIF1AN,USP13,MYOZ1,FXR1,SYNPO2L,XIRP1,PGAM2,SCN4A,ANKRD23,TMOD4,MYH1,RAD23A,TRIM63,PPP1R27,RYR1,IGFN1,TXLNB,CAPN3,MYBPC2,NRAP,MYL3,MYPN,ARIH2,PDLIM3,HSPB7,TNNT1,LRRC39,MYO18B,GYS1,NEB,LDB3,UNC45B,APOBEC2,TSG101,ASB5,POLR2C,MFN2,ACTN2,HRC,MYOM2,PHKA1,UBE2B,DUSP29,PFDN1,KP…
GO:MF	translation regulator activity, nucleic acid binding	GO:0090079	6.51004e-10	9.18642	33	PAIP1,EIF1,EIF2S2,EIF4G2,EIF3J,EIF3CL,EIF2A,BOLL,EEF1G,PAIP2B,EIF5A,MRPL58,EIF3H,EIF3B,GSPT1,TUFM,AGO2,EIF2B4,EIF3L,EIF2B2,EIF4G1,EIF2D,TSFM,EIF3K,RPS27L,EIF3A,EIF3F,ETF1,MTRF1,EEFSEC,ELOB,EIF3G,EIF3D
GO:MF	transferase activity	GO:0016740	6.34241e-09	8.19775	293	CKM,RNF10,NMRK2,TRIM63,ALPK3,ARIH2,MYLK2,GYS1,UBE2D4,COQ8A,POLR2C,IP6K3,UBE2B,ART1,TRIM72,ART3,PHKG1,CUL4A,UCKL1,KCMF1,PIGC,EMG1,PDHX,EPM2A,NAA50,RABGGTA,UBE2G1,METTL21E,ASB2,ZDHHC4,HIPK3,SMYD1,DYRK1B,UBR3,MAP3K20,UBE2D1,DLST,ALPK2,CARM1,RNF14,AGL,COQ3,GYG1,TFB2M,MAP2K6,GAMT,POLR2K,FBXO40,STK11,STRADB,PFKFB4,PYGM,CUL1,ARIH1,UBE3C,C24H18ORF25,CKMT2,SMYD2,MAP2K2,UBE3B,COX10,TRIP12,CARNMT1,MAP3K4,MU…
GO:MF	translation factor activity, RNA binding	GO:0008135	1.91018e-08	7.71893	29	EIF1,EIF2S2,EIF4G2,EIF3J,EIF3CL,EIF2A,EEF1G,EIF5A,MRPL58,EIF3H,EIF3B,GSPT1,TUFM,AGO2,EIF2B4,EIF3L,EIF2B2,EIF4G1,EIF2D,TSFM,EIF3K,EIF3A,EIF3F,ETF1,MTRF1,EEFSEC,ELOB,EIF3G,EIF3D
GO:MF	ubiquitin-protein transferase activity	GO:0004842	3.12968e-08	7.5045	77	RNF10,TRIM63,ARIH2,UBE2D4,UBE2B,TRIM72,CUL4A,KCMF1,UBE2G1,ASB2,UBR3,UBE2D1,RNF14,FBXO40,CUL1,ARIH1,UBE3C,C24H18ORF25,UBE3B,TRIP12,MUL1,CUL5,GID4,UBE3D,TRIM7,PDZRN3,STUB1,HECTD1,UBE3A,UBOX5,UBR2,RNF34,NHLRC1,BIRC2,ASB4,RABGEF1,AMFR,KLHL21,UBE2R2,CUL3,CUL2,CBLL1,WWP1,BTNL9,RBX1,MIB2,RCHY1,CDC34,RNF150,RNF217,RNF166,UBE2J2,PRKN,MKRN2,RNF122,NEURL1,UBE2H,RNF31,CNOT4,RNF123,SIAH1,ASB1,RMND5A,RNF19B,TR…
GO:MF	ubiquitin-like protein transferase activity	GO:0019787	1.28302e-07	6.89177	78	RNF10,TRIM63,ARIH2,UBE2D4,UBE2B,TRIM72,CUL4A,KCMF1,UBE2G1,ASB2,UBR3,UBE2D1,RNF14,FBXO40,CUL1,ARIH1,UBE3C,C24H18ORF25,UBE3B,TRIP12,MUL1,CUL5,GID4,UBE3D,TRIM7,PDZRN3,STUB1,HECTD1,UBE3A,UBOX5,UBR2,RNF34,NHLRC1,BIRC2,ASB4,RABGEF1,AMFR,KLHL21,UBE2R2,CUL3,CUL2,CBLL1,WWP1,BTNL9,RBX1,MIB2,RCHY1,CDC34,RNF150,RNF217,RNF166,UBE2J2,PRKN,ATG10,MKRN2,RNF122,NEURL1,UBE2H,RNF31,CNOT4,RNF123,SIAH1,ASB1,RMND5A,RNF…
GO:MF	NADH dehydrogenase activity	GO:0003954	9.81068e-07	6.0083	18	NDUFV2,NDUFA12,NDUFB1,NDUFA9,NDUFB4,NDUFS4,NDUFA7,NDUFS3,NDUFB8,NDUFS1,NDUFS2,NDUFA13,NDUFB7,NDUFS7,NDUFS8,NDUFC2,NDUFV1,NDUFA10
GO:MF	actin binding	GO:0003779	1.4115e-06	5.85032	71	LMOD3,ACTN3,TNNC2,TNNC1,XIRP2,TNNI2,MYH7,MYL2,MYH2,MYOZ2,SYNPO2L,XIRP1,TMOD4,MYH1,NRAP,MYL3,MYO18B,NEB,LDB3,ACTN2,MYOM2,TPM1,MYH8,NF2,TPM3,PDLIM5,FLNC,MYH6,FHL3,MYH3,MYOM3,PARVB,SYNPO2,ABRA,MYOZ3,MYH4,SYNPO,LMOD2,SVIL,CFL2,CAPZA2,SETD3,NEXN,HOMER2,WASHC1,MYH7B,BIN1,SSH2,FLII,MSRB1,TMOD1,PLEC,MYO18A,SPTB,FHOD3,COBL,EMD,CORO6,TWF2,TNNT2,DBN1,PRKN,DAG1,GC,IPP,ABLIM2,LIMCH1,FERMT2,FHOD1,CAPZB,TMEM201
GO:MF	NADH dehydrogenase (ubiquinone) activity	GO:0008137	5.13018e-06	5.28987	16	NDUFV2,NDUFA12,NDUFB4,NDUFS4,NDUFA7,NDUFS3,NDUFB8,NDUFS1,NDUFS2,NDUFA13,NDUFB7,NDUFS7,NDUFS8,NDUFC2,NDUFV1,NDUFA10
GO:MF	NADH dehydrogenase (quinone) activity	GO:0050136	5.13018e-06	5.28987	16	NDUFV2,NDUFA12,NDUFB4,NDUFS4,NDUFA7,NDUFS3,NDUFB8,NDUFS1,NDUFS2,NDUFA13,NDUFB7,NDUFS7,NDUFS8,NDUFC2,NDUFV1,NDUFA10
GO:MF	electron transfer activity	GO:0009055	6.20593e-06	5.20719	31	COX8B,NDUFV2,NDUFA12,COX7A1,COX5A,SDHB,NDUFB4,COX10,NDUFS4,NDUFA7,NDUFS3,UQCRFS1,NDUFB8,UQCR11,NDUFS1,COX5B,CYC1,NDUFS2,ETFDH,MGC148714,NDUFA13,NDUFB7,UQCRQ,NDUFS7,NDUFS8,COX4I1,UQCRH,NDUFC2,SDHC,NDUFV1,NDUFA10
GO:MF	ubiquitin protein ligase activity	GO:0061630	8.04619e-06	5.09441	56	RNF10,TRIM63,ARIH2,TRIM72,KCMF1,ASB2,UBR3,UBE2D1,RNF14,FBXO40,UBE3C,C24H18ORF25,UBE3B,MUL1,GID4,UBE3D,TRIM7,PDZRN3,STUB1,HECTD1,UBE3A,UBOX5,UBR2,RNF34,NHLRC1,BIRC2,ASB4,RABGEF1,AMFR,CUL3,CBLL1,WWP1,BTNL9,RBX1,MIB2,RCHY1,RNF150,RNF217,RNF166,PRKN,MKRN2,RNF122,NEURL1,SIAH1,ASB1,RMND5A,RNF19B,TRIM68,RNF7,RNF5,FBXO30,MARCHF6,NEDD4,MDM2,SIAH2,FBXO17
GO:MF	oxidoreductase activity, acting on NAD(P)H, quinone or similar compound as acceptor	GO:0016655	2.09748e-05	4.6783	17	NDUFV2,NDUFA12,NDUFB4,NDUFS4,NDUFA7,NDUFS3,NDUFB8,NDUFS1,NDUFS2,NDUFA13,NDUFB7,NDUFS7,NDUFS8,ADH4,NDUFC2,NDUFV1,NDUFA10
GO:MF	ubiquitin-like protein ligase activity	GO:0061659	2.33534e-05	4.63165	56	RNF10,TRIM63,ARIH2,TRIM72,KCMF1,ASB2,UBR3,UBE2D1,RNF14,FBXO40,UBE3C,C24H18ORF25,UBE3B,MUL1,GID4,UBE3D,TRIM7,PDZRN3,STUB1,HECTD1,UBE3A,UBOX5,UBR2,RNF34,NHLRC1,BIRC2,ASB4,RABGEF1,AMFR,CUL3,CBLL1,WWP1,BTNL9,RBX1,MIB2,RCHY1,RNF150,RNF217,RNF166,PRKN,MKRN2,RNF122,NEURL1,SIAH1,ASB1,RMND5A,RNF19B,TRIM68,RNF7,RNF5,FBXO30,MARCHF6,NEDD4,MDM2,SIAH2,FBXO17
GO:MF	NAD(P)H dehydrogenase (quinone) activity	GO:0003955	2.43597e-05	4.61333	16	NDUFV2,NDUFA12,NDUFB4,NDUFS4,NDUFA7,NDUFS3,NDUFB8,NDUFS1,NDUFS2,NDUFA13,NDUFB7,NDUFS7,NDUFS8,NDUFC2,NDUFV1,NDUFA10
GO:MF	translation initiation factor activity	GO:0003743	2.98918e-05	4.52445	19	EIF1,EIF2S2,EIF4G2,EIF3J,EIF3CL,EIF2A,EIF3H,EIF3B,AGO2,EIF2B4,EIF3L,EIF2B2,EIF4G1,EIF2D,EIF3K,EIF3A,EIF3F,EIF3G,EIF3D
GO:MF	ubiquitin protein ligase binding	GO:0031625	5.93756e-05	4.22639	47	USP13,TSG101,MFN2,UBE2B,USP25,CUL4A,BLZF1,UBE2G1,DET1,NPLOC4,CUL1,MYOD1,ARIH1,BAG2,MUL1,CUL5,CACUL1,TPI1,SMG5,UBOX5,PRKACA,VCP,SQSTM1,ASB4,CUL3,CUL2,BAG6,USP19,RALA,PINK1,STX8,UBXN1,AXIN1,UQCRC1,UBE2J2,PRKN,USP7,PSMA3,USP2,HSPBP1,PRKAR2A,LRPPRC,GPI,SCAMP3,PSMD1,SPOPL,TRIM28
GO:MF	ubiquitin-like protein conjugating enzyme binding	GO:0044390	7.24754e-05	4.13981	15	ARIH2,TRIM72,DCUN1D2,RNF14,ARIH1,UBE3D,PPARA,RNF217,PRKN,SIAH1,RNF19B,RNF5,MARCHF6,SIAH2,PARK7
GO:MF	cytoskeletal protein binding	GO:0008092	7.61978e-05	4.11806	121	LMOD3,ACTN3,TNNC2,TNNC1,XIRP2,TNNI2,MYH7,MYL2,MYBPC1,MYH2,CSRP3,MYOZ2,MYOZ1,SYNPO2L,XIRP1,ANKRD23,TMOD4,MYH1,TRIM63,CAPN3,NRAP,MYL3,MYPN,HSPB7,TNNT1,MYO18B,NEB,LDB3,ACTN2,MYOM2,ANKRD1,TPM1,MYH8,NF2,TPM3,PDLIM5,FLNC,MYH6,FHL3,VAPA,MYH3,MYOM3,PARVB,SYNPO2,ABRA,MYOZ3,MYH4,SYNPO,DES,ALDOA,LMOD2,CLIP1,SMTNL1,SVIL,ACTC1,BAG2,CFL2,MAP4,CAV3,CAPZA2,SMTNL2,SETD3,NEXN,HOMER2,WASHC1,MYH7B,VBP1,FRMD3,BIN1,KI…
GO:MF	deubiquitinase activity	GO:0101005	0.000128735	3.8903	26	USP13,USP25,OTUD1,USP28,USP47,USP38,COPS5,OTUD3,DESI2,USP19,EIF3H,USP10,OTUD7B,USP7,UCHL3,USP2,ZRANB1,UCHL5,EIF3F,USP24,PSMD14,USP39,USP15,OTUD4,OTUD6B,USP34
GO:MF	chaperone binding	GO:0051087	0.000185342	3.73203	22	USP13,HSPB6,BAG2,SUGT1,BAG3,STUB1,BAG1,BIN1,AMFR,TSC1,DNAJB4,ALB,PRKN,KSR1,DNLZ,TIMM10,GET4,AHSA1,FNIP1,FGB,DNAJA4,PFDN6
GO:MF	molecular carrier activity	GO:0140104	0.000239179	3.62128	19	KPNA4,COX17,KPNA3,EMC9,IPO5,XPO4,HIKESHI,EMC8,KPNA6,EMC6,FXN,NDUFAB1,EIF4ENIF1,KPNA1,OXA1L,TIMM10,SNUPN,EMC2,PARK7
GO:MF	ubiquitin-like protein binding	GO:0032182	0.000243128	3.61417	22	USP13,RAD23A,TSG101,USP25,DCUN1D2,NPLOC4,UBAP1,TAB2,N4BP1,PLAA,SQSTM1,AMFR,CUEDC2,ASCC2,UBXN2A,UBXN1,SERBP1,PRKN,UCHL3,RNF19B,CUEDC1,NEDD4
GO:MF	protein carrier activity	GO:0140597	0.000277631	3.55653	15	KPNA4,KPNA3,EMC9,IPO5,XPO4,HIKESHI,EMC8,KPNA6,EMC6,EIF4ENIF1,KPNA1,OXA1L,TIMM10,SNUPN,EMC2
GO:MF	proteasome-activating activity	GO:0036402	0.000373571	3.42763	6	PSMC5,PSMC1,PSMC4,PSMC2,PSMC6,PSMC3
GO:MF	ubiquitin-like protein ligase binding	GO:0044389	0.000382844	3.41698	48	USP13,TSG101,MFN2,UBE2B,USP25,CUL4A,BLZF1,UBE2G1,DET1,NPLOC4,CUL1,MYOD1,ARIH1,BAG2,MUL1,CUL5,CACUL1,TPI1,SMG5,UBOX5,PRKACA,VCP,SQSTM1,ASB4,CUL3,CUL2,BAG6,USP19,SUMO1,RALA,PINK1,STX8,UBXN1,AXIN1,UQCRC1,UBE2J2,PRKN,USP7,PSMA3,USP2,HSPBP1,PRKAR2A,LRPPRC,GPI,SCAMP3,PSMD1,SPOPL,TRIM28
GO:MF	thiol-dependent deubiquitinase	GO:0004843	0.000391598	3.40716	25	USP13,USP25,OTUD1,USP28,USP47,USP38,COPS5,OTUD3,DESI2,USP19,USP10,OTUD7B,USP7,UCHL3,USP2,ZRANB1,UCHL5,EIF3F,USP24,PSMD14,USP39,USP15,OTUD4,OTUD6B,USP34
GO:MF	oxidoreductase activity, acting on NAD(P)H	GO:0016651	0.000529846	3.27585	22	NDUFV2,NDUFA12,NDUFB1,NDUFA9,NDUFB4,NDUFS4,NDUFA7,NDUFS3,NDUFB8,NDUFS1,NDUFS2,NDUFA13,GMPR,NNT,RNLS,NDUFB7,NDUFS7,NDUFS8,ADH4,NDUFC2,NDUFV1,NDUFA10
GO:MF	DNA-directed 5'-3' RNA polymerase activity	GO:0003899	0.000530239	3.27553	14	POLR2C,POLR2K,POLR3D,POLR2J,POLR2E,POLR3K,POLR1B,POLR1D,POLR2F,RPAP1,POLR2D,POLR1F,POLR2B,POLR1H
GO:MF	ubiquitin binding	GO:0043130	0.000595905	3.22482	19	USP13,RAD23A,TSG101,NPLOC4,UBAP1,TAB2,N4BP1,PLAA,SQSTM1,AMFR,CUEDC2,ASCC2,UBXN2A,UBXN1,PRKN,UCHL3,RNF19B,CUEDC1,NEDD4
GO:MF	ribonucleoprotein complex binding	GO:0043021	0.0007337	3.13448	27	EFL1,YTHDF1,MTRES1,SRP68,EIF2A,YBX3,MRPS27,EIF5A,BAG6,PQBP1,TACO1,SERBP1,GCN1,CD2BP2,STRAP,NVL,GUF1,EIF3K,CCDC47,PRPF6,YTHDF3,NAA15,RPLP1,GEMIN4,EEFSEC,NAA10,ABCE1
GO:MF	ubiquitin-like protein-specific protease activity	GO:0019783	0.000751088	3.12431	26	USP13,USP25,OTUD1,USP28,USP47,USP38,COPS5,OTUD3,DESI2,USP19,EIF3H,USP10,OTUD7B,USP7,UCHL3,USP2,ZRANB1,UCHL5,EIF3F,USP24,PSMD14,USP39,USP15,OTUD4,OTUD6B,USP34
GO:MF	identical protein binding	GO:0042802	0.000751511	3.12406	189	ACTN3,TNNC1,AMPD1,CASQ1,ATP2A1,STAC3,CSRP3,HIF1AN,FXR1,PGAM2,APOBEC2,TSG101,ACTN2,DUSP29,TRIM72,MYOM3,MYOM1,EMG1,ACACB,EPM2A,DRAP1,CRKL,MEF2D,EIF3J,DES,ACADM,INCA1,FBP2,GYG1,SRF,HSF1,GAPDH,PSMD7,TNPO3,PSMD4,CLCN1,MYOD1,KEAP1,BAG2,CDADC1,GKAP1,CARNMT1,TFRC,DVL1,MUL1,NOL3,MMACHC,TMCC1,HSPB8,AIMP1,OPTN,TMEM38B,PLN,BTBD1,TPI1,TP63,CCDC6,DLAT,BIN1,RAD52,FOXJ2,FOXO4,FXR2,VCP,SQSTM1,ATL2,PSMC6,AMFR,TMEM…
GO:MF	structural constituent of muscle	GO:0008307	0.000932089	3.03054	9	MYL1,CSRP3,MYLPF,CAPN3,NEXN,SYNM,PLEC,JPH1,DAG1
GO:MF	RNA polymerase activity	GO:0097747	0.00120474	2.91911	14	POLR2C,POLR2K,POLR3D,POLR2J,POLR2E,POLR3K,POLR1B,POLR1D,POLR2F,RPAP1,POLR2D,POLR1F,POLR2B,POLR1H
GO:MF	5'-3' RNA polymerase activity	GO:0034062	0.00120474	2.91911	14	POLR2C,POLR2K,POLR3D,POLR2J,POLR2E,POLR3K,POLR1B,POLR1D,POLR2F,RPAP1,POLR2D,POLR1F,POLR2B,POLR1H
GO:MF	ion binding	GO:0043167	0.00171015	2.76697	510	MYL1,CKM,ACTN3,TNNC2,TNNC1,AMPD1,MYH7,MYL2,CASQ1,ATP2A1,MYH2,MYLPF,HIF1AN,USP13,RNF10,ENO3,MYH1,TRIM63,RYR1,CAPN3,ALPK3,NRAP,MYL3,CNBP,ARIH2,PDLIM3,MYLK2,MYO18B,LDB3,COQ8A,MFN2,ACTN2,HRC,ALKBH5,COX17,TRIM72,SRL,MYH8,THBS4,PHKG1,PDLIM5,UCKL1,MYH6,KCMF1,MYH3,EFL1,CACNA1S,ACACB,THAP11,RABGGTA,RBM20,UBE2G1,POPDC2,BVES,CUTC,ITGB1BP2,MYH4,HIPK3,TAF3,DYRK1B,UBR3,MAP3K20,HMCN2,EGLN1,ACADM,CHRNA1,PPTC7,PS…
GO:MF	omega peptidase activity	GO:0008242	0.00172773	2.76252	25	USP13,USP25,OTUD1,USP28,USP47,USP38,COPS5,OTUD3,DESI2,USP19,USP10,OTUD7B,USP7,UCHL3,USP2,ZRANB1,UCHL5,EIF3F,USP24,PSMD14,USP39,USP15,OTUD4,OTUD6B,USP34
GO:MF	ubiquitin conjugating enzyme binding	GO:0031624	0.00190673	2.71971	12	ARIH2,TRIM72,DCUN1D2,RNF14,ARIH1,PPARA,RNF217,PRKN,SIAH1,RNF19B,MARCHF6,SIAH2
GO:MF	enzyme binding	GO:0019899	0.00204946	2.68836	195	PPP1R3A,USP13,RAD23A,PPP1R27,ARIH2,GYS1,LDB3,TSG101,MFN2,HRC,MYOM2,UBE2B,ANKRD1,TRIM72,USP25,CUL4A,MYH6,BLZF1,CHCHD3,MYOM1,DCUN1D2,WDTC1,UBE2G1,MEF2D,HMCN2,CRADD,RNF14,DET1,HSF1,MAP2K6,IPO5,SMTNL1,TNPO3,STRN3,NPLOC4,CUL1,MYOD1,ARIH1,EXOC4,IPO7,BAG2,STOML2,SMYD2,TFRC,DVL1,MUL1,NOL3,TOB1,AIMP1,UBC,OPTN,PRKAG3,CUL5,GOLGA4,CACUL1,SP2,UBE3D,PPARA,PPP1CB,SMTNL2,RHOBTB1,ATP2A2,TPI1,TSPAN17,SMG5,COPS5,MT…
GO:MF	protein methyltransferase activity	GO:0008276	0.00219748	2.65808	23	METTL21E,SMYD1,CARM1,SMYD2,METTL21C,SETD3,METTL11B,PRMT1,FAM98A,METTL22,METTL21A,LCMT1,WDR5,PCMTD1,SETD7,NTMT1,ATPSCKMT,KMT5A,DOT1L,NSD1,N6AMT1,FAM98B,RBBP5
GO:MF	tropomyosin binding	GO:0005523	0.00278273	2.55553	8	LMOD3,TMOD4,TNNT1,LMOD2,SMTNL1,SMTNL2,TMOD1,TNNT2
GO:MF	adenyl nucleotide binding	GO:0030554	0.00294564	2.53082	176	CKM,MYH7,MYH2,MYH1,RYR1,ALPK3,MYLK2,MYO18B,COQ8A,MYH8,PHKG1,UCKL1,MYH6,MYH3,ACACB,UBE2G1,POPDC2,BVES,MYH4,HIPK3,DYRK1B,MAP3K20,PSMC5,ALPK2,PSMC1,ABCF1,MAP2K6,STK11,ACTC1,STRADB,PFKFB4,BAG2,CPS1,CKMT2,MAP2K2,MAP3K4,PRKAG3,AFG3L2,PGK1,MYLK4,ATP5F1B,FARSB,BCS1L,BAG3,PSKH1,SPEG,PSMC4,DDX54,ATP2A2,PFKFB3,MYH7B,ATP5F1A,PSMC2,BAG1,ACTR8,KIF1C,PRKACA,VCP,TESK1,NME6,KATNA1,PSMC6,UBE2R2,RAF1,IARS2,YME1L1,K…
GO:MF	pyruvate dehydrogenase (NAD+) activity	GO:0034604	0.00394053	2.40445	5	PDHX,PDHB,DLD,DLAT,PDHA1
GO:MF	pyruvate dehydrogenase [NAD(P)+] activity	GO:0034603	0.00394053	2.40445	5	PDHX,PDHB,DLD,DLAT,PDHA1
GO:MF	nucleotide binding	GO:0000166	0.00413	2.38405	240	CKM,MYH7,ATP2A1,MYH2,MYH1,RYR1,ALPK3,MYLK2,MYO18B,COQ8A,MFN2,SRL,MYH8,PHKG1,UCKL1,MYH6,MYH3,EFL1,ACACB,UBE2G1,POPDC2,BVES,MYH4,HIPK3,DYRK1B,MAP3K20,ACADM,VDAC3,PSMC5,ALPK2,PSMC1,ABCF1,MAP2K6,GAPDH,RRAD,MBD3,STK11,ACTC1,STRADB,PFKFB4,BAG2,CPS1,DLD,CKMT2,MAP2K2,MRPL39,MAP3K4,MMACHC,PRKAG3,AFG3L2,PGK1,MYLK4,ATP5F1B,RAB12,FARSB,BCS1L,IDH2,HRAS,RHOBTB1,BAG3,PSKH1,SPEG,PSMC4,DDX54,ATP2A2,PFKFB3,MYH7B,S…
GO:MF	nucleoside phosphate binding	GO:1901265	0.00413	2.38405	240	CKM,MYH7,ATP2A1,MYH2,MYH1,RYR1,ALPK3,MYLK2,MYO18B,COQ8A,MFN2,SRL,MYH8,PHKG1,UCKL1,MYH6,MYH3,EFL1,ACACB,UBE2G1,POPDC2,BVES,MYH4,HIPK3,DYRK1B,MAP3K20,ACADM,VDAC3,PSMC5,ALPK2,PSMC1,ABCF1,MAP2K6,GAPDH,RRAD,MBD3,STK11,ACTC1,STRADB,PFKFB4,BAG2,CPS1,DLD,CKMT2,MAP2K2,MRPL39,MAP3K4,MMACHC,PRKAG3,AFG3L2,PGK1,MYLK4,ATP5F1B,RAB12,FARSB,BCS1L,IDH2,HRAS,RHOBTB1,BAG3,PSKH1,SPEG,PSMC4,DDX54,ATP2A2,PFKFB3,MYH7B,S…
GO:MF	heterocyclic compound binding	GO:1901363	0.00444266	2.35236	565	MB,CKM,MYH7,ATP2A1,MYH2,CSDE1,RNF10,FXR1,MYH1,RAD23A,RYR1,ALPK3,CNBP,MYLK2,RPL3L,MYO18B,APOBEC2,COQ8A,POLR2C,MFN2,ANKRD1,PAIP1,EIF1,ZNF106,SRL,MYH8,PHKG1,UCKL1,MYH6,FYTTD1,MYH3,EFL1,YTHDF1,MYF6,MAF1,ACACB,THAP11,DRAP1,EIF2S2,RBM20,UBE2G1,TEAD1,POPDC2,BVES,MEF2D,MYH4,EIF4G2,HIPK3,DYRK1B,EIF3J,MAX,MAP3K20,FASTKD2,ACADM,VDAC3,PSMC5,ALPK2,NFE2L1,HDGFL2,BANF1,SRF,HSF1,ZNF672,PSMC1,ABCF1,MRPS5,MAP2K6,G…
GO:MF	ribosome binding	GO:0043022	0.00452732	2.34416	16	EFL1,YTHDF1,SRP68,EIF2A,MRPS27,EIF5A,BAG6,TACO1,SERBP1,GCN1,GUF1,EIF3K,CCDC47,YTHDF3,NAA15,NAA10
GO:MF	iron-sulfur cluster binding	GO:0051536	0.00455879	2.34115	18	SDHB,UQCRFS1,FXN,ACO2,NDUFS1,NDUFS2,ETFDH,NUBP1,CDK5RAP1,NDUFS7,NDUFS8,GLRX5,GLRX3,FECH,NDUFV1,IREB2,CDKAL1,NFS1
GO:MF	metal cluster binding	GO:0051540	0.00455879	2.34115	18	SDHB,UQCRFS1,FXN,ACO2,NDUFS1,NDUFS2,ETFDH,NUBP1,CDK5RAP1,NDUFS7,NDUFS8,GLRX5,GLRX3,FECH,NDUFV1,IREB2,CDKAL1,NFS1
GO:MF	catalytic activity, acting on RNA	GO:0140098	0.005214	2.28283	57	POLR2C,ALKBH5,PTRH2,EMG1,TFB2M,POLR2K,FARSB,TRPT1,DDX54,N4BP1,POLR3D,POLR2J,POLR2E,IARS2,TRMO,POLR3K,LRRC47,MRPL58,TRMT1,POLR1B,RPP30,VARS1,GATC,DIS3L,POLR1D,DARS1,NSUN2,MRM3,AGO2,ZC3H12C,ALKBH3,RPP38,RPP21,EIF4A2,DDX23,POLR2F,TUT4,RPAP1,TRMT1L,DICER1,DDX59,QRSL1,POLR2D,CARS1,MRPL44,POLR1F,ZCCHC4,POLR2B,DDX1,DDX28,KARS1,ELAC2,CDKAL1,ALKBH8,POLR1H,FARSA,AARS2
GO:MF	methyltransferase activity	GO:0008168	0.00628588	2.20163	39	EMG1,METTL21E,SMYD1,CARM1,COQ3,TFB2M,GAMT,SMYD2,CARNMT1,METTL21C,SETD3,METTL11B,TRMO,PRMT1,FAM98A,METTL7B,TRMT1,DMAP1,METTL22,METTL21A,LCMT1,NSUN2,MRM3,WDR5,PCMTD1,NSUN4,SETD7,NTMT1,ATPSCKMT,TRMT1L,KMT5A,DOT1L,NSD1,N6AMT1,ZCCHC4,FAM98B,RBBP5,BHMT,ALKBH8
GO:MF	heat shock protein binding	GO:0031072	0.00881454	2.0548	23	UNC45B,HSF1,BAG2,HIKESHI,METTL21C,BAG3,BAG1,ST13,BAG6,USP19,METTL22,TSC1,METTL21A,DNAJA2,DNAJA3,PRKN,KSR1,DNAJB12,PPID,TTC4,AHSA1,DNAJC7,DNAJA4
GO:MF	adenyl ribonucleotide binding	GO:0032559	0.0089925	2.04612	172	CKM,MYH7,MYH2,MYH1,RYR1,ALPK3,MYLK2,MYO18B,COQ8A,MYH8,PHKG1,UCKL1,MYH6,MYH3,ACACB,UBE2G1,POPDC2,BVES,MYH4,HIPK3,DYRK1B,MAP3K20,PSMC5,ALPK2,PSMC1,ABCF1,MAP2K6,STK11,ACTC1,STRADB,PFKFB4,CPS1,CKMT2,MAP2K2,MAP3K4,PRKAG3,AFG3L2,PGK1,MYLK4,ATP5F1B,FARSB,BCS1L,PSKH1,SPEG,PSMC4,DDX54,ATP2A2,PFKFB3,MYH7B,ATP5F1A,PSMC2,ACTR8,KIF1C,PRKACA,VCP,TESK1,NME6,KATNA1,PSMC6,UBE2R2,RAF1,IARS2,YME1L1,KIF12,PKM,EEF2K,…
GO:MF	purine nucleotide binding	GO:0017076	0.0108581	1.96425	213	CKM,MYH7,MYH2,MYH1,RYR1,ALPK3,MYLK2,MYO18B,COQ8A,MFN2,SRL,MYH8,PHKG1,UCKL1,MYH6,MYH3,EFL1,ACACB,UBE2G1,POPDC2,BVES,MYH4,HIPK3,DYRK1B,MAP3K20,PSMC5,ALPK2,PSMC1,ABCF1,MAP2K6,RRAD,STK11,ACTC1,STRADB,PFKFB4,BAG2,CPS1,CKMT2,MAP2K2,MAP3K4,PRKAG3,AFG3L2,PGK1,MYLK4,ATP5F1B,RAB12,FARSB,BCS1L,HRAS,RHOBTB1,BAG3,PSKH1,SPEG,PSMC4,DDX54,ATP2A2,PFKFB3,MYH7B,ATP5F1A,PSMC2,BAG1,ACTR8,KIF1C,PRKACA,VCP,TESK1,ATL2,N…
GO:MF	organic cyclic compound binding	GO:0097159	0.0118939	1.92467	568	MB,CKM,MYH7,ATP2A1,MYH2,CSDE1,RNF10,FXR1,MYH1,RAD23A,RYR1,ALPK3,CNBP,MYLK2,RPL3L,MYO18B,APOBEC2,COQ8A,POLR2C,MFN2,ANKRD1,PAIP1,EIF1,ZNF106,SRL,MYH8,PHKG1,UCKL1,MYH6,FYTTD1,MYH3,EFL1,YTHDF1,MYF6,MAF1,ACACB,THAP11,DRAP1,EIF2S2,RBM20,UBE2G1,TEAD1,POPDC2,BVES,MEF2D,MYH4,EIF4G2,HIPK3,DYRK1B,EIF3J,MAX,MAP3K20,FASTKD2,ACADM,VDAC3,PSMC5,ALPK2,NFE2L1,HDGFL2,BANF1,SRF,HSF1,ZNF672,PSMC1,ABCF1,MRPS5,MAP2K6,G…
GO:MF	protein-containing complex binding	GO:0044877	0.013809	1.85984	116	ACTN3,TNNC2,TNNC1,XIRP2,MYH7,MYH2,USP13,XIRP1,TMOD4,MYH1,NRAP,NEB,TSG101,ACTN2,MYOM2,MYH8,THBS4,MYH6,MYH3,MYOM3,EFL1,YTHDF1,MYH4,PSME4,INCA1,STRN3,SVIL,NDUFA9,TFRC,ANXA7,CFL2,CAV3,MTRES1,SRP68,BAG3,NEXN,SLC25A3,NAP1L4,EIF2A,MYH7B,BIN1,VCP,SYNM,ITGB6,NDUFA8,AMFR,YBX3,ADRM1,FLII,MRPS27,TMOD1,MYO18A,EIF5A,BAG6,PQBP1,SIX2,THAP7,SPTB,TACO1,PINK1,FHOD3,UBXN1,HMBOX1,SMAD4,SERBP1,CORO6,ATG101,TWF2,ARID1B…
GO:MF	ribonucleotide binding	GO:0032553	0.0173735	1.76011	211	CKM,MYH7,MYH2,MYH1,RYR1,ALPK3,MYLK2,MYO18B,COQ8A,MFN2,SRL,MYH8,PHKG1,UCKL1,MYH6,MYH3,EFL1,ACACB,UBE2G1,POPDC2,BVES,MYH4,HIPK3,DYRK1B,MAP3K20,PSMC5,ALPK2,PSMC1,ABCF1,MAP2K6,RRAD,STK11,ACTC1,STRADB,PFKFB4,CPS1,CKMT2,MAP2K2,MAP3K4,PRKAG3,AFG3L2,PGK1,MYLK4,ATP5F1B,RAB12,FARSB,BCS1L,HRAS,RHOBTB1,PSKH1,SPEG,PSMC4,DDX54,ATP2A2,PFKFB3,MYH7B,ATP5F1A,PSMC2,ACTR8,KIF1C,PRKACA,VCP,TESK1,ATL2,NME6,DRG1,KATNA1…
GO:MF	purine ribonucleotide binding	GO:0032555	0.0206526	1.68503	209	CKM,MYH7,MYH2,MYH1,RYR1,ALPK3,MYLK2,MYO18B,COQ8A,MFN2,SRL,MYH8,PHKG1,UCKL1,MYH6,MYH3,EFL1,ACACB,UBE2G1,POPDC2,BVES,MYH4,HIPK3,DYRK1B,MAP3K20,PSMC5,ALPK2,PSMC1,ABCF1,MAP2K6,RRAD,STK11,ACTC1,STRADB,PFKFB4,CPS1,CKMT2,MAP2K2,MAP3K4,PRKAG3,AFG3L2,PGK1,MYLK4,ATP5F1B,RAB12,FARSB,BCS1L,HRAS,RHOBTB1,PSKH1,SPEG,PSMC4,DDX54,ATP2A2,PFKFB3,MYH7B,ATP5F1A,PSMC2,ACTR8,KIF1C,PRKACA,VCP,TESK1,ATL2,NME6,DRG1,KATNA1…
GO:MF	AMP-activated protein kinase activity	GO:0004679	0.0217753	1.66204	5	PRKAG3,PRKACA,PRKAB2,PRKAA2,PRKAA1
GO:MF	pyruvate dehydrogenase activity	GO:0004738	0.0217753	1.66204	5	PDHX,PDHB,DLD,DLAT,PDHA1
GO:MF	transferase activity, transferring one-carbon groups	GO:0016741	0.0221576	1.65448	39	EMG1,METTL21E,SMYD1,CARM1,COQ3,TFB2M,GAMT,SMYD2,CARNMT1,METTL21C,SETD3,METTL11B,TRMO,PRMT1,FAM98A,METTL7B,TRMT1,DMAP1,METTL22,METTL21A,LCMT1,NSUN2,MRM3,WDR5,PCMTD1,NSUN4,SETD7,NTMT1,ATPSCKMT,TRMT1L,KMT5A,DOT1L,NSD1,N6AMT1,ZCCHC4,FAM98B,RBBP5,BHMT,ALKBH8
GO:MF	ATP binding	GO:0005524	0.0237128	1.62502	165	CKM,MYH7,MYH2,MYH1,RYR1,ALPK3,MYLK2,MYO18B,MYH8,PHKG1,UCKL1,MYH6,MYH3,ACACB,UBE2G1,MYH4,HIPK3,DYRK1B,MAP3K20,PSMC5,ALPK2,PSMC1,ABCF1,MAP2K6,STK11,ACTC1,STRADB,PFKFB4,CPS1,CKMT2,MAP2K2,MAP3K4,AFG3L2,PGK1,MYLK4,ATP5F1B,FARSB,BCS1L,PSKH1,SPEG,PSMC4,DDX54,ATP2A2,PFKFB3,MYH7B,ATP5F1A,PSMC2,ACTR8,KIF1C,PRKACA,VCP,TESK1,NME6,KATNA1,PSMC6,UBE2R2,RAF1,IARS2,YME1L1,KIF12,PKM,EEF2K,MYO18A,SUCLA2,CSNK2A1,MAP…
GO:MF	titin binding	GO:0031432	0.0243503	1.6135	6	MYBPC1,ANKRD23,TRIM63,CAPN3,ACTN2,ANKRD1
GO:MF	RNA binding	GO:0003723	0.0244402	1.61189	143	CSDE1,FXR1,MYH1,RPL3L,APOBEC2,PAIP1,EIF1,ZNF106,FYTTD1,YTHDF1,EIF2S2,RBM20,EIF4G2,EIF3J,FASTKD2,SRF,MRPS5,LSM6,PABPC4,TFRC,RBM24,AIMP1,EIF3CL,PCBP1,FARSB,MTRES1,SRP68,DDX54,EIF2A,SMG5,N4BP1,BOLL,MRPS18A,EEF1G,RPP25L,FXR2,ZCRB1,YBX3,IARS2,MRPS27,PKM,YBX1,EIF5A,LRRC47,MRPL58,AKAP1,TRMT1,DHX32,RBM17,NOM1,MRPL1,WBP4,RPP30,MRPL13,EIF3H,SLC3A2,LARP4B,EIF3B,TACO1,NSRP1,PHF5A,TSR1,EIF4ENIF1,EYA1,MRPL2,GS…
GO:MF	actin filament binding	GO:0051015	0.0318462	1.49694	33	ACTN3,TNNC2,TNNC1,XIRP2,MYH7,MYH2,XIRP1,TMOD4,MYH1,NRAP,NEB,ACTN2,MYOM2,MYH8,MYH6,MYH3,MYOM3,MYH4,SVIL,CFL2,NEXN,MYH7B,BIN1,FLII,TMOD1,MYO18A,SPTB,FHOD3,CORO6,TWF2,ABLIM2,FHOD1,TMEM201
GO:MF	purine ribonucleoside triphosphate binding	GO:0035639	0.0350273	1.45559	202	CKM,MYH7,MYH2,MYH1,RYR1,ALPK3,MYLK2,MYO18B,MFN2,SRL,MYH8,PHKG1,UCKL1,MYH6,MYH3,EFL1,ACACB,UBE2G1,MYH4,HIPK3,DYRK1B,MAP3K20,PSMC5,ALPK2,PSMC1,ABCF1,MAP2K6,RRAD,STK11,ACTC1,STRADB,PFKFB4,CPS1,CKMT2,MAP2K2,MAP3K4,AFG3L2,PGK1,MYLK4,ATP5F1B,RAB12,FARSB,BCS1L,HRAS,RHOBTB1,PSKH1,SPEG,PSMC4,DDX54,ATP2A2,PFKFB3,MYH7B,ATP5F1A,PSMC2,ACTR8,KIF1C,PRKACA,VCP,TESK1,ATL2,NME6,DRG1,KATNA1,PSMC6,UBE2R2,RAF1,ADSS1,…
GO:MF	cysteine-type peptidase activity	GO:0008234	0.0417591	1.37925	32	USP13,CAPN3,USP25,OTUD1,ATG4A,USP28,USP47,USP38,COPS5,OTUD3,DESI2,PGPEP1L,USP19,ATG4D,EIF3H,BLMH,USP10,OTUD7B,USP7,UCHL3,USP2,ZRANB1,UCHL5,EIF3F,USP24,PSMD14,USP39,USP15,CAPN1,OTUD4,OTUD6B,USP34
GO:MF	small molecule binding	GO:0036094	0.048207	1.31689	260	MB,CKM,MYH7,ATP2A1,MYH2,MYH1,RYR1,ALPK3,MYLK2,MYO18B,COQ8A,MFN2,SRL,MYH8,PHKG1,UCKL1,MYH6,MYH3,EFL1,ACACB,UBE2G1,POPDC2,BVES,MYH4,HIPK3,DYRK1B,ALDOA,MAP3K20,EGLN1,ACADM,VDAC3,PSMC5,ALPK2,PSMC1,ABCF1,MAP2K6,GAPDH,RRAD,MBD3,STK11,OGDH,ACTC1,STRADB,PFKFB4,PYGM,BAG2,CPS1,DLD,CKMT2,MAP2K2,MRPL39,MAP3K4,MMACHC,PRKAG3,AFG3L2,PGK1,MYLK4,ATP5F1B,RAB12,FARSB,BCS1L,IDH2,HRAS,RHOBTB1,BAG3,PSKH1,SPEG,PSMC4,DD…
GO:BP	cellular metabolic process	GO:0044237	5.15809e-42	41.2875	1149	CKM,KLHL41,ACTN3,TNNI2,AMPD1,PPP1R3A,CSRP3,MYOZ2,CSDE1,HIF1AN,USP13,MYOZ1,RNF10,FXR1,NMRK2,PGAM2,ENO3,ATP1B4,MRPL33,RAD23A,TRIM63,PPP1R27,CAPN3,ALPK3,CNBP,ARIH2,MYLK2,RPL3L,GYS1,DUSP13,APOBEC2,UBE2D4,TSG101,ASB5,COQ8A,POLR2C,STYXL2,MFN2,IP6K3,HRC,ALKBH5,CTDNEP1,PHKA1,UBE2B,DUSP29,HACD1,ANKRD1,PAIP1,EIF1,PERM1,LRRFIP2,COX17,ART1,TRIM72,THBS4,USP25,COX8B,OTUD1,NF2,ART3,NDUFV2,PHKG1,CUL4A,ANAPC16,UC…
GO:BP	metabolic process	GO:0008152	8.02173e-36	35.0957	1215	CKM,KLHL41,ACTN3,TNNI2,AMPD1,MYH7,PPP1R3A,CSRP3,MYOZ2,CSDE1,HIF1AN,USP13,MYOZ1,RNF10,FXR1,NMRK2,PGAM2,ENO3,ATP1B4,MRPL33,RAD23A,TRIM63,PPP1R27,CAPN3,ALPK3,CNBP,ARIH2,MYLK2,RPL3L,GYS1,DUSP13,APOBEC2,UBE2D4,TSG101,ASB5,COQ8A,POLR2C,STYXL2,MFN2,IP6K3,HRC,ALKBH5,CTDNEP1,PHKA1,UBE2B,DUSP29,PFDN1,HACD1,ANKRD1,PAIP1,EIF1,PERM1,LRRFIP2,COX17,ART1,TRIM72,MYH8,THBS4,USP25,COX8B,OTUD1,NF2,ART3,NDUFV2,PHKG1,…
GO:BP	primary metabolic process	GO:0044238	4.44977e-34	33.3517	1115	KLHL41,ACTN3,TNNI2,AMPD1,PPP1R3A,CSRP3,MYOZ2,CSDE1,HIF1AN,USP13,MYOZ1,RNF10,FXR1,PGAM2,ENO3,ATP1B4,MRPL33,RAD23A,TRIM63,CAPN3,ALPK3,CNBP,ARIH2,MYLK2,RPL3L,GYS1,DUSP13,APOBEC2,UBE2D4,TSG101,ASB5,POLR2C,STYXL2,IP6K3,HRC,ALKBH5,CTDNEP1,PHKA1,UBE2B,DUSP29,PFDN1,HACD1,ANKRD1,PAIP1,EIF1,PERM1,LRRFIP2,ART1,TRIM72,THBS4,USP25,OTUD1,NF2,ART3,PHKG1,CUL4A,ANAPC16,UCKL1,KLHL40,ASB14,CHCHD1,CEP85,KCMF1,ANKRD2…
GO:BP	nitrogen compound metabolic process	GO:0006807	7.92095e-33	32.1012	1067	CKM,KLHL41,ACTN3,TNNI2,AMPD1,CSRP3,MYOZ2,CSDE1,HIF1AN,USP13,MYOZ1,RNF10,FXR1,PGAM2,ENO3,ATP1B4,MRPL33,RAD23A,TRIM63,CAPN3,ALPK3,CNBP,ARIH2,MYLK2,RPL3L,DUSP13,APOBEC2,UBE2D4,TSG101,ASB5,POLR2C,STYXL2,IP6K3,HRC,ALKBH5,CTDNEP1,UBE2B,DUSP29,PFDN1,HACD1,ANKRD1,PAIP1,EIF1,PERM1,LRRFIP2,ART1,TRIM72,THBS4,USP25,OTUD1,NF2,ART3,PHKG1,CUL4A,ANAPC16,UCKL1,KLHL40,ASB14,CHCHD1,CEP85,KCMF1,ANKRD2,IVNS1ABP,ADCY9…
GO:BP	organic substance metabolic process	GO:0071704	2.07689e-29	28.6826	1150	CKM,KLHL41,ACTN3,TNNI2,AMPD1,PPP1R3A,CSRP3,MYOZ2,CSDE1,HIF1AN,USP13,MYOZ1,RNF10,FXR1,PGAM2,ENO3,ATP1B4,MRPL33,RAD23A,TRIM63,CAPN3,ALPK3,CNBP,ARIH2,MYLK2,RPL3L,GYS1,DUSP13,APOBEC2,UBE2D4,TSG101,ASB5,COQ8A,POLR2C,STYXL2,IP6K3,HRC,ALKBH5,CTDNEP1,PHKA1,UBE2B,DUSP29,PFDN1,HACD1,ANKRD1,PAIP1,EIF1,PERM1,LRRFIP2,ART1,TRIM72,THBS4,USP25,OTUD1,NF2,ART3,PHKG1,CUL4A,ANAPC16,UCKL1,KLHL40,ASB14,CHCHD1,FYTTD1,C…
GO:BP	organonitrogen compound metabolic process	GO:1901564	3.5284e-29	28.4524	758	CKM,KLHL41,ACTN3,AMPD1,HIF1AN,USP13,MYOZ1,RNF10,FXR1,PGAM2,ENO3,MRPL33,RAD23A,TRIM63,CAPN3,ALPK3,ARIH2,MYLK2,RPL3L,DUSP13,APOBEC2,UBE2D4,TSG101,ASB5,STYXL2,IP6K3,HRC,CTDNEP1,UBE2B,DUSP29,PFDN1,HACD1,PAIP1,EIF1,ART1,TRIM72,THBS4,USP25,OTUD1,NF2,ART3,PHKG1,CUL4A,ANAPC16,UCKL1,KLHL40,ASB14,CHCHD1,CEP85,KCMF1,IVNS1ABP,ADCY9,EFL1,RWDD1,PREP,PIGC,YTHDF1,DCUN1D2,ACACB,EPM2A,NAA50,RABGGTA,EIF2S2,UBE2G1,M…
GO:BP	macromolecule metabolic process	GO:0043170	9.49426e-29	28.0225	1022	KLHL41,TNNI2,PPP1R3A,CSRP3,MYOZ2,CSDE1,HIF1AN,USP13,MYOZ1,RNF10,FXR1,ATP1B4,MRPL33,RAD23A,TRIM63,CAPN3,ALPK3,CNBP,ARIH2,MYLK2,RPL3L,GYS1,DUSP13,APOBEC2,UBE2D4,TSG101,ASB5,POLR2C,STYXL2,IP6K3,HRC,ALKBH5,CTDNEP1,PHKA1,UBE2B,DUSP29,PFDN1,ANKRD1,PAIP1,EIF1,PERM1,LRRFIP2,ART1,TRIM72,THBS4,USP25,OTUD1,NF2,ART3,PHKG1,CUL4A,ANAPC16,KLHL40,ASB14,CHCHD1,FYTTD1,CEP85,KCMF1,ANKRD2,PTRH2,IVNS1ABP,RWDD1,PREP,P…
GO:BP	cellular macromolecule metabolic process	GO:0044260	2.22182e-27	26.6533	888	KLHL41,TNNI2,PPP1R3A,CSRP3,MYOZ2,CSDE1,HIF1AN,USP13,MYOZ1,RNF10,FXR1,ATP1B4,MRPL33,RAD23A,TRIM63,CAPN3,ALPK3,CNBP,ARIH2,MYLK2,RPL3L,GYS1,DUSP13,APOBEC2,UBE2D4,TSG101,ASB5,POLR2C,STYXL2,IP6K3,HRC,ALKBH5,CTDNEP1,PHKA1,UBE2B,DUSP29,ANKRD1,PAIP1,EIF1,PERM1,LRRFIP2,ART1,TRIM72,THBS4,USP25,OTUD1,NF2,ART3,PHKG1,CUL4A,ANAPC16,KLHL40,ASB14,CHCHD1,CEP85,KCMF1,ANKRD2,IVNS1ABP,RWDD1,PIGC,YTHDF1,DCUN1D2,MYF6,…
GO:BP	cellular protein metabolic process	GO:0044267	2.95389e-27	26.5296	603	KLHL41,HIF1AN,USP13,MYOZ1,RNF10,FXR1,MRPL33,RAD23A,TRIM63,CAPN3,ALPK3,ARIH2,MYLK2,RPL3L,DUSP13,UBE2D4,TSG101,ASB5,STYXL2,IP6K3,HRC,CTDNEP1,UBE2B,DUSP29,PAIP1,EIF1,ART1,TRIM72,THBS4,USP25,OTUD1,NF2,ART3,PHKG1,CUL4A,ANAPC16,KLHL40,ASB14,CHCHD1,CEP85,KCMF1,IVNS1ABP,RWDD1,PIGC,YTHDF1,DCUN1D2,EPM2A,NAA50,RABGGTA,EIF2S2,UBE2G1,METTL21E,ASB8,ASB2,CRKL,EIF4G2,ZDHHC4,HIPK3,SMYD1,LRRC30,DYRK1B,UBR3,EIF3J,M…
GO:BP	energy derivation by oxidation of organic compounds	GO:0015980	9.90985e-26	25.0039	86	ACTN3,PPP1R3A,GYS1,PHKA1,COX8B,NDUFV2,PHKG1,COX7A1,EPM2A,UQCRB,ACADM,PHKB,DLST,AGL,GYG1,MDH2,SLC37A4,NDUFV3,OGDH,PYGM,SDHB,STOML2,DLD,NDUFA5,COQ10A,COX10,NDUFB6,ATP5F1C,PRKAG3,NDUFS4,ATP5F1B,NDUFA7,PPP1CB,NDUFS3,UQCRFS1,FXN,ATP5PD,SUCLG1,ATP5F1A,ACO2,NDUFB9,NDUFB8,UQCC3,NDUFS1,VCP,NHLRC1,DHTKD1,NDUFA8,IDH3G,COX5B,ETFDH,SUCLA2,STBD1,NDUFS6,TEFM,COQ9,MNF1,SDHAF2,IDH3B,FH,UQCRQ,NDUFS7,PINK1,UQCR10,N…
GO:BP	protein metabolic process	GO:0019538	3.2345e-25	24.4902	664	KLHL41,HIF1AN,USP13,MYOZ1,RNF10,FXR1,MRPL33,RAD23A,TRIM63,CAPN3,ALPK3,ARIH2,MYLK2,RPL3L,DUSP13,UBE2D4,TSG101,ASB5,STYXL2,IP6K3,HRC,CTDNEP1,UBE2B,DUSP29,PFDN1,PAIP1,EIF1,ART1,TRIM72,THBS4,USP25,OTUD1,NF2,ART3,PHKG1,CUL4A,ANAPC16,KLHL40,ASB14,CHCHD1,CEP85,KCMF1,IVNS1ABP,RWDD1,PREP,PIGC,YTHDF1,DCUN1D2,EPM2A,NAA50,RABGGTA,EIF2S2,UBE2G1,METTL21E,ASB8,ASB2,CRKL,EIF4G2,ZDHHC4,HIPK3,SMYD1,LRRC30,DYRK1B,U…
GO:BP	generation of precursor metabolites and energy	GO:0006091	2.07106e-24	23.6838	106	ACTN3,PPP1R3A,PGAM2,ENO3,GYS1,PHKA1,COX17,COX8B,NDUFV2,PHKG1,COX7A1,EPM2A,UQCRB,ALDOA,ACADM,PHKB,DLST,AGL,GYG1,MDH2,SLC37A4,GAPDH,NDUFV3,OGDH,PYGM,SDHB,STOML2,DLD,NDUFA5,COQ10A,COX10,NDUFB6,ATP5F1C,PRKAG3,PGK1,NDUFS4,PPARA,ATP5F1B,NDUFA7,PPP1CB,NDUFS3,UQCRFS1,FXN,TPI1,ATP5PD,SUCLG1,ATP5F1A,ACO2,NDUFB9,NDUFB8,NDUFB3,UQCC3,NDUFS1,VCP,NHLRC1,DHTKD1,NDUFA8,COA8,IDH3G,NCOR1,DDIT4,COX5B,PHB2,ETFDH,PKM,…
GO:BP	cellular respiration	GO:0045333	6.59548e-21	20.1808	65	ACTN3,COX8B,NDUFV2,COX7A1,UQCRB,DLST,MDH2,NDUFV3,OGDH,SDHB,STOML2,DLD,NDUFA5,COQ10A,COX10,NDUFB6,ATP5F1C,NDUFS4,ATP5F1B,NDUFA7,NDUFS3,UQCRFS1,FXN,ATP5PD,SUCLG1,ATP5F1A,ACO2,NDUFB9,NDUFB8,UQCC3,NDUFS1,VCP,DHTKD1,NDUFA8,IDH3G,COX5B,ETFDH,SUCLA2,NDUFS6,TEFM,COQ9,MNF1,SDHAF2,IDH3B,FH,UQCRQ,NDUFS7,PINK1,UQCR10,NDUFS8,SDHD,UQCRC1,SLC25A25,UQCRH,NDUFC2,ATPSCKMT,NOA1A,SDHC,NDUFAF1,ATP5F1D,NDUFV1,IREB2,SL…
GO:BP	macromolecule catabolic process	GO:0009057	1.57279e-20	19.8033	201	CSDE1,USP13,RAD23A,CAPN3,ARIH2,TSG101,ALKBH5,UBE2B,TRIM72,USP25,CUL4A,KLHL40,YTHDF1,EPM2A,UBE2G1,ASB2,UBR3,FASTKD2,EGLN1,UBE2D1,PSME4,PSMC5,RNF14,AGL,DET1,PSMC1,TBRG4,DEDD,NPLOC4,PSMD4,RAD23B,PYGM,CUL1,ARIH1,KEAP1,C24H18ORF25,BAG2,PSMD2,PSMD6,UBE3B,ASB11,FBXL4,DVL1,PSMD11,USP28,RBM24,TOB1,CUL5,CACUL1,GID4,USP47,USP38,STUB1,ANKRD9,PSMC4,UBE3A,UBAP1,SMG5,PDCL3,ATE1,PSMB6,PSMC2,N4BP1,UBR2,NRDC,BOLL,…
GO:BP	aerobic respiration	GO:0009060	2.73873e-20	19.5625	57	ACTN3,COX8B,NDUFV2,COX7A1,UQCRB,DLST,MDH2,NDUFV3,OGDH,SDHB,STOML2,DLD,COX10,NDUFB6,ATP5F1C,ATP5F1B,NDUFA7,NDUFS3,FXN,ATP5PD,SUCLG1,ATP5F1A,ACO2,NDUFB9,NDUFB8,UQCC3,NDUFS1,VCP,DHTKD1,NDUFA8,IDH3G,COX5B,SUCLA2,NDUFS6,TEFM,COQ9,MNF1,SDHAF2,IDH3B,FH,UQCRQ,NDUFS7,PINK1,UQCR10,NDUFS8,SDHD,UQCRC1,UQCRH,NDUFC2,ATPSCKMT,SDHC,NDUFAF1,ATP5F1D,NDUFV1,IREB2,PARK7,NDUFA10
GO:BP	muscle structure development	GO:0061061	5.17558e-20	19.286	106	LMOD3,ACTA1,KLHL41,ACTN3,TNNC1,XIRP2,MYH7,MYL2,CASQ1,STAC3,CSRP3,SYPL2,MYLPF,MYOZ2,HIF1AN,MYOZ1,FXR1,NMRK2,TNNI1,CAPN3,ALPK3,NRAP,MYL3,MYPN,MYLK2,NEB,LDB3,UNC45B,ACTN2,MYOM2,DUSP29,ANKRD1,TRIM72,PDLIM5,KLHL40,MYH6,MYF6,ASB2,POPDC2,BVES,MEF2D,SMYD1,DYRK1B,EGLN1,ACADM,CHRNA1,ALPK2,SRF,HSPB2,LMOD2,CHRND,SMTNL1,FBXO40,SVIL,ACTC1,MYOD1,MEF2C,RBM24,CFL2,CAV3,NFATC3,MYOG,SETD3,ATP2A2,IGFBP5,VGLL2,BIN1,F…
GO:BP	proteolysis involved in cellular protein catabolic process	GO:0051603	1.21424e-19	18.9157	139	USP13,RAD23A,ARIH2,TSG101,UBE2B,TRIM72,USP25,CUL4A,KLHL40,EPM2A,UBE2G1,ASB2,UBR3,UBE2D1,PSME4,PSMC5,RNF14,DET1,PSMC1,NPLOC4,PSMD4,RAD23B,CUL1,ARIH1,KEAP1,C24H18ORF25,BAG2,PSMD6,UBE3B,FBXL4,DVL1,PSMD11,USP28,CUL5,CACUL1,GID4,USP47,USP38,STUB1,ANKRD9,PSMC4,UBE3A,UBAP1,PDCL3,ATE1,PSMB6,PSMC2,N4BP1,UBR2,RNF34,PRKACA,PLAA,VCP,NHLRC1,PSMC6,PSMB7,FBXO31,AMFR,UBE2R2,CUL3,YME1L1,CHMP4C,PSMB4,MGC137055,CUL…
GO:BP	ATP metabolic process	GO:0046034	4.21776e-19	18.3749	74	ACTN3,MYH7,PGAM2,ENO3,MYH8,COX8B,NDUFV2,MYH6,MYH3,COX7A1,UQCRB,ALDOA,GAPDH,NDUFV3,ATP5MF,STOML2,DLD,NDUFB6,ATP5MC2,ATP5F1C,PRKAG3,PGK1,PPARA,ATP5F1B,NDUFA7,ATP5PB,NDUFS3,FXN,TPI1,ATP5PD,ATP5F1A,ATP5PF,NDUFB9,NDUFB8,ATP5PO,UQCC3,NDUFS1,VCP,ATP5MC3,NDUFA8,NCOR1,DDIT4,COX5B,PKM,NDUFS6,TEFM,ATP5ME,COQ9,MNF1,SDHAF2,AK1,ATP5MC1,ATP5MG,UQCRQ,NDUFS7,PINK1,UQCR10,NDUFS8,NMNAT1,SDHD,UQCRC1,SLC25A25,UQCRH,N…
GO:BP	NADH dehydrogenase complex assembly	GO:0010257	5.15569e-19	18.2877	31	NDUFB10,NDUFA12,NDUFB1,NDUFA9,NDUFB6,NDUFS5,NDUFB11,NDUFS4,NDUFA6,BCS1L,NDUFS3,NDUFB9,NDUFB3,NDUFS1,NDUFAF3,NDUFA8,DMAC2,NDUFS2,NDUFAF6,NDUFAB1,NDUFA13,NDUFA11,NDUFB7,NDUFS7,TMEM126B,NDUFS8,NDUFAF1,NDUFAF8,NDUFB2,COA1,NDUFA10
GO:BP	mitochondrial respiratory chain complex I assembly	GO:0032981	5.15569e-19	18.2877	31	NDUFB10,NDUFA12,NDUFB1,NDUFA9,NDUFB6,NDUFS5,NDUFB11,NDUFS4,NDUFA6,BCS1L,NDUFS3,NDUFB9,NDUFB3,NDUFS1,NDUFAF3,NDUFA8,DMAC2,NDUFS2,NDUFAF6,NDUFAB1,NDUFA13,NDUFA11,NDUFB7,NDUFS7,TMEM126B,NDUFS8,NDUFAF1,NDUFAF8,NDUFB2,COA1,NDUFA10
GO:BP	protein catabolic process	GO:0030163	1.42733e-18	17.8455	159	USP13,RAD23A,CAPN3,ARIH2,TSG101,UBE2B,TRIM72,USP25,CUL4A,KLHL40,EPM2A,UBE2G1,ASB2,UBR3,EGLN1,UBE2D1,PSME4,PSMC5,RNF14,DET1,PSMC1,DEDD,NPLOC4,PSMD4,RAD23B,CUL1,ARIH1,KEAP1,C24H18ORF25,BAG2,PSMD2,PSMD6,UBE3B,ASB11,FBXL4,DVL1,PSMD11,USP28,CUL5,CACUL1,GID4,USP47,USP38,STUB1,ANKRD9,PSMC4,UBE3A,UBAP1,PDCL3,ATE1,PSMB6,PSMC2,N4BP1,UBR2,NRDC,RNF34,PRKACA,PLAA,VCP,NHLRC1,PSMC6,PSMB7,FBXO31,AMFR,UBE2R2,CUL3…
GO:BP	mitochondrial respiratory chain complex assembly	GO:0033108	3.68898e-18	17.4331	40	NDUFB10,COX17,NDUFA12,NDUFB1,COX14,NDUFA9,NDUFB6,NDUFS5,NDUFB11,NDUFS4,NDUFA6,C5H12ORF73,BCS1L,NDUFS3,UQCRFS1,NDUFB9,NDUFB3,UQCC3,NDUFS1,NDUFAF3,NDUFA8,COA8,DMAC2,NDUFS2,NDUFAF6,NDUFAB1,MNF1,NDUFA13,NDUFA11,NDUFB7,NDUFS7,TACO1,TMEM126B,NDUFS8,NDUFAF1,NDUFAF8,NDUFB2,COA1,UQCC1,NDUFA10
GO:BP	cellular protein catabolic process	GO:0044257	7.32926e-18	17.1349	140	USP13,RAD23A,ARIH2,TSG101,UBE2B,TRIM72,USP25,CUL4A,KLHL40,EPM2A,UBE2G1,ASB2,UBR3,UBE2D1,PSME4,PSMC5,RNF14,DET1,PSMC1,NPLOC4,PSMD4,RAD23B,CUL1,ARIH1,KEAP1,C24H18ORF25,BAG2,PSMD6,UBE3B,FBXL4,DVL1,PSMD11,USP28,CUL5,CACUL1,GID4,USP47,USP38,STUB1,ANKRD9,PSMC4,UBE3A,UBAP1,PDCL3,ATE1,PSMB6,PSMC2,N4BP1,UBR2,RNF34,PRKACA,PLAA,VCP,NHLRC1,PSMC6,PSMB7,FBXO31,AMFR,UBE2R2,CUL3,YME1L1,CHMP4C,PSMB4,MGC137055,CUL…
GO:BP	cellular macromolecule catabolic process	GO:0044265	8.35903e-18	17.0778	173	CSDE1,USP13,RAD23A,ARIH2,TSG101,ALKBH5,UBE2B,TRIM72,USP25,CUL4A,KLHL40,YTHDF1,EPM2A,UBE2G1,ASB2,UBR3,FASTKD2,UBE2D1,PSME4,PSMC5,RNF14,DET1,PSMC1,TBRG4,NPLOC4,PSMD4,RAD23B,CUL1,ARIH1,KEAP1,C24H18ORF25,BAG2,PSMD6,UBE3B,FBXL4,DVL1,PSMD11,USP28,RBM24,TOB1,CUL5,CACUL1,GID4,USP47,USP38,STUB1,ANKRD9,PSMC4,UBE3A,UBAP1,SMG5,PDCL3,ATE1,PSMB6,PSMC2,N4BP1,UBR2,BOLL,RNF34,FXR2,PRKACA,PLAA,VCP,NHLRC1,PSMC6,PSM…
GO:BP	mitochondrion organization	GO:0007005	2.37594e-17	16.6242	100	ATP2A1,MFN2,NDUFB10,COX17,NDUFA12,CHCHD3,COX7A1,EPM2A,FMC1,NDUFB1,TMEM11,COX14,NDUFA9,STOML2,COX10,NDUFB6,TFRC,MUL1,NOL3,NDUFS5,PAM16,OPTN,NDUFB11,AFG3L2,NDUFS4,NDUFA6,C5H12ORF73,BCS1L,NDUFS3,UQCRFS1,FXN,TIMM23,NDUFB9,MIEF2,CHCHD2,NDUFB3,UQCC3,NDUFS1,SQSTM1,NDUFAF3,NDUFA8,COA8,DMAC2,YME1L1,PHB2,NDUFS2,TIMM17B,APOOL,NDUFAF6,NDUFAB1,VDAC2,MNF1,NDUFA13,PDCD5,NDUFA11,SSBP1,PTCD2,NDUFB7,LIG3,IMMT,NDUF…
GO:BP	ubiquitin-dependent protein catabolic process	GO:0006511	2.6991e-17	16.5688	119	USP13,RAD23A,ARIH2,TSG101,UBE2B,TRIM72,USP25,CUL4A,KLHL40,EPM2A,UBE2G1,ASB2,UBR3,UBE2D1,PSMC5,RNF14,DET1,NPLOC4,PSMD4,RAD23B,CUL1,ARIH1,KEAP1,C24H18ORF25,PSMD6,UBE3B,FBXL4,DVL1,PSMD11,USP28,CUL5,CACUL1,GID4,USP47,USP38,STUB1,ANKRD9,UBE3A,UBAP1,PDCL3,ATE1,PSMC2,N4BP1,UBR2,RNF34,PLAA,VCP,NHLRC1,PSMC6,PSMB7,FBXO31,AMFR,UBE2R2,CUL3,MGC137055,CUL2,WWP1,ARAF,BAG6,USP19,RBX1,RCHY1,CDC34,EIF3H,PSMB5,RNF1…
GO:BP	modification-dependent protein catabolic process	GO:0019941	5.62932e-17	16.2495	120	USP13,RAD23A,ARIH2,TSG101,UBE2B,TRIM72,USP25,CUL4A,KLHL40,EPM2A,UBE2G1,ASB2,UBR3,UBE2D1,PSMC5,RNF14,DET1,NPLOC4,PSMD4,RAD23B,CUL1,ARIH1,KEAP1,C24H18ORF25,PSMD6,UBE3B,FBXL4,DVL1,PSMD11,USP28,CUL5,CACUL1,GID4,USP47,USP38,STUB1,ANKRD9,UBE3A,UBAP1,PDCL3,ATE1,PSMC2,N4BP1,UBR2,RNF34,PLAA,VCP,NHLRC1,PSMC6,PSMB7,FBXO31,AMFR,UBE2R2,CUL3,MGC137055,CUL2,WWP1,ARAF,BAG6,USP19,RBX1,RCHY1,CDC34,EIF3H,PSMB5,RNF1…
GO:BP	modification-dependent macromolecule catabolic process	GO:0043632	1.27655e-16	15.894	120	USP13,RAD23A,ARIH2,TSG101,UBE2B,TRIM72,USP25,CUL4A,KLHL40,EPM2A,UBE2G1,ASB2,UBR3,UBE2D1,PSMC5,RNF14,DET1,NPLOC4,PSMD4,RAD23B,CUL1,ARIH1,KEAP1,C24H18ORF25,PSMD6,UBE3B,FBXL4,DVL1,PSMD11,USP28,CUL5,CACUL1,GID4,USP47,USP38,STUB1,ANKRD9,UBE3A,UBAP1,PDCL3,ATE1,PSMC2,N4BP1,UBR2,RNF34,PLAA,VCP,NHLRC1,PSMC6,PSMB7,FBXO31,AMFR,UBE2R2,CUL3,MGC137055,CUL2,WWP1,ARAF,BAG6,USP19,RBX1,RCHY1,CDC34,EIF3H,PSMB5,RNF1…
GO:BP	protein modification by small protein conjugation or removal	GO:0070647	1.64434e-15	14.784	158	KLHL41,USP13,RNF10,TRIM63,CAPN3,ARIH2,UBE2D4,ASB5,UBE2B,TRIM72,USP25,OTUD1,CUL4A,ANAPC16,KLHL40,ASB14,KCMF1,IVNS1ABP,DCUN1D2,EPM2A,UBE2G1,ASB8,ASB2,UBR3,UBE2D1,RNF14,DCUN1D1,DET1,COPS4,FBXO40,FBXO32,CUL1,ARIH1,KEAP1,UBE3C,NXN,C24H18ORF25,BAG2,UBE3B,TRIP12,ASB11,USP28,MUL1,AIMP2,CUL5,GID4,UBE3D,ASB18,USP47,TRIM7,ASB16,USP38,ASB10,PDZRN3,STUB1,ANKRD9,HECTD1,UBE3A,GPS2,COPS5,N4BP1,COPS3,UBOX5,UBR2,R…
GO:BP	proteasomal protein catabolic process	GO:0010498	4.84004e-15	14.3152	94	USP13,RAD23A,ARIH2,UBE2B,TRIM72,USP25,CUL4A,KLHL40,EPM2A,UBE2G1,UBR3,PSME4,PSMC5,RNF14,DET1,PSMC1,NPLOC4,PSMD4,RAD23B,CUL1,BAG2,PSMD6,FBXL4,DVL1,CUL5,GID4,STUB1,ANKRD9,PSMC4,ATE1,N4BP1,UBR2,RNF34,PRKACA,PLAA,VCP,NHLRC1,PSMC6,PSMB7,FBXO31,AMFR,CUL3,MGC137055,CUL2,WWP1,ARAF,BAG6,USP19,RCHY1,CDC34,EIF3H,PSMB5,RNF216,RNF217,UBXN2A,TLK2,UBXN1,SPSB2,UBE2J2,CSNK1A1,SOCS6,PRKN,USP7,RNF122,DNAJB12,PSMC3,H…
GO:BP	catabolic process	GO:0009056	1.0437e-14	13.9814	292	ACTN3,CSDE1,USP13,PGAM2,ENO3,RAD23A,CAPN3,ARIH2,APOBEC2,TSG101,MFN2,ALKBH5,UBE2B,TRIM72,USP25,CUL4A,KLHL40,YTHDF1,ACACB,EPM2A,FMC1,UBE2G1,ASB2,EIF4G2,UBR3,ALDOA,FASTKD2,EGLN1,UBE2D1,PSME4,ACADM,PSMC5,DLST,RNF14,AGL,PDE4C,DET1,PSMC1,TBRG4,GAPDH,DEDD,NPLOC4,STK11,PSMD4,RAD23B,PYGM,CUL1,ARIH1,KEAP1,C24H18ORF25,BAG2,ATG4A,CDADC1,CPS1,PSMD2,PSMD6,UBE3B,ASB11,FBXL4,DVL1,PSMD11,USP28,MUL1,ANXA7,RBM24,TO…
GO:BP	muscle organ development	GO:0007517	1.23208e-14	13.9094	63	LMOD3,ACTA1,KLHL41,ACTN3,TNNC1,XIRP2,MYH7,MYL2,STAC3,MYLPF,MYOZ2,MYOZ1,FXR1,TNNI1,MYL3,MYLK2,UNC45B,ANKRD1,TRIM72,KLHL40,MYH6,MYF6,ASB2,POPDC2,BVES,MEF2D,SMYD1,EGLN1,CHRNA1,CHRND,SMTNL1,SVIL,ACTC1,MYOD1,MEF2C,RBM24,CFL2,MYOG,VGLL2,YBX3,MSTN,SIX1,JPH1,MAFF,SIX4,MNF1,USP19,PTCD2,POPDC3,HOXD9,SRPK3,SMAD4,MYF5,EMD,TNNT2,FLOT1,NR1D2,GPCPD1,PRKAA1,BMPR1A,SGCB,CRYAB,ARID5B
GO:BP	organic substance catabolic process	GO:1901575	1.59961e-14	13.796	253	ACTN3,CSDE1,USP13,PGAM2,ENO3,RAD23A,CAPN3,ARIH2,APOBEC2,TSG101,ALKBH5,UBE2B,TRIM72,USP25,CUL4A,KLHL40,YTHDF1,ACACB,EPM2A,FMC1,UBE2G1,ASB2,UBR3,ALDOA,FASTKD2,EGLN1,UBE2D1,PSME4,ACADM,PSMC5,DLST,RNF14,AGL,PDE4C,DET1,PSMC1,TBRG4,GAPDH,DEDD,NPLOC4,PSMD4,RAD23B,PYGM,CUL1,ARIH1,KEAP1,C24H18ORF25,BAG2,CDADC1,CPS1,PSMD2,PSMD6,UBE3B,ASB11,FBXL4,DVL1,PSMD11,USP28,RBM24,TOB1,PRKAG3,CUL5,CACUL1,GID4,PGK1,USP…
GO:BP	macromolecule modification	GO:0043412	1.91461e-14	13.7179	451	KLHL41,HIF1AN,USP13,MYOZ1,RNF10,TRIM63,CAPN3,ALPK3,ARIH2,MYLK2,DUSP13,APOBEC2,UBE2D4,TSG101,ASB5,STYXL2,IP6K3,HRC,ALKBH5,CTDNEP1,UBE2B,DUSP29,ART1,TRIM72,THBS4,USP25,OTUD1,NF2,ART3,PHKG1,CUL4A,ANAPC16,KLHL40,ASB14,CEP85,KCMF1,IVNS1ABP,PIGC,DCUN1D2,EPM2A,NAA50,RABGGTA,UBE2G1,METTL21E,ASB8,ASB2,CRKL,ZDHHC4,HIPK3,SMYD1,LRRC30,DYRK1B,UBR3,MAP3K20,EGLN1,UBE2D1,PPTC7,DLST,ALPK2,CARM1,RNF14,INCA1,DCUN1D…
GO:BP	oxidative phosphorylation	GO:0006119	2.28642e-14	13.6408	43	ACTN3,COX8B,NDUFV2,COX7A1,UQCRB,NDUFV3,STOML2,DLD,NDUFB6,ATP5F1C,ATP5F1B,NDUFA7,NDUFS3,FXN,ATP5PD,ATP5F1A,NDUFB9,NDUFB8,UQCC3,NDUFS1,VCP,NDUFA8,COX5B,NDUFS6,TEFM,COQ9,MNF1,SDHAF2,UQCRQ,NDUFS7,PINK1,UQCR10,NDUFS8,SDHD,UQCRC1,UQCRH,NDUFC2,ATPSCKMT,NDUFAF1,ATP5F1D,NDUFV1,PARK7,NDUFA10
GO:BP	striated muscle tissue development	GO:0014706	6.73139e-14	13.1719	70	LMOD3,ACTA1,KLHL41,ACTN3,TNNC1,XIRP2,MYH7,MYL2,STAC3,CSRP3,MYLPF,MYOZ2,MYOZ1,TNNI1,ALPK3,NRAP,MYL3,MYLK2,NEB,SGCD,ACTN2,ANKRD1,NDUFV2,KLHL40,MYH6,ASB2,POPDC2,BVES,MEF2D,SMYD1,EGLN1,ACADM,CHRNA1,ALPK2,SRF,CHRND,SVIL,ACTC1,MYOD1,MEF2C,RBM24,CFL2,CAV3,PLN,VGLL2,YBX3,MSTN,SIX1,MAFF,SIX4,MNF1,USP19,TSC1,PTCD2,POPDC3,HOXD9,SRPK3,FHOD3,SMAD4,EYA1,MYF5,EMD,TNNT2,FLOT1,NR1D2,GPCPD1,PRKAA1,FZD7,BMPR1A,SGCB
GO:BP	cellular protein modification process	GO:0006464	1.03394e-13	12.9855	430	KLHL41,HIF1AN,USP13,MYOZ1,RNF10,TRIM63,CAPN3,ALPK3,ARIH2,MYLK2,DUSP13,UBE2D4,TSG101,ASB5,STYXL2,IP6K3,HRC,CTDNEP1,UBE2B,DUSP29,ART1,TRIM72,THBS4,USP25,OTUD1,NF2,ART3,PHKG1,CUL4A,ANAPC16,KLHL40,ASB14,CEP85,KCMF1,IVNS1ABP,PIGC,DCUN1D2,EPM2A,NAA50,RABGGTA,UBE2G1,METTL21E,ASB8,ASB2,CRKL,ZDHHC4,HIPK3,SMYD1,LRRC30,DYRK1B,UBR3,MAP3K20,EGLN1,UBE2D1,PPTC7,DLST,ALPK2,CARM1,RNF14,INCA1,DCUN1D1,DET1,PPP2R3A,…
GO:BP	protein modification process	GO:0036211	1.03394e-13	12.9855	430	KLHL41,HIF1AN,USP13,MYOZ1,RNF10,TRIM63,CAPN3,ALPK3,ARIH2,MYLK2,DUSP13,UBE2D4,TSG101,ASB5,STYXL2,IP6K3,HRC,CTDNEP1,UBE2B,DUSP29,ART1,TRIM72,THBS4,USP25,OTUD1,NF2,ART3,PHKG1,CUL4A,ANAPC16,KLHL40,ASB14,CEP85,KCMF1,IVNS1ABP,PIGC,DCUN1D2,EPM2A,NAA50,RABGGTA,UBE2G1,METTL21E,ASB8,ASB2,CRKL,ZDHHC4,HIPK3,SMYD1,LRRC30,DYRK1B,UBR3,MAP3K20,EGLN1,UBE2D1,PPTC7,DLST,ALPK2,CARM1,RNF14,INCA1,DCUN1D1,DET1,PPP2R3A,…
GO:BP	muscle tissue development	GO:0060537	1.43089e-13	12.8444	72	LMOD3,ACTA1,KLHL41,ACTN3,TNNC1,XIRP2,MYH7,MYL2,STAC3,CSRP3,MYLPF,MYOZ2,MYOZ1,TNNI1,ALPK3,NRAP,MYL3,MYLK2,NEB,SGCD,ACTN2,ANKRD1,NDUFV2,KLHL40,MYH6,ASB2,POPDC2,BVES,MEF2D,SMYD1,EGLN1,ACADM,CHRNA1,ALPK2,SRF,CHRND,SVIL,ACTC1,MYOD1,MEF2C,RBM24,CFL2,CAV3,PLN,IGFBP5,ZFAND5,VGLL2,YBX3,MSTN,SIX1,MAFF,SIX4,MNF1,USP19,TSC1,PTCD2,POPDC3,HOXD9,SRPK3,FHOD3,SMAD4,EYA1,MYF5,EMD,TNNT2,FLOT1,NR1D2,GPCPD1,PRKAA1,FZ…
GO:BP	mitochondrial gene expression	GO:0140053	1.61913e-13	12.7907	36	CHCHD1,FASTKD2,TFB2M,TBRG4,MRPS35,MRPS14,MTRES1,MRPL51,MRPS27,TEFM,MRPL58,MNF1,MRPL47,CDK5RAP1,TACO1,GATC,MRPL2,GFM2,MTO1,MTERF2,FASTKD5,TSFM,NOA1A,MRPS28,TWNK,PRKAA1,MRPL23,QRSL1,PPARGC1B,MRPL44,RPUSD4,MTRF1,MRPL12,ELAC2,AARS2,FOXO3
GO:BP	cellular nitrogen compound metabolic process	GO:0034641	4.18283e-13	12.3785	665	ACTN3,TNNI2,AMPD1,CSRP3,MYOZ2,CSDE1,HIF1AN,USP13,MYOZ1,RNF10,FXR1,PGAM2,ENO3,ATP1B4,MRPL33,RAD23A,CAPN3,CNBP,RPL3L,APOBEC2,TSG101,POLR2C,ALKBH5,UBE2B,ANKRD1,PAIP1,EIF1,PERM1,LRRFIP2,CUL4A,UCKL1,CHCHD1,ANKRD2,IVNS1ABP,ADCY9,EFL1,RWDD1,WBP11,YTHDF1,MYF6,DCAF6,MAF1,ACACB,THAP11,DRAP1,EIF2S2,WDTC1,RBM20,ABRA,TEAD1,MEF2D,EIF4G2,HIPK3,SMYD1,TAF3,DYRK1B,EIF3J,PCBD2,MAX,ALDOA,FASTKD2,EGLN1,PSME4,ACADM,MR…
GO:BP	aerobic electron transport chain	GO:0019646	6.53118e-13	12.185	27	NDUFV2,UQCRB,DLD,NDUFB6,NDUFS3,NDUFB9,NDUFB8,UQCC3,NDUFS1,NDUFA8,COX5B,NDUFS6,COQ9,SDHAF2,UQCRQ,NDUFS7,PINK1,UQCR10,NDUFS8,SDHD,UQCRC1,UQCRH,NDUFC2,NDUFAF1,NDUFV1,PARK7,NDUFA10
GO:BP	respiratory electron transport chain	GO:0022904	8.55336e-13	12.0679	34	NDUFV2,UQCRB,NDUFV3,SDHB,DLD,NDUFA5,NDUFB6,NDUFA7,NDUFS3,UQCRFS1,NDUFB9,NDUFB8,UQCC3,NDUFS1,NDUFA8,COX5B,ETFDH,NDUFS6,COQ9,SDHAF2,UQCRQ,NDUFS7,PINK1,UQCR10,NDUFS8,SDHD,UQCRC1,UQCRH,NDUFC2,NDUFAF1,NDUFV1,SLC25A12,PARK7,NDUFA10
GO:BP	myofibril assembly	GO:0030239	8.89027e-13	12.0511	26	LMOD3,ACTA1,KLHL41,CASQ1,CSRP3,MYOZ2,MYOZ1,CAPN3,NRAP,MYPN,NEB,LDB3,ACTN2,MYOM2,MYH6,SRF,LMOD2,ACTC1,CFL2,CAV3,FLII,TMOD1,SIX4,FHOD3,SMAD4,TNNT2
GO:BP	organonitrogen compound catabolic process	GO:1901565	9.19171e-13	12.0366	177	USP13,RAD23A,CAPN3,ARIH2,APOBEC2,TSG101,UBE2B,TRIM72,USP25,CUL4A,KLHL40,EPM2A,UBE2G1,ASB2,UBR3,EGLN1,UBE2D1,PSME4,PSMC5,DLST,RNF14,PDE4C,DET1,PSMC1,DEDD,NPLOC4,PSMD4,RAD23B,CUL1,ARIH1,KEAP1,C24H18ORF25,BAG2,CDADC1,PSMD2,PSMD6,UBE3B,ASB11,FBXL4,DVL1,PSMD11,USP28,CUL5,CACUL1,GID4,USP47,USP38,STUB1,ANKRD9,PSMC4,UBE3A,UBAP1,PDCL3,ATE1,PSMB6,PSMC2,N4BP1,UBR2,NRDC,RNF34,PRKACA,PLAA,VCP,NHLRC1,PSMC6,PSM…
GO:BP	mitochondrial ATP synthesis coupled electron transport	GO:0042775	1.82772e-12	11.7381	28	NDUFV2,UQCRB,NDUFV3,DLD,NDUFB6,NDUFS3,NDUFB9,NDUFB8,UQCC3,NDUFS1,NDUFA8,COX5B,NDUFS6,COQ9,SDHAF2,UQCRQ,NDUFS7,PINK1,UQCR10,NDUFS8,SDHD,UQCRC1,UQCRH,NDUFC2,NDUFAF1,NDUFV1,PARK7,NDUFA10
GO:BP	striated muscle cell development	GO:0055002	1.9158e-12	11.7176	26	LMOD3,ACTA1,KLHL41,CASQ1,CSRP3,MYOZ2,MYOZ1,CAPN3,NRAP,MYPN,NEB,LDB3,ACTN2,MYOM2,MYH6,SRF,LMOD2,ACTC1,CFL2,CAV3,FLII,TMOD1,SIX4,FHOD3,SMAD4,TNNT2
GO:BP	ATP synthesis coupled electron transport	GO:0042773	2.22766e-12	11.6522	29	NDUFV2,UQCRB,NDUFV3,DLD,NDUFB6,NDUFA7,NDUFS3,NDUFB9,NDUFB8,UQCC3,NDUFS1,NDUFA8,COX5B,NDUFS6,COQ9,SDHAF2,UQCRQ,NDUFS7,PINK1,UQCR10,NDUFS8,SDHD,UQCRC1,UQCRH,NDUFC2,NDUFAF1,NDUFV1,PARK7,NDUFA10
GO:BP	cellular catabolic process	GO:0044248	3.29345e-12	11.4823	250	CSDE1,USP13,RAD23A,ARIH2,APOBEC2,TSG101,MFN2,ALKBH5,UBE2B,TRIM72,USP25,CUL4A,KLHL40,YTHDF1,ACACB,EPM2A,UBE2G1,ASB2,EIF4G2,UBR3,FASTKD2,UBE2D1,PSME4,ACADM,PSMC5,DLST,RNF14,AGL,PDE4C,DET1,PSMC1,TBRG4,NPLOC4,STK11,PSMD4,RAD23B,PYGM,CUL1,ARIH1,KEAP1,C24H18ORF25,BAG2,ATG4A,CDADC1,CPS1,PSMD6,UBE3B,FBXL4,DVL1,PSMD11,USP28,MUL1,ANXA7,RBM24,TOB1,HSPB8,OPTN,CUL5,CACUL1,GID4,USP47,USP38,BAG3,EMC6,STUB1,ANKR…
GO:BP	muscle system process	GO:0003012	3.54696e-12	11.4501	66	MYL1,LMOD3,ACTN3,TNNC2,TNNC1,TNNI2,MYH7,CASQ1,MYBPC1,ATP2A1,STAC3,MYH2,CSRP3,MYOZ2,MYOZ1,PGAM2,SCN4A,JSRP1,MYH1,TNNI1,MYBPC2,TNNT3,MYL3,TNNT1,MYLK2,ACTN2,HRC,MYOM2,TRIM72,SRL,MYH8,SLMAP,MYH6,MYH3,MYOM3,CACNA1S,MYOM1,ALDOA,CHRNA1,SRF,MAP2K6,LMOD2,CLCN1,FBXO32,MYOD1,NOL3,PRKAG3,TMEM38B,CAV3,PLN,SETD3,ATP2A2,IGFBP5,SYNM,TMEM38A,TMOD1,LMCD1,CHRNB1,DMPK,CASQ2,SMAD4,TNNT2,SNTA1,P2RY1,SCN4B,FOXO3
GO:BP	protein ubiquitination	GO:0016567	1.42965e-11	10.8448	124	KLHL41,RNF10,TRIM63,ARIH2,UBE2D4,ASB5,UBE2B,TRIM72,CUL4A,ANAPC16,KLHL40,ASB14,KCMF1,IVNS1ABP,DCUN1D2,EPM2A,UBE2G1,ASB8,ASB2,UBR3,UBE2D1,RNF14,DCUN1D1,DET1,FBXO40,FBXO32,CUL1,ARIH1,KEAP1,UBE3C,NXN,C24H18ORF25,BAG2,UBE3B,TRIP12,ASB11,MUL1,AIMP2,CUL5,GID4,UBE3D,ASB18,TRIM7,ASB16,ASB10,PDZRN3,STUB1,ANKRD9,HECTD1,UBE3A,GPS2,N4BP1,UBOX5,UBR2,RNF34,PLAA,VCP,NHLRC1,SQSTM1,BIRC2,ASB4,FBXO31,RABGEF1,AMFR,K…
GO:BP	muscle cell development	GO:0055001	1.70584e-11	10.7681	39	LMOD3,ACTA1,KLHL41,ACTN3,CASQ1,STAC3,CSRP3,SYPL2,MYOZ2,MYOZ1,CAPN3,ALPK3,NRAP,MYPN,NEB,LDB3,ACTN2,MYOM2,KLHL40,MYH6,BVES,ALPK2,SRF,LMOD2,ACTC1,MYOD1,CFL2,CAV3,ATP2A2,BIN1,FLII,TMOD1,SIX1,SIX4,FHOD3,SMAD4,TNNT2,BMPR1A,SGCB
GO:BP	proteasome-mediated ubiquitin-dependent protein catabolic process	GO:0043161	2.07297e-11	10.6834	78	RAD23A,ARIH2,UBE2B,TRIM72,CUL4A,KLHL40,EPM2A,UBE2G1,UBR3,PSMC5,RNF14,DET1,PSMD4,RAD23B,CUL1,PSMD6,FBXL4,DVL1,CUL5,GID4,STUB1,ANKRD9,N4BP1,UBR2,RNF34,PLAA,VCP,NHLRC1,PSMC6,PSMB7,FBXO31,AMFR,CUL3,MGC137055,CUL2,WWP1,ARAF,BAG6,USP19,RCHY1,CDC34,EIF3H,PSMB5,RNF216,RNF217,UBXN2A,TLK2,UBXN1,SPSB2,UBE2J2,CSNK1A1,PRKN,USP7,RNF122,HSPBP1,UBE2H,FBXL17,CCDC47,UCHL5,UBXN4,SIAH1,ZER1,RMND5A,RNF19B,RNF5,PSMD14…
GO:BP	muscle cell differentiation	GO:0042692	5.75952e-11	10.2396	62	LMOD3,ACTA1,KLHL41,ACTN3,CASQ1,STAC3,CSRP3,SYPL2,MYOZ2,MYOZ1,CAPN3,ALPK3,NRAP,MYPN,NEB,LDB3,ACTN2,MYOM2,DUSP29,TRIM72,KLHL40,MYH6,POPDC2,BVES,SMYD1,DYRK1B,ACADM,ALPK2,SRF,LMOD2,FBXO40,ACTC1,MYOD1,MEF2C,RBM24,CFL2,CAV3,NFATC3,SETD3,ATP2A2,IGFBP5,BIN1,FOXO4,FLII,TMOD1,SIX1,YBX1,SIX4,MAMSTR,TSC1,POPDC3,NFATC1,FHOD3,DMPK,SMAD4,RBM38,TNNT2,FLOT1,ASF1A,FZD7,BMPR1A,SGCB
GO:BP	striated muscle cell differentiation	GO:0051146	1.16732e-10	9.93281	52	LMOD3,ACTA1,KLHL41,ACTN3,CASQ1,STAC3,CSRP3,MYOZ2,MYOZ1,CAPN3,ALPK3,NRAP,MYPN,NEB,LDB3,ACTN2,MYOM2,TRIM72,KLHL40,MYH6,POPDC2,BVES,SMYD1,DYRK1B,ACADM,ALPK2,SRF,LMOD2,ACTC1,MYOD1,MEF2C,RBM24,CFL2,CAV3,IGFBP5,FLII,TMOD1,SIX1,YBX1,SIX4,MAMSTR,TSC1,POPDC3,FHOD3,DMPK,SMAD4,RBM38,TNNT2,FLOT1,FZD7,BMPR1A,SGCB
GO:BP	mitochondrial electron transport, NADH to ubiquinone	GO:0006120	1.9442e-10	9.71126	18	NDUFV2,DLD,NDUFB6,NDUFS3,NDUFB9,NDUFB8,NDUFS1,NDUFA8,NDUFS6,COQ9,NDUFS7,PINK1,NDUFS8,NDUFC2,NDUFAF1,NDUFV1,PARK7,NDUFA10
GO:BP	skeletal muscle organ development	GO:0060538	2.84577e-10	9.5458	41	LMOD3,ACTA1,KLHL41,ACTN3,STAC3,MYLPF,MYOZ2,MYOZ1,FXR1,MYLK2,ANKRD1,KLHL40,ASB2,POPDC2,BVES,MEF2D,SMYD1,CHRNA1,CHRND,SVIL,MYOD1,MEF2C,RBM24,CFL2,VGLL2,YBX3,MSTN,SIX1,MAFF,SIX4,MNF1,USP19,POPDC3,HOXD9,SRPK3,MYF5,EMD,FLOT1,NR1D2,GPCPD1,PRKAA1
GO:BP	protein modification by small protein conjugation	GO:0032446	3.22089e-10	9.49202	128	KLHL41,RNF10,TRIM63,CAPN3,ARIH2,UBE2D4,ASB5,UBE2B,TRIM72,CUL4A,ANAPC16,KLHL40,ASB14,KCMF1,IVNS1ABP,DCUN1D2,EPM2A,UBE2G1,ASB8,ASB2,UBR3,UBE2D1,RNF14,DCUN1D1,DET1,FBXO40,FBXO32,CUL1,ARIH1,KEAP1,UBE3C,NXN,C24H18ORF25,BAG2,UBE3B,TRIP12,ASB11,MUL1,AIMP2,CUL5,GID4,UBE3D,ASB18,TRIM7,ASB16,ASB10,PDZRN3,STUB1,ANKRD9,HECTD1,UBE3A,GPS2,N4BP1,UBOX5,UBR2,RNF34,PLAA,VCP,NHLRC1,SQSTM1,BIRC2,ASB4,FBXO31,RABGEF1,…
GO:BP	skeletal muscle tissue development	GO:0007519	4.03832e-10	9.3938	40	LMOD3,ACTA1,KLHL41,ACTN3,STAC3,MYLPF,MYOZ2,MYOZ1,MYLK2,ANKRD1,KLHL40,ASB2,POPDC2,BVES,MEF2D,SMYD1,CHRNA1,CHRND,SVIL,MYOD1,MEF2C,RBM24,CFL2,VGLL2,YBX3,MSTN,SIX1,MAFF,SIX4,MNF1,USP19,POPDC3,HOXD9,SRPK3,MYF5,EMD,FLOT1,NR1D2,GPCPD1,PRKAA1
GO:BP	translation	GO:0006412	1.40486e-09	8.85237	123	FXR1,MRPL33,RPL3L,PAIP1,EIF1,CHCHD1,RWDD1,YTHDF1,EIF2S2,EIF4G2,EIF3J,FASTKD2,MRPS16,MRPS5,GAPDH,MRPL35,RBM24,TOB1,EIF3CL,MRPS35,FARSB,MRPS14,MTRES1,MRPL51,IGFBP5,EIF2A,MRPS18C,MRPS7,MRPL34,BOLL,MRPS18A,EEF1G,MRPL37,FXR2,PAIP2B,IARS2,MRPL27,MRPS27,PKM,MRPL30,EIF5A,MRPL58,MNF1,MRPL47,MRPL1,MRPL13,TSC1,CDK5RAP1,EIF3H,VARS1,EIF3B,TACO1,PINK1,GATC,EIF4ENIF1,MRPL2,GSPT1,GFM2,DARS1,HBS1L,TUFM,MRPS15,AGO…
GO:BP	cellular nitrogen compound biosynthetic process	GO:0044271	2.07168e-09	8.68368	507	TNNI2,AMPD1,CSRP3,MYOZ2,HIF1AN,USP13,MYOZ1,RNF10,FXR1,ATP1B4,MRPL33,CAPN3,CNBP,RPL3L,TSG101,POLR2C,UBE2B,ANKRD1,PAIP1,EIF1,PERM1,LRRFIP2,UCKL1,CHCHD1,ANKRD2,ADCY9,RWDD1,YTHDF1,MYF6,DCAF6,MAF1,ACACB,THAP11,DRAP1,EIF2S2,WDTC1,ABRA,TEAD1,MEF2D,EIF4G2,HIPK3,SMYD1,TAF3,DYRK1B,EIF3J,PCBD2,MAX,ALDOA,FASTKD2,EGLN1,ACADM,MRPS16,PSMC5,NFE2L1,RNF14,HDGFL2,PDE4C,SRF,TFB2M,HSF1,ZNF672,MRPS5,GAPDH,DEDD,SMTNL1,…
GO:BP	skeletal muscle contraction	GO:0003009	4.23773e-09	8.37287	17	ACTN3,TNNC2,TNNI2,MYH7,CASQ1,ATP2A1,STAC3,SCN4A,JSRP1,TNNI1,TNNT1,MYH8,MYH3,CHRNA1,CAV3,SYNM,DMPK
GO:BP	amide biosynthetic process	GO:0043604	5.73137e-09	8.24174	135	FXR1,MRPL33,RPL3L,PAIP1,EIF1,CHCHD1,RWDD1,YTHDF1,ACACB,EIF2S2,EIF4G2,EIF3J,FASTKD2,MRPS16,MRPS5,GAPDH,PDHB,DLD,MRPL35,RBM24,TOB1,EIF3CL,ST8SIA2,MRPS35,FARSB,MRPS14,MTRES1,MRPL51,IGFBP5,EIF2A,MRPS18C,DLAT,PDHA1,MRPS7,MRPL34,BOLL,MRPS18A,EEF1G,MRPL37,FXR2,PAIP2B,IARS2,MRPL27,MRPS27,PKM,MRPL30,EIF5A,MRPL58,MNF1,MRPL47,MRPL1,MRPL13,TSC1,CDK5RAP1,EIF3H,VARS1,PDK4,EIF3B,TACO1,PINK1,GATC,EIF4ENIF1,MRPL2…
GO:BP	electron transport chain	GO:0022900	6.14992e-09	8.21113	40	COX8B,NDUFV2,COX7A1,UQCRB,NDUFV3,SDHB,DLD,NDUFA5,COX10,NDUFB6,NDUFS4,NDUFA7,NDUFS3,UQCRFS1,NDUFB9,NDUFB8,NDUFB3,UQCC3,NDUFS1,NDUFA8,COX5B,ETFDH,NDUFS6,COQ9,SDHAF2,UQCRQ,NDUFS7,PINK1,UQCR10,NDUFS8,SDHD,UQCRC1,UQCRH,NDUFC2,SDHC,NDUFAF1,NDUFV1,SLC25A12,PARK7,NDUFA10
GO:BP	gene expression	GO:0010467	6.81629e-09	8.16645	601	TNNI2,CSRP3,MYOZ2,CSDE1,HIF1AN,USP13,MYOZ1,RNF10,FXR1,ATP1B4,MRPL33,CAPN3,CNBP,MYLK2,RPL3L,TSG101,POLR2C,ALKBH5,UBE2B,ANKRD1,PAIP1,EIF1,PERM1,LRRFIP2,CHCHD1,FYTTD1,ANKRD2,PTRH2,IVNS1ABP,RWDD1,WBP11,MYOM1,YTHDF1,ILRUN,MYF6,DCAF6,MAF1,ACACB,THAP11,EPM2A,NAA50,DRAP1,EIF2S2,WDTC1,RBM20,ABRA,TEAD1,CRKL,MEF2D,EIF4G2,HIPK3,SMYD1,TAF3,DYRK1B,EIF3J,PCBD2,MAX,FASTKD2,EGLN1,MRPS16,PSMC5,ALPK2,NFE2L1,RNF14,H…
GO:BP	peptide biosynthetic process	GO:0043043	7.43697e-09	8.1286	123	FXR1,MRPL33,RPL3L,PAIP1,EIF1,CHCHD1,RWDD1,YTHDF1,EIF2S2,EIF4G2,EIF3J,FASTKD2,MRPS16,MRPS5,GAPDH,MRPL35,RBM24,TOB1,EIF3CL,MRPS35,FARSB,MRPS14,MTRES1,MRPL51,IGFBP5,EIF2A,MRPS18C,MRPS7,MRPL34,BOLL,MRPS18A,EEF1G,MRPL37,FXR2,PAIP2B,IARS2,MRPL27,MRPS27,PKM,MRPL30,EIF5A,MRPL58,MNF1,MRPL47,MRPL1,MRPL13,TSC1,CDK5RAP1,EIF3H,VARS1,EIF3B,TACO1,PINK1,GATC,EIF4ENIF1,MRPL2,GSPT1,GFM2,DARS1,HBS1L,TUFM,MRPS15,AGO…
GO:BP	purine ribonucleotide metabolic process	GO:0009150	1.26889e-08	7.89658	65	ACTN3,AMPD1,PGAM2,ENO3,ADCY9,EFL1,ACACB,ALDOA,DLST,PDE4C,GAPDH,PDHB,OGDH,ATP5MF,STOML2,DLD,ATP5MC2,ATP5F1C,PRKAG3,PGK1,PPARA,ATP5F1B,ATP5PB,TPI1,ATP5PD,ATP5F1A,ATP5PF,DLAT,PDHA1,ATP5PO,VCP,NME6,ATP5MC3,NCOR1,DDIT4,ADSS1,PKM,SUCLA2,ATP5ME,HMGCS2,GMPS,RHOQ,AK1,ATP5MC1,PANK4,GPAT4,PDE4A,ATP5MG,PDK4,MPC2,AMPD3,ATPSCKMT,DCAKD,ADSL,ATP5F1D,NUDT4,PFKM,GPI,PDE8A,MFN1,MLYCD,FOXK2,GPAM,OXSM,IMPDH2
GO:BP	muscle contraction	GO:0006936	1.76605e-08	7.753	52	MYL1,LMOD3,ACTN3,TNNC2,TNNC1,TNNI2,MYH7,CASQ1,MYBPC1,ATP2A1,STAC3,MYH2,CSRP3,PGAM2,SCN4A,JSRP1,MYH1,TNNI1,MYBPC2,TNNT3,MYL3,TNNT1,MYLK2,ACTN2,MYOM2,MYH8,SLMAP,MYH6,MYH3,MYOM3,CACNA1S,MYOM1,ALDOA,CHRNA1,SRF,MAP2K6,LMOD2,CLCN1,TMEM38B,CAV3,PLN,SETD3,ATP2A2,SYNM,TMEM38A,TMOD1,CHRNB1,DMPK,CASQ2,TNNT2,SNTA1,SCN4B
GO:BP	purine nucleotide metabolic process	GO:0006163	2.82637e-08	7.54877	67	ACTN3,AMPD1,PGAM2,ENO3,ADCY9,EFL1,ACACB,ALDOA,DLST,PDE4C,GAPDH,PDHB,OGDH,ATP5MF,STOML2,DLD,ATP5MC2,ATP5F1C,PRKAG3,PGK1,PPARA,ATP5F1B,ATP5PB,TPI1,ATP5PD,ATP5F1A,ATP5PF,DLAT,PDHA1,ATP5PO,VCP,NME6,ATP5MC3,NCOR1,DDIT4,ADSS1,PKM,SUCLA2,ATP5ME,HMGCS2,GMPR,GMPS,RHOQ,AK1,ATP5MC1,PANK4,GPAT4,PDE4A,ATP5MG,PDK4,NT5C1A,MPC2,AMPD3,ATPSCKMT,DCAKD,ADSL,ATP5F1D,NUDT4,PFKM,GPI,PDE8A,MFN1,MLYCD,FOXK2,GPAM,OXSM,IMP…
GO:BP	regulation of catabolic process	GO:0009894	3.58881e-08	7.44505	119	ACTN3,USP13,RAD23A,ARIH2,ALKBH5,USP25,KLHL40,YTHDF1,ACACB,EPM2A,FMC1,EIF4G2,FASTKD2,EGLN1,PSMC5,RNF14,DET1,PSMC1,TBRG4,DEDD,STK11,KEAP1,BAG2,PSMD2,ASB11,DVL1,RBM24,TOB1,HSPB8,OPTN,PPARA,BAG3,PSMC4,UBE3A,PDCL3,MTMR3,N4BP1,NRDC,BOLL,FXR2,PRKACA,VCP,PSMC6,NCOR1,DDIT4,PHB2,MGC137055,TFEB,PACSIN3,APOC3,ZDHHC7,WWP1,PIP4K2B,KAT8,YBX1,ARAF,BTNL9,NDUFA13,BAG6,USP19,RCHY1,EIF3H,RNF217,PINK1,UBXN2A,TLK2,PSM…
GO:BP	nucleobase-containing compound metabolic process	GO:0006139	4.09156e-08	7.38811	556	ACTN3,TNNI2,AMPD1,CSRP3,MYOZ2,CSDE1,HIF1AN,USP13,MYOZ1,RNF10,PGAM2,ENO3,ATP1B4,RAD23A,CAPN3,CNBP,APOBEC2,TSG101,POLR2C,ALKBH5,UBE2B,ANKRD1,PERM1,LRRFIP2,CUL4A,UCKL1,ANKRD2,IVNS1ABP,ADCY9,EFL1,WBP11,YTHDF1,MYF6,DCAF6,MAF1,ACACB,THAP11,DRAP1,WDTC1,RBM20,ABRA,TEAD1,MEF2D,HIPK3,SMYD1,TAF3,DYRK1B,PCBD2,MAX,ALDOA,FASTKD2,EGLN1,PSME4,PSMC5,DLST,NFE2L1,RNF14,HDGFL2,PDE4C,BANF1,SRF,TFB2M,HSF1,ZNF672,UTP11…
GO:BP	proteolysis	GO:0006508	5.48001e-08	7.26122	225	USP13,RAD23A,CAPN3,ARIH2,TSG101,UBE2B,TRIM72,USP25,OTUD1,CUL4A,KLHL40,PREP,EPM2A,UBE2G1,ASB2,UBR3,UBE2D1,CRADD,PSME4,PSMC5,RNF14,DET1,PSMC1,COPS4,GAPDH,PSMD7,NPLOC4,PSMD4,RAD23B,CUL1,ARIH1,KEAP1,UQCRC2,C24H18ORF25,BAG2,STOML2,ATG4A,DLD,PSMD6,NPEPL1,UBE3B,FBXL4,TFRC,DVL1,PSMD11,USP28,MUL1,NOL3,CUL5,CACUL1,AFG3L2,GID4,PGK1,USP47,METAP2,USP38,STUB1,AGBL1,ANKRD9,PSMC4,FXN,UBE3A,TP63,UBAP1,PDCL3,COPS5…
GO:BP	ribonucleotide metabolic process	GO:0009259	5.9133e-08	7.22817	66	ACTN3,AMPD1,PGAM2,ENO3,UCKL1,ADCY9,EFL1,ACACB,ALDOA,DLST,PDE4C,GAPDH,PDHB,OGDH,ATP5MF,STOML2,DLD,ATP5MC2,ATP5F1C,PRKAG3,PGK1,PPARA,ATP5F1B,ATP5PB,TPI1,ATP5PD,ATP5F1A,ATP5PF,DLAT,PDHA1,ATP5PO,VCP,NME6,ATP5MC3,NCOR1,DDIT4,ADSS1,PKM,SUCLA2,ATP5ME,HMGCS2,GMPS,RHOQ,AK1,ATP5MC1,PANK4,GPAT4,PDE4A,ATP5MG,PDK4,MPC2,AMPD3,ATPSCKMT,DCAKD,ADSL,ATP5F1D,NUDT4,PFKM,GPI,PDE8A,MFN1,MLYCD,FOXK2,GPAM,OXSM,IMPDH2
GO:BP	sarcomere organization	GO:0045214	6.36588e-08	7.19614	17	KLHL41,CASQ1,MYOZ2,MYOZ1,CAPN3,MYPN,LDB3,ACTN2,MYOM2,MYH6,SRF,LMOD2,CFL2,CAV3,SIX4,FHOD3,TNNT2
GO:BP	striated muscle contraction	GO:0006941	7.2719e-08	7.13835	35	LMOD3,ACTN3,TNNC2,TNNC1,TNNI2,MYH7,CASQ1,ATP2A1,STAC3,CSRP3,PGAM2,SCN4A,JSRP1,TNNI1,TNNT3,MYL3,TNNT1,MYLK2,MYH8,MYH6,MYH3,ALDOA,CHRNA1,MAP2K6,TMEM38B,CAV3,PLN,ATP2A2,SYNM,TMEM38A,DMPK,CASQ2,TNNT2,SNTA1,SCN4B
GO:BP	peptide metabolic process	GO:0006518	8.17138e-08	7.0877	135	FXR1,MRPL33,RPL3L,PAIP1,EIF1,CHCHD1,RWDD1,YTHDF1,EIF2S2,EIF4G2,EIF3J,FASTKD2,MRPS16,MRPS5,GAPDH,MRPL35,CARNMT1,RBM24,TOB1,MMACHC,EIF3CL,MRPS35,FARSB,MRPS14,MTRES1,MRPL51,IGFBP5,EIF2A,MRPS18C,BIN1,MRPS7,MRPL34,BOLL,MRPS18A,EEF1G,MRPL37,FXR2,PAIP2B,IARS2,MRPL27,MRPS27,PKM,MRPL30,EIF5A,DYRK1A,MRPL58,MNF1,MRPL47,MRPL1,MRPL13,TSC1,CDK5RAP1,EIF3H,VARS1,EIF3B,TACO1,PINK1,LVRN,GATC,EIF4ENIF1,MRPL2,GSPT1,…
GO:BP	heterocycle metabolic process	GO:0046483	8.66195e-08	7.06238	564	ACTN3,TNNI2,AMPD1,CSRP3,MYOZ2,CSDE1,HIF1AN,USP13,MYOZ1,RNF10,PGAM2,ENO3,ATP1B4,RAD23A,CAPN3,CNBP,APOBEC2,TSG101,POLR2C,ALKBH5,UBE2B,ANKRD1,PERM1,LRRFIP2,CUL4A,UCKL1,ANKRD2,IVNS1ABP,ADCY9,EFL1,WBP11,YTHDF1,MYF6,DCAF6,MAF1,ACACB,THAP11,DRAP1,WDTC1,RBM20,ABRA,TEAD1,MEF2D,HIPK3,SMYD1,TAF3,DYRK1B,PCBD2,MAX,ALDOA,FASTKD2,EGLN1,PSME4,PSMC5,DLST,NFE2L1,RNF14,HDGFL2,PDE4C,BANF1,SRF,TFB2M,HSF1,ZNF672,UTP11…
GO:BP	ribose phosphate metabolic process	GO:0019693	1.28485e-07	6.89115	66	ACTN3,AMPD1,PGAM2,ENO3,UCKL1,ADCY9,EFL1,ACACB,ALDOA,DLST,PDE4C,GAPDH,PDHB,OGDH,ATP5MF,STOML2,DLD,ATP5MC2,ATP5F1C,PRKAG3,PGK1,PPARA,ATP5F1B,ATP5PB,TPI1,ATP5PD,ATP5F1A,ATP5PF,DLAT,PDHA1,ATP5PO,VCP,NME6,ATP5MC3,NCOR1,DDIT4,ADSS1,PKM,SUCLA2,ATP5ME,HMGCS2,GMPS,RHOQ,AK1,ATP5MC1,PANK4,GPAT4,PDE4A,ATP5MG,PDK4,MPC2,AMPD3,ATPSCKMT,DCAKD,ADSL,ATP5F1D,NUDT4,PFKM,GPI,PDE8A,MFN1,MLYCD,FOXK2,GPAM,OXSM,IMPDH2
GO:BP	cellular component assembly involved in morphogenesis	GO:0010927	1.53451e-07	6.81403	28	LMOD3,ACTA1,KLHL41,CASQ1,CSRP3,MYOZ2,MYOZ1,CAPN3,NRAP,MYPN,NEB,LDB3,ACTN2,MYOM2,MYH6,SRF,LMOD2,ACTC1,CFL2,CAV3,FLII,TMOD1,SIX4,FHOD3,GNPAT,SMAD4,TNNT2,DAG1
GO:BP	cellular aromatic compound metabolic process	GO:0006725	1.56002e-07	6.80687	568	ACTN3,TNNI2,AMPD1,CSRP3,MYOZ2,CSDE1,HIF1AN,USP13,MYOZ1,RNF10,PGAM2,ENO3,ATP1B4,RAD23A,CAPN3,CNBP,APOBEC2,TSG101,POLR2C,ALKBH5,UBE2B,ANKRD1,PERM1,LRRFIP2,CUL4A,UCKL1,ANKRD2,IVNS1ABP,ADCY9,EFL1,WBP11,YTHDF1,MYF6,DCAF6,MAF1,ACACB,THAP11,DRAP1,WDTC1,RBM20,ABRA,TEAD1,MEF2D,HIPK3,SMYD1,TAF3,DYRK1B,PCBD2,MAX,ALDOA,FASTKD2,EGLN1,PSME4,PSMC5,DLST,NFE2L1,RNF14,HDGFL2,PDE4C,BANF1,SRF,TFB2M,HSF1,ZNF672,UTP11…
GO:BP	mitochondrial translation	GO:0032543	2.12051e-07	6.67356	23	CHCHD1,FASTKD2,MRPS35,MRPS14,MRPL51,MRPS27,MRPL58,MNF1,MRPL47,CDK5RAP1,TACO1,GATC,MRPL2,GFM2,TSFM,NOA1A,MRPS28,MRPL23,QRSL1,MRPL44,RPUSD4,MTRF1,AARS2
GO:BP	purine-containing compound metabolic process	GO:0072521	2.14502e-07	6.66857	68	ACTN3,AMPD1,PGAM2,ENO3,ADCY9,EFL1,ACACB,ALDOA,DLST,PDE4C,GAPDH,PDHB,OGDH,ATP5MF,STOML2,DLD,ATP5MC2,ATP5F1C,PRKAG3,PGK1,PPARA,ATP5F1B,ATP5PB,MACROD1,TPI1,ATP5PD,ATP5F1A,ATP5PF,DLAT,PDHA1,ATP5PO,VCP,NME6,ATP5MC3,NCOR1,DDIT4,ADSS1,PKM,SUCLA2,ATP5ME,HMGCS2,GMPR,GMPS,RHOQ,AK1,ATP5MC1,PANK4,GPAT4,PDE4A,ATP5MG,PDK4,NT5C1A,MPC2,AMPD3,ATPSCKMT,DCAKD,ADSL,ATP5F1D,NUDT4,PFKM,GPI,PDE8A,MFN1,MLYCD,FOXK2,GPAM,…
GO:BP	organic substance biosynthetic process	GO:1901576	2.6273e-07	6.58049	584	CKM,TNNI2,AMPD1,PPP1R3A,CSRP3,MYOZ2,HIF1AN,USP13,MYOZ1,RNF10,FXR1,ATP1B4,MRPL33,CAPN3,CNBP,RPL3L,GYS1,TSG101,COQ8A,POLR2C,IP6K3,CTDNEP1,UBE2B,HACD1,ANKRD1,PAIP1,EIF1,PERM1,LRRFIP2,PHKG1,UCKL1,CHCHD1,ANKRD2,ADCY9,RWDD1,PIGC,YTHDF1,MYF6,DCAF6,MAF1,ACACB,THAP11,EPM2A,DRAP1,EIF2S2,WDTC1,ABRA,TEAD1,MEF2D,EIF4G2,ZDHHC4,HIPK3,SMYD1,TAF3,DYRK1B,EIF3J,PCBD2,MAX,ALDOA,FASTKD2,EGLN1,ACADM,MRPS16,PPTC7,PSMC5…
GO:BP	cellular amide metabolic process	GO:0043603	3.78145e-07	6.42234	156	FXR1,MRPL33,RPL3L,PAIP1,EIF1,CHCHD1,RWDD1,YTHDF1,ACACB,EIF2S2,EIF4G2,EIF3J,FASTKD2,MRPS16,DLST,MRPS5,GAPDH,PDHB,OGDH,DLD,MRPL35,CARNMT1,RBM24,TOB1,MMACHC,EIF3CL,ST8SIA2,MRPS35,FARSB,MRPS14,MTRES1,MRPL51,IGFBP5,EIF2A,MRPS18C,DLAT,PDHA1,BIN1,MRPS7,MRPL34,BOLL,MRPS18A,EEF1G,MRPL37,FXR2,PAIP2B,IARS2,MRPL27,MRPS27,PKM,SUCLA2,HMGCS2,MRPL30,EIF5A,DYRK1A,MRPL58,MNF1,MRPL47,MRPL1,PLAAT1,GPAT4,MRPL13,TSC1,…
GO:BP	cellular biosynthetic process	GO:0044249	4.71268e-07	6.32673	577	TNNI2,AMPD1,PPP1R3A,CSRP3,MYOZ2,HIF1AN,USP13,MYOZ1,RNF10,FXR1,ATP1B4,MRPL33,CAPN3,CNBP,RPL3L,GYS1,TSG101,COQ8A,POLR2C,CTDNEP1,UBE2B,HACD1,ANKRD1,PAIP1,EIF1,PERM1,LRRFIP2,PHKG1,UCKL1,CHCHD1,ANKRD2,ADCY9,RWDD1,PIGC,YTHDF1,MYF6,DCAF6,MAF1,ACACB,THAP11,EPM2A,DRAP1,EIF2S2,WDTC1,ABRA,TEAD1,MEF2D,EIF4G2,ZDHHC4,HIPK3,SMYD1,TAF3,DYRK1B,EIF3J,PCBD2,MAX,ALDOA,FASTKD2,EGLN1,ACADM,MRPS16,PPTC7,PSMC5,NFE2L1,RN…
GO:BP	musculoskeletal movement	GO:0050881	7.22726e-07	6.14103	18	ACTN3,TNNC2,TNNI2,MYH7,CASQ1,ATP2A1,STAC3,SCN4A,JSRP1,TNNI1,TNNT1,MYH8,MYH3,CHRNA1,CHRND,CAV3,SYNM,DMPK
GO:BP	multicellular organismal movement	GO:0050879	7.22726e-07	6.14103	18	ACTN3,TNNC2,TNNI2,MYH7,CASQ1,ATP2A1,STAC3,SCN4A,JSRP1,TNNI1,TNNT1,MYH8,MYH3,CHRNA1,CHRND,CAV3,SYNM,DMPK
GO:BP	purine ribonucleotide biosynthetic process	GO:0009152	1.11843e-06	5.95139	38	AMPD1,ADCY9,ACACB,ALDOA,PDHB,ATP5MF,STOML2,DLD,ATP5MC2,ATP5F1C,PPARA,ATP5F1B,ATP5PB,ATP5PD,ATP5F1A,ATP5PF,DLAT,PDHA1,ATP5PO,VCP,NME6,ATP5MC3,ADSS1,ATP5ME,GMPS,AK1,ATP5MC1,PANK4,ATP5MG,PDK4,MPC2,AMPD3,ATPSCKMT,DCAKD,ADSL,ATP5F1D,MLYCD,IMPDH2
GO:BP	biosynthetic process	GO:0009058	1.26248e-06	5.89878	586	CKM,TNNI2,AMPD1,PPP1R3A,CSRP3,MYOZ2,HIF1AN,USP13,MYOZ1,RNF10,FXR1,ATP1B4,MRPL33,CAPN3,CNBP,RPL3L,GYS1,TSG101,COQ8A,POLR2C,IP6K3,CTDNEP1,UBE2B,HACD1,ANKRD1,PAIP1,EIF1,PERM1,LRRFIP2,PHKG1,UCKL1,CHCHD1,ANKRD2,ADCY9,RWDD1,PIGC,YTHDF1,MYF6,DCAF6,MAF1,ACACB,THAP11,EPM2A,DRAP1,EIF2S2,WDTC1,ABRA,TEAD1,MEF2D,EIF4G2,ZDHHC4,HIPK3,SMYD1,TAF3,DYRK1B,EIF3J,PCBD2,MAX,ALDOA,FASTKD2,EGLN1,ACADM,MRPS16,PPTC7,PSMC5…
GO:BP	organic cyclic compound metabolic process	GO:1901360	1.46139e-06	5.83523	577	ACTN3,TNNI2,AMPD1,CSRP3,MYOZ2,CSDE1,HIF1AN,USP13,MYOZ1,RNF10,PGAM2,ENO3,ATP1B4,RAD23A,CAPN3,CNBP,APOBEC2,TSG101,POLR2C,ALKBH5,UBE2B,ANKRD1,PERM1,LRRFIP2,CUL4A,UCKL1,ANKRD2,IVNS1ABP,ADCY9,EFL1,WBP11,YTHDF1,MYF6,DCAF6,MAF1,ACACB,THAP11,DRAP1,WDTC1,RBM20,ABRA,TEAD1,MEF2D,HIPK3,SMYD1,TAF3,DYRK1B,PCBD2,MAX,ALDOA,FASTKD2,EGLN1,PSME4,PSMC5,DLST,NFE2L1,RNF14,HDGFL2,PDE4C,BANF1,SRF,TFB2M,HSF1,ZNF672,SLC37…
GO:BP	tricarboxylic acid cycle	GO:0006099	1.505e-06	5.82246	14	DLST,MDH2,OGDH,SDHB,SUCLG1,ACO2,DHTKD1,IDH3G,SUCLA2,IDH3B,FH,SDHD,SDHC,IREB2
GO:BP	organelle organization	GO:0006996	1.59274e-06	5.79786	407	LMOD3,ACTA1,KLHL41,XIRP2,CASQ1,ATP2A1,CSRP3,MYOZ2,CSDE1,MYOZ1,SYNPO2L,XIRP1,TMOD4,CAPN3,NRAP,MYPN,RPL3L,NEB,LDB3,TSG101,MFN2,ACTN2,NDUFB10,MYOM2,CTDNEP1,UBE2B,COX17,NF2,PDLIM5,INO80C,MYH6,CEP85,FHL3,NDUFA12,BLZF1,VAPA,CHCHD3,EFL1,COX7A1,YTHDF1,EMG1,EPM2A,NAA50,PARVB,ARMH3,FMC1,SYNPO2,SYNPO,SMYD1,DES,MAP3K20,FASTKD2,PSME4,SLAIN2,VDAC3,CARM1,SRF,LMOD2,EMC9,CLIP1,SMTNL1,MNAT1,NDUFB1,MBD3,SVIL,ANAPC1…
GO:BP	organonitrogen compound biosynthetic process	GO:1901566	2.1511e-06	5.66734	206	CKM,AMPD1,FXR1,MRPL33,RPL3L,HACD1,PAIP1,EIF1,UCKL1,CHCHD1,ADCY9,RWDD1,PIGC,YTHDF1,ACACB,EIF2S2,EIF4G2,ZDHHC4,EIF3J,PCBD2,ALDOA,FASTKD2,ACADM,MRPS16,MRPS5,GAMT,GAPDH,PDHB,ATP5MF,STOML2,CPS1,DLD,CKMT2,COX10,MRPL35,ATP5MC2,RBM24,TOB1,ATP5F1C,EIF3CL,PPARA,ATP5F1B,ST8SIA2,MRPS35,FARSB,ATP5PB,MRPS14,MTRES1,MRPL51,IGFBP5,EIF2A,ATP5PD,ATP5F1A,MRPS18C,ATP5PF,DLAT,PDHA1,MRPS7,MRPL34,BOLL,MRPS18A,EEF1G,ATP5…
GO:BP	ribonucleotide biosynthetic process	GO:0009260	3.53211e-06	5.45197	39	AMPD1,UCKL1,ADCY9,ACACB,ALDOA,PDHB,ATP5MF,STOML2,DLD,ATP5MC2,ATP5F1C,PPARA,ATP5F1B,ATP5PB,ATP5PD,ATP5F1A,ATP5PF,DLAT,PDHA1,ATP5PO,VCP,NME6,ATP5MC3,ADSS1,ATP5ME,GMPS,AK1,ATP5MC1,PANK4,ATP5MG,PDK4,MPC2,AMPD3,ATPSCKMT,DCAKD,ADSL,ATP5F1D,MLYCD,IMPDH2
GO:BP	nucleotide metabolic process	GO:0009117	3.92439e-06	5.40623	73	ACTN3,AMPD1,PGAM2,ENO3,UCKL1,ADCY9,EFL1,ACACB,ALDOA,DLST,PDE4C,GAPDH,PDHB,OGDH,ATP5MF,STOML2,DLD,ATP5MC2,ATP5F1C,PRKAG3,PGK1,PPARA,ATP5F1B,ATP5PB,TPI1,ATP5PD,ATP5F1A,ATP5PF,DLAT,PDHA1,ATP5PO,VCP,NME6,ATP5MC3,NCOR1,DDIT4,DUT,ADSS1,PKM,SUCLA2,ATP5ME,HMGCS2,GMPR,GMPS,RHOQ,AK1,ATP5MC1,PANK4,GPAT4,PDE4A,ATP5MG,PDK4,NMNAT1,NT5C1A,MPC2,AMPD3,NT5C3A,ATPSCKMT,DCAKD,ADSL,ATP5F1D,NUDT4,PFKM,GPI,PDE8A,MFN1,K…
GO:BP	purine ribonucleoside triphosphate metabolic process	GO:0009205	6.43117e-06	5.19171	24	EFL1,ALDOA,ATP5MF,STOML2,ATP5MC2,ATP5F1C,PPARA,ATP5F1B,ATP5PB,ATP5PD,ATP5F1A,ATP5PF,ATP5PO,VCP,NME6,ATP5MC3,ATP5ME,RHOQ,ATP5MC1,ATP5MG,ATPSCKMT,ATP5F1D,MFN1,IMPDH2
GO:BP	ribose phosphate biosynthetic process	GO:0046390	8.17693e-06	5.08741	39	AMPD1,UCKL1,ADCY9,ACACB,ALDOA,PDHB,ATP5MF,STOML2,DLD,ATP5MC2,ATP5F1C,PPARA,ATP5F1B,ATP5PB,ATP5PD,ATP5F1A,ATP5PF,DLAT,PDHA1,ATP5PO,VCP,NME6,ATP5MC3,ADSS1,ATP5ME,GMPS,AK1,ATP5MC1,PANK4,ATP5MG,PDK4,MPC2,AMPD3,ATPSCKMT,DCAKD,ADSL,ATP5F1D,MLYCD,IMPDH2
GO:BP	regulation of translation	GO:0006417	1.09409e-05	4.96095	56	FXR1,PAIP1,EIF1,YTHDF1,EIF4G2,FASTKD2,GAPDH,RBM24,TOB1,MTRES1,IGFBP5,EIF2A,BOLL,FXR2,PAIP2B,MRPS27,PKM,EIF5A,MNF1,MRPL13,TSC1,CDK5RAP1,EIF3B,TACO1,PINK1,EIF4ENIF1,GSPT1,HBS1L,AGO2,LARP4,GIGYF2,GCN1,SAMD4A,EIF4G1,NEURL1,TSFM,GUF1,EIF3K,DCP1B,RPS27L,DPH3,YTHDF3,YTHDF2,ZCCHC4,AGO4,RPUSD4,ETF1,IREB2,MAPKAPK5,EEFSEC,EIF4EBP2,LSM14A,OGFOD1,EIF3D,NCK2,PUM1
GO:BP	regulation of proteasomal protein catabolic process	GO:0061136	1.25984e-05	4.89969	37	USP13,RAD23A,ARIH2,USP25,KLHL40,EPM2A,PSMC5,RNF14,DET1,PSMC1,BAG2,DVL1,PSMC4,N4BP1,PRKACA,VCP,PSMC6,MGC137055,ARAF,BAG6,USP19,RCHY1,EIF3H,RNF217,TLK2,UBXN1,CSNK1A1,PRKN,USP7,PSMC3,HSPBP1,UCHL5,UBB,ZER1,RNF19B,PSMD14,PARK7
GO:BP	ribonucleoside triphosphate metabolic process	GO:0009199	1.26964e-05	4.89632	25	UCKL1,EFL1,ALDOA,ATP5MF,STOML2,ATP5MC2,ATP5F1C,PPARA,ATP5F1B,ATP5PB,ATP5PD,ATP5F1A,ATP5PF,ATP5PO,VCP,NME6,ATP5MC3,ATP5ME,RHOQ,ATP5MC1,ATP5MG,ATPSCKMT,ATP5F1D,MFN1,IMPDH2
GO:BP	nucleoside phosphate metabolic process	GO:0006753	1.4398e-05	4.8417	73	ACTN3,AMPD1,PGAM2,ENO3,UCKL1,ADCY9,EFL1,ACACB,ALDOA,DLST,PDE4C,GAPDH,PDHB,OGDH,ATP5MF,STOML2,DLD,ATP5MC2,ATP5F1C,PRKAG3,PGK1,PPARA,ATP5F1B,ATP5PB,TPI1,ATP5PD,ATP5F1A,ATP5PF,DLAT,PDHA1,ATP5PO,VCP,NME6,ATP5MC3,NCOR1,DDIT4,DUT,ADSS1,PKM,SUCLA2,ATP5ME,HMGCS2,GMPR,GMPS,RHOQ,AK1,ATP5MC1,PANK4,GPAT4,PDE4A,ATP5MG,PDK4,NMNAT1,NT5C1A,MPC2,AMPD3,NT5C3A,ATPSCKMT,DCAKD,ADSL,ATP5F1D,NUDT4,PFKM,GPI,PDE8A,MFN1,K…
GO:BP	purine nucleotide biosynthetic process	GO:0006164	1.53354e-05	4.81431	38	AMPD1,ADCY9,ACACB,ALDOA,PDHB,ATP5MF,STOML2,DLD,ATP5MC2,ATP5F1C,PPARA,ATP5F1B,ATP5PB,ATP5PD,ATP5F1A,ATP5PF,DLAT,PDHA1,ATP5PO,VCP,NME6,ATP5MC3,ADSS1,ATP5ME,GMPS,AK1,ATP5MC1,PANK4,ATP5MG,PDK4,MPC2,AMPD3,ATPSCKMT,DCAKD,ADSL,ATP5F1D,MLYCD,IMPDH2
GO:BP	cellular component biogenesis	GO:0044085	1.70994e-05	4.76702	320	LMOD3,ACTA1,KLHL41,ACTN3,CASQ1,CSRP3,MYOZ2,CSDE1,MYOZ1,SYNPO2L,TMOD4,IGFN1,CAPN3,NRAP,MYPN,RPL3L,NEB,LDB3,TSG101,MFN2,ACTN2,NDUFB10,MYOM2,UBE2B,COX17,TRIM72,ECPAS,NF2,CUL4A,MYH6,NDUFA12,EFL1,COX7A1,YTHDF1,EMG1,KCNA7,ACACB,EPM2A,PARVB,EIF2S2,FMC1,SYNPO2,CRKL,CUTC,SYNPO,EIF3J,FASTKD2,SLAIN2,VDAC3,SRF,TFB2M,HSF1,LMOD2,UTP11,CLIP1,NDUFB1,MBD3,SVIL,PSMD4,ACTC1,LSM6,COX14,NDUFA9,RRP12,STOML2,COX10,CIAO…
GO:BP	regulation of protein metabolic process	GO:0051246	1.92355e-05	4.7159	262	USP13,MYOZ1,FXR1,RAD23A,CAPN3,ARIH2,TSG101,HRC,UBE2B,PFDN1,PAIP1,EIF1,THBS4,USP25,NF2,CUL4A,KLHL40,CEP85,IVNS1ABP,YTHDF1,DCUN1D2,EPM2A,CRKL,EIF4G2,MAP3K20,FASTKD2,EGLN1,UBE2D1,CRADD,PSME4,PSMC5,RNF14,INCA1,DCUN1D1,DET1,PPP2R3A,PSMC1,MAP2K6,GAPDH,DEDD,MNAT1,STK11,STRADB,NXN,BAG2,PSMD2,ASB11,TFRC,DVL1,MAP3K4,MUL1,NOL3,RBM24,TOB1,AIMP2,PRKAG3,CACUL1,BCCIP,CAV3,NDUFS4,USP47,HRAS,TRPT1,MTRES1,STUB1,PS…
GO:BP	regulation of protein catabolic process	GO:0042176	1.97492e-05	4.70445	59	USP13,RAD23A,ARIH2,USP25,KLHL40,EPM2A,EGLN1,PSMC5,RNF14,DET1,PSMC1,DEDD,BAG2,PSMD2,ASB11,DVL1,PSMC4,UBE3A,PDCL3,N4BP1,NRDC,PRKACA,VCP,PSMC6,MGC137055,PACSIN3,WWP1,ARAF,NDUFA13,BAG6,USP19,RCHY1,EIF3H,RNF217,UBXN2A,TLK2,PSMD3,UBXN1,AXIN1,SGSM3,CSNK1A1,PRKN,USP7,CHMP6,PSMC3,HSPBP1,UCHL5,UBB,SNF8,ZER1,RNF19B,OAZ2,PSMD14,PSMD1,OAZ1,GGA1,NEDD4,RILP,PARK7
GO:BP	mitochondrial transport	GO:0006839	2.1257e-05	4.6725	40	MFN2,STOML2,MUL1,NOL3,PAM16,ATP5F1C,AFG3L2,ATP5F1B,ATP5PD,ATP5F1A,SLC25A4,TIMM23,UCP3,SLC25A30,SMDT1,TIMM17B,VDAC2,NDUFA13,PDCD5,PINK1,MCU,ALKBH7,TIMM21,VDAC1,ROMO1,MPC2,MICU2,PRKN,DNLZ,ATPSCKMT,BNIP3,MRPL18,TIMM10,ATP5F1D,TOMM22,PRKAA1,PMPCA,SLC25A12,TMEM14C,FIS1
GO:BP	cellular macromolecule biosynthetic process	GO:0034645	2.13767e-05	4.67006	487	TNNI2,PPP1R3A,CSRP3,MYOZ2,HIF1AN,USP13,MYOZ1,RNF10,FXR1,ATP1B4,MRPL33,CAPN3,CNBP,RPL3L,GYS1,TSG101,POLR2C,UBE2B,ANKRD1,PAIP1,EIF1,PERM1,LRRFIP2,PHKG1,CHCHD1,ANKRD2,RWDD1,PIGC,YTHDF1,MYF6,DCAF6,MAF1,THAP11,EPM2A,DRAP1,EIF2S2,WDTC1,ABRA,TEAD1,MEF2D,EIF4G2,ZDHHC4,HIPK3,SMYD1,TAF3,DYRK1B,EIF3J,PCBD2,MAX,FASTKD2,EGLN1,ACADM,MRPS16,PSMC5,NFE2L1,RNF14,HDGFL2,AGL,GYG1,SRF,TFB2M,HSF1,ZNF672,MRPS5,GAPDH,DE…
GO:BP	purine nucleoside triphosphate metabolic process	GO:0009144	2.48246e-05	4.60512	24	EFL1,ALDOA,ATP5MF,STOML2,ATP5MC2,ATP5F1C,PPARA,ATP5F1B,ATP5PB,ATP5PD,ATP5F1A,ATP5PF,ATP5PO,VCP,NME6,ATP5MC3,ATP5ME,RHOQ,ATP5MC1,ATP5MG,ATPSCKMT,ATP5F1D,MFN1,IMPDH2
GO:BP	macromolecule biosynthetic process	GO:0009059	2.66666e-05	4.57403	489	TNNI2,PPP1R3A,CSRP3,MYOZ2,HIF1AN,USP13,MYOZ1,RNF10,FXR1,ATP1B4,MRPL33,CAPN3,CNBP,RPL3L,GYS1,TSG101,POLR2C,UBE2B,ANKRD1,PAIP1,EIF1,PERM1,LRRFIP2,PHKG1,CHCHD1,ANKRD2,RWDD1,PIGC,YTHDF1,MYF6,DCAF6,MAF1,THAP11,EPM2A,DRAP1,EIF2S2,WDTC1,ABRA,TEAD1,MEF2D,EIF4G2,ZDHHC4,HIPK3,SMYD1,TAF3,DYRK1B,EIF3J,PCBD2,MAX,FASTKD2,EGLN1,ACADM,MRPS16,PSMC5,NFE2L1,RNF14,HDGFL2,AGL,GYG1,SRF,TFB2M,HSF1,ZNF672,MRPS5,SLC2A4,G…
GO:BP	regulation of cellular catabolic process	GO:0031329	3.42163e-05	4.46577	95	USP13,RAD23A,ARIH2,ALKBH5,USP25,KLHL40,YTHDF1,ACACB,EPM2A,EIF4G2,FASTKD2,PSMC5,RNF14,DET1,PSMC1,TBRG4,STK11,KEAP1,BAG2,DVL1,RBM24,TOB1,HSPB8,OPTN,BAG3,PSMC4,UBE3A,PDCL3,MTMR3,N4BP1,NRDC,BOLL,FXR2,PRKACA,VCP,PSMC6,PHB2,MGC137055,TFEB,PACSIN3,APOC3,PIP4K2B,KAT8,YBX1,ARAF,BTNL9,BAG6,USP19,RCHY1,EIF3H,RNF217,PINK1,TLK2,POLDIP2,UBXN1,EIF4ENIF1,VDAC1,CSNK1A1,NSUN2,AGO2,USP10,MAPKAPK2,GIGYF2,PRKN,SAMD4A…
GO:BP	regulation of primary metabolic process	GO:0080090	3.78312e-05	4.42215	545	ACTN3,TNNI2,PPP1R3A,CSRP3,MYOZ2,HIF1AN,USP13,MYOZ1,RNF10,FXR1,ATP1B4,RAD23A,CAPN3,CNBP,ARIH2,TSG101,HRC,ALKBH5,CTDNEP1,UBE2B,PFDN1,ANKRD1,PAIP1,EIF1,PERM1,LRRFIP2,THBS4,USP25,NF2,CUL4A,KLHL40,CEP85,ANKRD2,IVNS1ABP,YTHDF1,DCUN1D2,MYF6,DCAF6,MAF1,ACACB,THAP11,EPM2A,DRAP1,FMC1,WDTC1,RBM20,ABRA,TEAD1,CRKL,MEF2D,EIF4G2,SMYD1,TAF3,DYRK1B,PCBD2,MAX,MAP3K20,FASTKD2,EGLN1,UBE2D1,CRADD,PSME4,ACADM,PSMC5,NF…
GO:BP	purine nucleoside triphosphate biosynthetic process	GO:0009145	4.73339e-05	4.32483	21	ALDOA,ATP5MF,STOML2,ATP5MC2,ATP5F1C,PPARA,ATP5F1B,ATP5PB,ATP5PD,ATP5F1A,ATP5PF,ATP5PO,VCP,NME6,ATP5MC3,ATP5ME,ATP5MC1,ATP5MG,ATPSCKMT,ATP5F1D,IMPDH2
GO:BP	purine ribonucleoside triphosphate biosynthetic process	GO:0009206	4.73339e-05	4.32483	21	ALDOA,ATP5MF,STOML2,ATP5MC2,ATP5F1C,PPARA,ATP5F1B,ATP5PB,ATP5PD,ATP5F1A,ATP5PF,ATP5PO,VCP,NME6,ATP5MC3,ATP5ME,ATP5MC1,ATP5MG,ATPSCKMT,ATP5F1D,IMPDH2
GO:BP	regulation of proteolysis involved in cellular protein catabolic process	GO:1903050	4.7356e-05	4.32463	39	USP13,RAD23A,ARIH2,USP25,KLHL40,EPM2A,PSMC5,RNF14,DET1,PSMC1,BAG2,DVL1,PSMC4,UBE3A,PDCL3,N4BP1,PRKACA,VCP,PSMC6,MGC137055,ARAF,BAG6,USP19,RCHY1,EIF3H,RNF217,TLK2,UBXN1,CSNK1A1,PRKN,USP7,PSMC3,HSPBP1,UCHL5,UBB,ZER1,RNF19B,PSMD14,PARK7
GO:BP	ATP biosynthetic process	GO:0006754	5.63554e-05	4.24906	19	ALDOA,ATP5MF,STOML2,ATP5MC2,ATP5F1C,PPARA,ATP5F1B,ATP5PB,ATP5PD,ATP5F1A,ATP5PF,ATP5PO,VCP,ATP5MC3,ATP5ME,ATP5MC1,ATP5MG,ATPSCKMT,ATP5F1D
GO:BP	regulation of metabolic process	GO:0019222	6.70211e-05	4.17379	615	ACTN3,TNNI2,PPP1R3A,CSRP3,MYOZ2,CSDE1,HIF1AN,USP13,MYOZ1,RNF10,FXR1,ATP1B4,RAD23A,PPP1R27,CAPN3,CNBP,ARIH2,MYLK2,TSG101,MFN2,HRC,ALKBH5,CTDNEP1,UBE2B,PFDN1,ANKRD1,PAIP1,EIF1,PERM1,LRRFIP2,COX17,THBS4,USP25,NF2,CUL4A,KLHL40,CEP85,ANKRD2,PTRH2,IVNS1ABP,COX7A1,MYOM1,YTHDF1,DCUN1D2,ILRUN,MYF6,DCAF6,MAF1,ACACB,THAP11,EPM2A,DRAP1,FMC1,WDTC1,RBM20,ABRA,TEAD1,BVES,CRKL,MEF2D,EIF4G2,SMYD1,TAF3,DYRK1B,PCBD…
GO:BP	ribonucleoside triphosphate biosynthetic process	GO:0009201	6.84732e-05	4.16448	22	UCKL1,ALDOA,ATP5MF,STOML2,ATP5MC2,ATP5F1C,PPARA,ATP5F1B,ATP5PB,ATP5PD,ATP5F1A,ATP5PF,ATP5PO,VCP,NME6,ATP5MC3,ATP5ME,ATP5MC1,ATP5MG,ATPSCKMT,ATP5F1D,IMPDH2
GO:BP	purine-containing compound biosynthetic process	GO:0072522	7.24739e-05	4.13982	38	AMPD1,ADCY9,ACACB,ALDOA,PDHB,ATP5MF,STOML2,DLD,ATP5MC2,ATP5F1C,PPARA,ATP5F1B,ATP5PB,ATP5PD,ATP5F1A,ATP5PF,DLAT,PDHA1,ATP5PO,VCP,NME6,ATP5MC3,ADSS1,ATP5ME,GMPS,AK1,ATP5MC1,PANK4,ATP5MG,PDK4,MPC2,AMPD3,ATPSCKMT,DCAKD,ADSL,ATP5F1D,MLYCD,IMPDH2
GO:BP	translational initiation	GO:0006413	0.00010321	3.98628	27	PAIP1,EIF1,YTHDF1,EIF2S2,EIF4G2,EIF3J,EIF3CL,EIF2A,BOLL,PAIP2B,EIF3H,EIF3B,AGO2,EIF2B4,EIF3L,EIF2B2,EIF4G1,EIF2D,EIF3K,EIF3A,YTHDF3,EIF3F,EIF4EBP2,EIF3G,EIF3D,NCK2,ABCE1
GO:BP	posttranscriptional regulation of gene expression	GO:0010608	0.000120651	3.91847	68	FXR1,ALKBH5,PAIP1,EIF1,YTHDF1,EIF4G2,FASTKD2,TBRG4,GAPDH,RBM24,TOB1,MTRES1,IGFBP5,EIF2A,BOLL,FXR2,NCOR1,PAIP2B,MRPS27,PKM,YBX1,EIF5A,MNF1,MRPL13,TSC1,CDK5RAP1,EIF3B,TACO1,PINK1,EIF4ENIF1,GSPT1,NSUN2,HBS1L,AGO2,LARP4,MAPKAPK2,GIGYF2,GCN1,SAMD4A,EIF4G1,FASTKD5,NEURL1,TSFM,GUF1,EIF3K,FASTK,DCP1B,RPS27L,DICER1,THRAP3,DPH3,YTHDF3,YTHDF2,MRPL44,ZCCHC4,AGO4,RPUSD4,ETF1,IREB2,MAPKAPK5,EEFSEC,EIF4EBP2,LSM…
GO:BP	positive regulation of catabolic process	GO:0009896	0.000126492	3.89794	67	ACTN3,USP13,RAD23A,ARIH2,YTHDF1,EPM2A,PSMC5,RNF14,DET1,PSMC1,STK11,BAG2,ASB11,DVL1,RBM24,TOB1,HSPB8,OPTN,BAG3,PSMC4,NRDC,VCP,PSMC6,PHB2,MGC137055,TFEB,PACSIN3,WWP1,PIP4K2B,BTNL9,NDUFA13,BAG6,RCHY1,RNF217,PINK1,AXIN1,SGSM3,EIF4ENIF1,VDAC1,CSNK1A1,AGO2,GIGYF2,PRKN,SAMD4A,BNIP3,PSMC3,PRKAA2,HSPBP1,DCP1B,SNF8,PRKAA1,ZER1,YTHDF3,YTHDF2,RNF19B,TRIM68,OAZ2,SH3GLB1,CALCOCO2,MTDH,SESN1,OAZ1,GGA1,NEDD4,RIL…
GO:BP	actin-myosin filament sliding	GO:0033275	0.000145076	3.8384	7	TNNC1,MYH7,MYLK2,MYH8,MYH6,ACTC1,TNNT2
GO:BP	regulation of cellular metabolic process	GO:0031323	0.000158984	3.79865	558	ACTN3,TNNI2,PPP1R3A,CSRP3,MYOZ2,HIF1AN,USP13,MYOZ1,RNF10,FXR1,ATP1B4,RAD23A,PPP1R27,CAPN3,CNBP,ARIH2,TSG101,HRC,ALKBH5,CTDNEP1,UBE2B,ANKRD1,PAIP1,EIF1,PERM1,LRRFIP2,COX17,THBS4,USP25,NF2,CUL4A,KLHL40,CEP85,ANKRD2,IVNS1ABP,COX7A1,YTHDF1,DCUN1D2,MYF6,DCAF6,MAF1,ACACB,THAP11,EPM2A,DRAP1,WDTC1,RBM20,ABRA,TEAD1,BVES,CRKL,MEF2D,EIF4G2,SMYD1,TAF3,DYRK1B,PCBD2,MAX,MAP3K20,FASTKD2,EGLN1,UBE2D1,CRADD,PSME4…
GO:BP	actomyosin structure organization	GO:0031032	0.000169772	3.77013	36	LMOD3,ACTA1,KLHL41,CASQ1,CSRP3,MYOZ2,MYOZ1,CAPN3,NRAP,MYPN,NEB,LDB3,ACTN2,MYOM2,NF2,MYH6,SRF,LMOD2,ACTC1,CFL2,CAV3,FRMD3,TESK1,CUL3,FLII,TMOD1,SIX4,TSC1,FHOD3,DMPK,SMAD4,TNNT2,LIMCH1,FERMT2,FHOD1,ARHGEF10L
GO:BP	regulation of cellular amide metabolic process	GO:0034248	0.000171805	3.76496	59	FXR1,PAIP1,EIF1,YTHDF1,EIF4G2,FASTKD2,GAPDH,RBM24,TOB1,MTRES1,IGFBP5,EIF2A,BIN1,BOLL,FXR2,PAIP2B,MRPS27,PKM,EIF5A,MNF1,MRPL13,TSC1,CDK5RAP1,PDK4,EIF3B,TACO1,PINK1,EIF4ENIF1,GSPT1,HBS1L,AGO2,LARP4,GIGYF2,GCN1,SAMD4A,EIF4G1,RTN2,NEURL1,TSFM,GUF1,EIF3K,DCP1B,RPS27L,DPH3,YTHDF3,YTHDF2,ZCCHC4,AGO4,RPUSD4,ETF1,IREB2,MAPKAPK5,EEFSEC,EIF4EBP2,LSM14A,OGFOD1,EIF3D,NCK2,PUM1
GO:BP	nucleobase-containing small molecule metabolic process	GO:0055086	0.000186453	3.72943	78	ACTN3,AMPD1,PGAM2,ENO3,APOBEC2,UCKL1,ADCY9,EFL1,ACACB,ALDOA,DLST,PDE4C,GAPDH,PDHB,OGDH,ATP5MF,STOML2,CDADC1,CPS1,DLD,ATP5MC2,ATP5F1C,PRKAG3,PGK1,PPARA,ATP5F1B,ATP5PB,MACROD1,TPI1,ATP5PD,ATP5F1A,ATP5PF,DLAT,PDHA1,ATP5PO,VCP,NME6,ATP5MC3,NCOR1,DDIT4,DUT,ADSS1,PKM,SUCLA2,ATP5ME,HMGCS2,MPI,GMPR,GMPS,RHOQ,AK1,ATP5MC1,PANK4,GPAT4,PDE4A,ATP5MG,PDK4,NMNAT1,NT5C1A,MPC2,AMPD3,NT5C3A,ATPSCKMT,DCAKD,ADSL,ATP…
GO:BP	protein-containing complex subunit organization	GO:0043933	0.000191527	3.71777	194	LMOD3,CASQ1,TMOD4,CAPN3,RPL3L,ACTN2,NDUFB10,COX17,TRIM72,ECPAS,NDUFA12,COX7A1,KCNA7,ACACB,EIF2S2,FMC1,CUTC,EIF3J,FASTKD2,PSME4,SLAIN2,HSF1,LMOD2,CLIP1,NDUFB1,SVIL,PSMD4,COX14,NDUFA9,STOML2,COX10,NDUFB6,TFRC,PSMD11,NOL3,AIMP2,NDUFS5,NDUFB11,CFL2,CAPZA2,NDUFS4,NDUFA6,C5H12ORF73,BCS1L,NDUFS3,WASHC1,ATP2A2,UQCRFS1,NAP1L4,TP63,HAX1,VBP1,NDUFB9,MIEF2,ST13,BIN1,NDUFB3,RAD52,UQCC3,NDUFS1,VCP,ATL2,PSMC6,S…
GO:BP	regulation of nitrogen compound metabolic process	GO:0051171	0.000197802	3.70377	527	ACTN3,TNNI2,CSRP3,MYOZ2,HIF1AN,USP13,MYOZ1,RNF10,FXR1,ATP1B4,RAD23A,CAPN3,CNBP,ARIH2,TSG101,HRC,ALKBH5,UBE2B,PFDN1,ANKRD1,PAIP1,EIF1,PERM1,LRRFIP2,THBS4,USP25,NF2,CUL4A,KLHL40,CEP85,ANKRD2,IVNS1ABP,YTHDF1,DCUN1D2,MYF6,DCAF6,MAF1,THAP11,EPM2A,DRAP1,WDTC1,RBM20,ABRA,TEAD1,CRKL,MEF2D,EIF4G2,SMYD1,TAF3,DYRK1B,PCBD2,MAX,MAP3K20,FASTKD2,EGLN1,UBE2D1,CRADD,PSME4,PSMC5,NFE2L1,RNF14,INCA1,HDGFL2,DCUN1D1,D…
GO:BP	nucleoside triphosphate biosynthetic process	GO:0009142	0.000223102	3.6515	23	UCKL1,ALDOA,ATP5MF,STOML2,ATP5MC2,ATP5F1C,PPARA,ATP5F1B,ATP5PB,ATP5PD,ATP5F1A,ATP5PF,ATP5PO,VCP,NME6,ATP5MC3,ATP5ME,AK1,ATP5MC1,ATP5MG,ATPSCKMT,ATP5F1D,IMPDH2
GO:BP	protein modification by small protein removal	GO:0070646	0.000234604	3.62966	33	USP13,USP25,OTUD1,COPS4,USP28,USP47,USP38,COPS5,COPS3,VCP,COPS8,OTUD3,DESI2,USP19,UBXN1,USP10,OTUD7B,USP7,COPS7B,UCHL3,USP2,ZRANB1,UCHL5,EIF3F,USP24,ENY2,PSMD14,USP39,USP15,OTUD4,OTUD6B,USP34,PARK7
GO:BP	skeletal muscle adaptation	GO:0043501	0.000236175	3.62677	10	ACTN3,TNNC1,MYH7,MYOZ2,MYOZ1,TNNI1,TNNT1,MYOD1,ATP2A2,IGFBP5
GO:BP	mitochondrial RNA metabolic process	GO:0000959	0.00025382	3.59547	16	TFB2M,TBRG4,MTRES1,TEFM,CDK5RAP1,MTO1,MTERF2,FASTKD5,TWNK,PRKAA1,PPARGC1B,RPUSD4,MRPL12,ELAC2,AARS2,FOXO3
GO:BP	nucleoside triphosphate metabolic process	GO:0009141	0.000276997	3.55753	27	UCKL1,EFL1,ALDOA,ATP5MF,STOML2,ATP5MC2,ATP5F1C,PPARA,ATP5F1B,ATP5PB,ATP5PD,ATP5F1A,ATP5PF,ATP5PO,VCP,NME6,ATP5MC3,DUT,ATP5ME,RHOQ,AK1,ATP5MC1,ATP5MG,ATPSCKMT,ATP5F1D,MFN1,IMPDH2
GO:BP	energy coupled proton transport, down electrochemical gradient	GO:0015985	0.00029825	3.52542	15	STOML2,ATP5MC2,ATP5F1C,ATP5F1B,ATP5PB,ATP5PD,ATP5F1A,ATP5PF,ATP5PO,ATP5MC3,ATP5ME,ATP5MC1,ATP5MG,ATPSCKMT,ATP5F1D
GO:BP	ATP synthesis coupled proton transport	GO:0015986	0.00029825	3.52542	15	STOML2,ATP5MC2,ATP5F1C,ATP5F1B,ATP5PB,ATP5PD,ATP5F1A,ATP5PF,ATP5PO,ATP5MC3,ATP5ME,ATP5MC1,ATP5MG,ATPSCKMT,ATP5F1D
GO:BP	cardiac muscle tissue development	GO:0048738	0.000418949	3.37784	33	TNNC1,XIRP2,MYH7,MYL2,CSRP3,TNNI1,ALPK3,NRAP,MYL3,MYLK2,NEB,SGCD,ACTN2,ANKRD1,NDUFV2,MYH6,BVES,EGLN1,ACADM,ALPK2,SRF,ACTC1,MEF2C,CAV3,PLN,TSC1,PTCD2,FHOD3,SMAD4,TNNT2,FZD7,BMPR1A,SGCB
GO:BP	nucleic acid metabolic process	GO:0090304	0.000424071	3.37256	489	TNNI2,CSRP3,MYOZ2,CSDE1,HIF1AN,USP13,MYOZ1,RNF10,ATP1B4,RAD23A,CAPN3,CNBP,APOBEC2,TSG101,POLR2C,ALKBH5,UBE2B,ANKRD1,PERM1,LRRFIP2,CUL4A,ANKRD2,IVNS1ABP,WBP11,YTHDF1,MYF6,DCAF6,MAF1,ACACB,THAP11,DRAP1,WDTC1,RBM20,ABRA,TEAD1,MEF2D,HIPK3,SMYD1,TAF3,DYRK1B,PCBD2,MAX,FASTKD2,EGLN1,PSME4,PSMC5,NFE2L1,RNF14,HDGFL2,BANF1,SRF,TFB2M,HSF1,ZNF672,UTP11,TBRG4,DEDD,SMTNL1,MNAT1,POLR2K,TFDP2,MBD3,RAD23B,MAZ,LSM…
GO:BP	RNA metabolic process	GO:0016070	0.000439077	3.35746	446	TNNI2,CSRP3,MYOZ2,CSDE1,HIF1AN,USP13,MYOZ1,RNF10,ATP1B4,CAPN3,CNBP,APOBEC2,TSG101,POLR2C,ALKBH5,UBE2B,ANKRD1,PERM1,LRRFIP2,ANKRD2,IVNS1ABP,WBP11,YTHDF1,MYF6,DCAF6,MAF1,THAP11,DRAP1,WDTC1,RBM20,ABRA,TEAD1,MEF2D,HIPK3,SMYD1,TAF3,DYRK1B,PCBD2,MAX,FASTKD2,EGLN1,PSMC5,NFE2L1,RNF14,HDGFL2,SRF,TFB2M,HSF1,ZNF672,UTP11,TBRG4,DEDD,SMTNL1,MNAT1,POLR2K,TFDP2,MBD3,MAZ,LSM6,MYOD1,KEAP1,ATF4,RRP12,ESRRA,SMYD2,P…
GO:BP	protein deubiquitination	GO:0016579	0.000461785	3.33556	29	USP13,USP25,OTUD1,USP28,USP47,USP38,COPS5,VCP,OTUD3,DESI2,USP19,UBXN1,USP10,OTUD7B,USP7,UCHL3,USP2,ZRANB1,UCHL5,EIF3F,USP24,ENY2,PSMD14,USP39,USP15,OTUD4,OTUD6B,USP34,PARK7
GO:BP	regulation of muscle system process	GO:0090257	0.000669375	3.17433	31	ACTN3,TNNC2,TNNC1,MYH7,CASQ1,ATP2A1,SCN4A,TNNI1,TNNT3,MYL3,TNNT1,MYLK2,HRC,SRL,SRF,FBXO32,NOL3,PRKAG3,TMEM38B,CAV3,PLN,SETD3,ATP2A2,IGFBP5,TMEM38A,LMCD1,DMPK,CASQ2,SMAD4,TNNT2,FOXO3
GO:BP	regulation of macromolecule metabolic process	GO:0060255	0.000676521	3.16972	569	TNNI2,PPP1R3A,CSRP3,MYOZ2,CSDE1,HIF1AN,USP13,MYOZ1,RNF10,FXR1,ATP1B4,RAD23A,CAPN3,CNBP,ARIH2,MYLK2,TSG101,HRC,ALKBH5,UBE2B,PFDN1,ANKRD1,PAIP1,EIF1,PERM1,LRRFIP2,THBS4,USP25,NF2,CUL4A,KLHL40,CEP85,ANKRD2,PTRH2,IVNS1ABP,MYOM1,YTHDF1,DCUN1D2,ILRUN,MYF6,DCAF6,MAF1,ACACB,THAP11,EPM2A,DRAP1,WDTC1,RBM20,ABRA,TEAD1,BVES,CRKL,MEF2D,EIF4G2,SMYD1,TAF3,DYRK1B,PCBD2,MAX,MAP3K20,FASTKD2,EGLN1,UBE2D1,CRADD,PSME…
GO:BP	cellular protein-containing complex assembly	GO:0034622	0.000909472	3.04121	134	LMOD3,CASQ1,TMOD4,RPL3L,NDUFB10,COX17,ECPAS,NDUFA12,COX7A1,EIF2S2,FMC1,EIF3J,FASTKD2,SLAIN2,HSF1,LMOD2,CLIP1,NDUFB1,SVIL,PSMD4,COX14,NDUFA9,COX10,NDUFB6,PSMD11,NOL3,NDUFS5,NDUFB11,CAPZA2,NDUFS4,NDUFA6,C5H12ORF73,BCS1L,NDUFS3,WASHC1,UQCRFS1,NAP1L4,HAX1,VBP1,NDUFB9,MIEF2,BIN1,NDUFB3,RAD52,UQCC3,NDUFS1,PSMC6,SSH2,NDUFAF3,NDUFA8,COA8,COPS8,DMAC2,ADRM1,NDUFS2,FLII,MSRB1,TMOD1,COA6,NDUFAF6,NDUFAB1,DYRK…
GO:BP	cellular glucan metabolic process	GO:0006073	0.00093096	3.03107	20	PPP1R3A,GYS1,PHKA1,PHKG1,EPM2A,ACADM,PHKB,AGL,GYG1,SLC37A4,PYGM,PRKAG3,PPP1CB,NHLRC1,STBD1,PPP1R3C,PFKM,DYRK2,STK40,NR1D1
GO:BP	glycogen metabolic process	GO:0005977	0.00093096	3.03107	20	PPP1R3A,GYS1,PHKA1,PHKG1,EPM2A,ACADM,PHKB,AGL,GYG1,SLC37A4,PYGM,PRKAG3,PPP1CB,NHLRC1,STBD1,PPP1R3C,PFKM,DYRK2,STK40,NR1D1
GO:BP	glucan metabolic process	GO:0044042	0.00093096	3.03107	20	PPP1R3A,GYS1,PHKA1,PHKG1,EPM2A,ACADM,PHKB,AGL,GYG1,SLC37A4,PYGM,PRKAG3,PPP1CB,NHLRC1,STBD1,PPP1R3C,PFKM,DYRK2,STK40,NR1D1
GO:BP	N-terminal protein amino acid modification	GO:0031365	0.00100003	2.99999	12	NAA50,METAP2,NAA20,METTL11B,NAA35,HHATL,NTMT1,NMT1,NAA30,NAA15,NAA10,NAA25
GO:BP	cellular component assembly	GO:0022607	0.00112929	2.9472	286	LMOD3,ACTA1,KLHL41,ACTN3,CASQ1,CSRP3,MYOZ2,CSDE1,MYOZ1,SYNPO2L,TMOD4,IGFN1,CAPN3,NRAP,MYPN,RPL3L,NEB,LDB3,TSG101,MFN2,ACTN2,NDUFB10,MYOM2,UBE2B,COX17,TRIM72,ECPAS,NF2,MYH6,NDUFA12,EFL1,COX7A1,YTHDF1,KCNA7,ACACB,EPM2A,PARVB,EIF2S2,FMC1,SYNPO2,CRKL,CUTC,SYNPO,EIF3J,FASTKD2,SLAIN2,VDAC3,SRF,HSF1,LMOD2,CLIP1,NDUFB1,MBD3,SVIL,PSMD4,ACTC1,COX14,NDUFA9,STOML2,COX10,CIAO2B,NDUFB6,TFRC,DVL1,PSMD11,NOL3,AI…
GO:BP	energy reserve metabolic process	GO:0006112	0.00113299	2.94577	21	PPP1R3A,GYS1,PHKA1,PHKG1,EPM2A,ACADM,PHKB,AGL,GYG1,SLC37A4,PYGM,PRKAG3,PPP1CB,NHLRC1,STBD1,PPP1R3C,PFKM,DYRK2,STK40,LEP,NR1D1
GO:BP	sarcoplasmic reticulum calcium ion transport	GO:0070296	0.00127876	2.89321	10	CASQ1,HRC,DHRS7C,CACNG1,NOL3,TMEM38B,PLN,ATP2A2,TMEM38A,CASQ2
GO:BP	negative regulation of biological process	GO:0048519	0.00134471	2.87137	467	LMOD3,ACTN3,MYL2,CASQ1,FEM1A,MYOZ2,CSDE1,HIF1AN,MYOZ1,FXR1,NMRK2,TMOD4,JSRP1,PPP1R27,RYR1,CAPN3,CNBP,TNNT1,TSG101,MFN2,ACTN2,HRC,ALKBH5,UBE2B,DUSP29,PFDN1,ANKRD1,TRIM72,THBS4,USP25,NF2,CUL4A,KLHL40,CEP85,DHRS7C,PTRH2,IVNS1ABP,RAPGEF1,YTHDF1,ILRUN,MAF1,ACACB,THAP11,EPM2A,DRAP1,FMC1,WDTC1,BEST3,CRKL,EIF4G2,HIPK3,SMYD1,TAF3,MAX,MAP3K20,FASTKD2,HMCN2,CRADD,PSMC5,ALPK2,INCA1,SRF,HSF1,PSMC1,MAP2K6,LMOD…
GO:BP	muscle adaptation	GO:0043500	0.00134769	2.87041	19	ACTN3,TNNC1,MYH7,MYOZ2,MYOZ1,TNNI1,TNNT1,SRL,MYH6,FBXO32,MYOD1,NOL3,PRKAG3,CAV3,ATP2A2,IGFBP5,LMCD1,SMAD4,FOXO3
GO:BP	regulation of cellular protein metabolic process	GO:0032268	0.00137139	2.86284	238	USP13,MYOZ1,FXR1,RAD23A,CAPN3,ARIH2,TSG101,HRC,UBE2B,PAIP1,EIF1,THBS4,USP25,NF2,KLHL40,CEP85,IVNS1ABP,YTHDF1,DCUN1D2,EPM2A,CRKL,EIF4G2,MAP3K20,FASTKD2,UBE2D1,CRADD,PSME4,PSMC5,RNF14,INCA1,DCUN1D1,DET1,PPP2R3A,PSMC1,MAP2K6,GAPDH,MNAT1,STK11,STRADB,NXN,BAG2,TFRC,DVL1,MAP3K4,MUL1,NOL3,RBM24,TOB1,AIMP2,PRKAG3,CACUL1,BCCIP,CAV3,NDUFS4,USP47,HRAS,TRPT1,MTRES1,STUB1,PSMC4,IGFBP5,EIF2A,UBE3A,GPS2,HAX1,PD…
GO:BP	muscle filament sliding	GO:0030049	0.00153027	2.81523	6	TNNC1,MYH7,MYLK2,MYH8,MYH6,TNNT2
GO:BP	regulation of cellular protein catabolic process	GO:1903362	0.00155766	2.80753	39	USP13,RAD23A,ARIH2,USP25,KLHL40,EPM2A,PSMC5,RNF14,DET1,PSMC1,BAG2,DVL1,PSMC4,UBE3A,PDCL3,N4BP1,PRKACA,VCP,PSMC6,MGC137055,ARAF,BAG6,USP19,RCHY1,EIF3H,RNF217,TLK2,UBXN1,CSNK1A1,PRKN,USP7,PSMC3,HSPBP1,UCHL5,UBB,ZER1,RNF19B,PSMD14,PARK7
GO:BP	nucleotide biosynthetic process	GO:0009165	0.00165751	2.78054	42	AMPD1,UCKL1,ADCY9,ACACB,ALDOA,PDHB,ATP5MF,STOML2,DLD,ATP5MC2,ATP5F1C,PPARA,ATP5F1B,ATP5PB,ATP5PD,ATP5F1A,ATP5PF,DLAT,PDHA1,ATP5PO,VCP,NME6,ATP5MC3,DUT,ADSS1,ATP5ME,GMPS,AK1,ATP5MC1,PANK4,ATP5MG,PDK4,NMNAT1,MPC2,AMPD3,ATPSCKMT,DCAKD,ADSL,ATP5F1D,KARS1,MLYCD,IMPDH2
GO:BP	cellular response to stress	GO:0033554	0.00177352	2.75116	182	ATP2A1,HIF1AN,USP13,RAD23A,CAPN3,MFN2,UBE2B,ANKRD1,THBS4,USP25,CUL4A,ACACB,MAP3K20,EGLN1,CRADD,PSME4,NFE2L1,SRF,HSF1,SLC2A4,MNAT1,NPLOC4,STK11,RAD23B,STRADB,MYOD1,KEAP1,ATF4,STOML2,SMYD2,HIKESHI,TRIP12,USP28,MAP3K4,MUL1,NOL3,RBM24,HSPB8,OPTN,BCCIP,CAV3,PGK1,USP47,PPARA,HRAS,BAG3,MACROD1,STUB1,ATP2A2,FXN,EIF2A,TP63,GPS2,COPS5,MTMR3,ACTR8,RAD52,RNF34,FOXO4,FXR2,PRKACA,VCP,NHLRC1,SQSTM1,PSMC6,EYA4,F…
GO:BP	protein-containing complex assembly	GO:0065003	0.00180715	2.74301	172	LMOD3,CASQ1,TMOD4,CAPN3,RPL3L,NDUFB10,COX17,TRIM72,ECPAS,NDUFA12,COX7A1,KCNA7,ACACB,EIF2S2,FMC1,CUTC,EIF3J,FASTKD2,SLAIN2,HSF1,LMOD2,CLIP1,NDUFB1,SVIL,PSMD4,COX14,NDUFA9,STOML2,COX10,NDUFB6,TFRC,PSMD11,NOL3,AIMP2,NDUFS5,NDUFB11,CAPZA2,NDUFS4,NDUFA6,C5H12ORF73,BCS1L,NDUFS3,WASHC1,UQCRFS1,NAP1L4,TP63,HAX1,VBP1,NDUFB9,MIEF2,ST13,BIN1,NDUFB3,RAD52,UQCC3,NDUFS1,VCP,ATL2,PSMC6,SSH2,NDUFAF3,NDUFA8,COA8,…
GO:BP	negative regulation of cellular process	GO:0048523	0.00251118	2.60012	431	LMOD3,ACTN3,MYL2,CASQ1,MYOZ2,HIF1AN,MYOZ1,NMRK2,TMOD4,JSRP1,PPP1R27,RYR1,CAPN3,CNBP,TSG101,MFN2,ACTN2,HRC,UBE2B,DUSP29,PFDN1,ANKRD1,TRIM72,USP25,NF2,CUL4A,KLHL40,CEP85,DHRS7C,PTRH2,IVNS1ABP,RAPGEF1,YTHDF1,ILRUN,MAF1,ACACB,THAP11,EPM2A,DRAP1,WDTC1,CRKL,EIF4G2,HIPK3,SMYD1,TAF3,MAX,MAP3K20,HMCN2,CRADD,PSMC5,ALPK2,INCA1,SRF,HSF1,PSMC1,LMOD2,GAPDH,DEDD,SMTNL1,RRAD,MNAT1,TFDP2,MBD3,NPLOC4,STK11,SVIL,AN…
GO:BP	protein localization to nucleus	GO:0034504	0.00284984	2.54518	43	CTDNEP1,KPNA4,NF2,ILRUN,EPM2A,ABRA,TAF3,KPNA3,IPO5,TNPO3,STK11,IPO7,HIKESHI,PYGO1,TFRC,DVL1,KPNA6,BAG3,TESK1,PHB2,SIX1,SUN1,SIX4,ING1,DMAP1,SIX2,IPO13,EIF4ENIF1,NUTF2,KPNA1,CIZ1,OTUD7B,FAM53B,NVL,LAMTOR5,APPL2,MAVS,SNUPN,LIMK2,TRIM28,FERMT2,LEP,PARK7
GO:BP	nucleoside phosphate biosynthetic process	GO:1901293	0.00286102	2.54348	42	AMPD1,UCKL1,ADCY9,ACACB,ALDOA,PDHB,ATP5MF,STOML2,DLD,ATP5MC2,ATP5F1C,PPARA,ATP5F1B,ATP5PB,ATP5PD,ATP5F1A,ATP5PF,DLAT,PDHA1,ATP5PO,VCP,NME6,ATP5MC3,DUT,ADSS1,ATP5ME,GMPS,AK1,ATP5MC1,PANK4,ATP5MG,PDK4,NMNAT1,MPC2,AMPD3,ATPSCKMT,DCAKD,ADSL,ATP5F1D,KARS1,MLYCD,IMPDH2
GO:BP	protein localization to organelle	GO:0033365	0.00310967	2.50729	99	CSRP3,TSG101,MFN2,CTDNEP1,KPNA4,NF2,VAPA,ILRUN,EPM2A,ABRA,TAF3,KPNA3,EMC9,IPO5,TNPO3,STK11,IPO7,HIKESHI,PYGO1,EMC8,TFRC,DVL1,PAM16,OPTN,KPNA6,HRAS,SRP68,BAG3,OBSL1,EMC6,TSPAN17,TIMM23,CHMP7,VCP,TESK1,KLHL21,PHB2,TIMM17B,SIX1,YBX1,SUN1,SIX4,NDUFA13,BAG6,ING1,DMAP1,PDCD5,SIX2,IPO13,NUDCD3,PINK1,SCRIB,PIK3R4,EIF4ENIF1,TIMM21,NUTF2,ROMO1,CSNK1D,KPNA1,GET3,NSFL1C,CIZ1,OTUD7B,PRKN,DAG1,DNLZ,FAM53B,DCTN…
GO:BP	muscle cell cellular homeostasis	GO:0046716	0.00382375	2.41751	9	ALDOA,CHRNA1,SRF,CFL2,CAV3,BAG3,MSTN,PLG,PFKM
GO:BP	mitochondrial transcription	GO:0006390	0.00382375	2.41751	9	TFB2M,MTRES1,TEFM,MTERF2,TWNK,PRKAA1,PPARGC1B,MRPL12,FOXO3
GO:BP	viral translation	GO:0019081	0.0047896	2.3197	8	CSDE1,EIF3B,EIF3L,EIF2D,EIF3A,EIF3F,EIF3G,EIF3D
GO:BP	positive regulation of metabolic process	GO:0009893	0.00492157	2.3079	342	ACTN3,TNNI2,CSRP3,USP13,RNF10,RAD23A,CAPN3,CNBP,ARIH2,MYLK2,MFN2,CTDNEP1,UBE2B,PAIP1,THBS4,MYOM1,YTHDF1,DCUN1D2,DCAF6,EPM2A,RBM20,ABRA,BVES,CRKL,MEF2D,DYRK1B,PCBD2,MAX,MAP3K20,FASTKD2,EGLN1,UBE2D1,CRADD,PSME4,PSMC5,RNF14,DCUN1D1,DET1,SRF,HSF1,ZNF672,PSMC1,MAP2K6,GAPDH,MNAT1,TFDP2,STK11,MAZ,STRADB,MYOD1,ATF4,BAG2,STOML2,MEF2C,PYGO1,ASB11,TFRC,DVL1,MAP3K4,MUL1,RBM24,TOB1,AIMP2,HSPB8,OPTN,CACUL1,PCB…
GO:BP	negative regulation of metabolic process	GO:0009892	0.00499364	2.30158	284	ACTN3,MYOZ2,CSDE1,HIF1AN,MYOZ1,FXR1,PPP1R27,CAPN3,CNBP,TSG101,ALKBH5,UBE2B,PFDN1,ANKRD1,USP25,NF2,KLHL40,CEP85,PTRH2,IVNS1ABP,YTHDF1,ILRUN,MAF1,ACACB,THAP11,EPM2A,DRAP1,FMC1,WDTC1,CRKL,EIF4G2,SMYD1,TAF3,MAX,FASTKD2,PSMC5,INCA1,SRF,HSF1,MAP2K6,SLC37A4,TBRG4,GAPDH,DEDD,SMTNL1,TFDP2,MBD3,NPLOC4,STK11,MAZ,ATF4,NXN,BAG2,SMYD2,MEF2C,DVL1,MUL1,NOL3,ANXA7,RBM24,TOB1,OPTN,SP2,CAV3,USP47,PPARA,NFATC3,HRAS,…
GO:BP	cellular component organization or biogenesis	GO:0071840	0.00564983	2.24796	575	LMOD3,ACTA1,KLHL41,ACTN3,XIRP2,MYL2,CASQ1,ATP2A1,CSRP3,SYPL2,MYOZ2,CSDE1,MYOZ1,SYNPO2L,XIRP1,TMOD4,IGFN1,CAPN3,NRAP,MYPN,RPL3L,NEB,LDB3,TSG101,MFN2,ACTN2,NDUFB10,MYOM2,CTDNEP1,UBE2B,PFDN1,COX17,TRIM72,ECPAS,NF2,CUL4A,PDLIM5,INO80C,MYH6,CEP85,FHL3,NDUFA12,BLZF1,VAPA,CHCHD3,EFL1,COX7A1,YTHDF1,EMG1,KCNA7,ACACB,EPM2A,NAA50,PARVB,EIF2S2,ARMH3,FMC1,WDTC1,SYNPO2,CRKL,CUTC,EIF4G2,SYNPO,SMYD1,EIF3J,DES,MA…
GO:BP	positive regulation of cellular catabolic process	GO:0031331	0.00580359	2.2363	55	USP13,RAD23A,ARIH2,YTHDF1,EPM2A,PSMC5,RNF14,DET1,PSMC1,STK11,BAG2,DVL1,RBM24,TOB1,HSPB8,OPTN,BAG3,PSMC4,NRDC,VCP,PSMC6,PHB2,MGC137055,TFEB,PACSIN3,PIP4K2B,BTNL9,BAG6,RCHY1,RNF217,PINK1,EIF4ENIF1,VDAC1,CSNK1A1,AGO2,GIGYF2,PRKN,SAMD4A,BNIP3,PSMC3,PRKAA2,HSPBP1,DCP1B,PRKAA1,ZER1,YTHDF3,YTHDF2,RNF19B,TRIM68,SH3GLB1,CALCOCO2,MTDH,SESN1,PUM1,FOXO3
GO:BP	phosphate-containing compound metabolic process	GO:0006796	0.00599917	2.22191	288	CKM,ACTN3,AMPD1,MYOZ1,NMRK2,PGAM2,ENO3,PPP1R27,ALPK3,MYLK2,DUSP13,TSG101,COQ8A,STYXL2,IP6K3,HRC,CTDNEP1,UBE2B,DUSP29,THBS4,NF2,PHKG1,UCKL1,CEP85,ADCY9,EFL1,PIGC,ACACB,EPM2A,CRKL,HIPK3,LRRC30,DYRK1B,ALDOA,MAP3K20,PPTC7,DLST,ALPK2,INCA1,FBP2,PDE4C,PPP2R3A,MAP2K6,GAPDH,SMTNL1,MNAT1,PDHB,STK11,OGDH,STRADB,PFKFB4,PPM1A,ATP5MF,STOML2,CPS1,DLD,CKMT2,MAP2K2,PTP4A3,PPM1J,ATP5MC2,PTPMT1,TFRC,DVL1,MAP3K4,MU…
GO:BP	positive regulation of protein catabolic process	GO:0045732	0.00702272	2.15349	35	USP13,RAD23A,ARIH2,PSMC5,RNF14,DET1,PSMC1,BAG2,ASB11,DVL1,PSMC4,NRDC,VCP,PSMC6,MGC137055,PACSIN3,WWP1,NDUFA13,BAG6,RCHY1,RNF217,AXIN1,SGSM3,CSNK1A1,PRKN,PSMC3,HSPBP1,SNF8,ZER1,RNF19B,OAZ2,OAZ1,GGA1,NEDD4,RILP
GO:BP	protein insertion into membrane	GO:0051205	0.00727312	2.13828	14	EMC9,EMC8,EMC6,NDUFA13,BAG6,PDCD5,ROMO1,GET3,TIMM10,CCDC47,RTP3,TOMM22,GET4,EMC2
GO:BP	regulation of muscle adaptation	GO:0043502	0.0076091	2.11867	15	ACTN3,TNNC1,MYH7,TNNI1,TNNT1,SRL,FBXO32,NOL3,PRKAG3,CAV3,ATP2A2,IGFBP5,LMCD1,SMAD4,FOXO3
GO:BP	negative regulation of intracellular signal transduction	GO:1902532	0.00845875	2.07269	66	ACTN3,MYOZ2,MYOZ1,MFN2,UBE2B,DUSP29,NF2,IVNS1ABP,RAPGEF1,NPLOC4,STK11,SYNJ2BP,MUL1,NOL3,CAV3,USP47,PPARA,RCAN1,NDUFS3,HOMER2,GPS2,UBR2,RNF34,RABGEF1,NCOR1,DDIT4,CUL3,YBX3,KLHL31,MSTN,OTUD3,ADIPOR1,DUSP10,TMEM161A,DYRK1A,NDUFA13,VRK3,TSC1,THOC5,CDC34,ADIPOQ,PINK1,SMAD4,AKT1S1,USP10,OTUD7B,PRKN,DAG1,MAPKAP1,HSPB1,PRKAA2,PRKAA1,C1QBP,DYRK2,URI1,NOC2L,MARK3,RANBP9,MAPKAPK5,SESN1,DUSP26,FNIP1,RIOK3,WN…
GO:BP	RNA processing	GO:0006396	0.00862833	2.06407	113	ALKBH5,IVNS1ABP,WBP11,RBM20,FASTKD2,TFB2M,HSF1,UTP11,TBRG4,LSM6,MYOD1,RRP12,NOL3,RBM24,RRP15,CWC15,TRPT1,DDX54,RPP25L,FXR2,PRKACA,NCOR1,ZCRB1,TRMO,POLR3K,DYRK1A,TRMT1,PQBP1,RBM17,MRPL1,WBP4,RPP30,PTCD2,PIN4,CDK5RAP1,TSR2,OSGEPL1,NSRP1,PHF5A,TSR1,RBM38,MTO1,CDC73,NSUN2,MRM3,AGO2,RPP38,NSUN4,SNRPC,TXNL4A,RPP21,DDX23,WDR18,THUMPD1,FASTKD5,STRAP,TUT4,NVL,SRFBP1,GTF2H5,BYSL,FASTK,UTP15,MRPS11,SART1,TR…
GO:BP	positive regulation of proteasomal protein catabolic process	GO:1901800	0.0090026	2.04563	22	USP13,RAD23A,ARIH2,PSMC5,RNF14,DET1,PSMC1,BAG2,DVL1,PSMC4,VCP,PSMC6,MGC137055,BAG6,RCHY1,RNF217,CSNK1A1,PRKN,PSMC3,HSPBP1,ZER1,RNF19B
GO:BP	cytochrome complex assembly	GO:0017004	0.00960244	2.01762	13	COX17,COX14,COX10,C5H12ORF73,BCS1L,UQCRFS1,UQCC3,COA8,COA6,MNF1,TACO1,COA1,UQCC1
GO:BP	negative regulation of cellular metabolic process	GO:0031324	0.0100337	1.99854	248	ACTN3,MYOZ2,HIF1AN,MYOZ1,PPP1R27,CAPN3,CNBP,TSG101,UBE2B,ANKRD1,USP25,NF2,KLHL40,CEP85,IVNS1ABP,YTHDF1,MAF1,ACACB,THAP11,EPM2A,DRAP1,WDTC1,CRKL,EIF4G2,SMYD1,TAF3,MAX,PSMC5,INCA1,SRF,HSF1,GAPDH,DEDD,SMTNL1,TFDP2,MBD3,MAZ,ATF4,NXN,BAG2,SMYD2,MEF2C,DVL1,NOL3,RBM24,TOB1,OPTN,SP2,CAV3,USP47,PPARA,NFATC3,BAG3,N4BP2L2,DDX54,IGFBP5,TP63,GPS2,PDCL3,N4BP1,UBR2,BIN1,BOLL,RNF34,FXR2,PLAA,PPP1R1A,SQSTM1,TESK1…
GO:BP	regulation of skeletal muscle contraction	GO:0014819	0.0134332	1.87182	7	ACTN3,MYH7,CASQ1,ATP2A1,SCN4A,CAV3,DMPK
GO:BP	mitochondrial transmembrane transport	GO:1990542	0.013897	1.85708	22	STOML2,PAM16,ATP5F1C,AFG3L2,ATP5F1B,ATP5PD,ATP5F1A,SLC25A4,TIMM23,SMDT1,TIMM17B,MCU,TIMM21,VDAC1,ROMO1,MPC2,MICU2,DNLZ,ATPSCKMT,MRPL18,ATP5F1D,SLC25A12
GO:BP	negative regulation of nitrogen compound metabolic process	GO:0051172	0.014105	1.85063	231	ACTN3,MYOZ2,HIF1AN,MYOZ1,CAPN3,CNBP,TSG101,UBE2B,PFDN1,ANKRD1,USP25,NF2,KLHL40,CEP85,IVNS1ABP,YTHDF1,MAF1,THAP11,EPM2A,DRAP1,WDTC1,CRKL,SMYD1,TAF3,MAX,PSMC5,INCA1,SRF,HSF1,GAPDH,DEDD,SMTNL1,TFDP2,MBD3,MAZ,ATF4,NXN,BAG2,SMYD2,MEF2C,DVL1,NOL3,RBM24,TOB1,SP2,CAV3,USP47,PPARA,NFATC3,BAG3,N4BP2L2,DDX54,IGFBP5,TP63,GPS2,VBP1,PDCL3,N4BP1,UBR2,BIN1,BOLL,RNF34,FXR2,PLAA,PPP1R1A,SQSTM1,BIRC2,RABGEF1,NCOR1,…
GO:BP	phosphorus metabolic process	GO:0006793	0.0142848	1.84513	288	CKM,ACTN3,AMPD1,MYOZ1,NMRK2,PGAM2,ENO3,PPP1R27,ALPK3,MYLK2,DUSP13,TSG101,COQ8A,STYXL2,IP6K3,HRC,CTDNEP1,UBE2B,DUSP29,THBS4,NF2,PHKG1,UCKL1,CEP85,ADCY9,EFL1,PIGC,ACACB,EPM2A,CRKL,HIPK3,LRRC30,DYRK1B,ALDOA,MAP3K20,PPTC7,DLST,ALPK2,INCA1,FBP2,PDE4C,PPP2R3A,MAP2K6,GAPDH,SMTNL1,MNAT1,PDHB,STK11,OGDH,STRADB,PFKFB4,PPM1A,ATP5MF,STOML2,CPS1,DLD,CKMT2,MAP2K2,PTP4A3,PPM1J,ATP5MC2,PTPMT1,TFRC,DVL1,MAP3K4,MU…
GO:BP	muscle organ morphogenesis	GO:0048644	0.01451	1.83833	18	TNNC1,XIRP2,MYH7,MYL2,TNNI1,MYL3,MYLK2,ANKRD1,MYH6,EGLN1,SMTNL1,ACTC1,PTCD2,SMAD4,MYF5,TNNT2,BMPR1A,ARID5B
GO:BP	heterocycle biosynthetic process	GO:0018130	0.0159109	1.7983	389	TNNI2,AMPD1,CSRP3,MYOZ2,HIF1AN,USP13,MYOZ1,RNF10,ATP1B4,CAPN3,CNBP,TSG101,POLR2C,UBE2B,ANKRD1,PERM1,LRRFIP2,UCKL1,ANKRD2,ADCY9,MYF6,DCAF6,MAF1,ACACB,THAP11,DRAP1,WDTC1,ABRA,TEAD1,MEF2D,HIPK3,SMYD1,TAF3,DYRK1B,PCBD2,MAX,ALDOA,EGLN1,PSMC5,NFE2L1,RNF14,HDGFL2,PDE4C,SRF,TFB2M,HSF1,ZNF672,DEDD,SMTNL1,MNAT1,POLR2K,PDHB,TFDP2,MBD3,MAZ,MYOD1,KEAP1,ATF4,ESRRA,ATP5MF,STOML2,CPS1,DLD,SMYD2,PTP4A3,TCEA3,COX1…
GO:BP	viral translational termination-reinitiation	GO:0075525	0.0161325	1.7923	5	EIF3B,EIF3L,EIF3A,EIF3G,EIF3D
GO:BP	positive regulation of cellular metabolic process	GO:0031325	0.0179552	1.74581	301	ACTN3,TNNI2,CSRP3,USP13,RNF10,RAD23A,CAPN3,CNBP,ARIH2,CTDNEP1,UBE2B,PAIP1,THBS4,YTHDF1,DCUN1D2,DCAF6,EPM2A,RBM20,ABRA,BVES,CRKL,MEF2D,DYRK1B,PCBD2,MAX,MAP3K20,FASTKD2,EGLN1,UBE2D1,CRADD,PSME4,PSMC5,RNF14,DCUN1D1,DET1,SRF,HSF1,ZNF672,PSMC1,MAP2K6,MNAT1,TFDP2,STK11,MAZ,STRADB,MYOD1,ATF4,BAG2,STOML2,MEF2C,PYGO1,TFRC,DVL1,MAP3K4,MUL1,RBM24,TOB1,AIMP2,HSPB8,OPTN,CACUL1,PCBP1,PITX2,PPARA,NFYC,MLXIP,NFA…
GO:BP	nucleobase-containing compound biosynthetic process	GO:0034654	0.0191818	1.71711	382	TNNI2,AMPD1,CSRP3,MYOZ2,HIF1AN,USP13,MYOZ1,RNF10,ATP1B4,CAPN3,CNBP,TSG101,POLR2C,UBE2B,ANKRD1,PERM1,LRRFIP2,UCKL1,ANKRD2,ADCY9,MYF6,DCAF6,MAF1,ACACB,THAP11,DRAP1,WDTC1,ABRA,TEAD1,MEF2D,HIPK3,SMYD1,TAF3,DYRK1B,PCBD2,MAX,ALDOA,EGLN1,PSMC5,NFE2L1,RNF14,HDGFL2,PDE4C,SRF,TFB2M,HSF1,ZNF672,DEDD,SMTNL1,MNAT1,POLR2K,PDHB,TFDP2,MBD3,MAZ,MYOD1,KEAP1,ATF4,ESRRA,ATP5MF,STOML2,DLD,SMYD2,PTP4A3,TCEA3,MEF2C,PYG…
GO:BP	cardiac muscle cell development	GO:0055013	0.0210221	1.67732	14	CSRP3,ALPK3,NRAP,NEB,ACTN2,BVES,ALPK2,SRF,ACTC1,CAV3,FHOD3,SMAD4,BMPR1A,SGCB
GO:BP	positive regulation of translation	GO:0045727	0.0210898	1.67593	22	PAIP1,YTHDF1,FASTKD2,TOB1,BOLL,FXR2,MRPS27,PKM,EIF5A,MNF1,CDK5RAP1,PINK1,AGO2,LARP4,SAMD4A,EIF4G1,GUF1,RPS27L,YTHDF3,ZCCHC4,RPUSD4,EIF3D
GO:BP	ncRNA metabolic process	GO:0034660	0.0214751	1.66806	65	TFB2M,UTP11,LSM6,RRP12,RRP15,FARSB,HRAS,TRPT1,DDX54,RPP25L,IARS2,TRMO,POLR3K,TRMT1,MRPL1,RPP30,PIN4,CDK5RAP1,VARS1,TSR2,OSGEPL1,GATC,TSR1,DIS3L,MTO1,DARS1,NSUN2,AGO2,RPP38,NSUN4,RPP21,WDR18,THUMPD1,NVL,SRFBP1,GTF2H5,BYSL,UTP15,MRPS11,SART1,TRMT1L,NOP10,DICER1,QRSL1,YTHDF2,CARS1,MRPL44,ZCCHC4,AGO4,RPUSD4,GEMIN4,DDX1,KARS1,TPRKB,RIOK3,RBFA,TSR3,ELAC2,CDKAL1,ALKBH8,RPF1,WDR74,FARSA,AARS2,INTS1
GO:BP	release of sequestered calcium ion into cytosol by sarcoplasmic reticulum	GO:0014808	0.0243937	1.61272	8	CASQ1,HRC,DHRS7C,NOL3,TMEM38B,PLN,TMEM38A,CASQ2
GO:BP	aromatic compound biosynthetic process	GO:0019438	0.0250582	1.60105	388	TNNI2,AMPD1,CSRP3,MYOZ2,HIF1AN,USP13,MYOZ1,RNF10,ATP1B4,CAPN3,CNBP,TSG101,POLR2C,UBE2B,ANKRD1,PERM1,LRRFIP2,UCKL1,ANKRD2,ADCY9,MYF6,DCAF6,MAF1,ACACB,THAP11,DRAP1,WDTC1,ABRA,TEAD1,MEF2D,HIPK3,SMYD1,TAF3,DYRK1B,PCBD2,MAX,ALDOA,EGLN1,PSMC5,NFE2L1,RNF14,HDGFL2,PDE4C,SRF,TFB2M,HSF1,ZNF672,DEDD,SMTNL1,MNAT1,POLR2K,PDHB,TFDP2,MBD3,MAZ,MYOD1,KEAP1,ATF4,ESRRA,ATP5MF,STOML2,DLD,SMYD2,PTP4A3,TCEA3,COX10,MEF…
GO:BP	protein import	GO:0017038	0.0281663	1.55027	33	KPNA4,EPM2A,ABRA,KPNA3,IPO5,TNPO3,IPO7,HIKESHI,PAM16,KPNA6,BAG3,TIMM23,PHB2,TIMM17B,ING1,DMAP1,PDCD5,SIX2,IPO13,EIF4ENIF1,TIMM21,NUTF2,ROMO1,KPNA1,DNLZ,FAM53B,PEX5,TOMM22,APPL2,MAVS,SNUPN,TRIM28,LEP
GO:BP	negative regulation of macromolecule metabolic process	GO:0010605	0.0293053	1.53305	260	MYOZ2,CSDE1,HIF1AN,MYOZ1,FXR1,CAPN3,CNBP,TSG101,ALKBH5,UBE2B,PFDN1,ANKRD1,USP25,NF2,KLHL40,CEP85,PTRH2,IVNS1ABP,YTHDF1,ILRUN,MAF1,ACACB,THAP11,EPM2A,DRAP1,WDTC1,CRKL,SMYD1,TAF3,MAX,FASTKD2,PSMC5,INCA1,SRF,HSF1,SLC37A4,TBRG4,GAPDH,DEDD,SMTNL1,TFDP2,MBD3,NPLOC4,MAZ,ATF4,NXN,BAG2,SMYD2,MEF2C,DVL1,MUL1,NOL3,ANXA7,RBM24,TOB1,OPTN,SP2,CAV3,USP47,PPARA,NFATC3,HRAS,BAG3,N4BP2L2,HOMER2,DDX54,IGFBP5,TP63,G…
GO:BP	cardiac muscle cell differentiation	GO:0055007	0.0307871	1.51163	18	CSRP3,ALPK3,NRAP,NEB,ACTN2,BVES,ACADM,ALPK2,SRF,ACTC1,MEF2C,CAV3,TSC1,FHOD3,SMAD4,FZD7,BMPR1A,SGCB
GO:BP	mitochondrial membrane organization	GO:0007006	0.0326888	1.4856	20	MFN2,CHCHD3,MUL1,NOL3,AFG3L2,UQCC3,APOOL,VDAC2,NDUFA13,PDCD5,IMMT,PINK1,ALKBH7,ROMO1,BNIP3,TIMM10,PEX5,TOMM22,MFN1,MICOS13
GO:BP	regulation of skeletal muscle adaptation	GO:0014733	0.0338916	1.46991	7	ACTN3,TNNC1,MYH7,TNNI1,TNNT1,ATP2A2,IGFBP5
GO:BP	formation of cytoplasmic translation initiation complex	GO:0001732	0.0338916	1.46991	7	EIF2S2,EIF3J,EIF3H,EIF3A,EIF3F,EIF3G,EIF3D
GO:BP	IRES-dependent viral translational initiation	GO:0075522	0.0361726	1.44162	6	CSDE1,EIF3B,EIF2D,EIF3A,EIF3F,EIF3D
GO:BP	transition between fast and slow fiber	GO:0014883	0.0361726	1.44162	6	ACTN3,TNNC1,MYH7,TNNI1,TNNT1,ATP2A2
GO:BP	positive regulation of proteolysis involved in cellular protein catabolic process	GO:1903052	0.0382646	1.4172	22	USP13,RAD23A,ARIH2,PSMC5,RNF14,DET1,PSMC1,BAG2,DVL1,PSMC4,VCP,PSMC6,MGC137055,BAG6,RCHY1,RNF217,CSNK1A1,PRKN,PSMC3,HSPBP1,ZER1,RNF19B
GO:BP	cardiac cell development	GO:0055006	0.0399095	1.39892	14	CSRP3,ALPK3,NRAP,NEB,ACTN2,BVES,ALPK2,SRF,ACTC1,CAV3,FHOD3,SMAD4,BMPR1A,SGCB
GO:BP	regulation of proteasomal ubiquitin-dependent protein catabolic process	GO:0032434	0.0407559	1.38981	24	RAD23A,ARIH2,KLHL40,RNF14,DET1,DVL1,N4BP1,VCP,MGC137055,ARAF,BAG6,RCHY1,EIF3H,RNF217,TLK2,UBXN1,CSNK1A1,PRKN,USP7,HSPBP1,UCHL5,ZER1,RNF19B,PARK7
GO:BP	muscle tissue morphogenesis	GO:0060415	0.0426438	1.37014	16	TNNC1,XIRP2,MYH7,MYL2,TNNI1,MYL3,MYLK2,ANKRD1,MYH6,EGLN1,ACTC1,PTCD2,SMAD4,MYF5,TNNT2,BMPR1A
GO:BP	ncRNA processing	GO:0034470	0.0466897	1.33078	54	TFB2M,UTP11,LSM6,RRP12,RRP15,TRPT1,DDX54,RPP25L,TRMO,POLR3K,TRMT1,MRPL1,RPP30,PIN4,CDK5RAP1,TSR2,OSGEPL1,TSR1,MTO1,NSUN2,AGO2,RPP38,NSUN4,RPP21,WDR18,THUMPD1,NVL,SRFBP1,GTF2H5,BYSL,UTP15,MRPS11,SART1,TRMT1L,NOP10,DICER1,YTHDF2,MRPL44,ZCCHC4,AGO4,RPUSD4,GEMIN4,DDX1,TPRKB,RIOK3,RBFA,TSR3,ELAC2,CDKAL1,ALKBH8,RPF1,WDR74,AARS2,INTS1
GO:BP	release of sequestered calcium ion into cytosol by endoplasmic reticulum	GO:1903514	0.0479022	1.31964	8	CASQ1,HRC,DHRS7C,NOL3,TMEM38B,PLN,TMEM38A,CASQ2
GO:BP	positive regulation of nitrogen compound metabolic process	GO:0051173	0.047936	1.31934	283	TNNI2,CSRP3,USP13,RNF10,RAD23A,CAPN3,CNBP,ARIH2,UBE2B,PAIP1,THBS4,YTHDF1,DCUN1D2,DCAF6,RBM20,ABRA,CRKL,MEF2D,DYRK1B,PCBD2,MAX,MAP3K20,FASTKD2,EGLN1,UBE2D1,CRADD,PSME4,PSMC5,RNF14,DCUN1D1,DET1,SRF,HSF1,ZNF672,PSMC1,MAP2K6,MNAT1,TFDP2,STK11,MAZ,STRADB,MYOD1,ATF4,BAG2,MEF2C,PYGO1,ASB11,TFRC,DVL1,MAP3K4,MUL1,RBM24,TOB1,AIMP2,CACUL1,PCBP1,PITX2,PPARA,NFYC,MLXIP,NFATC3,HRAS,MYOG,SETD3,STUB1,ZNF784,PSMC…
GO:BP	cardiac muscle tissue morphogenesis	GO:0055008	0.0486957	1.31251	15	TNNC1,XIRP2,MYH7,MYL2,TNNI1,MYL3,MYLK2,ANKRD1,MYH6,EGLN1,ACTC1,PTCD2,SMAD4,TNNT2,BMPR1A
GO:CC	intracellular anatomical structure	GO:0005622	7.01739e-82	81.1538	1470	MYL1,LMOD3,ACTA1,KLHL41,ACTN3,TNNC2,TNNC1,XIRP2,TNNI2,AMPD1,MYH7,MYL2,CASQ1,PPP1R3A,MYBPC1,ATP2A1,STAC3,MYH2,CMYA5,CSRP3,SYPL2,MYOZ2,CSDE1,HIF1AN,MYOZ1,RNF10,FXR1,NMRK2,SYNPO2L,XIRP1,ENO3,ATP1B4,ANKRD23,TMOD4,JSRP1,MYH1,MRPL33,RAD23A,TRIM63,RYR1,TNNI1,TXLNB,CAPN3,ALPK3,NRAP,TNNT3,MYL3,CNBP,MYPN,ARIH2,C18H19ORF47,PDLIM3,HSPB7,TNNT1,MYLK2,RPL3L,MYO18B,GYS1,NEB,LDB3,UNC45B,APOBEC2,TSG101,ECSIT,COQ8A…
GO:CC	mitochondrion	GO:0005739	5.99075e-75	74.2225	347	CASQ1,MRPL33,ECSIT,COQ8A,MFN2,NDUFB10,NIPSNAP2,COX17,TIMM8B,COX8B,NDUFV2,CHCHD1,NDUFA12,PTRH2,CHCHD3,COX7A1,PDHX,ACACB,COX5A,FMC1,UQCRB,MRPL45,FASTKD2,ACADM,VDAC3,PPTC7,DLST,FUNDC2,COQ3,MDH2,TFB2M,ATP5IF1,MRPL53,MRPS5,TBRG4,NDUFB1,PDHB,NDUFV3,STK11,OGDH,BCL2L13,TMEM143,TMEM11,HSDL2,SLC25A26,SDHB,COX14,NDUFA9,NDUFB4,SYNJ2BP,ATP5MF,STOML2,CPS1,DLD,CKMT2,COQ10A,COX10,MRPL35,MRPL39,NDUFB6,ATP5MC2,PTP…
GO:CC	cytoplasm	GO:0005737	7.01411e-71	70.154	1181	MYL1,LMOD3,ACTA1,KLHL41,ACTN3,TNNC2,TNNC1,XIRP2,TNNI2,AMPD1,MYH7,MYL2,CASQ1,PPP1R3A,MYBPC1,ATP2A1,STAC3,MYH2,CMYA5,CSRP3,SYPL2,MYOZ2,CSDE1,HIF1AN,MYOZ1,RNF10,FXR1,NMRK2,SYNPO2L,ENO3,ANKRD23,TMOD4,JSRP1,MYH1,MRPL33,RAD23A,TRIM63,RYR1,TNNI1,TXLNB,CAPN3,NRAP,TNNT3,MYL3,CNBP,MYPN,ARIH2,PDLIM3,HSPB7,TNNT1,MYLK2,RPL3L,MYO18B,GYS1,NEB,LDB3,UNC45B,APOBEC2,TSG101,ECSIT,COQ8A,POLR2C,MFN2,IP6K3,ACTN2,NDUFB1…
GO:CC	intracellular organelle	GO:0043229	8.17224e-57	56.0877	1296	MYL1,LMOD3,ACTA1,KLHL41,ACTN3,TNNC2,TNNC1,XIRP2,TNNI2,MYH7,MYL2,CASQ1,MYBPC1,ATP2A1,STAC3,MYH2,CMYA5,CSRP3,SYPL2,MYOZ2,CSDE1,HIF1AN,MYOZ1,RNF10,FXR1,NMRK2,SYNPO2L,XIRP1,ATP1B4,ANKRD23,TMOD4,JSRP1,MYH1,MRPL33,RAD23A,RYR1,TNNI1,CAPN3,ALPK3,NRAP,TNNT3,MYL3,CNBP,MYPN,ARIH2,C18H19ORF47,PDLIM3,HSPB7,TNNT1,MYLK2,RPL3L,MYO18B,NEB,LDB3,APOBEC2,TSG101,ECSIT,COQ8A,POLR2C,SGCD,MFN2,IP6K3,ACTN2,NDUFB10,HRC,AL…
GO:CC	organelle	GO:0043226	1.65768e-53	52.7805	1310	MYL1,LMOD3,ACTA1,KLHL41,ACTN3,TNNC2,TNNC1,XIRP2,TNNI2,MYH7,MYL2,CASQ1,MYBPC1,ATP2A1,STAC3,MYH2,CMYA5,CSRP3,SYPL2,MYOZ2,CSDE1,HIF1AN,MYOZ1,RNF10,FXR1,NMRK2,SYNPO2L,XIRP1,ATP1B4,ANKRD23,TMOD4,JSRP1,MYH1,MRPL33,RAD23A,RYR1,TNNI1,CAPN3,ALPK3,NRAP,TNNT3,MYL3,CNBP,MYPN,ARIH2,C18H19ORF47,PDLIM3,HSPB7,TNNT1,MYLK2,RPL3L,MYO18B,NEB,LDB3,APOBEC2,TSG101,ECSIT,COQ8A,POLR2C,SGCD,MFN2,IP6K3,ACTN2,NDUFB10,HRC,AL…
GO:CC	intracellular membrane-bounded organelle	GO:0043231	4.64041e-50	49.3334	1166	KLHL41,TNNI2,CASQ1,ATP2A1,STAC3,CMYA5,SYPL2,CSDE1,HIF1AN,RNF10,FXR1,NMRK2,SYNPO2L,ATP1B4,ANKRD23,JSRP1,MRPL33,RAD23A,RYR1,CAPN3,ALPK3,CNBP,ARIH2,C18H19ORF47,HSPB7,MYLK2,APOBEC2,TSG101,ECSIT,COQ8A,POLR2C,MFN2,IP6K3,NDUFB10,ALKBH5,CTDNEP1,UBE2B,DUSP29,HACD1,KPNA4,ANKRD1,EIF1,NIPSNAP2,COX17,HSPB6,TRIM72,SRL,TIMM8B,THBS4,USP25,COX8B,NF2,NDUFV2,ANAPC16,INO80C,CHCHD1,FYTTD1,CEP85,FHL3,ARFGAP2,NDUFA12,B…
GO:CC	membrane-bounded organelle	GO:0043227	1.0452e-44	43.9808	1183	KLHL41,TNNI2,CASQ1,ATP2A1,STAC3,CMYA5,SYPL2,CSDE1,HIF1AN,RNF10,FXR1,NMRK2,SYNPO2L,ATP1B4,ANKRD23,JSRP1,MRPL33,RAD23A,RYR1,CAPN3,ALPK3,CNBP,ARIH2,C18H19ORF47,HSPB7,MYLK2,APOBEC2,TSG101,ECSIT,COQ8A,POLR2C,MFN2,IP6K3,NDUFB10,ALKBH5,CTDNEP1,UBE2B,DUSP29,HACD1,KPNA4,ANKRD1,EIF1,NIPSNAP2,COX17,HSPB6,TRIM72,SRL,TIMM8B,THBS4,USP25,COX8B,NF2,NDUFV2,ANAPC16,INO80C,CHCHD1,FYTTD1,CEP85,FHL3,ARFGAP2,NDUFA12,B…
GO:CC	mitochondrial protein-containing complex	GO:0098798	5.70253e-41	40.2439	109	MRPL33,NDUFB10,NDUFV2,NDUFA12,CHCHD3,UQCRB,MRPL53,MRPS5,NDUFB1,NDUFV3,SDHB,NDUFA9,MRPL35,MRPL39,NDUFB6,ATP5MC2,NDUFS5,PAM16,ATP5F1C,NDUFB11,AFG3L2,NDUFS4,NDUFA6,ATP5F1B,ATP5PB,MRPS14,NDUFS3,MRPL51,UQCRFS1,ATP5PD,ATP5F1A,ATP5PF,TIMM23,NDUFB9,PDHA1,NDUFB8,NDUFB3,MRPS7,MRPL34,MRPS36,MRPS18A,UQCC3,NDUFS1,MRPL37,NDUFC1,ATP5MK,NDUFA8,DMAC2,MRPL40,SMDT1,PHB2,MRPL27,MRPS27,TIMM17B,NDUFS6,ATP5ME,APOOL,NDU…
GO:CC	contractile fiber	GO:0043292	4.76492e-40	39.3219	78	MYL1,LMOD3,ACTA1,KLHL41,ACTN3,TNNC2,TNNC1,XIRP2,TNNI2,MYH7,MYL2,CASQ1,MYBPC1,MYH2,CSRP3,MYOZ2,MYOZ1,FXR1,SYNPO2L,TMOD4,MYH1,RYR1,TNNI1,NRAP,TNNT3,MYL3,MYPN,PDLIM3,TNNT1,MYO18B,NEB,LDB3,ACTN2,HRC,MYOM2,ANKRD1,C28H10ORF71,PDLIM5,KLHL40,MYH6,FHL3,MYH3,MYOM3,CACNA1S,MYOM1,SMPX,SYNPO2,ABRA,MYOZ3,ITGB1BP2,SYNPO,DES,SYNC,LMOD2,SMTNL1,SVIL,ACTC1,FBXO32,MYOD1,CFL2,SMTNL2,BAG3,STUB1,MYH7B,SYNM,CAVIN4,TMOD1…
GO:CC	myofibril	GO:0030016	5.27172e-40	39.278	76	MYL1,LMOD3,ACTA1,KLHL41,ACTN3,TNNC2,TNNC1,XIRP2,TNNI2,MYH7,MYL2,CASQ1,MYBPC1,MYH2,CSRP3,MYOZ2,MYOZ1,FXR1,SYNPO2L,TMOD4,MYH1,RYR1,TNNI1,NRAP,TNNT3,MYL3,MYPN,PDLIM3,TNNT1,MYO18B,NEB,LDB3,ACTN2,HRC,MYOM2,ANKRD1,C28H10ORF71,PDLIM5,KLHL40,MYH6,FHL3,MYOM3,CACNA1S,MYOM1,SMPX,SYNPO2,ABRA,MYOZ3,ITGB1BP2,SYNPO,DES,SYNC,LMOD2,SMTNL1,SVIL,ACTC1,FBXO32,MYOD1,CFL2,SMTNL2,BAG3,STUB1,MYH7B,SYNM,CAVIN4,TMOD1,JPH1…
GO:CC	mitochondrial inner membrane	GO:0005743	3.61958e-38	37.4413	122	MRPL33,NDUFB10,TIMM8B,COX8B,NDUFV2,NDUFA12,CHCHD3,COX7A1,COX5A,UQCRB,COQ3,MRPL53,NDUFB1,NDUFV3,TMEM11,SLC25A26,SDHB,NDUFA9,ATP5MF,STOML2,MRPL35,NDUFB6,ATP5MC2,NDUFS5,PAM16,ATP5F1C,NDUFB11,AFG3L2,NDUFS4,NDUFA6,C5H12ORF73,ATP5F1B,NDUFA7,ATP5PB,NDUFS3,MRPL51,UQCRFS1,ATP5PD,ATP5F1A,SLC25A4,ATP5PF,TIMM23,NDUFB9,NDUFB8,NDUFB3,MRPL34,ATP5PO,UQCC3,NDUFS1,MRPL37,NDUFC1,ATP5MK,NDUFAF3,NDUFA8,DMAC2,SMDT1,YM…
GO:CC	protein-containing complex	GO:0032991	2.83042e-37	36.5481	680	KLHL41,TNNC2,TNNC1,TNNI2,MYH7,PPP1R3A,STAC3,MYH2,CSDE1,FXR1,ENO3,SCN4A,ATP1B4,MYH1,MRPL33,RAD23A,TNNI1,CAPN3,TNNT3,ARIH2,TNNT1,RPL3L,MYO18B,LDB3,TSG101,POLR2C,SGCD,NDUFB10,CTDNEP1,PHKA1,UBE2B,DUSP29,PFDN1,ANKRD1,MYH8,COX8B,NDUFV2,PHKG1,CUL4A,ANAPC16,PDLIM5,INO80C,MYH6,NDUFA12,MYH3,CHCHD3,EFL1,RWDD1,CACNA1S,WBP11,DCUN1D2,DCAF6,KCNA7,PDHX,EPM2A,PFDN4,NAA50,RABGGTA,DRAP1,EIF2S2,WDTC1,UQCRB,ASB2,BEST…
GO:CC	organelle inner membrane	GO:0019866	1.00301e-35	34.9987	126	ATP1B4,MRPL33,NDUFB10,TIMM8B,COX8B,NDUFV2,NDUFA12,CHCHD3,COX7A1,COX5A,UQCRB,COQ3,MRPL53,NDUFB1,NDUFV3,TMEM11,SLC25A26,SDHB,NDUFA9,ATP5MF,STOML2,MRPL35,NDUFB6,ATP5MC2,NDUFS5,PAM16,ATP5F1C,NDUFB11,AFG3L2,NDUFS4,NDUFA6,C5H12ORF73,ATP5F1B,NDUFA7,ATP5PB,NDUFS3,MRPL51,UQCRFS1,ATP5PD,ATP5F1A,SLC25A4,ATP5PF,TIMM23,NDUFB9,NDUFB8,NDUFB3,MRPL34,ATP5PO,UQCC3,NDUFS1,MRPL37,NDUFC1,ATP5MK,NDUFAF3,NDUFA8,DMAC2,S…
GO:CC	mitochondrial membrane	GO:0031966	1.9817e-35	34.703	148	MRPL33,MFN2,NDUFB10,TIMM8B,COX8B,NDUFV2,NDUFA12,CHCHD3,COX7A1,COX5A,UQCRB,ACADM,VDAC3,COQ3,MRPL53,NDUFB1,NDUFV3,TMEM11,SLC25A26,SDHB,NDUFA9,SYNJ2BP,ATP5MF,STOML2,COX10,MRPL35,NDUFB6,ATP5MC2,MUL1,NDUFS5,PAM16,ATP5F1C,NDUFB11,AFG3L2,NDUFS4,NDUFA6,C5H12ORF73,ATP5F1B,NDUFA7,ATP5PB,NDUFS3,PLN,MRPL51,UQCRFS1,ATP5PD,ATP5F1A,SLC25A4,HAX1,ATP5PF,TIMM23,NDUFB9,MIEF2,NDUFB8,NDUFB3,MRPL34,ATP5PO,UCP3,UQCC3,N…
GO:CC	mitochondrial envelope	GO:0005740	2.09013e-35	34.6798	154	MRPL33,MFN2,NDUFB10,COX17,TIMM8B,COX8B,NDUFV2,NDUFA12,CHCHD3,COX7A1,COX5A,UQCRB,ACADM,VDAC3,COQ3,MRPL53,NDUFB1,NDUFV3,TMEM11,SLC25A26,SDHB,NDUFA9,SYNJ2BP,ATP5MF,STOML2,COX10,MRPL35,NDUFB6,ATP5MC2,FBXL4,MUL1,NDUFS5,PAM16,ATP5F1C,NDUFB11,AFG3L2,NDUFS4,NDUFA6,C5H12ORF73,ATP5F1B,NDUFA7,ATP5PB,NDUFS3,PLN,MRPL51,UQCRFS1,ATP5PD,ATP5F1A,SLC25A4,HAX1,ATP5PF,TIMM23,NDUFB9,MIEF2,NDUFB8,NDUFB3,MRPL34,ATP5PO,…
GO:CC	membrane-enclosed lumen	GO:0031974	6.97284e-34	33.1566	544	KLHL41,CASQ1,STAC3,CMYA5,HIF1AN,NMRK2,SYNPO2L,ANKRD23,MRPL33,RAD23A,ARIH2,HSPB7,TSG101,ECSIT,POLR2C,ALKBH5,KPNA4,ANKRD1,COX17,HSPB6,TIMM8B,NF2,NDUFV2,INO80C,CHCHD1,FYTTD1,CEP85,BLZF1,ILRUN,DCAF6,EMG1,MAF1,PDHX,THAP11,EPM2A,RABGGTA,SYNPO2,TEAD1,CRKL,CUTC,PROB1,MEF2D,HIPK3,TAF3,DYRK1B,MAX,FASTKD2,PSME4,KPNA3,ACADM,PPTC7,DLST,CARM1,NFE2L1,RNF14,INCA1,DCUN1D1,TFB2M,HSF1,PSMC1,COPS4,MRPL53,PRCC,MRPS5,…
GO:CC	organelle lumen	GO:0043233	6.97284e-34	33.1566	544	KLHL41,CASQ1,STAC3,CMYA5,HIF1AN,NMRK2,SYNPO2L,ANKRD23,MRPL33,RAD23A,ARIH2,HSPB7,TSG101,ECSIT,POLR2C,ALKBH5,KPNA4,ANKRD1,COX17,HSPB6,TIMM8B,NF2,NDUFV2,INO80C,CHCHD1,FYTTD1,CEP85,BLZF1,ILRUN,DCAF6,EMG1,MAF1,PDHX,THAP11,EPM2A,RABGGTA,SYNPO2,TEAD1,CRKL,CUTC,PROB1,MEF2D,HIPK3,TAF3,DYRK1B,MAX,FASTKD2,PSME4,KPNA3,ACADM,PPTC7,DLST,CARM1,NFE2L1,RNF14,INCA1,DCUN1D1,TFB2M,HSF1,PSMC1,COPS4,MRPL53,PRCC,MRPS5,…
GO:CC	intracellular organelle lumen	GO:0070013	6.97284e-34	33.1566	544	KLHL41,CASQ1,STAC3,CMYA5,HIF1AN,NMRK2,SYNPO2L,ANKRD23,MRPL33,RAD23A,ARIH2,HSPB7,TSG101,ECSIT,POLR2C,ALKBH5,KPNA4,ANKRD1,COX17,HSPB6,TIMM8B,NF2,NDUFV2,INO80C,CHCHD1,FYTTD1,CEP85,BLZF1,ILRUN,DCAF6,EMG1,MAF1,PDHX,THAP11,EPM2A,RABGGTA,SYNPO2,TEAD1,CRKL,CUTC,PROB1,MEF2D,HIPK3,TAF3,DYRK1B,MAX,FASTKD2,PSME4,KPNA3,ACADM,PPTC7,DLST,CARM1,NFE2L1,RNF14,INCA1,DCUN1D1,TFB2M,HSF1,PSMC1,COPS4,MRPL53,PRCC,MRPS5,…
GO:CC	sarcomere	GO:0030017	8.50462e-34	33.0703	65	LMOD3,ACTA1,KLHL41,ACTN3,TNNC2,TNNC1,XIRP2,TNNI2,MYH7,CASQ1,CSRP3,MYOZ2,MYOZ1,SYNPO2L,TMOD4,RYR1,TNNI1,NRAP,TNNT3,MYL3,MYPN,PDLIM3,TNNT1,MYO18B,NEB,LDB3,ACTN2,HRC,MYOM2,ANKRD1,C28H10ORF71,PDLIM5,KLHL40,MYH6,FHL3,MYOM3,CACNA1S,MYOM1,SMPX,SYNPO2,ABRA,MYOZ3,ITGB1BP2,SYNPO,DES,SYNC,LMOD2,SMTNL1,ACTC1,FBXO32,CFL2,SMTNL2,BAG3,STUB1,CAVIN4,TMOD1,JPH1,FHOD3,CASQ2,TNNT2,PALLD,RTN2,HSPB1,ABCC9,CRYAB
GO:CC	catalytic complex	GO:1902494	6.39765e-33	32.194	254	KLHL41,PPP1R3A,ENO3,RAD23A,ARIH2,POLR2C,NDUFB10,CTDNEP1,PHKA1,UBE2B,NDUFV2,PHKG1,CUL4A,ANAPC16,INO80C,NDUFA12,DCUN1D2,DCAF6,PDHX,NAA50,RABGGTA,WDTC1,UQCRB,ASB2,TAF3,UBR3,MAX,UBE2D1,PSME4,PHKB,PSMC5,DLST,RNF14,DCUN1D1,DET1,PPP2R3A,PSMC1,PSMD7,MNAT1,NDUFB1,POLR2K,PDHB,MBD3,NDUFV3,OGDH,PSMD4,DCAF5,ANAPC15,FBXO32,CUL1,SDHB,ARIH1,KEAP1,NDUFA9,DLD,PSMD2,PSMD6,NDUFB6,DCAF8,FBXL4,PSMD11,NDUFS5,CUL5,NDUFB…
GO:CC	mitochondrial matrix	GO:0005759	4.48193e-31	30.3485	88	CASQ1,MRPL33,CHCHD1,PDHX,FASTKD2,ACADM,PPTC7,DLST,TFB2M,MRPL53,MRPS5,TBRG4,NDUFA9,CPS1,MRPL35,MRPL39,PAM16,ATP5F1B,MRPS14,MTRES1,MRPL51,TP63,DLAT,PDHA1,MRPS7,MRPL34,MRPS36,MRPS18A,MRPL37,MRPL40,MRPL27,MRPS27,TEFM,NDUFAB1,VDAC2,MRPL58,MNF1,MRPL47,MRPL55,SSBP1,MRPL13,PDK4,CLPP,MRPS31,POLDIP2,ALKBH7,MRPL2,VDAC1,GLRX5,MRPL48,TUFM,MRPS15,MTERF2,NSUN4,MRPL49,HSD17B8,FASTKD5,MRPL18,GUF1,MRPL15,MRPL54,MR…
GO:CC	intracellular protein-containing complex	GO:0140535	9.70715e-29	28.0129	162	KLHL41,RAD23A,ARIH2,POLR2C,UBE2B,CUL4A,ANAPC16,DCUN1D2,DCAF6,NAA50,WDTC1,ASB2,TAF3,UBR3,UBE2D1,PSME4,PSMC5,RNF14,DCUN1D1,DET1,PPP2R3A,PSMC1,PSMD7,MNAT1,POLR2K,PSMD4,DCAF5,ANAPC15,FBXO32,CUL1,ARIH1,KEAP1,PSMD2,PSMD6,DCAF8,FBXL4,PSMD11,TOB1,CUL5,GID4,UBE3D,USP47,NAA20,ANKRD9,PSMC4,UBE3A,PSMB6,PSMC2,PPP3CC,UBR2,POLR3D,PRKACA,VCP,PSMC6,TAF12,PSMB7,ASB4,FBXO31,AMFR,KLHL21,POLR2J,CUL3,PRKAB2,POLR2E,ADR…
GO:CC	organelle envelope	GO:0031967	5.42191e-28	27.2658	186	ATP1B4,MRPL33,MFN2,NDUFB10,CTDNEP1,KPNA4,COX17,TIMM8B,COX8B,NDUFV2,NDUFA12,CHCHD3,COX7A1,COX5A,UQCRB,TAF3,ACADM,VDAC3,COQ3,MRPL53,GAPDH,NDUFB1,TNPO3,NDUFV3,TMEM11,SLC25A26,SDHB,NDUFA9,IPO7,SYNJ2BP,ATP5MF,STOML2,XPO4,COX10,MRPL35,NDUFB6,ATP5MC2,FBXL4,MUL1,NDUFS5,PAM16,ATP5F1C,NDUFB11,AFG3L2,NDUFS4,NDUFA6,C5H12ORF73,ATP5F1B,NDUFA7,SLC16A3,ATP5PB,MRPS14,NDUFS3,PLN,AGPAT5,MRPL51,UQCRFS1,ATP5PD,ATP5F1…
GO:CC	envelope	GO:0031975	5.42191e-28	27.2658	186	ATP1B4,MRPL33,MFN2,NDUFB10,CTDNEP1,KPNA4,COX17,TIMM8B,COX8B,NDUFV2,NDUFA12,CHCHD3,COX7A1,COX5A,UQCRB,TAF3,ACADM,VDAC3,COQ3,MRPL53,GAPDH,NDUFB1,TNPO3,NDUFV3,TMEM11,SLC25A26,SDHB,NDUFA9,IPO7,SYNJ2BP,ATP5MF,STOML2,XPO4,COX10,MRPL35,NDUFB6,ATP5MC2,FBXL4,MUL1,NDUFS5,PAM16,ATP5F1C,NDUFB11,AFG3L2,NDUFS4,NDUFA6,C5H12ORF73,ATP5F1B,NDUFA7,SLC16A3,ATP5PB,MRPS14,NDUFS3,PLN,AGPAT5,MRPL51,UQCRFS1,ATP5PD,ATP5F1…
GO:CC	inner mitochondrial membrane protein complex	GO:0098800	1.67676e-23	22.7755	62	NDUFB10,NDUFV2,NDUFA12,CHCHD3,UQCRB,NDUFB1,NDUFV3,SDHB,NDUFA9,NDUFB6,ATP5MC2,NDUFS5,PAM16,ATP5F1C,NDUFB11,AFG3L2,NDUFS4,NDUFA6,ATP5F1B,ATP5PB,NDUFS3,UQCRFS1,ATP5PD,ATP5F1A,ATP5PF,TIMM23,NDUFB9,NDUFB8,NDUFB3,UQCC3,NDUFS1,NDUFC1,ATP5MK,NDUFA8,DMAC2,SMDT1,PHB2,TIMM17B,NDUFS6,ATP5ME,APOOL,NDUFAB1,NDUFA13,ATP5MG,NDUFB7,UQCRQ,IMMT,NDUFS7,UQCR10,NDUFS8,MCU,SDHD,TIMM21,COX4I1,ROMO1,MICU2,ATP5F1D,NDUFB2,N…
GO:CC	I band	GO:0031674	2.54188e-23	22.5948	45	ACTN3,XIRP2,MYH7,CASQ1,CSRP3,MYOZ2,MYOZ1,SYNPO2L,RYR1,NRAP,MYL3,MYPN,PDLIM3,MYO18B,NEB,LDB3,ACTN2,HRC,ANKRD1,C28H10ORF71,PDLIM5,KLHL40,MYH6,FHL3,CACNA1S,SYNPO2,MYOZ3,ITGB1BP2,SYNPO,DES,SYNC,SMTNL1,ACTC1,FBXO32,CFL2,SMTNL2,BAG3,STUB1,CAVIN4,JPH1,CASQ2,PALLD,RTN2,HSPB1,CRYAB
GO:CC	nucleus	GO:0005634	4.6818e-23	22.3296	747	KLHL41,TNNI2,STAC3,CMYA5,HIF1AN,RNF10,FXR1,NMRK2,SYNPO2L,ATP1B4,ANKRD23,RAD23A,CAPN3,ALPK3,CNBP,ARIH2,C18H19ORF47,HSPB7,MYLK2,APOBEC2,TSG101,ECSIT,POLR2C,IP6K3,ALKBH5,CTDNEP1,UBE2B,DUSP29,KPNA4,ANKRD1,EIF1,HSPB6,USP25,NF2,NDUFV2,ANAPC16,INO80C,CHCHD1,FYTTD1,CEP85,FHL3,BLZF1,ANKRD2,IVNS1ABP,PREP,WBP11,DCUN1D2,SMPX,ILRUN,MYF6,DCAF6,EMG1,MAF1,ACACB,THAP11,EPM2A,NAA50,RABGGTA,DRAP1,WDTC1,RBM20,SYNPO2…
GO:CC	organellar ribosome	GO:0000313	1.89032e-21	20.7235	43	MRPL33,CHCHD1,MRPL53,MRPS5,MRPL35,MRPL39,MRPS14,MRPL51,MRPS7,MRPL34,MRPS36,MRPS18A,MRPL37,MRPL40,MRPL27,MRPS27,NDUFAB1,MRPL58,MRPL47,MRPL55,MRPL13,MRPS31,MRPL2,MRPL48,MRPS15,NSUN4,MRPL49,MRPL18,MRPL15,MRPL54,MRPL50,MRPS11,MRPL9,MRPS17,MRPL23,MRPS30,MRPL4,MRPL32,MRPL44,MRPS26,MRPL12,MRPL22,MRPL38
GO:CC	mitochondrial ribosome	GO:0005761	1.89032e-21	20.7235	43	MRPL33,CHCHD1,MRPL53,MRPS5,MRPL35,MRPL39,MRPS14,MRPL51,MRPS7,MRPL34,MRPS36,MRPS18A,MRPL37,MRPL40,MRPL27,MRPS27,NDUFAB1,MRPL58,MRPL47,MRPL55,MRPL13,MRPS31,MRPL2,MRPL48,MRPS15,NSUN4,MRPL49,MRPL18,MRPL15,MRPL54,MRPL50,MRPS11,MRPL9,MRPS17,MRPL23,MRPS30,MRPL4,MRPL32,MRPL44,MRPS26,MRPL12,MRPL22,MRPL38
GO:CC	cytosol	GO:0005829	9.87031e-20	19.0057	418	KLHL41,AMPD1,STAC3,CMYA5,CSDE1,HIF1AN,FXR1,SYNPO2L,ENO3,ANKRD23,RAD23A,CAPN3,CNBP,PDLIM3,RPL3L,UNC45B,TSG101,ECSIT,POLR2C,ALKBH5,ANKRD1,ZNF106,HSPB6,USP25,NF2,TPM3,NDUFV2,ANAPC16,FLNC,CHCHD1,CEP85,KCMF1,ARFGAP2,PTRH2,IVNS1ABP,PREP,CCDC43,ILRUN,DCAF6,THAP11,EPM2A,NAA50,ARMH3,WDTC1,SYNPO2,METTL21E,CRKL,CUTC,EIF4G2,SYNPO,HIPK3,EIF3J,ALDOA,MAP3K20,PSME4,SLAIN2,DLST,CARM1,NFE2L1,SYNC,RNF14,FBP2,DCUN1D…
GO:CC	nuclear lumen	GO:0031981	1.33622e-19	18.8741	462	KLHL41,STAC3,CMYA5,HIF1AN,NMRK2,SYNPO2L,ANKRD23,RAD23A,ARIH2,HSPB7,TSG101,ECSIT,POLR2C,ALKBH5,KPNA4,ANKRD1,HSPB6,NF2,NDUFV2,INO80C,CHCHD1,FYTTD1,CEP85,BLZF1,ILRUN,DCAF6,EMG1,MAF1,THAP11,EPM2A,RABGGTA,SYNPO2,TEAD1,CRKL,CUTC,PROB1,MEF2D,HIPK3,TAF3,DYRK1B,MAX,PSME4,KPNA3,DLST,CARM1,NFE2L1,RNF14,INCA1,DCUN1D1,HSF1,PSMC1,COPS4,PRCC,MAP2K6,CHRND,UTP11,PSMD7,DEDD,MNAT1,NDUFB1,POLR2K,PDHB,STRN3,TFDP2,MBD…
GO:CC	Z disc	GO:0030018	1.04679e-17	16.9801	37	ACTN3,XIRP2,MYH7,CASQ1,CSRP3,MYOZ2,MYOZ1,SYNPO2L,NRAP,MYPN,PDLIM3,MYO18B,NEB,LDB3,ACTN2,HRC,C28H10ORF71,PDLIM5,MYH6,FHL3,SYNPO2,MYOZ3,ITGB1BP2,SYNPO,DES,SYNC,FBXO32,CFL2,BAG3,STUB1,CAVIN4,JPH1,CASQ2,PALLD,RTN2,HSPB1,CRYAB
GO:CC	nucleoplasm	GO:0005654	3.14248e-17	16.5027	413	KLHL41,STAC3,CMYA5,HIF1AN,NMRK2,SYNPO2L,ANKRD23,RAD23A,ARIH2,HSPB7,ECSIT,POLR2C,ALKBH5,KPNA4,ANKRD1,NDUFV2,INO80C,CHCHD1,FYTTD1,BLZF1,ILRUN,DCAF6,EMG1,MAF1,THAP11,EPM2A,RABGGTA,SYNPO2,TEAD1,CRKL,CUTC,PROB1,MEF2D,HIPK3,TAF3,DYRK1B,MAX,PSME4,KPNA3,DLST,CARM1,NFE2L1,RNF14,INCA1,DCUN1D1,HSF1,PSMC1,COPS4,PRCC,MAP2K6,CHRND,PSMD7,MNAT1,NDUFB1,POLR2K,PDHB,STRN3,TFDP2,MBD3,STK11,PSMD4,FBXO32,MYOD1,SDHB,AR…
GO:CC	proteasome complex	GO:0000502	6.71789e-16	15.1728	32	RAD23A,PSME4,PSMC5,PSMC1,PSMD7,PSMD4,PSMD2,PSMD6,PSMD11,PSMC4,UBE3A,PSMB6,PSMC2,VCP,PSMC6,PSMB7,ADRM1,PSMB4,PSMD13,PSMB5,PSMD3,PSMA3,PSMC3,PSMD12,PSMA2,PSMA1,PSMA7,PSMA6,PSMD14,PSMD1,PSMB3,PSMA5
GO:CC	organellar large ribosomal subunit	GO:0000315	6.71789e-16	15.1728	32	MRPL33,MRPL53,MRPL35,MRPL39,MRPL51,MRPL34,MRPS18A,MRPL37,MRPL40,MRPL27,NDUFAB1,MRPL58,MRPL47,MRPL55,MRPL13,MRPL2,MRPL48,NSUN4,MRPL49,MRPL18,MRPL15,MRPL54,MRPL50,MRPL9,MRPL23,MRPS30,MRPL4,MRPL32,MRPL44,MRPL12,MRPL22,MRPL38
GO:CC	mitochondrial large ribosomal subunit	GO:0005762	6.71789e-16	15.1728	32	MRPL33,MRPL53,MRPL35,MRPL39,MRPL51,MRPL34,MRPS18A,MRPL37,MRPL40,MRPL27,NDUFAB1,MRPL58,MRPL47,MRPL55,MRPL13,MRPL2,MRPL48,NSUN4,MRPL49,MRPL18,MRPL15,MRPL54,MRPL50,MRPL9,MRPL23,MRPS30,MRPL4,MRPL32,MRPL44,MRPL12,MRPL22,MRPL38
GO:CC	respirasome	GO:0070469	3.34389e-15	14.4757	45	NDUFB10,COX8B,NDUFV2,NDUFA12,COX7A1,UQCRB,NDUFB1,NDUFV3,SDHB,NDUFA9,NDUFB6,NDUFS5,NDUFB11,NDUFS4,NDUFA6,NDUFS3,COX6B1,UQCRFS1,NDUFB9,NDUFB8,NDUFB3,UQCC3,NDUFS1,NDUFC1,NDUFA8,DMAC2,NDUFS2,NDUFS6,COA6,NDUFAB1,NDUFA13,NDUFB7,UQCRQ,NDUFS7,UQCR10,NDUFS8,SDHD,COX4I1,UQCRH,SDHC,NDUFB2,NDUFV1,STMP1,NDUFA3,NDUFA10
GO:CC	respiratory chain complex	GO:0098803	3.48131e-15	14.4583	41	NDUFB10,COX8B,NDUFV2,NDUFA12,UQCRB,NDUFB1,NDUFV3,SDHB,NDUFA9,NDUFB6,NDUFS5,NDUFB11,NDUFS4,NDUFA6,NDUFS3,COX6B1,UQCRFS1,NDUFB9,NDUFB8,NDUFB3,UQCC3,NDUFS1,NDUFC1,NDUFA8,DMAC2,NDUFS6,COA6,NDUFAB1,NDUFA13,NDUFB7,UQCRQ,NDUFS7,UQCR10,NDUFS8,SDHD,COX4I1,SDHC,NDUFB2,NDUFV1,NDUFA3,NDUFA10
GO:CC	transferase complex	GO:1990234	6.06463e-15	14.2172	136	KLHL41,ARIH2,POLR2C,PHKA1,UBE2B,PHKG1,CUL4A,ANAPC16,INO80C,DCUN1D2,DCAF6,NAA50,RABGGTA,WDTC1,ASB2,TAF3,UBR3,MAX,UBE2D1,PHKB,DLST,RNF14,DCUN1D1,DET1,MNAT1,POLR2K,OGDH,DCAF5,ANAPC15,FBXO32,CUL1,ARIH1,KEAP1,DLD,DCAF8,FBXL4,CUL5,GID4,BCCIP,UBE3D,USP47,NAA20,ANKRD9,UBR2,POLR3D,TAF12,ASB4,FBXO31,AMFR,KLHL21,POLR2J,CUL3,PRKAB2,POLR2E,MGC137055,E2F6,CUL2,PRMT1,CBLL1,POLR3K,KAT8,DMAP1,NAA35,POLR1B,RBX1,MI…
GO:CC	oxidoreductase complex	GO:1990204	1.08259e-14	13.9655	45	NDUFB10,NDUFV2,NDUFA12,PDHX,UQCRB,DLST,NDUFB1,PDHB,NDUFV3,OGDH,SDHB,NDUFA9,DLD,NDUFB6,NDUFS5,NDUFB11,NDUFS4,NDUFA6,NDUFS3,UQCRFS1,DLAT,NDUFB9,PDHA1,NDUFB8,NDUFB3,UQCC3,NDUFS1,NDUFC1,NDUFA8,DMAC2,NDUFS6,NDUFAB1,NDUFA13,GMPR,NDUFB7,UQCRQ,NDUFS7,UQCR10,NDUFS8,SDHD,SDHC,NDUFB2,NDUFV1,NDUFA3,NDUFA10
GO:CC	endopeptidase complex	GO:1905369	3.1684e-14	13.4992	32	RAD23A,PSME4,PSMC5,PSMC1,PSMD7,PSMD4,PSMD2,PSMD6,PSMD11,PSMC4,UBE3A,PSMB6,PSMC2,VCP,PSMC6,PSMB7,ADRM1,PSMB4,PSMD13,PSMB5,PSMD3,PSMA3,PSMC3,PSMD12,PSMA2,PSMA1,PSMA7,PSMA6,PSMD14,PSMD1,PSMB3,PSMA5
GO:CC	mitochondrial respirasome	GO:0005746	3.85281e-13	12.4142	39	NDUFB10,NDUFV2,NDUFA12,COX7A1,UQCRB,NDUFB1,NDUFV3,SDHB,NDUFA9,NDUFB6,NDUFS5,NDUFB11,NDUFS4,NDUFA6,NDUFS3,UQCRFS1,NDUFB9,NDUFB8,NDUFB3,UQCC3,NDUFS1,NDUFC1,NDUFA8,DMAC2,NDUFS6,NDUFAB1,NDUFA13,NDUFB7,UQCRQ,NDUFS7,UQCR10,NDUFS8,SDHD,COX4I1,NDUFB2,NDUFV1,STMP1,NDUFA3,NDUFA10
GO:CC	ubiquitin ligase complex	GO:0000151	6.13813e-13	12.212	66	KLHL41,ARIH2,UBE2B,CUL4A,ANAPC16,DCUN1D2,DCAF6,WDTC1,ASB2,UBR3,UBE2D1,RNF14,DCUN1D1,DET1,DCAF5,ANAPC15,FBXO32,CUL1,ARIH1,KEAP1,DCAF8,FBXL4,CUL5,GID4,UBE3D,USP47,ANKRD9,UBR2,ASB4,FBXO31,AMFR,KLHL21,CUL3,MGC137055,CUL2,RBX1,MIB2,RCHY1,UBE2V1,KLHL24,KLHL12,RNF217,SPSB2,UBE2J2,GID8,PRKN,BMI1,RNF31,FBXL17,RANBP10,DYRK2,ASB1,ZER1,RMND5A,RNF19B,RANBP9,RNF7,MKLN1,ELOB,SPOPL,FAM8A1,CRBN,ANAPC10,ANAPC13,FB…
GO:CC	mitochondrial respiratory chain complex I	GO:0005747	2.76678e-12	11.558	29	NDUFB10,NDUFV2,NDUFA12,NDUFB1,NDUFV3,NDUFA9,NDUFB6,NDUFS5,NDUFB11,NDUFS4,NDUFA6,NDUFS3,NDUFB9,NDUFB8,NDUFB3,NDUFS1,NDUFC1,NDUFA8,DMAC2,NDUFS6,NDUFAB1,NDUFA13,NDUFB7,NDUFS7,NDUFS8,NDUFB2,NDUFV1,NDUFA3,NDUFA10
GO:CC	NADH dehydrogenase complex	GO:0030964	2.76678e-12	11.558	29	NDUFB10,NDUFV2,NDUFA12,NDUFB1,NDUFV3,NDUFA9,NDUFB6,NDUFS5,NDUFB11,NDUFS4,NDUFA6,NDUFS3,NDUFB9,NDUFB8,NDUFB3,NDUFS1,NDUFC1,NDUFA8,DMAC2,NDUFS6,NDUFAB1,NDUFA13,NDUFB7,NDUFS7,NDUFS8,NDUFB2,NDUFV1,NDUFA3,NDUFA10
GO:CC	respiratory chain complex I	GO:0045271	2.76678e-12	11.558	29	NDUFB10,NDUFV2,NDUFA12,NDUFB1,NDUFV3,NDUFA9,NDUFB6,NDUFS5,NDUFB11,NDUFS4,NDUFA6,NDUFS3,NDUFB9,NDUFB8,NDUFB3,NDUFS1,NDUFC1,NDUFA8,DMAC2,NDUFS6,NDUFAB1,NDUFA13,NDUFB7,NDUFS7,NDUFS8,NDUFB2,NDUFV1,NDUFA3,NDUFA10
GO:CC	peptidase complex	GO:1905368	3.44466e-12	11.4629	35	RAD23A,PSME4,PSMC5,PSMC1,PSMD7,PSMD4,PSMD2,PSMD6,PSMD11,AFG3L2,PSMC4,UBE3A,PSMB6,PSMC2,VCP,PSMC6,TAF12,PSMB7,ADRM1,PSMB4,PSMD13,PSMB5,PSMD3,PSMA3,PSMC3,PSMD12,PSMA2,PSMA1,PSMA7,PSMA6,ENY2,PSMD14,PSMD1,PSMB3,PSMA5
GO:CC	supramolecular complex	GO:0099080	2.32727e-10	9.63315	153	MYL1,LMOD3,ACTA1,KLHL41,ACTN3,TNNC2,TNNC1,XIRP2,TNNI2,MYH7,MYL2,CASQ1,MYBPC1,MYH2,CSRP3,MYOZ2,MYOZ1,FXR1,SYNPO2L,TMOD4,MYH1,RYR1,TNNI1,NRAP,TNNT3,MYL3,MYPN,PDLIM3,TNNT1,MYO18B,NEB,LDB3,ACTN2,HRC,MYOM2,ANKRD1,C28H10ORF71,ANAPC16,PDLIM5,KLHL40,MYH6,FHL3,MYH3,MYOM3,CACNA1S,MYOM1,YTHDF1,SMPX,SYNPO2,ABRA,MYOZ3,ITGB1BP2,SYNPO,DES,FASTKD2,SLAIN2,SYNC,HSF1,LMOD2,CLIP1,SMTNL1,SVIL,ACTC1,LSM6,FBXO32,MYOD1,…
GO:CC	intracellular non-membrane-bounded organelle	GO:0043232	4.25482e-10	9.37112	470	MYL1,LMOD3,ACTA1,KLHL41,ACTN3,TNNC2,TNNC1,XIRP2,TNNI2,MYH7,MYL2,CASQ1,MYBPC1,MYH2,CSRP3,MYOZ2,MYOZ1,FXR1,SYNPO2L,XIRP1,ANKRD23,TMOD4,MYH1,MRPL33,RAD23A,RYR1,TNNI1,NRAP,TNNT3,MYL3,MYPN,PDLIM3,HSPB7,TNNT1,RPL3L,MYO18B,NEB,LDB3,TSG101,SGCD,MFN2,ACTN2,HRC,MYOM2,CTDNEP1,UBE2B,ANKRD1,HSPB6,TPM1,C28H10ORF71,MYH8,NF2,TPM3,ANAPC16,PDLIM5,KLHL40,INO80C,MYH6,CHCHD1,CEP85,FHL3,MYH3,MYOM3,CACNA1S,MYOM1,YTHDF1…
GO:CC	non-membrane-bounded organelle	GO:0043228	4.44642e-10	9.35199	470	MYL1,LMOD3,ACTA1,KLHL41,ACTN3,TNNC2,TNNC1,XIRP2,TNNI2,MYH7,MYL2,CASQ1,MYBPC1,MYH2,CSRP3,MYOZ2,MYOZ1,FXR1,SYNPO2L,XIRP1,ANKRD23,TMOD4,MYH1,MRPL33,RAD23A,RYR1,TNNI1,NRAP,TNNT3,MYL3,MYPN,PDLIM3,HSPB7,TNNT1,RPL3L,MYO18B,NEB,LDB3,TSG101,SGCD,MFN2,ACTN2,HRC,MYOM2,CTDNEP1,UBE2B,ANKRD1,HSPB6,TPM1,C28H10ORF71,MYH8,NF2,TPM3,ANAPC16,PDLIM5,KLHL40,INO80C,MYH6,CHCHD1,CEP85,FHL3,MYH3,MYOM3,CACNA1S,MYOM1,YTHDF1…
GO:CC	organelle membrane	GO:0031090	5.43605e-09	8.26472	274	KLHL41,ATP2A1,SYPL2,ATP1B4,MRPL33,RYR1,TSG101,MFN2,NDUFB10,CTDNEP1,HACD1,KPNA4,TRIM72,TIMM8B,COX8B,NDUFV2,NDUFA12,BLZF1,VAPA,DHRS7C,CHCHD3,COX7A1,COX5A,EPM2A,ARMH3,UQCRB,TAF3,ACADM,VDAC3,NFE2L1,COQ3,MRPL53,SLC2A4,EMC9,GAPDH,NDUFB1,NDUFV3,NPLOC4,TMEM11,SLC25A26,SDHB,NDUFA9,SYNJ2BP,ATP5MF,STOML2,COX10,MRPL35,NDUFB6,EMC8,ATP5MC2,TFRC,MUL1,ANXA7,NDUFS5,PAM16,ATP5F1C,NDUFB11,AFG3L2,OR51E2,NDUFS4,NDUFA…
GO:CC	striated muscle thin filament	GO:0005865	2.35838e-08	7.62739	13	LMOD3,ACTA1,TNNC2,TNNC1,TNNI2,TMOD4,TNNI1,TNNT3,TNNT1,LMOD2,TMOD1,FHOD3,TNNT2
GO:CC	sarcolemma	GO:0042383	5.22835e-08	7.28164	27	STAC3,SGCD,TRIM72,FLNC,CACNA1S,POPDC2,BVES,DES,SYNC,SLC2A4,CLCN1,SSPN,CAV3,SGCA,SYNM,CACNG6,PLEC,STBD1,MLIP,POPDC3,DAG1,SNTA1,RTN2,FLOT1,CACNB1,SGCB,DTNBP1
GO:CC	supramolecular fiber	GO:0099512	5.74753e-08	7.24052	112	MYL1,LMOD3,ACTA1,KLHL41,ACTN3,TNNC2,TNNC1,XIRP2,TNNI2,MYH7,MYL2,CASQ1,MYBPC1,MYH2,CSRP3,MYOZ2,MYOZ1,FXR1,SYNPO2L,TMOD4,MYH1,RYR1,TNNI1,NRAP,TNNT3,MYL3,MYPN,PDLIM3,TNNT1,MYO18B,NEB,LDB3,ACTN2,HRC,MYOM2,ANKRD1,C28H10ORF71,PDLIM5,KLHL40,MYH6,FHL3,MYH3,MYOM3,CACNA1S,MYOM1,SMPX,SYNPO2,ABRA,MYOZ3,ITGB1BP2,SYNPO,DES,SLAIN2,SYNC,LMOD2,CLIP1,SMTNL1,SVIL,ACTC1,FBXO32,MYOD1,KEAP1,BAG2,CFL2,MAP4,SMTNL2,BAG3,…
GO:CC	proteasome regulatory particle	GO:0005838	7.75588e-08	7.11037	13	PSMC5,PSMC1,PSMD7,PSMD4,PSMD2,PSMD6,PSMD11,PSMC6,PSMD13,PSMD3,PSMC3,PSMD14,PSMD1
GO:CC	supramolecular polymer	GO:0099081	1.21288e-07	6.91618	112	MYL1,LMOD3,ACTA1,KLHL41,ACTN3,TNNC2,TNNC1,XIRP2,TNNI2,MYH7,MYL2,CASQ1,MYBPC1,MYH2,CSRP3,MYOZ2,MYOZ1,FXR1,SYNPO2L,TMOD4,MYH1,RYR1,TNNI1,NRAP,TNNT3,MYL3,MYPN,PDLIM3,TNNT1,MYO18B,NEB,LDB3,ACTN2,HRC,MYOM2,ANKRD1,C28H10ORF71,PDLIM5,KLHL40,MYH6,FHL3,MYH3,MYOM3,CACNA1S,MYOM1,SMPX,SYNPO2,ABRA,MYOZ3,ITGB1BP2,SYNPO,DES,SLAIN2,SYNC,LMOD2,CLIP1,SMTNL1,SVIL,ACTC1,FBXO32,MYOD1,KEAP1,BAG2,CFL2,MAP4,SMTNL2,BAG3,…
GO:CC	proteasome accessory complex	GO:0022624	2.05198e-07	6.68783	14	PSMC5,PSMC1,PSMD7,PSMD4,PSMD2,PSMD6,PSMD11,PSMC4,PSMC6,PSMD13,PSMD3,PSMC3,PSMD14,PSMD1
GO:CC	myofilament	GO:0036379	5.85668e-07	6.23235	13	LMOD3,ACTA1,TNNC2,TNNC1,TNNI2,TMOD4,TNNI1,TNNT3,TNNT1,LMOD2,TMOD1,FHOD3,TNNT2
GO:CC	ribonucleoprotein complex	GO:1990904	9.87442e-07	6.00549	123	FXR1,MRPL33,RPL3L,EFL1,RWDD1,WBP11,EPM2A,EIF3J,HSF1,MRPL53,MRPS5,UTP11,GAPDH,LSM6,PABPC4,MRPL35,MRPL39,RRP15,CWC15,MRPS14,SRP68,MRPL51,EIF2A,SMG5,VBP1,MRPS7,MRPL34,MRPS36,MRPS18A,MRPL37,RPP25L,FXR2,ZCRB1,MRPL40,MRPL27,MRPS27,TEFM,YBX1,NDUFAB1,MRPL30,DYRK1A,MRPL58,MRPL47,DHX32,MRPL55,NAA35,RBM17,MRPL1,WBP4,RPP30,MRPL13,NAA38,EIF3H,NSRP1,MRPS31,PHF5A,TSR1,MRPL2,MRPL48,MRPS15,AGO2,NHP2,LARP4,RPP38,N…
GO:CC	sarcoplasm	GO:0016528	1.61564e-06	5.79166	17	KLHL41,CASQ1,ATP2A1,JSRP1,RYR1,THBS4,DHRS7C,NOL3,PLN,ATP2A2,HAX1,TMEM38A,JPH1,DMPK,CASQ2,RTN2,DTNBP1
GO:CC	membrane protein complex	GO:0098796	7.05192e-06	5.15169	151	STAC3,SCN4A,ATP1B4,TSG101,SGCD,NDUFB10,CTDNEP1,COX8B,NDUFV2,NDUFA12,CHCHD3,CACNA1S,KCNA7,UQCRB,BEST3,CACNG1,CHRNA1,VDAC3,EMC9,CHRND,NDUFB1,NDUFV3,NPLOC4,SDHB,NDUFA9,SSPN,SYNJ2BP,ATP5MF,STOML2,NDUFB6,EMC8,ATP5MC2,TFRC,NDUFS5,PAM16,ATP5F1C,NDUFB11,AFG3L2,CAV3,NDUFS4,NDUFA6,ATP5F1B,ATP5PB,NDUFS3,COX6B1,PLN,EMC6,UQCRFS1,SGCA,UBAP1,ATP5PD,ATP5F1A,ATP5PF,TIMM23,NDUFB9,NDUFB8,NDUFB3,UQCC3,CHMP7,NDUFS1,V…
GO:CC	sarcoplasmic reticulum	GO:0016529	8.6536e-06	5.0628	15	KLHL41,CASQ1,ATP2A1,JSRP1,RYR1,THBS4,DHRS7C,PLN,ATP2A2,HAX1,TMEM38A,JPH1,DMPK,CASQ2,RTN2
GO:CC	eukaryotic translation initiation factor 3 complex	GO:0005852	1.18179e-05	4.92746	11	EIF3J,EIF3CL,EIF3H,EIF3B,EIF3L,EIF3K,EIF3A,EIF3F,EIF3G,EIF3D,ABCE1
GO:CC	cullin-RING ubiquitin ligase complex	GO:0031461	1.88123e-05	4.72556	37	KLHL41,ARIH2,CUL4A,ANAPC16,DCAF6,WDTC1,DET1,DCAF5,ANAPC15,FBXO32,CUL1,ARIH1,KEAP1,DCAF8,FBXL4,CUL5,USP47,ANKRD9,ASB4,FBXO31,KLHL21,CUL3,MGC137055,CUL2,RBX1,KLHL24,KLHL12,SPSB2,FBXL17,ZER1,RNF7,SPOPL,CRBN,ANAPC10,ANAPC13,FBXO17,FBXW5
GO:CC	actin cytoskeleton	GO:0015629	2.39916e-05	4.61994	71	LMOD3,ACTA1,TNNC2,TNNC1,XIRP2,TNNI2,MYH7,MYL2,MYH2,MYOZ2,MYOZ1,SYNPO2L,XIRP1,ANKRD23,TMOD4,MYH1,TNNI1,TNNT3,HSPB7,TNNT1,MYO18B,LDB3,MYH8,NF2,TPM3,PDLIM5,MYH6,FHL3,MYH3,PARVB,SYNPO2,ABRA,MYOZ3,MYH4,SYNPO,ALDOA,LMOD2,SMTNL1,SVIL,ACTC1,KEAP1,STOML2,CFL2,CAPZA2,SMTNL2,NEXN,MYH7B,HAX1,FLII,MSRB1,TMOD1,MYO18A,RHOQ,TSC1,AMOT,SPTB,FHOD3,COBL,FILIP1,TWF2,TNNT2,PALLD,DBN1,DCTN2,FLOT1,FLOT2,ABLIM2,LIMCH1,FH…
GO:CC	mitochondrial nucleoid	GO:0042645	2.76444e-05	4.55839	17	FASTKD2,TFB2M,CPS1,ATP5F1B,TEFM,VDAC2,MNF1,SSBP1,POLDIP2,VDAC1,TUFM,MTERF2,FASTKD5,LRPPRC,TWNK,DDX28,ELAC2
GO:CC	nucleoid	GO:0009295	2.76444e-05	4.55839	17	FASTKD2,TFB2M,CPS1,ATP5F1B,TEFM,VDAC2,MNF1,SSBP1,POLDIP2,VDAC1,TUFM,MTERF2,FASTKD5,LRPPRC,TWNK,DDX28,ELAC2
GO:CC	M band	GO:0031430	3.1575e-05	4.50066	9	LMOD3,KLHL41,MYOM2,MYOM3,MYOM1,SMPX,LMOD2,SMTNL1,SMTNL2
GO:CC	mitochondrial small ribosomal subunit	GO:0005763	6.03893e-05	4.21904	11	MRPS5,MRPS14,MRPS7,MRPS36,MRPS18A,MRPS27,MRPS31,MRPS15,MRPS11,MRPS17,MRPS26
GO:CC	organellar small ribosomal subunit	GO:0000314	6.03893e-05	4.21904	11	MRPS5,MRPS14,MRPS7,MRPS36,MRPS18A,MRPS27,MRPS31,MRPS15,MRPS11,MRPS17,MRPS26
GO:CC	A band	GO:0031672	6.03893e-05	4.21904	11	LMOD3,KLHL41,MYL3,MYOM2,KLHL40,MYOM3,MYOM1,SMPX,LMOD2,SMTNL1,SMTNL2
GO:CC	N-terminal protein acetyltransferase complex	GO:0031414	7.55253e-05	4.12191	8	NAA50,NAA20,NAA35,NAA38,NAA30,NAA15,NAA10,NAA25
GO:CC	intrinsic component of mitochondrial membrane	GO:0098573	9.93913e-05	4.00265	22	MFN2,CHCHD3,TMEM11,SYNJ2BP,MUL1,AFG3L2,UQCC3,ETFDH,TIMM17B,APOOL,IMMT,PINK1,MCU,DMPK,MPC2,BNIP3,ABCB6,MFN1,COA1,FIS1,TMEM70,MICOS13
GO:CC	troponin complex	GO:0005861	0.000156636	3.80511	7	TNNC2,TNNC1,TNNI2,TNNI1,TNNT3,TNNT1,TNNT2
GO:CC	integral component of mitochondrial membrane	GO:0032592	0.000195902	3.70796	21	CHCHD3,TMEM11,SYNJ2BP,MUL1,AFG3L2,UQCC3,ETFDH,TIMM17B,APOOL,IMMT,PINK1,MCU,DMPK,MPC2,BNIP3,ABCB6,MFN1,COA1,FIS1,TMEM70,MICOS13
GO:CC	nuclear body	GO:0016604	0.000292577	3.53376	96	CMYA5,SYNPO2L,ALKBH5,FYTTD1,ILRUN,HIPK3,INCA1,HSF1,COPS4,PRCC,NDUFB1,ARIH1,HIKESHI,MEF2C,FBXL4,USP28,HSPB8,PCBP1,CWC15,FIBP,NDUFS3,PSKH1,TP63,N4BP1,UBOX5,PHPT1,RNF34,FOXO4,PRKACA,SQSTM1,PSMB7,RAF1,DENND1B,YME1L1,CBLL1,DUSP10,MNF1,SH3BP5,MLIP,PQBP1,SUMO1,WBP4,CDC34,NFATC1,THAP7,MED7,NSRP1,NMNAT1,PHF5A,HMBOX1,EYA1,CSNK1A1,CD2BP2,PRKN,ZC3H8,EIF2D,INPPL1,BMI1,PRKAA2,SART1,NOP10,PRKAA1,LAGE3,THRAP3,PR…
GO:CC	proton-transporting ATP synthase complex	GO:0045259	0.000686236	3.16353	14	ATP5MF,ATP5MC2,ATP5F1C,ATP5F1B,ATP5PB,ATP5PD,ATP5F1A,ATP5PF,ATP5MK,ATP5MC3,ATP5ME,ATP5MC1,ATP5MG,ATP5F1D
GO:CC	sarcoplasmic reticulum membrane	GO:0033017	0.000698686	3.15572	8	KLHL41,ATP2A1,RYR1,DHRS7C,PLN,ATP2A2,JPH1,DMPK
GO:CC	proteasome core complex	GO:0005839	0.000756887	3.12097	11	PSMB6,PSMB7,PSMB4,PSMB5,PSMA3,PSMA2,PSMA1,PSMA7,PSMA6,PSMB3,PSMA5
GO:CC	RNA polymerase II, core complex	GO:0005665	0.00115684	2.93673	9	POLR2C,POLR2K,POLR2J,POLR2E,POLR2M,POLR2F,POLR2I,POLR2D,POLR2B
GO:CC	mitochondrial intermembrane space	GO:0005758	0.00140236	2.85314	16	COX17,TIMM8B,STOML2,FBXL4,HAX1,NDUFS1,NDUFA8,MNF1,COA7,NDUFB7,IMMT,PINK1,MICU2,PRELID3B,TIMM10,PARK7
GO:CC	Cul5-RING ubiquitin ligase complex	GO:0031466	0.00242955	2.61447	5	ARIH2,CUL5,ANKRD9,ASB4,RNF7
GO:CC	nuclear DNA-directed RNA polymerase complex	GO:0055029	0.00266694	2.57399	26	POLR2C,TAF3,MNAT1,POLR2K,POLR3D,TAF12,POLR2J,POLR2E,POLR3K,POLR1B,POLR2M,RTF1,POLR1D,CDC73,POLR3G,POLR2F,GTF2H5,POLR2I,GTF2E1,POLR2D,POLR1F,POLR1G,POLR2B,RPRD1B,TAF7L,POLR1H
GO:CC	DNA-directed RNA polymerase complex	GO:0000428	0.00317543	2.4982	26	POLR2C,TAF3,MNAT1,POLR2K,POLR3D,TAF12,POLR2J,POLR2E,POLR3K,POLR1B,POLR2M,RTF1,POLR1D,CDC73,POLR3G,POLR2F,GTF2H5,POLR2I,GTF2E1,POLR2D,POLR1F,POLR1G,POLR2B,RPRD1B,TAF7L,POLR1H
GO:CC	RNA polymerase complex	GO:0030880	0.00446556	2.35012	26	POLR2C,TAF3,MNAT1,POLR2K,POLR3D,TAF12,POLR2J,POLR2E,POLR3K,POLR1B,POLR2M,RTF1,POLR1D,CDC73,POLR3G,POLR2F,GTF2H5,POLR2I,GTF2E1,POLR2D,POLR1F,POLR1G,POLR2B,RPRD1B,TAF7L,POLR1H
GO:CC	nuclear protein-containing complex	GO:0140513	0.0129942	1.88625	140	POLR2C,ANAPC16,INO80C,WBP11,DRAP1,TAF3,MAX,COPS4,MNAT1,POLR2K,TFDP2,MBD3,ANAPC15,LSM6,ATF4,STOML2,XPO4,BCCIP,NFYC,CWC15,ATP5F1A,SMG5,COPS5,COPS3,MED21,ACTR8,POLR3D,TAF12,COPS8,NCOR1,POLR2J,ZCRB1,POLR2E,TMOD1,E2F6,POLR3K,KAT8,YBX1,TBX15,SUN1,DMAP1,DHX32,RBM17,POLR1B,WBP4,RPP30,ASCC2,THOC5,DPY30,AMOT,MED7,LIG3,SFR1,POLR2M,RTF1,PHF5A,SMAD4,POLE3,POLR1D,CDC73,CSNK1A1,RANBP3,WDR5,NHP2,ARID1B,POLD2,SNR…
GO:CC	dystroglycan complex	GO:0016011	0.0134389	1.87164	5	SGCD,SGCA,SGCG,DAG1,SGCB
GO:CC	large ribosomal subunit	GO:0015934	0.0146815	1.83323	36	MRPL33,RPL3L,MRPL53,MRPL35,MRPL39,MRPL51,MRPL34,MRPS18A,MRPL37,MRPL40,MRPL27,NDUFAB1,MRPL30,MRPL58,MRPL47,MRPL55,MRPL1,MRPL13,MRPL2,MRPL48,NSUN4,MRPL49,MRPL18,MRPL15,MRPL54,MRPL50,MRPL9,MRPL23,MRPS30,MRPL4,MRPL32,MRPL44,RPLP1,MRPL12,MRPL22,MRPL38
GO:CC	eukaryotic translation initiation factor 3 complex, eIF3m	GO:0071541	0.0148862	1.82722	6	EIF3CL,EIF3H,EIF3B,EIF3A,EIF3F,EIF3D
GO:CC	ribonucleoprotein granule	GO:0035770	0.0164459	1.78394	36	FXR1,YTHDF1,FASTKD2,HSF1,LSM6,PABPC4,PCBP1,BTBD1,PSMC2,FXR2,VCP,SQSTM1,YBX1,PQBP1,EIF4ENIF1,NSUN2,AGO2,ZC3H12C,LARP4,GIGYF2,SAMD4A,FASTKD5,LSM1,PRKAA2,MBNL1,YTHDF3,YTHDF2,AGO4,RPUSD4,MCRIP2,PSMA6,DDX1,DDX28,LSM14A,OGFOD1,PUM1
GO:CC	COP9 signalosome	GO:0008180	0.0164494	1.78385	11	COPS4,STOML2,ATP5F1A,COPS5,COPS3,COPS8,TMOD1,AMOT,COPS7B,FLOT1,COPS9
GO:CC	mitochondrial proton-transporting ATP synthase complex	GO:0005753	0.0164494	1.78385	11	ATP5MC2,ATP5F1C,ATP5F1B,ATP5PB,ATP5PD,ATP5F1A,ATP5PF,ATP5MK,ATP5ME,ATP5MG,ATP5F1D
GO:CC	polysome	GO:0005844	0.0176378	1.75355	14	FXR1,RWDD1,EPM2A,VBP1,FXR2,NAA35,NAA38,AGO2,LARP4,GCN1,EIF4G1,NAA30,PSMA6,BTF3
GO:CC	ribosomal subunit	GO:0044391	0.0197085	1.70535	51	MRPL33,RPL3L,MRPL53,MRPS5,MRPL35,MRPL39,MRPS14,MRPL51,EIF2A,MRPS7,MRPL34,MRPS36,MRPS18A,MRPL37,MRPL40,MRPL27,MRPS27,NDUFAB1,MRPL30,MRPL58,MRPL47,MRPL55,MRPL1,MRPL13,MRPS31,MRPL2,MRPL48,MRPS15,LARP4,NSUN4,MRPL49,EIF2D,MRPL18,MRPL15,MRPL54,RPS27L,MRPL50,MRPS11,MRPL9,MRPS17,MRPL23,MRPS30,MRPL4,MRPL32,MRPL44,MRPS26,RPLP1,MRPL12,MRPL22,MRPS12,MRPL38
GO:CC	organelle envelope lumen	GO:0031970	0.0201107	1.69657	16	COX17,TIMM8B,STOML2,FBXL4,HAX1,NDUFS1,NDUFA8,MNF1,COA7,NDUFB7,IMMT,PINK1,MICU2,PRELID3B,TIMM10,PARK7
GO:CC	cytoplasmic stress granule	GO:0010494	0.0201107	1.69657	16	YTHDF1,PABPC4,VCP,YBX1,PQBP1,LARP4,GIGYF2,PRKAA2,MBNL1,YTHDF3,YTHDF2,MCRIP2,DDX1,LSM14A,OGFOD1,PUM1
GO:CC	stress fiber	GO:0001725	0.029643	1.52808	14	ACTA1,XIRP2,MYH7,XIRP1,LDB3,TPM3,PDLIM5,MYH6,FHL3,SYNPO2,SYNPO,PALLD,LIMCH1,FHOD1
GO:CC	contractile actin filament bundle	GO:0097517	0.029643	1.52808	14	ACTA1,XIRP2,MYH7,XIRP1,LDB3,TPM3,PDLIM5,MYH6,FHL3,SYNPO2,SYNPO,PALLD,LIMCH1,FHOD1
GO:CC	integral component of mitochondrial inner membrane	GO:0031305	0.0301629	1.52053	12	CHCHD3,TMEM11,AFG3L2,UQCC3,ETFDH,TIMM17B,APOOL,IMMT,MCU,MPC2,COA1,MICOS13
GO:CC	tricarboxylic acid cycle enzyme complex	GO:0045239	0.0342438	1.46542	6	DLST,OGDH,DLD,SUCLG1,SUCLA2,FH
GO:CC	RNA polymerase I complex	GO:0005736	0.0403457	1.3942	7	POLR2K,POLR2E,POLR1B,POLR1D,POLR1F,POLR1G,POLR1H
GO:CC	glycoprotein complex	GO:0090665	0.0403457	1.3942	7	SGCD,SSPN,CAV3,SGCA,SGCG,DAG1,SGCB
GO:CC	dystrophin-associated glycoprotein complex	GO:0016010	0.0403457	1.3942	7	SGCD,SSPN,CAV3,SGCA,SGCG,DAG1,SGCB
GO:CC	proton-transporting ATP synthase complex, coupling factor F(o)	GO:0045263	0.0449297	1.34747	9	ATP5MF,ATP5MC2,ATP5PB,ATP5PD,ATP5PF,ATP5MC3,ATP5ME,ATP5MC1,ATP5MG
