# Supplementary material for: Integration of RNA-seq and ATAC-seq identifies muscle-regulated hub genes in cattle
Source: Front Vet Sci. 2022 Aug 11;9:925590. doi: 10.3389/fvets.2022.925590 (PMC9404375; doi:10.3389/fvets.2022.925590)
Supplement: Supplementary file 7 [file Table_7.XLS]

## Sheet: gProfiler_btaurus_muscle_VCS_ot
Table S7: The analysis of GO functional annotation of down-regulated genes
Source	Term_name	Term_id	Adjusted_p_value	-log10(adjusted_p_value)	Number	Genes
GO:MF	transporter activity	GO:0005215	2.16613e-26	25.6643	286	ATP6V0B,SEC63,MFSD14A,PITPNB,SLC39A7,SLC17A5,SLC39A9,TMCO1,SLC37A3,SLC30A5,ATP6V0A2,SLC35B3,ITPR2,XPR1,MFSD14B,TTYH3,TMEM165,SLC52A2,VMP1,CYB561D2,SLC4A2,MPV17,SLC25A29,C2CD2L,STAR,SLC36A4,PKD1L3,ATP9B,SLC12A6,CLCN6,SLC39A6,CCDC51,SLC35F6,FLVCR1,BAX,SLC9A9,CTNS,ABCD4,MFSD12,SLC23A1,SLC38A10,KCND1,TMC4,SLC25A33,CLCN2,SLC35A3,SLC8B1,SLC46A2,PRELID1,SLC35A5,SLC46A1,ABCG2,SLC25A41,ATP13A2,GJA9,SLC9B1…
GO:MF	transmembrane transporter activity	GO:0022857	9.57555e-25	24.0188	265	ATP6V0B,SEC63,MFSD14A,SLC39A7,SLC17A5,SLC39A9,TMCO1,SLC37A3,SLC30A5,ATP6V0A2,SLC35B3,ITPR2,XPR1,MFSD14B,TTYH3,TMEM165,SLC52A2,CYB561D2,SLC4A2,MPV17,SLC25A29,SLC36A4,PKD1L3,SLC12A6,CLCN6,SLC39A6,CCDC51,SLC35F6,FLVCR1,BAX,SLC9A9,CTNS,ABCD4,MFSD12,SLC23A1,SLC38A10,KCND1,TMC4,SLC25A33,CLCN2,SLC35A3,SLC8B1,SLC46A2,SLC35A5,SLC46A1,ABCG2,SLC25A41,ATP13A2,GJA9,SLC9B1,SLC37A2,CACNB2,SLC36A1,SLC39A11,SLC23…
GO:MF	inorganic molecular entity transmembrane transporter activity	GO:0015318	2.55017e-22	21.5934	187	ATP6V0B,SLC39A7,SLC39A9,TMCO1,SLC30A5,ATP6V0A2,ITPR2,XPR1,TTYH3,TMEM165,SLC4A2,PKD1L3,SLC12A6,CLCN6,SLC39A6,CCDC51,SLC9A9,CTNS,SLC23A1,KCND1,TMC4,CLCN2,SLC8B1,SLC46A1,ATP13A2,SLC9B1,SLC37A2,CACNB2,SLC36A1,SLC39A11,SLC23A2,SLC39A5,SCNN1D,SLC30A1,SLC39A10,SLC37A1,ATP1A1,PKD2L2,SLC26A8,SLC24A5,COX6A1,ORAI2,TMC6,CACNA1D,ATP6V1A,CATSPER2,SLC4A4,LRRC8D,SLC45A4,LRRC8B,TRPM6,P2RX7,KCNA3,ATP2A3,KCNH4,SLC9…
GO:MF	protein binding	GO:0005515	1.3617e-21	20.8659	1196	COPA,SETD6,PRPF4,CRK,NCAPD3,TRIM27,PHF1,VPS4B,AIDA,DAZAP2,VPS52,MESD,DHX9,NUP133,ANKFY1,GTF3C3,TRIM26,BUB3,PRKDC,TBC1D13,POGLUT2,CNTROB,WWP2,TMEM127,YIPF6,LEPROTL1,HTRA2,ZBTB34,CANX,WDR45B,KMT2E,CEP250,ZFAND2B,HESX1,HTT,WDR48,CAD,SMYD4,FAF2,PDCD6,CHD6,LRRC40,MDC1,TBC1D14,FANCL,GNB1,EHMT2,DOCK7,ARMC7,MEN1,ATP6AP1,VPS16,TMUB2,UGDH,NPHP1,RNF13,DDX5,PPP2R1B,WDR11,RNF138,TRIM4,RMND5B,MARCHF8,ATP6V0A2,…
GO:MF	ion transmembrane transporter activity	GO:0015075	2.93273e-21	20.5327	207	ATP6V0B,SLC39A7,SLC39A9,TMCO1,SLC30A5,ATP6V0A2,SLC35B3,ITPR2,XPR1,TTYH3,TMEM165,SLC52A2,SLC4A2,SLC25A29,SLC36A4,PKD1L3,SLC12A6,CLCN6,SLC39A6,CCDC51,SLC9A9,CTNS,MFSD12,SLC23A1,KCND1,TMC4,CLCN2,SLC8B1,SLC46A1,ABCG2,SLC25A41,ATP13A2,SLC9B1,SLC37A2,CACNB2,SLC36A1,SLC39A11,SLC23A2,SLC39A5,SCNN1D,SLC30A1,SLC39A10,SLC37A1,ATP1A1,PKD2L2,SLC26A8,SLC24A5,COX6A1,ORAI2,TMC6,CACNA1D,ATP6V1A,CATSPER2,SLC4A4,LR…
GO:MF	metal ion transmembrane transporter activity	GO:0046873	6.11258e-19	18.2138	119	SLC39A7,SLC39A9,TMCO1,SLC30A5,ITPR2,TMEM165,PKD1L3,SLC12A6,SLC39A6,CCDC51,SLC9A9,SLC23A1,KCND1,SLC8B1,CACNB2,SLC39A11,SLC23A2,SLC39A5,SCNN1D,SLC30A1,SLC39A10,ATP1A1,PKD2L2,SLC24A5,ORAI2,CACNA1D,SLC4A4,KCNA3,ATP2A3,KCNH4,SLC9B2,PKD2L1,KCNK2,SLC9A7,CACNA1A,SLC6A6,CACNA1G,SLC9A3,GRIK4,SLC4A5,KCNH2,LRRIQ1,KCNC3,SLC6A9,HCN3,KCNAB2,SLC13A3,KCNN4,KCNK3,RYR2,SCN11A,KCNH1,TMC2,SLC11A1,ASIC2,KCND3,KCNA6,TR…
GO:MF	inorganic cation transmembrane transporter activity	GO:0022890	6.23404e-17	16.2052	150	ATP6V0B,SLC39A7,SLC39A9,TMCO1,SLC30A5,ATP6V0A2,ITPR2,TMEM165,PKD1L3,SLC12A6,SLC39A6,CCDC51,SLC9A9,CTNS,SLC23A1,KCND1,SLC8B1,SLC46A1,ATP13A2,SLC9B1,CACNB2,SLC36A1,SLC39A11,SLC23A2,SLC39A5,SCNN1D,SLC30A1,SLC39A10,ATP1A1,PKD2L2,SLC24A5,COX6A1,ORAI2,CACNA1D,ATP6V1A,CATSPER2,SLC4A4,SLC45A4,TRPM6,P2RX7,KCNA3,ATP2A3,KCNH4,SLC9B2,PKD2L1,KCNK2,SLC9A7,CACNA1A,SLC45A3,SLC6A6,CACNA1G,SLC9A3,GRIK4,SLC4A5,SLC2…
GO:MF	passive transmembrane transporter activity	GO:0022803	4.40124e-16	15.3564	127	TMCO1,ITPR2,TTYH3,MPV17,PKD1L3,CLCN6,CCDC51,BAX,KCND1,TMC4,CLCN2,GJA9,CACNB2,SCNN1D,PKD2L2,SLC26A8,SLC24A5,ORAI2,TMC6,CACNA1D,ATP6V1A,CATSPER2,LRRC8D,LRRC8B,GJA1,TRPM6,P2RX7,KCNA3,KCNH4,PKD2L1,KCNK2,GJB2,TPC3,CACNA1A,CACNA1G,GRIK4,KCNH2,LRRIQ1,AQP11,KCNC3,HCN3,KCNAB2,KCNN4,KCNK3,RYR2,SCN11A,KCNH1,TMC2,SLC14A1,ASIC2,KCND3,KCNA6,TRPV3,TRPM2,KCNK17,MCOLN3,BEST1,TRPC3,GJC2,MIP,GRIA1,CACNB4,KCNC1,KCNA…
GO:MF	channel activity	GO:0015267	4.40124e-16	15.3564	127	TMCO1,ITPR2,TTYH3,MPV17,PKD1L3,CLCN6,CCDC51,BAX,KCND1,TMC4,CLCN2,GJA9,CACNB2,SCNN1D,PKD2L2,SLC26A8,SLC24A5,ORAI2,TMC6,CACNA1D,ATP6V1A,CATSPER2,LRRC8D,LRRC8B,GJA1,TRPM6,P2RX7,KCNA3,KCNH4,PKD2L1,KCNK2,GJB2,TPC3,CACNA1A,CACNA1G,GRIK4,KCNH2,LRRIQ1,AQP11,KCNC3,HCN3,KCNAB2,KCNN4,KCNK3,RYR2,SCN11A,KCNH1,TMC2,SLC14A1,ASIC2,KCND3,KCNA6,TRPV3,TRPM2,KCNK17,MCOLN3,BEST1,TRPC3,GJC2,MIP,GRIA1,CACNB4,KCNC1,KCNA…
GO:MF	cation transmembrane transporter activity	GO:0008324	1.00983e-15	14.9958	159	ATP6V0B,SLC39A7,SLC39A9,TMCO1,SLC30A5,ATP6V0A2,ITPR2,TMEM165,SLC25A29,SLC36A4,PKD1L3,SLC12A6,SLC39A6,CCDC51,SLC9A9,CTNS,MFSD12,SLC23A1,KCND1,SLC8B1,SLC46A1,ATP13A2,SLC9B1,CACNB2,SLC36A1,SLC39A11,SLC23A2,SLC39A5,SCNN1D,SLC30A1,SLC39A10,ATP1A1,PKD2L2,SLC24A5,COX6A1,ORAI2,CACNA1D,ATP6V1A,CATSPER2,SLC4A4,SLC38A5,SLC45A4,TRPM6,P2RX7,KCNA3,ATP2A3,KCNH4,SLC38A1,SLC9B2,PKD2L1,KCNK2,SLC9A7,CACNA1A,SLC45A3…
GO:MF	ion channel activity	GO:0005216	1.6763e-14	13.7756	116	TMCO1,ITPR2,TTYH3,PKD1L3,CLCN6,CCDC51,KCND1,TMC4,CLCN2,CACNB2,SCNN1D,PKD2L2,SLC26A8,SLC24A5,ORAI2,TMC6,CACNA1D,ATP6V1A,CATSPER2,LRRC8D,LRRC8B,TRPM6,P2RX7,KCNA3,KCNH4,PKD2L1,KCNK2,TPC3,CACNA1A,CACNA1G,GRIK4,KCNH2,LRRIQ1,KCNC3,HCN3,KCNAB2,KCNN4,KCNK3,RYR2,SCN11A,KCNH1,TMC2,ASIC2,KCND3,KCNA6,TRPV3,TRPM2,KCNK17,MCOLN3,BEST1,TRPC3,GRIA1,CACNB4,KCNC1,KCNA2,GABRD,CNR1,ANO3,KCNA4,P2RX1,NALCN,KCNK1,KCNAB3…
GO:MF	gated channel activity	GO:0022836	5.17642e-14	13.286	95	ITPR2,TTYH3,CLCN6,CCDC51,KCND1,TMC4,CLCN2,CACNB2,SCNN1D,TMC6,CACNA1D,CATSPER2,P2RX7,KCNA3,KCNH4,PKD2L1,KCNK2,CACNA1A,CACNA1G,GRIK4,KCNH2,KCNC3,HCN3,KCNAB2,KCNN4,KCNK3,RYR2,SCN11A,KCNH1,TMC2,ASIC2,KCND3,KCNA6,TRPM2,MCOLN3,GRIA1,CACNB4,KCNC1,KCNA2,GABRD,CNR1,ANO3,KCNA4,P2RX1,KCNK1,KCNAB3,PEX5L,GRID2,GABRA2,GLRB,KCNA1,KCNJ3,CACNA1I,KCNJ9,GABRB3,KCNIP4,TMC5,SCN2A,FAM155A,GRIK2,SCN8A,KCNK4,TMEM63C,ASI…
GO:MF	calcium ion binding	GO:0005509	3.78917e-11	10.4215	144	CANX,PDCD6,MAN1B1,PKD1L3,C2CD5,TKT,MACF1,EDEM2,GNPTAB,MYL12B,EFCAB7,DGKA,SPTAN1,CIB1,EFHD2,FAT1,SCUBE3,SRR,SRI,LDLR,ACER3,PKD2L2,EGFL8,LPCAT1,CDH24,ENPP2,PITPNM1,SYT2,MAN1A1,LPCAT2,MASP2,SUSD1,PPEF2,PLA2G2C,ADGRL3,PKD2L1,CRB1,GALNT3,GJB2,TBC1D9,EFCAB6,NKD1,PAMR1,PCDHAC2,PLA2G4A,EHD3,CETN4,AIF1,PCDHGC4,RASEF,CALR3,KCNIP3,NCS1,VWCE,ASTN2,CDK5R1,PCDH17,ADGRE3,SCUBE1,PLCH1,LRP8,MCTP1,PLA2G5,DGKG,AOAH…
GO:MF	ion binding	GO:0043167	6.45603e-11	10.19	764	TCEA1,TRIM27,SLU7,PHF1,VPS4B,DIDO1,DDX41,DHX9,GPN2,STK35,RNF114,ANKFY1,TRIM26,PRKDC,ARL16,PCGF3,DDX17,BPNT1,DDX50,ZMYM6,SPTLC1,HDAC8,CANX,WDR45B,KMT2E,ZFAND2B,CAD,PDCD6,CHD6,ZMYM3,ZFYVE19,ARL13B,FANCL,EHMT2,ZFP14,ATP6AP1,RAB1A,ZNF227,PITPNB,RABL2B,CLK1,ZNHIT3,STRADA,RNF13,DDX5,PARS2,RNF138,TRIM4,XYLB,RMND5B,ASNS,MARCHF8,RNF44,SUMF2,PFAS,MAN1B1,SPTLC2,RPE,ITPR2,RAB4B,USP20,LASP1,XPR1,ZKSCAN1,CTH,Z…
GO:MF	cation channel activity	GO:0005261	9.31176e-11	10.031	89	TMCO1,ITPR2,PKD1L3,CCDC51,KCND1,CACNB2,SCNN1D,PKD2L2,SLC24A5,ORAI2,CACNA1D,ATP6V1A,CATSPER2,TRPM6,P2RX7,KCNA3,KCNH4,PKD2L1,KCNK2,CACNA1A,CACNA1G,GRIK4,KCNH2,LRRIQ1,KCNC3,HCN3,KCNAB2,KCNN4,KCNK3,RYR2,SCN11A,KCNH1,TMC2,ASIC2,KCND3,KCNA6,TRPV3,TRPM2,KCNK17,MCOLN3,TRPC3,GRIA1,CACNB4,KCNC1,KCNA2,CNR1,KCNA4,P2RX1,NALCN,KCNK1,KCNAB3,PEX5L,TRPC5,KCNA1,KCNJ3,CACNA1I,KCNJ9,KCNIP4,SCN2A,FAM155A,SLC24A2,GRIK…
GO:MF	kinase activity	GO:0016301	2.03855e-10	9.69068	162	STK35,PRKDC,IP6K1,CLK1,STRADA,AKIP1,XYLB,AGK,IDNK,FN3KRP,CSNK1B,CDK20,TWF1,PIP4K2C,MINK1,PFKL,AURKC,CHKB,ULK4,PIK3C2A,SGK1,COQ8B,EIF2AK3,TSSK4,CHEK2,PFKP,SPHK2,PHKG2,STK19,RSKR,TEX14,AXL,TSSK3,NAGK,DGKA,CCND1,WNK4,AMHR2,TAOK3,CDK17,ROR1,PKLR,GNE,PRKCI,GK5,STK17A,ATR,PAPSS1,IPMK,PLK4,NME1,CDK19,SRPK2,DGKE,ITPK1,DAPK1,PPIP5K2,STK4,NEK8,MAPK15,SRC,FYN,CDC7,RASSF2,ETNK1,PIM2,AK8,RPS6KA6,CAMK1,SHPK,MA…
GO:MF	potassium ion transmembrane transporter activity	GO:0015079	4.42076e-09	8.3545	50	SLC12A6,CCDC51,SLC9A9,KCND1,ATP1A1,SLC24A5,KCNA3,KCNH4,PKD2L1,KCNK2,SLC9A7,SLC9A3,GRIK4,KCNH2,KCNC3,HCN3,KCNAB2,KCNN4,KCNK3,KCNH1,KCND3,KCNA6,KCNK17,KCNC1,KCNA2,KCNA4,KCNK1,KCNAB3,KCNA1,KCNJ3,KCNJ9,KCNIP4,SLC24A2,GRIK2,KCNK4,KCND2,KCNQ3,KCNK10,HCN4,KCNMB2,SLC12A5,SLC24A4,KCNS2,SNAP25,ATP1A3,KCNQ2,KCNJ10,KCNJ16,KCNH5,KCNJ6
GO:MF	phosphotransferase activity, alcohol group as acceptor	GO:0016773	5.1323e-09	8.28969	145	STK35,PRKDC,CLK1,STRADA,XYLB,AGK,IDNK,FN3KRP,CSNK1B,CDK20,TWF1,PIP4K2C,MINK1,PFKL,AURKC,CHKB,ULK4,PIK3C2A,SGK1,EIF2AK3,TSSK4,CHEK2,PFKP,SPHK2,PHKG2,STK19,RSKR,TEX14,AXL,TSSK3,DGKA,CCND1,WNK4,AMHR2,TAOK3,CDK17,ROR1,PKLR,GNE,PRKCI,GK5,STK17A,ATR,PAPSS1,IPMK,PLK4,CDK19,SRPK2,DGKE,ITPK1,DAPK1,STK4,NEK8,MAPK15,SRC,FYN,CDC7,RASSF2,ETNK1,PIM2,RPS6KA6,CAMK1,SHPK,MAP3K12,BUB1,CSF1R,RPS6KL1,CHKA,PRKACB,CER…
GO:MF	anion transmembrane transporter activity	GO:0008509	2.61445e-08	7.58262	78	SLC35B3,XPR1,TTYH3,SLC52A2,SLC4A2,SLC25A29,SLC36A4,SLC12A6,CLCN6,SLC9A9,CTNS,MFSD12,SLC23A1,CLCN2,SLC46A1,ABCG2,SLC25A41,SLC37A2,SLC36A1,SLC23A2,SLC37A1,SLC26A8,SLC24A5,SLC4A4,LRRC8D,SLC38A5,LRRC8B,GJA1,SLC38A1,SLCO4C1,SLC9A7,SLC6A6,SFXN5,SLC9A3,SLC26A11,SLC4A5,SLC25A5,SLC2A1,SLC7A5,SLC6A20,SFXN1,SLC7A9,SLC13A3,SLC25A22,BEST1,SLC1A3,SLCO4A1,GABRD,ANO3,SLCO1A2,SLC4A8,MFSD2A,GABRA2,GLRB,SLC22A8,SLC…
GO:MF	voltage-gated cation channel activity	GO:0022843	2.70993e-08	7.56704	46	KCND1,CACNB2,CACNA1D,KCNA3,KCNH4,KCNK2,CACNA1A,CACNA1G,KCNH2,KCNC3,HCN3,KCNAB2,KCNK3,SCN11A,KCNH1,TMC2,KCND3,KCNA6,CACNB4,KCNC1,KCNA2,CNR1,KCNA4,KCNK1,KCNAB3,KCNA1,KCNJ3,CACNA1I,KCNJ9,SCN8A,CACNA1F,KCND2,KCNQ3,GRIN2B,HCN4,CACNG5,KCNS2,SNAP25,KCNQ2,KCNJ10,KCNJ16,KCNH5,KCNJ6,CACNG2,GRIN2A,GRIN1
GO:MF	anion binding	GO:0043168	1.43714e-07	6.8425	370	VPS4B,DDX41,DHX9,GPN2,STK35,PRKDC,ARL16,DDX17,DDX50,SPTLC1,WDR45B,CAD,CHD6,ARL13B,ATP6AP1,RAB1A,RABL2B,CLK1,STRADA,DDX5,PARS2,XYLB,ASNS,PFAS,SPTLC2,ITPR2,RAB4B,XPR1,CTH,GNAT2,DDX10,ERO1A,IDNK,ENTPD7,CSNK1B,CDK20,TWF1,PIP4K2C,ATP9B,MINK1,GNAI3,WRN,PFKL,SMARCAD1,AURKC,NADSYN1,TP53I3,ULK4,PIK3C2A,SGK1,TKT,RECQL,TOR2A,ENTPD5,RAB2B,CTPS1,TXNRD3,SMC2,EIF2AK3,TSSK4,FCHSD2,MYH10,CHEK2,PFKP,RP2,ABCD4,HSPA…
GO:MF	sodium ion transmembrane transporter activity	GO:0015081	2.08256e-07	6.6814	44	SLC9A9,SLC23A1,SLC8B1,SLC23A2,SCNN1D,ATP1A1,SLC24A5,SLC4A4,SLC9B2,PKD2L1,SLC9A7,CACNA1A,SLC6A6,SLC9A3,GRIK4,SLC4A5,SLC6A9,HCN3,SLC13A3,SCN11A,ASIC2,SLC1A3,KCNK1,SLC4A8,MFSD2A,SLC8A2,CACNA1I,SLC1A2,SLC6A15,SCN2A,SLC24A2,GRIK2,SCN8A,ASIC1,SLC4A10,HCN4,SLC5A11,SLC24A4,SLC10A4,ATP1A3,SLC13A5,SLC6A11,SLC17A7,SLC6A12
GO:MF	potassium channel activity	GO:0005267	3.06197e-07	6.514	40	CCDC51,KCND1,KCNA3,KCNH4,PKD2L1,KCNK2,GRIK4,KCNH2,KCNC3,HCN3,KCNAB2,KCNN4,KCNK3,KCNH1,KCND3,KCNA6,KCNK17,KCNC1,KCNA2,KCNA4,KCNK1,KCNAB3,KCNA1,KCNJ3,KCNJ9,KCNIP4,GRIK2,KCNK4,KCND2,KCNQ3,KCNK10,HCN4,KCNMB2,KCNS2,SNAP25,KCNQ2,KCNJ10,KCNJ16,KCNH5,KCNJ6
GO:MF	transferase activity, transferring phosphorus-containing groups	GO:0016772	3.42112e-07	6.46583	175	STK35,PRKDC,UAP1L1,IP6K1,CLK1,STRADA,AKIP1,XYLB,AGK,IDNK,FN3KRP,CDIPT,CSNK1B,CDK20,TWF1,PIP4K2C,MINK1,PFKL,AURKC,CHKB,ULK4,PIK3C2A,SGK1,YRDC,COQ8B,EIF2AK3,TSSK4,GNPTAB,CHEK2,PFKP,SPHK2,CDS2,PHKG2,STK19,RSKR,TEX14,AXL,TSSK3,CEPT1,NAGK,DGKA,FPGT,CCND1,WNK4,AMHR2,TAOK3,CDK17,ROR1,PKLR,GNE,PRKCI,GK5,GALT,STK17A,ATR,PAPSS1,IPMK,PLK4,NME1,CDK19,SRPK2,DGKE,ITPK1,DAPK1,PPIP5K2,NUDT5,STK4,NEK8,MAPK15,SRC,…
GO:MF	secondary active transmembrane transporter activity	GO:0015291	4.13897e-07	6.38311	61	SLC4A2,SLC12A6,SLC9A9,CTNS,MFSD12,SLC23A1,SLC8B1,SLC9B1,SLC37A2,SLC36A1,SLC23A2,SLC37A1,SLC26A8,SLC24A5,SLC4A4,SLC45A4,SLC16A2,SLC15A3,SLC9B2,SLCO4C1,SLC9A7,SLC45A3,SLC6A6,SLC9A3,SLC26A11,SLC4A5,SLC25A5,SLC6A14,SLC2A13,SLC7A5,SLC6A20,SLC6A9,SLC13A3,SLC25A22,SLC11A1,SLC1A3,SLCO4A1,SLC6A17,SLCO1A2,SLC4A8,MFSD2A,SLC8A2,SLC22A8,SLC1A2,SLC1A1,SLC6A15,SLC24A2,SLC4A10,SLC17A6,SLC5A11,SLC6A7,SLC12A5,SLC2…
GO:MF	ligand-gated channel activity	GO:0022834	1.24143e-06	5.90608	43	ITPR2,CCDC51,SCNN1D,P2RX7,GRIK4,KCNH2,RYR2,ASIC2,TRPM2,MCOLN3,GRIA1,GABRD,P2RX1,KCNK1,PEX5L,GRID2,GABRA2,GLRB,KCNJ3,KCNJ9,GABRB3,GRIK2,ASIC1,GRIN2B,GABRG3,HCN4,GRIA4,GABRG2,GRIA2,GABRG1,GABRA1,CFTR,KCNJ10,KCNJ16,GABRA4,GABRB2,CHRNB2,GABRB1,GLRA2,KCNJ6,CHRNA4,GRIN2A,GRIN1
GO:MF	ligand-gated ion channel activity	GO:0015276	1.24143e-06	5.90608	43	ITPR2,CCDC51,SCNN1D,P2RX7,GRIK4,KCNH2,RYR2,ASIC2,TRPM2,MCOLN3,GRIA1,GABRD,P2RX1,KCNK1,PEX5L,GRID2,GABRA2,GLRB,KCNJ3,KCNJ9,GABRB3,GRIK2,ASIC1,GRIN2B,GABRG3,HCN4,GRIA4,GABRG2,GRIA2,GABRG1,GABRA1,CFTR,KCNJ10,KCNJ16,GABRA4,GABRB2,CHRNB2,GABRB1,GLRA2,KCNJ6,CHRNA4,GRIN2A,GRIN1
GO:MF	active ion transmembrane transporter activity	GO:0022853	2.00533e-06	5.69781	60	SLC4A2,SLC12A6,CLCN6,SLC9A9,CTNS,SLC23A1,SLC8B1,ATP13A2,SLC9B1,SLC37A2,SLC36A1,SLC23A2,SLC37A1,ATP1A1,SLC26A8,SLC24A5,COX6A1,ATP6V1A,SLC4A4,SLC45A4,ATP2A3,SLC9B2,SLCO4C1,SLC9A7,SLC45A3,SLC6A6,SLC9A3,SLC26A11,SLC4A5,SLC25A5,SLC2A13,SLC6A9,SLC13A3,SLC11A1,ATP6V1G2,SLC1A3,SLCO4A1,SLCO1A2,SLC4A8,MFSD2A,SLC8A2,SLC22A8,SLC1A2,ATP2B3,SLC6A15,SLC24A2,ATP13A4,SLC4A10,SLC5A11,SLC12A5,SLC24A4,SLC22A6,SLC10A…
GO:MF	voltage-gated ion channel activity	GO:0005244	2.87212e-06	5.5418	50	CLCN6,KCND1,CLCN2,CACNB2,CACNA1D,KCNA3,KCNH4,KCNK2,CACNA1A,CACNA1G,KCNH2,KCNC3,HCN3,KCNAB2,KCNK3,SCN11A,KCNH1,TMC2,KCND3,KCNA6,CACNB4,KCNC1,KCNA2,CNR1,KCNA4,KCNK1,KCNAB3,KCNA1,KCNJ3,CACNA1I,KCNJ9,KCNIP4,SCN2A,SCN8A,CACNA1F,KCND2,KCNQ3,GRIN2B,HCN4,CACNG5,KCNS2,SNAP25,KCNQ2,KCNJ10,KCNJ16,KCNH5,KCNJ6,CACNG2,GRIN2A,GRIN1
GO:MF	small molecule binding	GO:0036094	2.88388e-06	5.54002	378	VPS4B,DDX41,DHX9,GPN2,STK35,PRKDC,ARL16,DDX17,DDX50,SPTLC1,CAD,CHD6,ARL13B,ATP6AP1,RAB1A,RABL2B,UGDH,GAPDHS,CLK1,STRADA,DDX5,PARS2,XYLB,ASNS,PFAS,SPTLC2,ITPR2,RAB4B,XPR1,CTH,GNAT2,DDX10,BAG4,ERO1A,IDNK,ENTPD7,CSNK1B,CDK20,STAR,TWF1,PIP4K2C,ATP9B,MINK1,GNAI3,WRN,PFKL,SMARCAD1,AURKC,NADSYN1,TP53I3,ULK4,PIK3C2A,SGK1,TKT,RECQL,TOR2A,TET3,ENTPD5,RAB2B,CTPS1,TXNRD3,SMC2,EIF2AK3,TSSK4,MYH10,CHEK2,PFKP,R…
GO:MF	voltage-gated channel activity	GO:0022832	3.55368e-06	5.44932	50	CLCN6,KCND1,CLCN2,CACNB2,CACNA1D,KCNA3,KCNH4,KCNK2,CACNA1A,CACNA1G,KCNH2,KCNC3,HCN3,KCNAB2,KCNK3,SCN11A,KCNH1,TMC2,KCND3,KCNA6,CACNB4,KCNC1,KCNA2,CNR1,KCNA4,KCNK1,KCNAB3,KCNA1,KCNJ3,CACNA1I,KCNJ9,KCNIP4,SCN2A,SCN8A,CACNA1F,KCND2,KCNQ3,GRIN2B,HCN4,CACNG5,KCNS2,SNAP25,KCNQ2,KCNJ10,KCNJ16,KCNH5,KCNJ6,CACNG2,GRIN2A,GRIN1
GO:MF	catalytic activity	GO:0003824	3.74045e-06	5.42708	830	LAS1L,SETD6,OTUD5,DHDDS,TRIM27,SLU7,VPS4B,BCNT2,DDX41,DHX9,GPN2,UFC1,STK35,RNF114,TRIM26,PRKDC,ARL16,PRCP,POGLUT2,PRR14L,NAT9,WWP2,DDX17,EME1,BPNT1,HTRA2,DDX50,FIG4,SPTLC1,PPIL4,HDAC8,UAP1L1,RCE1,G6PC3,CAD,SMYD4,POFUT1,CHD6,IP6K1,ARL13B,LRRC40,TMEM68,MANBA,FANCL,GNB1,EHMT2,USP8,PTEN,PPIL3,RAB1A,MINPP1,RABL2B,UGDH,GAPDHS,CLK1,STRADA,RNF13,DDX5,PARS2,B4GALT3,AKIP1,RNF138,TRIM4,ALG11,XYLB,RMND5B,ASN…
GO:MF	nucleoside-triphosphatase regulator activity	GO:0060589	5.7421e-06	5.24093	91	TBC1D13,TBC1D14,DOCK7,EVI5,HPS4,ARHGEF2,RGL1,SEC23B,DENND6B,SIPA1L3,RASAL2,MYCBP2,OPHN1,USP6NL,ARHGAP26,RALGAPA2,VAV2,RP2,ASAP1,ASAP2,SRGAP2,ARHGAP42,MYO9B,ARHGAP39,PREX1,SRGAP1,MCF2L,RASA2,SIPA1L1,SGSM2,CCDC88A,ARHGEF18,ARRB1,AGFG2,GPSM1,GDI1,SMAP2,DOCK10,ARHGAP45,RALGPS2,FGD2,RGS10,MTSS2,RASGEF1B,ARHGEF39,VAV3,TBC1D30,DOCK8,RAPGEF5,RINL,ELMO1,DENND2D,VAV1,NCKAP1L,DENND1C,TBC1D9,RAP1GDS1,FGD3,AR…
GO:MF	GTPase regulator activity	GO:0030695	5.7421e-06	5.24093	91	TBC1D13,TBC1D14,DOCK7,EVI5,HPS4,ARHGEF2,RGL1,SEC23B,DENND6B,SIPA1L3,RASAL2,MYCBP2,OPHN1,USP6NL,ARHGAP26,RALGAPA2,VAV2,RP2,ASAP1,ASAP2,SRGAP2,ARHGAP42,MYO9B,ARHGAP39,PREX1,SRGAP1,MCF2L,RASA2,SIPA1L1,SGSM2,CCDC88A,ARHGEF18,ARRB1,AGFG2,GPSM1,GDI1,SMAP2,DOCK10,ARHGAP45,RALGPS2,FGD2,RGS10,MTSS2,RASGEF1B,ARHGEF39,VAV3,TBC1D30,DOCK8,RAPGEF5,RINL,ELMO1,DENND2D,VAV1,NCKAP1L,DENND1C,TBC1D9,RAP1GDS1,FGD3,AR…
GO:MF	phospholipid binding	GO:0005543	6.67805e-06	5.17535	93	AIDA,ANKFY1,WDR45B,ZFYVE19,PITPNB,ITPR2,ARFIP2,C2CD2L,TWF1,C2CD5,PIK3C2A,SGK1,OPHN1,ARHGAP26,FCHSD2,SNX30,ASAP1,RUBCN,AXL,DGKA,EPN3,PRKCI,PHLDA1,ALOX15,PREX1,ATP13A2,BAIAP2L2,MCF2L,RASA2,CCDC88A,ARRB1,GRAMD1B,FGD2,MTSS2,NCF1,PITPNM1,SYT2,F3,MREG,RUBCNL,BTK,TTPA,GLTPD2,SMPD3,PLA2G2C,PTAFR,SGIP1,DENND1C,GSDME,BIN2,TREM2,SDCBP2,PLA2G4A,CPNE9,NCF4,SNX10,SNX22,PLTP,PLA2G5,SYT5,ZFYVE28,PLCB1,DOC2A,RASG…
GO:MF	cytoskeletal protein binding	GO:0008092	8.51839e-06	5.06964	163	HTT,VPS16,LASP1,DNASE1,ARHGEF2,TBCEL,RCC2,TTLL4,EML4,TWF1,GIPC1,REEP3,CENPJ,CEP70,ARPC3,MACF1,SSH3,OPHN1,DIP2B,CROCC,MYH10,DBNL,MYL12B,ACTR2,PPP1R9B,PLEKHH2,CAP1,TTLL5,GAS2L1,SPTAN1,CCSAP,KLHL2,ARPC5,ARL3,KIF3B,MYO9B,KIF24,TMEM67,MYO6,MDM1,CFL1,KIFC3,FYN,CACNB2,SHROOM2,KIF23,CCDC88A,GAS8,KLHL3,MAP10,FMNL2,KIF9,MYRIP,ENC1,GLI1,CACNA1D,FERMT1,SPATA6L,DPYSL2,FMN1,SPEF1,ESPNL,DLEC1,KIF20B,MTSS2,RAB27…
GO:MF	lipid binding	GO:0008289	9.28832e-06	5.03206	136	AIDA,ANKFY1,WDR45B,ZFYVE19,PITPNB,ITPR2,ARFIP2,C2CD2L,STAR,TWF1,C2CD5,CHMP4A,PIK3C2A,SGK1,OPHN1,ARHGAP26,UNC119B,BAX,FCHSD2,SNX30,ASAP1,RUBCN,AXL,DGKA,EPN3,PRKCI,PHLDA1,INSIG1,ALOX15,PREX1,ATP13A2,BAIAP2L2,MCF2L,RASA2,CCDC88A,ALOX5AP,ARRB1,ATP1A1,GRAMD1B,FGD2,CYP2W1,NPC1,MTSS2,OSBPL3,NCF1,PITPNM1,SYT2,NPC2,F3,MREG,ACOT12,UNC119,RUBCNL,P2RX7,BTK,PAQR7,TTPA,LTF,GLTPD2,SMPD3,PLA2G2C,PAQR8,PTAFR,SGIP…
GO:MF	neurotransmitter receptor activity	GO:0030594	1.1227e-05	4.94974	37	GABBR1,GRIK4,HTR2B,CHRM3,HTR1D,HTR1F,GRIA1,DRD5,HTR1E,GABRD,GRID2,GABRA2,GLRB,ADRB1,GABRB3,GRIK2,GRIN2B,GABRG3,GRIA4,CHRM2,GABRG2,DRD1,GRIA2,GABRG1,GABRA1,GRM1,GABRA4,GABRB2,CHRNB2,GABRB1,GLRA2,HTR5A,HTR2C,CHRNA4,GRIN2A,GRIN1,GRM5
GO:MF	protein kinase activity	GO:0004672	1.40007e-05	4.85385	116	STK35,PRKDC,CLK1,STRADA,CSNK1B,CDK20,TWF1,MINK1,AURKC,ULK4,SGK1,EIF2AK3,TSSK4,CHEK2,PHKG2,STK19,RSKR,TEX14,AXL,TSSK3,CCND1,WNK4,AMHR2,TAOK3,CDK17,ROR1,PRKCI,STK17A,ATR,PLK4,CDK19,SRPK2,DAPK1,STK4,NEK8,MAPK15,SRC,FYN,CDC7,RASSF2,PIM2,RPS6KA6,CAMK1,MAP3K12,BUB1,CSF1R,RPS6KL1,PRKACB,LYN,GRK3,CAMK1D,TRPM6,MAP3K13,BTK,CDKL5,NRBP2,STK39,CHEK1,MAST3,SYK,MERTK,MATK,NTRK2,PRKCD,MAPK13,MAK,EPHA7,FLT3,CAMKK…
GO:MF	voltage-gated potassium channel activity	GO:0005249	1.52382e-05	4.81707	30	KCND1,KCNA3,KCNH4,KCNK2,KCNH2,KCNC3,HCN3,KCNAB2,KCNK3,KCNH1,KCND3,KCNA6,KCNC1,KCNA2,KCNA4,KCNK1,KCNAB3,KCNA1,KCNJ3,KCNJ9,KCND2,KCNQ3,HCN4,KCNS2,SNAP25,KCNQ2,KCNJ10,KCNJ16,KCNH5,KCNJ6
GO:MF	purine ribonucleoside triphosphate binding	GO:0035639	2.32156e-05	4.63422	289	VPS4B,DDX41,DHX9,GPN2,STK35,PRKDC,ARL16,DDX17,DDX50,CAD,CHD6,ARL13B,ATP6AP1,RAB1A,RABL2B,CLK1,STRADA,DDX5,PARS2,XYLB,ASNS,PFAS,RAB4B,GNAT2,DDX10,IDNK,ENTPD7,CSNK1B,CDK20,TWF1,PIP4K2C,ATP9B,MINK1,GNAI3,WRN,PFKL,SMARCAD1,AURKC,NADSYN1,ULK4,PIK3C2A,SGK1,RECQL,TOR2A,ENTPD5,RAB2B,CTPS1,SMC2,EIF2AK3,TSSK4,MYH10,CHEK2,PFKP,RP2,ABCD4,HSPA13,PHKG2,ACTR2,RSKR,TEX14,HYOU1,AXL,TSSK3,RAB30,DGKA,WNK4,ERAS,AMHR…
GO:MF	ATP binding	GO:0005524	3.18519e-05	4.49686	236	VPS4B,DDX41,DHX9,STK35,PRKDC,DDX17,DDX50,CAD,CHD6,ATP6AP1,CLK1,STRADA,DDX5,PARS2,XYLB,ASNS,PFAS,DDX10,IDNK,ENTPD7,CSNK1B,CDK20,TWF1,PIP4K2C,ATP9B,MINK1,WRN,PFKL,SMARCAD1,AURKC,NADSYN1,ULK4,PIK3C2A,SGK1,RECQL,TOR2A,ENTPD5,CTPS1,SMC2,EIF2AK3,TSSK4,MYH10,CHEK2,PFKP,ABCD4,HSPA13,PHKG2,ACTR2,RSKR,TEX14,HYOU1,AXL,TSSK3,DGKA,WNK4,AMHR2,TAOK3,CDK17,ROR1,HSP90B1,TRANK1,PKLR,MCM8,PRKCI,KIF3B,GK5,MYO9B,STK1…
GO:MF	postsynaptic neurotransmitter receptor activity	GO:0098960	3.87374e-05	4.41187	24	GABBR1,GRIK4,CHRM3,GRIA1,DRD5,GABRD,GRID2,GABRA2,GLRB,ADRB1,GRIK2,GABRG3,CHRM2,GABRG2,DRD1,GABRG1,GABRA1,GRM1,GABRA4,GABRB2,CHRNB2,GLRA2,CHRNA4,GRM5
GO:MF	symporter activity	GO:0015293	5.05629e-05	4.29617	37	SLC12A6,CTNS,MFSD12,SLC23A1,SLC36A1,SLC23A2,SLC4A4,SLC45A4,SLC15A3,SLC45A3,SLC6A6,SLC4A5,SLC6A14,SLC2A13,SLC6A20,SLC6A9,SLC13A3,SLC25A22,SLC1A3,SLC6A17,SLC4A8,MFSD2A,SLC1A2,SLC1A1,SLC6A15,SLC4A10,SLC17A6,SLC5A11,SLC6A7,SLC12A5,SLC10A4,SLC13A5,SLC6A11,SLC17A7,SLC1A6,SLC6A12,SLC45A1
GO:MF	carbohydrate derivative binding	GO:0097367	6.93126e-05	4.15919	335	VPS4B,DDX41,DHX9,GPN2,STK35,PRKDC,ARL16,DDX17,DDX50,CAD,CHD6,ARL13B,ATP6AP1,RAB1A,RABL2B,CLK1,STRADA,DDX5,PARS2,XYLB,ASNS,PFAS,RAB4B,GNAT2,APLP2,DDX10,IDNK,ENTPD7,IMPG2,CSNK1B,CDK20,TWF1,PIP4K2C,ATP9B,MINK1,GNAI3,WRN,PFKL,SMARCAD1,NAV2,AURKC,NADSYN1,ULK4,PIK3C2A,SGK1,RECQL,TOR2A,ENTPD5,RAB2B,CTPS1,SMC2,EIF2AK3,TSSK4,MYH10,CHEK2,PFKP,RP2,ABCD4,HSPA13,PHKG2,ACTR2,HSD17B12,RSKR,TEX14,GNS,HYOU1,AXL,T…
GO:MF	adenyl ribonucleotide binding	GO:0032559	8.69802e-05	4.06058	240	VPS4B,DDX41,DHX9,STK35,PRKDC,DDX17,DDX50,CAD,CHD6,ATP6AP1,CLK1,STRADA,DDX5,PARS2,XYLB,ASNS,PFAS,DDX10,IDNK,ENTPD7,CSNK1B,CDK20,TWF1,PIP4K2C,ATP9B,MINK1,WRN,PFKL,SMARCAD1,AURKC,NADSYN1,ULK4,PIK3C2A,SGK1,RECQL,TOR2A,ENTPD5,CTPS1,SMC2,EIF2AK3,TSSK4,MYH10,CHEK2,PFKP,ABCD4,HSPA13,PHKG2,ACTR2,RSKR,TEX14,HYOU1,AXL,TSSK3,DGKA,WNK4,AMHR2,TAOK3,CDK17,ROR1,HSP90B1,TRANK1,PKLR,HMGCR,MCM8,PRKCI,KIF3B,GK5,MYO9…
GO:MF	purine ribonucleotide binding	GO:0032555	0.000100332	3.99856	293	VPS4B,DDX41,DHX9,GPN2,STK35,PRKDC,ARL16,DDX17,DDX50,CAD,CHD6,ARL13B,ATP6AP1,RAB1A,RABL2B,CLK1,STRADA,DDX5,PARS2,XYLB,ASNS,PFAS,RAB4B,GNAT2,DDX10,IDNK,ENTPD7,CSNK1B,CDK20,TWF1,PIP4K2C,ATP9B,MINK1,GNAI3,WRN,PFKL,SMARCAD1,AURKC,NADSYN1,ULK4,PIK3C2A,SGK1,RECQL,TOR2A,ENTPD5,RAB2B,CTPS1,SMC2,EIF2AK3,TSSK4,MYH10,CHEK2,PFKP,RP2,ABCD4,HSPA13,PHKG2,ACTR2,RSKR,TEX14,HYOU1,AXL,TSSK3,RAB30,DGKA,WNK4,ERAS,AMHR…
GO:MF	adenyl nucleotide binding	GO:0030554	0.000104405	3.98128	241	VPS4B,DDX41,DHX9,STK35,PRKDC,DDX17,DDX50,CAD,CHD6,ATP6AP1,CLK1,STRADA,DDX5,PARS2,XYLB,ASNS,PFAS,DDX10,BAG4,IDNK,ENTPD7,CSNK1B,CDK20,TWF1,PIP4K2C,ATP9B,MINK1,WRN,PFKL,SMARCAD1,AURKC,NADSYN1,ULK4,PIK3C2A,SGK1,RECQL,TOR2A,ENTPD5,CTPS1,SMC2,EIF2AK3,TSSK4,MYH10,CHEK2,PFKP,ABCD4,HSPA13,PHKG2,ACTR2,RSKR,TEX14,HYOU1,AXL,TSSK3,DGKA,WNK4,AMHR2,TAOK3,CDK17,ROR1,HSP90B1,TRANK1,PKLR,HMGCR,MCM8,PRKCI,KIF3B,GK5…
GO:MF	cation binding	GO:0043169	0.000126689	3.89726	488	TCEA1,TRIM27,SLU7,PHF1,DIDO1,DHX9,RNF114,ANKFY1,TRIM26,PCGF3,BPNT1,ZMYM6,HDAC8,CANX,KMT2E,ZFAND2B,CAD,PDCD6,ZMYM3,ZFYVE19,FANCL,EHMT2,ZFP14,ZNF227,PITPNB,ZNHIT3,RNF13,RNF138,TRIM4,RMND5B,MARCHF8,RNF44,SUMF2,PFAS,MAN1B1,RPE,USP20,LASP1,ZKSCAN1,ZNF331,RPAP2,ZSWIM6,GNAT2,ADPRM,SNRNP48,APLP2,TRIM11,ZNF263,LONRF1,RNF145,LMLN,TRIM62,SEC23B,ZNF566,CYB561D2,ZNF280C,ZNF283,ZNF12,ZDHHC20,ZNF677,ZNF345,ZNF6…
GO:MF	calcium ion transmembrane transporter activity	GO:0015085	0.000128019	3.89273	37	TMCO1,ITPR2,TMEM165,PKD1L3,SLC8B1,CACNB2,PKD2L2,SLC24A5,ORAI2,CACNA1D,ATP2A3,PKD2L1,CACNA1A,CACNA1G,LRRIQ1,RYR2,SCN11A,TMC2,TRPV3,TRPM2,MCOLN3,TRPC3,CACNB4,CNR1,SLC8A2,TRPC5,CACNA1I,ATP2B3,FAM155A,SLC24A2,SCN8A,CACNA1F,GRIN2B,CACNG5,SLC24A4,CACNG2,GRIN2A
GO:MF	GABA receptor activity	GO:0016917	0.000150456	3.82259	13	GPR156,GABBR1,GABRD,GABRA2,GABRB3,GABRG3,GABRG2,GABBR2,GABRG1,GABRA1,GABRA4,GABRB2,GABRB1
GO:MF	ligand-gated anion channel activity	GO:0099095	0.000156804	3.80464	12	GABRA2,GLRB,GABRB3,GABRG3,GABRG2,GABRG1,GABRA1,CFTR,GABRA4,GABRB2,GABRB1,GLRA2
GO:MF	purine nucleotide binding	GO:0017076	0.000159658	3.79681	294	VPS4B,DDX41,DHX9,GPN2,STK35,PRKDC,ARL16,DDX17,DDX50,CAD,CHD6,ARL13B,ATP6AP1,RAB1A,RABL2B,CLK1,STRADA,DDX5,PARS2,XYLB,ASNS,PFAS,RAB4B,GNAT2,DDX10,BAG4,IDNK,ENTPD7,CSNK1B,CDK20,TWF1,PIP4K2C,ATP9B,MINK1,GNAI3,WRN,PFKL,SMARCAD1,AURKC,NADSYN1,ULK4,PIK3C2A,SGK1,RECQL,TOR2A,ENTPD5,RAB2B,CTPS1,SMC2,EIF2AK3,TSSK4,MYH10,CHEK2,PFKP,RP2,ABCD4,HSPA13,PHKG2,ACTR2,RSKR,TEX14,HYOU1,AXL,TSSK3,RAB30,DGKA,WNK4,ERAS…
GO:MF	transmitter-gated ion channel activity	GO:0022824	0.000179712	3.74542	23	GRIK4,GRIA1,GABRD,GRID2,GABRA2,GLRB,GABRB3,GRIK2,GRIN2B,GABRG3,GRIA4,GABRG2,GRIA2,GABRG1,GABRA1,GABRA4,GABRB2,CHRNB2,GABRB1,GLRA2,CHRNA4,GRIN2A,GRIN1
GO:MF	transmitter-gated channel activity	GO:0022835	0.000179712	3.74542	23	GRIK4,GRIA1,GABRD,GRID2,GABRA2,GLRB,GABRB3,GRIK2,GRIN2B,GABRG3,GRIA4,GABRG2,GRIA2,GABRG1,GABRA1,GABRA4,GABRB2,CHRNB2,GABRB1,GLRA2,CHRNA4,GRIN2A,GRIN1
GO:MF	ribonucleotide binding	GO:0032553	0.000206779	3.68449	293	VPS4B,DDX41,DHX9,GPN2,STK35,PRKDC,ARL16,DDX17,DDX50,CAD,CHD6,ARL13B,ATP6AP1,RAB1A,RABL2B,CLK1,STRADA,DDX5,PARS2,XYLB,ASNS,PFAS,RAB4B,GNAT2,DDX10,IDNK,ENTPD7,CSNK1B,CDK20,TWF1,PIP4K2C,ATP9B,MINK1,GNAI3,WRN,PFKL,SMARCAD1,AURKC,NADSYN1,ULK4,PIK3C2A,SGK1,RECQL,TOR2A,ENTPD5,RAB2B,CTPS1,SMC2,EIF2AK3,TSSK4,MYH10,CHEK2,PFKP,RP2,ABCD4,HSPA13,PHKG2,ACTR2,RSKR,TEX14,HYOU1,AXL,TSSK3,RAB30,DGKA,WNK4,ERAS,AMHR…
GO:MF	glutamate receptor activity	GO:0008066	0.000460209	3.33704	14	GRM8,GRIK4,GRIA1,GRM7,GRID2,GRIK2,GRIN2B,GRIA4,GRM3,GRIA2,GRM1,GRIN2A,GRIN1,GRM5
GO:MF	tubulin binding	GO:0015631	0.000462902	3.33451	74	HTT,ARHGEF2,TBCEL,RCC2,TTLL4,EML4,REEP3,CENPJ,CEP70,MACF1,DIP2B,TTLL5,GAS2L1,CCSAP,ARL3,KIF3B,KIF24,MDM1,KIFC3,FYN,KIF23,CCDC88A,GAS8,MAP10,KIF9,GLI1,DPYSL2,FMN1,SPEF1,DLEC1,KIF20B,FAM83D,DNAL1,STMN1,MTUS2,GJA1,DCDC1,CAMSAP3,SGIP1,DNM3,KIFC2,CLIP3,MAP1LC3C,CDK5R1,MAP9,DNM1,KIF21B,KIF17,GAS2,BRSK1,JAKMIP3,HOOK1,UNC5C,DPYSL5,S100A8,SYT11,FMN2,MAP2,FEZ1,SNCA,KIF5C,KATNAL2,STMN2,CCDC181,FSD1,JAKMIP2,…
GO:MF	cell adhesion molecule binding	GO:0050839	0.000483023	3.31603	54	NUMB,CD47,TSPAN4,ITGA10,SRC,PPIA,NECTIN1,ITGB3,FERMT1,PKP2,CDH24,FGF2,EMB,PTN,CXADR,PTPRJ,SYK,FERMT3,PTPRF,ITGB2,NLGN2,ITGA4,CDK5R1,GPNMB,KIRREL3,TJP3,L1CAM,CDH2,CDH7,TENM1,PTPRO,LRRC4C,CDH1,SPP1,CDH18,DSG2,CPE,CHL1,CDH20,ICAM5,CDH8,NRXN2,CNTN4,FRMD5,NPHS1,CTNND2,LGALS12,NRCAM,DSCAM,PTPRZ1,KIRREL2,CDH10,CDHR2,CTNNA2
GO:MF	active transmembrane transporter activity	GO:0022804	0.000510515	3.29199	80	CYB561D2,SLC4A2,SLC12A6,CLCN6,SLC9A9,CTNS,ABCD4,MFSD12,SLC23A1,SLC8B1,ABCG2,ATP13A2,SLC9B1,SLC37A2,SLC36A1,SLC23A2,SLC37A1,ATP1A1,SLC26A8,SLC24A5,ABCB4,COX6A1,ATP6V1A,SLC4A4,ABCA3,SLC45A4,SLC16A2,ATP2A3,SLC15A3,SLC9B2,ABCG1,SLCO4C1,SLC9A7,SLC45A3,SLC6A6,SLC9A3,SLC26A11,SLC4A5,SLC25A5,SLC6A14,SLC2A13,SLC7A5,SLC6A20,SLC6A9,ABCD2,SLC13A3,SLC25A22,SLC11A1,ABCC12,ATP6V1G2,SLC1A3,SLCO4A1,SLC6A17,SLCO1A…
GO:MF	solute:cation symporter activity	GO:0015294	0.00081975	3.08632	27	SLC12A6,CTNS,SLC23A1,SLC36A1,SLC23A2,SLC4A4,SLC45A4,SLC45A3,SLC6A6,SLC4A5,SLC2A13,SLC6A9,SLC13A3,SLC1A3,SLC4A8,MFSD2A,SLC1A2,SLC6A15,SLC4A10,SLC5A11,SLC12A5,SLC10A4,SLC13A5,SLC6A11,SLC17A7,SLC6A12,SLC45A1
GO:MF	extracellular ligand-gated ion channel activity	GO:0005230	0.000901957	3.04481	25	P2RX7,GRIK4,GRIA1,GABRD,P2RX1,GRID2,GABRA2,GLRB,GABRB3,GRIK2,GRIN2B,GABRG3,GRIA4,GABRG2,GRIA2,GABRG1,GABRA1,GABRA4,GABRB2,CHRNB2,GABRB1,GLRA2,CHRNA4,GRIN2A,GRIN1
GO:MF	calcium channel activity	GO:0005262	0.000955516	3.01976	32	TMCO1,ITPR2,PKD1L3,CACNB2,PKD2L2,SLC24A5,ORAI2,CACNA1D,PKD2L1,CACNA1A,CACNA1G,LRRIQ1,RYR2,SCN11A,TMC2,TRPV3,TRPM2,MCOLN3,TRPC3,CACNB4,CNR1,TRPC5,CACNA1I,FAM155A,SLC24A2,SCN8A,CACNA1F,GRIN2B,CACNG5,SLC24A4,CACNG2,GRIN2A
GO:MF	GABA-gated chloride ion channel activity	GO:0022851	0.00166558	2.77844	9	GABRA2,GABRB3,GABRG3,GABRG2,GABRG1,GABRA1,GABRA4,GABRB2,GABRB1
GO:MF	neurotransmitter receptor activity involved in regulation of postsynaptic membrane potential	GO:0099529	0.00235189	2.62858	18	GABBR1,GRIK4,GRIA1,GABRD,GRID2,GABRA2,GLRB,ADRB1,GRIK2,GABRG3,GABRG2,GABRG1,GABRA1,GABRA4,GABRB2,CHRNB2,GLRA2,CHRNA4
GO:MF	nucleoside phosphate binding	GO:1901265	0.00242597	2.61512	318	VPS4B,DDX41,DHX9,GPN2,STK35,PRKDC,ARL16,DDX17,DDX50,CAD,CHD6,ARL13B,ATP6AP1,RAB1A,RABL2B,UGDH,GAPDHS,CLK1,STRADA,DDX5,PARS2,XYLB,ASNS,PFAS,RAB4B,GNAT2,DDX10,BAG4,ERO1A,IDNK,ENTPD7,CSNK1B,CDK20,TWF1,PIP4K2C,ATP9B,MINK1,GNAI3,WRN,PFKL,SMARCAD1,AURKC,NADSYN1,TP53I3,ULK4,PIK3C2A,SGK1,RECQL,TOR2A,TET3,ENTPD5,RAB2B,CTPS1,TXNRD3,SMC2,EIF2AK3,TSSK4,MYH10,CHEK2,PFKP,RP2,ABCD4,HSPA13,PHKG2,ACTR2,RSKR,TEX14…
GO:MF	nucleotide binding	GO:0000166	0.00242597	2.61512	318	VPS4B,DDX41,DHX9,GPN2,STK35,PRKDC,ARL16,DDX17,DDX50,CAD,CHD6,ARL13B,ATP6AP1,RAB1A,RABL2B,UGDH,GAPDHS,CLK1,STRADA,DDX5,PARS2,XYLB,ASNS,PFAS,RAB4B,GNAT2,DDX10,BAG4,ERO1A,IDNK,ENTPD7,CSNK1B,CDK20,TWF1,PIP4K2C,ATP9B,MINK1,GNAI3,WRN,PFKL,SMARCAD1,AURKC,NADSYN1,TP53I3,ULK4,PIK3C2A,SGK1,RECQL,TOR2A,TET3,ENTPD5,RAB2B,CTPS1,TXNRD3,SMC2,EIF2AK3,TSSK4,MYH10,CHEK2,PFKP,RP2,ABCD4,HSPA13,PHKG2,ACTR2,RSKR,TEX14…
GO:MF	organic anion transmembrane transporter activity	GO:0008514	0.00258504	2.58753	44	SLC35B3,SLC52A2,SLC25A29,SLC36A4,CTNS,MFSD12,SLC23A1,SLC46A1,ABCG2,SLC25A41,SLC36A1,SLC23A2,SLC26A8,SLC4A4,SLC38A5,GJA1,SLC38A1,SLCO4C1,SLC6A6,SFXN5,SLC4A5,SLC25A5,SLC2A1,SLC7A5,SLC6A20,SFXN1,SLC7A9,SLC13A3,SLC25A22,SLC1A3,SLCO4A1,SLCO1A2,SLC4A8,MFSD2A,SLC1A2,SLC4A10,SLC17A6,SLC6A7,SLC22A6,SLC13A5,CFTR,SLC6A11,SLC17A7,SLC6A12
GO:MF	metal ion binding	GO:0046872	0.00286282	2.54321	465	TCEA1,TRIM27,SLU7,PHF1,DIDO1,DHX9,RNF114,ANKFY1,TRIM26,PCGF3,BPNT1,ZMYM6,HDAC8,CANX,KMT2E,ZFAND2B,CAD,PDCD6,ZMYM3,ZFYVE19,FANCL,EHMT2,ZFP14,ZNF227,ZNHIT3,RNF13,RNF138,TRIM4,RMND5B,MARCHF8,RNF44,SUMF2,PFAS,MAN1B1,RPE,USP20,LASP1,ZKSCAN1,ZNF331,RPAP2,ZSWIM6,GNAT2,ADPRM,SNRNP48,APLP2,TRIM11,ZNF263,LONRF1,RNF145,LMLN,TRIM62,SEC23B,ZNF566,CYB561D2,ZNF280C,ZNF283,ZNF12,ZDHHC20,ZNF677,ZNF345,ZNF624,PKD1…
GO:MF	calmodulin binding	GO:0005516	0.00313239	2.50412	34	SPA17,MYH10,PHKG2,SPTAN1,DAPK1,FBXL2,CAMK1,ENKUR,SPATA17,CAMK1D,PHKA2,MARCKSL1,IQCG,CAMSAP3,CAMKK1,CAMK1G,PLCB1,KCNN4,RYR2,KCNH1,MIP,ADCY1,SLC8A2,MBP,SYT1,KCNQ3,CAMKV,GAP43,UNC13A,SLC24A4,KCNQ2,UNC13C,PCP4,KCNH5
GO:MF	carboxylic acid transmembrane transporter activity	GO:0046943	0.00425842	2.37075	40	SLC25A29,SLC36A4,CTNS,MFSD12,SLC23A1,SLC38A10,SLC46A1,SLC36A1,SLC23A2,SLC26A8,SLC51A,SLC16A9,SLC38A5,SLC16A2,SLC38A1,SLC16A14,SLC6A6,SFXN5,SLC7A5,SLC16A4,SLC6A20,SFXN1,SLC6A9,SLC7A9,SLC13A3,SLC25A22,SLC1A3,SLC7A11,SLCO1A2,MFSD2A,SLC1A2,SLC6A15,SLC17A6,SLC6A7,SLC10A4,SLC13A5,SLC6A11,SLC17A7,SLC6A12,SLC7A14
GO:MF	organic acid transmembrane transporter activity	GO:0005342	0.00501017	2.30015	40	SLC25A29,SLC36A4,CTNS,MFSD12,SLC23A1,SLC38A10,SLC46A1,SLC36A1,SLC23A2,SLC26A8,SLC51A,SLC16A9,SLC38A5,SLC16A2,SLC38A1,SLC16A14,SLC6A6,SFXN5,SLC7A5,SLC16A4,SLC6A20,SFXN1,SLC6A9,SLC7A9,SLC13A3,SLC25A22,SLC1A3,SLC7A11,SLCO1A2,MFSD2A,SLC1A2,SLC6A15,SLC17A6,SLC6A7,SLC10A4,SLC13A5,SLC6A11,SLC17A7,SLC6A12,SLC7A14
GO:MF	ligand-gated cation channel activity	GO:0099094	0.00560071	2.25176	29	ITPR2,CCDC51,SCNN1D,P2RX7,GRIK4,KCNH2,RYR2,ASIC2,TRPM2,MCOLN3,GRIA1,P2RX1,KCNK1,PEX5L,KCNJ3,KCNJ9,GRIK2,ASIC1,GRIN2B,HCN4,GRIA4,GRIA2,KCNJ10,KCNJ16,CHRNB2,KCNJ6,CHRNA4,GRIN2A,GRIN1
GO:MF	inorganic anion transmembrane transporter activity	GO:0015103	0.00618661	2.20855	35	XPR1,TTYH3,SLC4A2,SLC12A6,CLCN6,CLCN2,SLC37A2,SLC37A1,SLC26A8,SLC4A4,LRRC8D,LRRC8B,SLC26A11,SLC4A5,BEST1,GABRD,ANO3,SLC4A8,GABRA2,GLRB,SLC22A8,GABRB3,SLC4A10,GABRG3,ANO4,SLC12A5,SLC22A6,GABRG2,GABRG1,GABRA1,CFTR,GABRA4,GABRB2,GABRB1,GLRA2
GO:MF	protein tyrosine kinase activity	GO:0004713	0.00642025	2.19245	31	CLK1,TWF1,AXL,SRC,FYN,CSF1R,LYN,BTK,SYK,MERTK,MATK,NTRK2,EPHA7,FLT3,ERBB3,FGFR3,EPHA1,AATK,TYRO3,EPHB6,PTK2B,TXK,HCK,EPHA6,EPHA5,BLK,STYK1,FGFR2,EPHA10,EPHA8,TTBK1
GO:MF	amino acid transmembrane transporter activity	GO:0015171	0.0071877	2.14341	26	SLC25A29,SLC36A4,CTNS,MFSD12,SLC38A10,SLC36A1,SLC38A5,SLC16A2,SLC38A1,SLC6A6,SLC7A5,SLC6A20,SFXN1,SLC6A9,SLC7A9,SLC25A22,SLC1A3,SLC7A11,SLC1A2,SLC6A15,SLC17A6,SLC6A7,SLC6A11,SLC17A7,SLC6A12,SLC7A14
GO:MF	organic acid:sodium symporter activity	GO:0005343	0.00780718	2.10751	12	SLC23A1,SLC23A2,SLC6A6,SLC6A9,SLC13A3,SLC1A3,SLC1A2,SLC6A15,SLC10A4,SLC13A5,SLC6A11,SLC6A12
GO:MF	transferase activity	GO:0016740	0.0103739	1.98406	339	SETD6,DHDDS,TRIM27,UFC1,STK35,RNF114,TRIM26,PRKDC,POGLUT2,NAT9,WWP2,SPTLC1,UAP1L1,CAD,SMYD4,POFUT1,IP6K1,TMEM68,FANCL,EHMT2,CLK1,STRADA,RNF13,B4GALT3,AKIP1,RNF138,TRIM4,ALG11,XYLB,RMND5B,MARCHF8,SPTLC2,TRDMT1,TRIM11,DDB2,AGK,KLHL42,RNF145,KLHL9,TRIM62,IDNK,FN3KRP,CDIPT,ZDHHC20,CSNK1B,NUS1,CDK20,TWF1,PIP4K2C,MINK1,TRIM17,PFKL,LFNG,CUL4B,CMTR2,UPP1,AURKC,CHKB,HACE1,ULK4,PIK3C2A,SGK1,TKT,VCPKMT,YRDC…
GO:MF	GTPase activator activity	GO:0005096	0.011206	1.95055	48	TBC1D13,TBC1D14,EVI5,SEC23B,SIPA1L3,RASAL2,OPHN1,USP6NL,ARHGAP26,RALGAPA2,RP2,ASAP1,ASAP2,SRGAP2,ARHGAP42,MYO9B,ARHGAP39,SRGAP1,RASA2,SIPA1L1,SGSM2,ARRB1,AGFG2,GDI1,SMAP2,ARHGAP45,RGS10,MTSS2,TBC1D30,RINL,NCKAP1L,TBC1D9,RAP1GDS1,SYNGAP1,HTR2B,PLCB1,RAP1GAP2,GARNL3,RGS4,RGS7,CHN2,ARHGAP33,ARAP2,STXBP5L,RAP1GAP,RANBP3L,RGS8,ELMOD1
GO:MF	GABA-A receptor activity	GO:0004890	0.0147055	1.83252	10	GABRD,GABRA2,GABRB3,GABRG3,GABRG2,GABRG1,GABRA1,GABRA4,GABRB2,GABRB1
GO:MF	transmitter-gated ion channel activity involved in regulation of postsynaptic membrane potential	GO:1904315	0.0165423	1.78141	16	GRIK4,GRIA1,GABRD,GRID2,GABRA2,GLRB,GRIK2,GABRG3,GABRG2,GABRG1,GABRA1,GABRA4,GABRB2,CHRNB2,GLRA2,CHRNA4
GO:MF	SNARE binding	GO:0000149	0.0235687	1.62766	28	VPS52,STX6,STX12,STX2,DAPK1,SYT2,NSF,NAPB,CACNA1A,STXBP1,EXOC3L2,SYT5,SYBU,SYT3,SYT12,SYT11,STXBP5L,STX1A,SNAP91,SNCA,SYT1,UNC13A,CPLX2,SNAP25,CPLX1,STX1B,UNC13C,SYT13
GO:MF	signaling receptor binding	GO:0005102	0.0306896	1.51301	197	CRK,DAZAP2,MESD,MARCHF8,USP20,GLA,GNAT2,GIPC1,GNAI3,APBB3,VAV2,IL23A,SPRED1,GBA,GABARAPL1,TSPAN4,RPGRIP1L,HSP90B1,GNAL,RAB8B,TNFSF13,BAMBI,PDGFD,SH2B2,LTB,ALKAL2,SEMA4B,SCUBE3,TLR6,EFNA2,SRC,SIPA1L1,FYN,CCDC88A,PPIA,LY6E,ARRB1,SEMA4G,TNC,SLC9A3R1,ITGB3,EGFL8,ARRB2,FERMT1,EFNA5,LYN,GRK3,FGF2,ADA2,PITPNM1,TYROBP,TNFSF8,NSF,SEMA4F,PTN,GRO1,RHEX,GJA1,CX3CL1,TNF,CXADR,WNT2,PYCARD,LTF,MARCHF1,PTPRJ,EPG…
GO:MF	NAD+ kinase activity	GO:0003951	0.0352598	1.45272	9	AGK,SPHK2,DGKA,DGKE,CERK,DGKG,DGKB,DGKI,CERKL
GO:MF	phosphoric ester hydrolase activity	GO:0042578	0.035582	1.44877	70	BPNT1,FIG4,G6PC3,LRRC40,PTEN,MINPP1,RPAP2,SACM1L,TDP1,PIP4P1,INPP1,CDC14B,SSH3,IMPA1,ENOPH1,MPPE1,PTPN9,DUSP18,PTPRA,MTMR4,MTMR12,PLPP5,GDPD5,SGPP1,PTPN18,INPP5B,SYNJ1,CTDSPL,ATP1A1,PTPRE,CDC25A,PTPRK,PLPP6,ENPP2,PLPP2,PPM1H,PDP2,PPM1K,PPEF2,DUSP2,LPIN2,PTPRJ,SMPD3,NT5E,PTPRF,UBASH3B,PTPRH,SMPDL3B,ACP5,ENPP6,EPHX2,PLCH1,PTPRC,PDE3B,PLCB1,PLCB2,PDE6C,PLPPR3,PTPRO,GPLD1,SGPP2,PLCH2,INPP5J,PPM1E,PTP…
GO:MF	identical protein binding	GO:0042802	0.0397307	1.40087	240	TRIM27,PHF1,VPS4B,DAZAP2,MESD,YIPF6,LEPROTL1,HTRA2,HESX1,HTT,CAD,PDCD6,UGDH,TRIM4,SUMF2,PPCS,TMEM192,GLA,APLP2,HPS4,DCPS,TRIM62,GRAMD2B,NCR3,ARFIP2,GCC2,PIP4K2C,GIPC1,WRN,PFKL,MAGED1,FMR1,CENPJ,TP53I3,CHMP4A,CEP70,TKT,TMEM79,TOR2A,MYCBP2,EPM2AIP1,CTPS1,GMEB1,SLBP,CDR2L,EIF2AK3,TSSK4,BAX,CD247,CHEK2,PFKP,RILPL2,DYNLT3,YWHAB,SRGAP2,AHCYL1,KLHL2,STAT2,WDR54,KIF24,ABCG2,PAPSS1,PLK4,NME1,CPQ,BLM,GALE,…
GO:MF	solute:sodium symporter activity	GO:0015370	0.0417981	1.37884	19	SLC23A1,SLC23A2,SLC4A4,SLC6A6,SLC4A5,SLC6A9,SLC13A3,SLC1A3,SLC4A8,MFSD2A,SLC1A2,SLC6A15,SLC4A10,SLC5A11,SLC10A4,SLC13A5,SLC6A11,SLC17A7,SLC6A12
GO:MF	scaffold protein binding	GO:0097110	0.0427747	1.36881	16	ITPR2,SRC,FYN,ADCY5,LYN,GJA1,SYK,TREM2,CACNA1G,DLG4,KCNH2,CIT,NLGN3,NLGN1,GRID2,KRT18
GO:MF	microtubule binding	GO:0008017	0.0429796	1.36674	52	ARHGEF2,RCC2,EML4,REEP3,MACF1,GAS2L1,CCSAP,ARL3,KIF3B,KIF24,MDM1,KIFC3,KIF23,CCDC88A,GAS8,MAP10,KIF9,GLI1,DPYSL2,FMN1,SPEF1,KIF20B,FAM83D,MTUS2,DCDC1,CAMSAP3,SGIP1,DNM3,KIFC2,CLIP3,MAP1LC3C,MAP9,DNM1,KIF21B,KIF17,GAS2,JAKMIP3,HOOK1,DPYSL5,S100A8,FMN2,MAP2,KIF5C,KATNAL2,CCDC181,FSD1,JAKMIP2,KIF1A,MAST1,KIF5A,JAKMIP1,GJB6
GO:MF	transmembrane receptor protein kinase activity	GO:0019199	0.04554	1.34161	29	AXL,AMHR2,SRC,FYN,CSF1R,LYN,BTK,SYK,MERTK,MATK,NTRK2,EPHA7,FLT3,FGFR3,EPHA1,TYRO3,EPHB6,PTK2B,TXK,HCK,EPHA6,EPHA5,BLK,FGFR2,EPHA10,SOSTDC1,ACVR1C,EPHA8,LY6G6E
GO:BP	localization	GO:0051179	7.65626e-72	71.116	1044	COPA,STEEP1,CRK,TRIM27,SLU7,VPS4B,RFT1,VPS52,ZNF304,MESD,DHX9,VHL,NUP133,ANKFY1,BUB3,TBC1D13,PRCP,WWP2,TM9SF2,ATP6V0B,LEPROTL1,PPHLN1,CANX,WDR45B,VPS26C,SEC63,G6PC3,CEP250,KATNIP,ZFAND2B,HTT,MFSD14A,YIPF5,BET1L,FAF2,HEATR5B,PDCD6,ARL13B,TBC1D14,TMEM150A,SPICE1,DOCK7,USP8,PTEN,ATP6AP1,RAB1A,VPS33B,VPS16,PITPNB,SLC39A7,RABL2B,ZNHIT3,SLC17A5,NPHP1,STRADA,VPS33A,TCTN1,SLC39A9,IFT57,TMCO1,WDR11,SLC37A…
GO:BP	transport	GO:0006810	6.89925e-59	58.1612	790	COPA,STEEP1,TRIM27,SLU7,VPS4B,RFT1,VPS52,MESD,DHX9,VHL,NUP133,ANKFY1,TBC1D13,WWP2,ATP6V0B,LEPROTL1,CANX,VPS26C,SEC63,G6PC3,KATNIP,ZFAND2B,HTT,MFSD14A,YIPF5,BET1L,FAF2,HEATR5B,PDCD6,TBC1D14,ATP6AP1,RAB1A,VPS33B,VPS16,PITPNB,SLC39A7,RABL2B,SLC17A5,STRADA,VPS33A,SLC39A9,IFT57,TMCO1,WDR11,SLC37A3,SLC30A5,BET1,ATP6V0A2,SLC35B3,PLEKHJ1,ITPR2,EVI5,PABPN1,ACD,RAB4B,USP20,LASP1,XPR1,NUMB,TMEM50A,MFSD14B,T…
GO:BP	establishment of localization	GO:0051234	1.07638e-58	57.968	811	COPA,STEEP1,TRIM27,SLU7,VPS4B,RFT1,VPS52,MESD,DHX9,VHL,NUP133,ANKFY1,TBC1D13,WWP2,ATP6V0B,LEPROTL1,CANX,VPS26C,SEC63,G6PC3,KATNIP,ZFAND2B,HTT,MFSD14A,YIPF5,BET1L,FAF2,HEATR5B,PDCD6,TBC1D14,SPICE1,ATP6AP1,RAB1A,VPS33B,VPS16,PITPNB,SLC39A7,RABL2B,SLC17A5,STRADA,VPS33A,SLC39A9,IFT57,TMCO1,WDR11,SLC37A3,SLC30A5,BET1,ATP6V0A2,SLC35B3,PLEKHJ1,ITPR2,EVI5,PABPN1,ACD,RAB4B,USP20,LASP1,XPR1,NUMB,TMEM50A,MF…
GO:BP	nervous system development	GO:0007399	9.75795e-46	45.0106	415	CRK,UFC1,NUP133,HTRA2,FIG4,HESX1,POFUT1,ARL13B,RETREG3,EHMT2,DOCK7,UGDH,TCTN1,IFT57,SDCCAG8,ATRN,NUMB,GNAT2,TRIM11,ARHGEF2,FRYL,MKS1,TWF1,MINK1,ZFYVE27,HIF1A,FMR1,NAV2,ULK4,MYCBP2,COQ8B,OPHN1,C5AR1,DIP2B,UNC119B,DEGS1,GALC,DBNL,CTNS,SPHK2,JADE2,SLC23A1,ASAP1,GBA,PTPN9,PPP1R9B,TNFRSF21,AXL,SRGAP2,TAOK3,RPGRIP1L,CIB1,ROR1,UST,WDR19,ARL3,PRKCI,ID2,NME1,NPHP4,XRCC2,ALKAL2,SEMA4B,ATAT1,ITPK1,ROM1,UGCG…
GO:BP	cell projection organization	GO:0030030	1.01475e-39	38.9936	311	CRK,CNTROB,CEP250,HTT,ARL13B,RETREG3,DOCK7,PDCL,CEP162,TCTN1,IFT57,CLUAP1,ARPIN,SDCCAG8,NUMB,IFT172,BAG4,FRYL,MKS1,RCC2,TWF1,MINK1,ZFYVE27,CEP41,FMR1,CENPJ,ULK4,CEP70,CDC14B,TMEM138,MYCBP2,OPHN1,DIP2B,NPHP3,UNC119B,TMEM216,CROCC,DBNL,TCTN3,JADE2,RILPL2,VAV2,CEP78,ASAP1,PTPN9,ACTR2,PPP1R9B,TCTN2,CEP135,SRGAP2,TTLL5,TAOK3,RPGRIP1L,CIB1,ROR1,CFAP126,UST,WDR19,ARL3,PRKCI,KIF3B,DYNC2I1,KIF24,TMEM67,PL…
GO:BP	plasma membrane bounded cell projection organization	GO:0120036	1.97648e-39	38.7041	305	CRK,CNTROB,CEP250,HTT,ARL13B,RETREG3,DOCK7,CEP162,TCTN1,IFT57,CLUAP1,ARPIN,SDCCAG8,NUMB,IFT172,BAG4,FRYL,MKS1,RCC2,TWF1,MINK1,ZFYVE27,CEP41,FMR1,CENPJ,ULK4,CEP70,CDC14B,TMEM138,MYCBP2,OPHN1,DIP2B,NPHP3,UNC119B,TMEM216,CROCC,DBNL,TCTN3,JADE2,RILPL2,VAV2,CEP78,ASAP1,PTPN9,ACTR2,PPP1R9B,TCTN2,CEP135,SRGAP2,TTLL5,TAOK3,RPGRIP1L,CIB1,ROR1,CFAP126,UST,WDR19,ARL3,PRKCI,KIF3B,DYNC2I1,KIF24,TMEM67,PLK4,AR…
GO:BP	anterograde trans-synaptic signaling	GO:0098916	6.10292e-38	37.2145	176	VHL,SLC12A6,GIPC1,OPHN1,ADORA2B,FCHSD2,USP46,PPP1R9B,STX2,PTPRA,GUCY1B1,DGKE,FYN,CACNB2,ABHD6,PRKAR2B,NSMF,ARRB2,SYT2,PTN,P2RX7,TNF,KCTD13,GRM8,NAPB,INSYN2A,CACNA1A,PPFIA3,SLC6A6,NTRK2,NLGN2,CACNA1G,DLG4,GRIK4,APBA1,STXBP1,SYNGAP1,TMEM25,HTR2B,PCDH17,CADPS2,ADCY8,LRP8,MCTP1,NPY5R,SYN2,NTNG2,SYT5,CHRM3,FGF12,DOC2A,LYPD1,DNM1,SNCG,CALB2,ADRA2A,BRSK1,DGKB,CDH2,PRKCB,PMCH,LRRC4C,PDYN,APOE,NLGN3,SYT12…
GO:BP	chemical synaptic transmission	GO:0007268	6.10292e-38	37.2145	176	VHL,SLC12A6,GIPC1,OPHN1,ADORA2B,FCHSD2,USP46,PPP1R9B,STX2,PTPRA,GUCY1B1,DGKE,FYN,CACNB2,ABHD6,PRKAR2B,NSMF,ARRB2,SYT2,PTN,P2RX7,TNF,KCTD13,GRM8,NAPB,INSYN2A,CACNA1A,PPFIA3,SLC6A6,NTRK2,NLGN2,CACNA1G,DLG4,GRIK4,APBA1,STXBP1,SYNGAP1,TMEM25,HTR2B,PCDH17,CADPS2,ADCY8,LRP8,MCTP1,NPY5R,SYN2,NTNG2,SYT5,CHRM3,FGF12,DOC2A,LYPD1,DNM1,SNCG,CALB2,ADRA2A,BRSK1,DGKB,CDH2,PRKCB,PMCH,LRRC4C,PDYN,APOE,NLGN3,SYT12…
GO:BP	trans-synaptic signaling	GO:0099537	1.66805e-37	36.7778	177	VHL,SLC12A6,GIPC1,OPHN1,ADORA2B,FCHSD2,USP46,PPP1R9B,STX2,PTPRA,GUCY1B1,DGKE,FYN,CACNB2,ABHD6,PRKAR2B,NSMF,ARRB2,SYT2,PTN,P2RX7,TNF,KCTD13,GRM8,NAPB,INSYN2A,CACNA1A,PPFIA3,SLC6A6,NTRK2,NLGN2,CACNA1G,DLG4,GRIK4,APBA1,STXBP1,SYNGAP1,TMEM25,IL1RAP,HTR2B,PCDH17,CADPS2,ADCY8,LRP8,MCTP1,NPY5R,SYN2,NTNG2,SYT5,CHRM3,FGF12,DOC2A,LYPD1,DNM1,SNCG,CALB2,ADRA2A,BRSK1,DGKB,CDH2,PRKCB,PMCH,LRRC4C,PDYN,APOE,NLGN…
GO:BP	synaptic signaling	GO:0099536	2.55846e-37	36.592	182	VHL,SLC12A6,GIPC1,OPHN1,ADORA2B,FCHSD2,USP46,PPP1R9B,STX2,PTPRA,GUCY1B1,DTNB,DGKE,FYN,CACNB2,ABHD6,LY6E,PRKAR2B,NSMF,ARRB2,RGS10,SYT2,PTN,P2RX7,TNF,KCTD13,GRM8,NAPB,INSYN2A,CACNA1A,PPFIA3,SLC6A6,NTRK2,NLGN2,CACNA1G,DLG4,GRIK4,APBA1,STXBP1,SYNGAP1,TMEM25,IL1RAP,CDK5R1,HTR2B,PCDH17,CADPS2,ADCY8,LRP8,MCTP1,NPY5R,SYN2,NTNG2,SYT5,CHRM3,FGF12,DOC2A,LYPD1,DNM1,SNCG,CALB2,ADRA2A,BRSK1,DGKB,CDH2,PRKCB,PMC…
GO:BP	ion transport	GO:0006811	1.1383e-35	34.9437	329	TRIM27,VPS4B,WWP2,ATP6V0B,HTT,ATP6AP1,SLC39A7,SLC17A5,SLC39A9,TMCO1,SLC30A5,ATP6V0A2,SLC35B3,ITPR2,LASP1,XPR1,TTYH3,TMEM165,SLC52A2,VMP1,ERO1A,SLC4A2,SLC25A29,SLC36A4,PKD1L3,SLC12A6,GIPC1,CLCN6,SLC39A6,CD47,CCDC51,TNFRSF11A,FLVCR1,BAX,SLC9A9,CTNS,SPHK2,MFSD12,SLC23A1,KCND1,FXYD6,TMC4,CLCN2,SLC35A3,WNK4,AHCYL1,SLC8B1,SLC46A1,ABCG2,SLC25A41,ATP13A2,WFS1,DAPK1,SLC9B1,ATP1B3,SLC37A2,MAPK15,FYN,CACNB2…
GO:BP	cell-cell signaling	GO:0007267	5.97409e-35	34.2237	291	OTUD5,MESD,VHL,HESX1,USP8,RAB1A,RNF138,TLE3,MKS1,CSNK1B,C2CD2L,SLC12A6,GIPC1,PFKL,HIF1A,TNFRSF11A,OPHN1,ADORA2B,FCHSD2,USP46,PPP1R9B,SERP1,CCND1,STX2,PTPRA,GUCY1B1,ROR1,DTNB,ATP6AP2,BAMBI,DGKE,NPHP4,GJA9,STK4,SRC,FYN,CACNB2,ABHD6,FZD3,SRI,ADCY5,LY6E,EDNRB,TNC,SLC9A3R1,PORCN,PRKAR2B,NSMF,GLI1,ARRB2,CACNA1D,FERMT1,RGS10,SPEF1,PKP2,EFNA5,VANGL2,FGF2,SYT2,PTN,TFR2,GJA1,P2RX7,TNF,GPR156,KCTD13,WNT2,C3…
GO:BP	transmembrane transport	GO:0055085	2.54486e-33	32.5943	333	WWP2,ATP6V0B,SEC63,ZFAND2B,HTT,MFSD14A,ATP6AP1,SLC39A7,SLC17A5,SLC39A9,TMCO1,SLC37A3,SLC30A5,ATP6V0A2,SLC35B3,ITPR2,XPR1,MFSD14B,TMEM165,VMP1,CYB561D2,ERO1A,SLC4A2,MPV17,SLC25A29,SLC25A40,SLC36A4,PKD1L3,SEC62,SLC12A6,CLCN6,SLC39A6,C2CD5,CCDC51,SLC35F6,FLVCR1,BAX,SLC9A9,CTNS,SPHK2,ABCD4,MFSD12,SLC23A1,SLC25A16,SLC38A10,KCND1,FXYD6,TMC4,SLC25A33,CLCN2,SLC35A3,WNK4,AHCYL1,SLC8B1,SLC46A2,SLC35A5,SLC4…
GO:BP	neurogenesis	GO:0022008	1.42081e-30	29.8475	299	CRK,NUP133,HTRA2,FIG4,RETREG3,EHMT2,DOCK7,UGDH,TCTN1,SDCCAG8,NUMB,GNAT2,TRIM11,ARHGEF2,FRYL,MKS1,TWF1,MINK1,ZFYVE27,HIF1A,FMR1,NAV2,ULK4,MYCBP2,OPHN1,C5AR1,DIP2B,DBNL,JADE2,ASAP1,GBA,PTPN9,PPP1R9B,TNFRSF21,AXL,SRGAP2,TAOK3,RPGRIP1L,CIB1,ROR1,UST,ARL3,PRKCI,ID2,NPHP4,XRCC2,ALKAL2,SEMA4B,ATAT1,ROM1,UGCG,CFL1,EFNA2,PBX3,GPR173,SIPA1L1,FYN,FZD3,C1H21ORF91,LDLR,CAMK1,EDNRB,SOX5,SEMA4G,TNC,SLC9A3R1,GDI…
GO:BP	generation of neurons	GO:0048699	2.4442e-29	28.6119	279	CRK,HTRA2,FIG4,RETREG3,EHMT2,DOCK7,UGDH,TCTN1,SDCCAG8,NUMB,GNAT2,TRIM11,ARHGEF2,FRYL,MKS1,TWF1,MINK1,ZFYVE27,HIF1A,FMR1,ULK4,MYCBP2,OPHN1,DIP2B,DBNL,JADE2,ASAP1,GBA,PTPN9,PPP1R9B,AXL,SRGAP2,TAOK3,RPGRIP1L,CIB1,ROR1,UST,ARL3,PRKCI,ID2,NPHP4,XRCC2,ALKAL2,SEMA4B,ATAT1,ROM1,UGCG,CFL1,EFNA2,PBX3,GPR173,SIPA1L1,FYN,FZD3,C1H21ORF91,LDLR,CAMK1,EDNRB,SOX5,SEMA4G,TNC,SLC9A3R1,GDI1,ITM2C,CSF1R,NSMF,DPYSL2,R…
GO:BP	regulation of biological quality	GO:0065008	2.86977e-29	28.5422	562	COPA,CRK,RFT1,DHX9,VHL,PRCP,WWP2,TMEM199,KMT2E,HTT,WDR48,IP6K1,USP8,ATP6AP1,RAB1A,VPS33B,SLC39A7,TMCO1,SLC30A5,ATP6V0A2,ITPR2,TRDMT1,XPR1,NUMB,HPS4,TMEM165,DCPS,ADAR,BAG4,VMP1,CYB561D2,ERO1A,SLC4A2,MPV17,MKS1,C2CD2L,NUS1,TWF1,BID,ATP9B,SREBF2,SLC12A6,GIPC1,ZFYVE27,PFKL,SLC39A6,HIF1A,FMR1,NAV2,SLC35F6,TNFRSF11A,STX12,GLMP,TMEM79,YRDC,ARPC3,SSH3,BLOC1S4,FLVCR1,ORMDL2,OPHN1,C5AR1,TXNRD3,DIP2B,ADORA2…
GO:BP	ion transmembrane transport	GO:0034220	8.80426e-29	28.0553	253	WWP2,ATP6V0B,HTT,ATP6AP1,SLC39A7,TMCO1,SLC30A5,ATP6V0A2,SLC35B3,ITPR2,XPR1,TMEM165,VMP1,ERO1A,SLC4A2,SLC25A29,PKD1L3,SLC12A6,CLCN6,SLC39A6,CCDC51,BAX,SLC9A9,CTNS,SPHK2,MFSD12,SLC23A1,KCND1,FXYD6,TMC4,CLCN2,SLC35A3,WNK4,AHCYL1,SLC8B1,SLC46A1,SLC25A41,ATP13A2,DAPK1,SLC9B1,ATP1B3,SLC37A2,FYN,CACNB2,SLC36A1,SRI,SLC39A11,ARL6IP1,SLC23A2,SLC39A5,SCNN1D,SLC30A1,EDNRB,SLC9A3R1,SLC39A10,PSEN2,SLC37A1,ATP1…
GO:BP	developmental process	GO:0032502	1.9381e-28	27.7126	811	OTUD5,CRK,AIDA,DDX41,VPS52,ZNF304,VHL,UFC1,NUP133,RNF114,PRKDC,PRCP,SRA1,DDX17,YIPF6,HTRA2,FIG4,ZMYM6,PRRC2C,SEC63,KMT2E,HESX1,WDR48,SMYD4,POFUT1,PDCD6,SRSF6,ZMYM3,ZFYVE19,ARL13B,RETREG3,GNB1,EHMT2,DOCK7,MEN1,ZFP14,ATP6AP1,RAB1A,VPS33B,UGDH,NPHP1,VPS33A,TCTN1,DDX5,IFT57,PPP2R1B,AKIP1,SUCO,AZI2,CAND1,PFAS,SPTLC2,ARPIN,SDCCAG8,ATRN,NUMB,GNAT2,OSTM1,TRIM11,ARHGEF2,SS18,DDX10,TRIM62,ADAR,VMP1,ERO1A,M…
GO:BP	regulation of transport	GO:0051049	2.15527e-28	27.6665	286	TRIM27,VPS4B,DHX9,ANKFY1,WWP2,HTT,YIPF5,BET1L,RAB4B,NUMB,BAG4,VMP1,C5H12ORF4,GCC2,C2CD2L,NUS1,SREBF2,GIPC1,PFKL,C2CD5,APBB3,HIF1A,FMR1,CD47,SLC35F6,TNFRSF11A,YRDC,OPHN1,ADORA2B,EDEM2,MYH10,SPHK2,EFCAB7,KCND1,FXYD6,ANKRD13D,SERP1,RUBCN,AXL,WNK4,AHCYL1,CIB1,HMGCR,PRELID1,RAB8B,PRKCI,WDR54,INSIG1,MYO6,ALOX15,ATP13A2,WFS1,DAPK1,CREBL2,ATP1B3,MAPK15,SRC,FYN,CACNB2,SRI,CD2AP,ARL6IP1,ADCY5,CAMK1,SLC30A1…
GO:BP	neuron development	GO:0048666	2.21517e-28	27.6546	221	CRK,HTRA2,FIG4,RETREG3,DOCK7,UGDH,TCTN1,NUMB,GNAT2,FRYL,MKS1,TWF1,MINK1,ZFYVE27,FMR1,ULK4,MYCBP2,OPHN1,DIP2B,DBNL,JADE2,ASAP1,PTPN9,PPP1R9B,SRGAP2,TAOK3,RPGRIP1L,CIB1,ROR1,UST,ARL3,PRKCI,NPHP4,ALKAL2,SEMA4B,ATAT1,ROM1,UGCG,CFL1,EFNA2,PBX3,SIPA1L1,FYN,FZD3,C1H21ORF91,CAMK1,EDNRB,SEMA4G,TNC,SLC9A3R1,GDI1,ITM2C,CSF1R,DPYSL2,EFNA5,LYN,SYT2,CAMK1D,SEMA4F,EMB,PTN,STMN1,GJA1,MAP3K13,CAMSAP3,C3,CDKL5,NCK…
GO:BP	modulation of chemical synaptic transmission	GO:0050804	3.89629e-28	27.4093	114	VHL,GIPC1,OPHN1,ADORA2B,USP46,PPP1R9B,PTPRA,DGKE,FYN,CACNB2,ABHD6,PRKAR2B,NSMF,ARRB2,PTN,TNF,KCTD13,GRM8,CACNA1A,SLC6A6,NTRK2,NLGN2,DLG4,GRIK4,APBA1,STXBP1,SYNGAP1,TMEM25,PCDH17,ADCY8,LRP8,MCTP1,NTNG2,DNM1,CALB2,ADRA2A,BRSK1,DGKB,CDH2,PRKCB,LRRC4C,APOE,NLGN3,SYT12,MCTP2,DLGAP1,NPTXR,PRRT1,CUX2,ERC2,DCC,LGI1,SLC1A3,NLGN1,TNR,CLSTN3,DGKI,GRIA1,CACNB4,ADCY1,DRD5,STXBP5L,STX1A,SLC7A11,CNR1,CSPG5,SLC4…
GO:BP	regulation of trans-synaptic signaling	GO:0099177	5.57051e-28	27.2541	114	VHL,GIPC1,OPHN1,ADORA2B,USP46,PPP1R9B,PTPRA,DGKE,FYN,CACNB2,ABHD6,PRKAR2B,NSMF,ARRB2,PTN,TNF,KCTD13,GRM8,CACNA1A,SLC6A6,NTRK2,NLGN2,DLG4,GRIK4,APBA1,STXBP1,SYNGAP1,TMEM25,PCDH17,ADCY8,LRP8,MCTP1,NTNG2,DNM1,CALB2,ADRA2A,BRSK1,DGKB,CDH2,PRKCB,LRRC4C,APOE,NLGN3,SYT12,MCTP2,DLGAP1,NPTXR,PRRT1,CUX2,ERC2,DCC,LGI1,SLC1A3,NLGN1,TNR,CLSTN3,DGKI,GRIA1,CACNB4,ADCY1,DRD5,STXBP5L,STX1A,SLC7A11,CNR1,CSPG5,SLC4…
GO:BP	anatomical structure development	GO:0048856	1.75045e-27	26.7569	755	OTUD5,CRK,AIDA,VPS52,ZNF304,VHL,UFC1,NUP133,PRKDC,PRCP,SRA1,DDX17,YIPF6,HTRA2,FIG4,ZMYM6,PRRC2C,SEC63,KMT2E,HESX1,WDR48,SMYD4,POFUT1,PDCD6,SRSF6,ZMYM3,ZFYVE19,ARL13B,RETREG3,GNB1,EHMT2,DOCK7,MEN1,ZFP14,ATP6AP1,RAB1A,VPS33B,UGDH,NPHP1,VPS33A,TCTN1,DDX5,IFT57,PPP2R1B,AKIP1,AZI2,PFAS,SPTLC2,ARPIN,SDCCAG8,ATRN,NUMB,GNAT2,OSTM1,TRIM11,ARHGEF2,SS18,DDX10,TRIM62,ADAR,VMP1,MYDGF,FRYL,TFE3,ENTPD7,IMPG2,MK…
GO:BP	neuron differentiation	GO:0030182	1.78713e-27	26.7478	253	CRK,HTRA2,FIG4,RETREG3,EHMT2,DOCK7,UGDH,TCTN1,NUMB,GNAT2,ARHGEF2,FRYL,MKS1,TWF1,MINK1,ZFYVE27,HIF1A,FMR1,ULK4,MYCBP2,OPHN1,DIP2B,DBNL,JADE2,ASAP1,GBA,PTPN9,PPP1R9B,SRGAP2,TAOK3,RPGRIP1L,CIB1,ROR1,UST,ARL3,PRKCI,ID2,NPHP4,ALKAL2,SEMA4B,ATAT1,ROM1,UGCG,CFL1,EFNA2,PBX3,SIPA1L1,FYN,FZD3,C1H21ORF91,CAMK1,EDNRB,SEMA4G,TNC,SLC9A3R1,GDI1,ITM2C,CSF1R,DPYSL2,RUNX2,EFNA5,LYN,SYT2,CAMK1D,SEMA4F,EMB,PTN,STMN1…
GO:BP	regulation of localization	GO:0032879	4.91039e-26	25.3089	416	CRK,TRIM27,VPS4B,ZNF304,MESD,DHX9,ANKFY1,PRCP,WWP2,CEP250,HTT,YIPF5,BET1L,PDCD6,DOCK7,USP8,ARPIN,ITPR2,RAB4B,NUMB,STX6,BAG4,VMP1,ERO1A,C5H12ORF4,BORA,RCC2,GCC2,C2CD2L,NUS1,SREBF2,MINK1,GIPC1,TRIM17,PFKL,C2CD5,APBB3,HIF1A,FMR1,CD47,CENPJ,SLC35F6,HACE1,ULK4,TNFRSF11A,SASH1,YRDC,MYCBP2,OPHN1,C5AR1,ADORA2B,CROCC,CD247,EDEM2,MYH10,SPHK2,IL23A,SPRED1,EFCAB7,PTPN9,KCND1,FXYD6,ANKRD13D,SERP1,RUBCN,CEP135…
GO:BP	neuron projection development	GO:0031175	5.92228e-26	25.2275	192	CRK,RETREG3,DOCK7,TCTN1,NUMB,FRYL,MKS1,TWF1,MINK1,ZFYVE27,FMR1,ULK4,MYCBP2,OPHN1,DIP2B,DBNL,JADE2,ASAP1,PTPN9,PPP1R9B,SRGAP2,TAOK3,CIB1,ROR1,UST,PRKCI,ALKAL2,SEMA4B,CFL1,EFNA2,SIPA1L1,FYN,FZD3,C1H21ORF91,CAMK1,SEMA4G,TNC,SLC9A3R1,GDI1,ITM2C,CSF1R,DPYSL2,EFNA5,LYN,SYT2,CAMK1D,SEMA4F,EMB,PTN,STMN1,GJA1,MAP3K13,CAMSAP3,CDKL5,NCKAP1L,SLITRK6,SEMA4A,PTPRF,B4GALT6,SEMA3D,NTRK2,CNTNAP1,DLG4,EPHA7,HECW1,…
GO:BP	metal ion transport	GO:0030001	2.34631e-25	24.6296	192	TRIM27,VPS4B,WWP2,HTT,SLC39A7,SLC39A9,TMCO1,SLC30A5,ITPR2,TMEM165,VMP1,ERO1A,PKD1L3,SLC12A6,SLC39A6,CCDC51,FLVCR1,SLC9A9,SPHK2,SLC23A1,KCND1,FXYD6,WNK4,AHCYL1,SLC8B1,SLC46A1,WFS1,SLC9B1,ATP1B3,FYN,CACNB2,SRI,SLC39A11,KLHL3,SLC39A5,SCNN1D,SLC30A1,EDNRB,NECTIN1,SLC9A3R1,SLC39A10,PSEN2,ATP1A1,PKD2L2,SLC24A5,ORAI2,CACNA1D,LYN,FGF2,SLC4A4,NSF,TFR2,P2RX7,KCNA3,ATP2A3,KCNH4,LTF,CORO1A,SLC9B2,STK39,PKD2L…
GO:BP	system development	GO:0048731	6.84617e-25	24.1646	639	OTUD5,CRK,VPS52,ZNF304,VHL,UFC1,NUP133,PRKDC,PRCP,DDX17,YIPF6,HTRA2,FIG4,PRRC2C,SEC63,KMT2E,HESX1,WDR48,SMYD4,POFUT1,PDCD6,SRSF6,ARL13B,RETREG3,GNB1,EHMT2,DOCK7,ATP6AP1,VPS33B,UGDH,VPS33A,TCTN1,DDX5,IFT57,AZI2,SPTLC2,SDCCAG8,ATRN,NUMB,GNAT2,OSTM1,TRIM11,ARHGEF2,TRIM62,ADAR,MYDGF,FRYL,TFE3,ENTPD7,IMPG2,MKS1,TWF1,DCLRE1C,MINK1,SIPA1L3,ZFYVE27,LFNG,HIF1A,FMR1,NAV2,CHKB,ULK4,TNFRSF11A,SASH1,TMEM79,MY…
GO:BP	synapse organization	GO:0050808	1.70538e-24	23.7682	108	MESD,VHL,C5AR1,DBNL,ARHGAP39,CFL1,FYN,CACNB2,CAMK1,NECTIN1,TNC,EFNA5,ABHD17C,TNF,C3,CDKL5,ADGRL3,SLITRK6,SEMA4A,PTPRF,PPFIA3,NTRK2,TREM2,NLGN2,DLG4,EPHA7,CX3CR1,SYNGAP1,PCDHGC4,FLRT3,IL1RAP,CDK5R1,C1QA,C1QB,PCDH17,C1QC,LRP8,NTNG2,KIRREL3,SEMA3E,L1CAM,SYBU,SNCG,NFASC,DGKB,CDH2,PTPRO,LRRC4C,ASIC2,LGI2,APOE,NLGN3,CDH1,PRRT1,CUX2,VSTM5,ERC2,CBLN2,SLITRK1,NLGN1,SEZ6,TNR,CLSTN3,CACNB4,GPM6A,SLC7A11,BSN…
GO:BP	multicellular organism development	GO:0007275	2.27096e-24	23.6438	673	OTUD5,CRK,AIDA,VPS52,ZNF304,VHL,UFC1,NUP133,PRKDC,PRCP,DDX17,YIPF6,HTRA2,FIG4,PRRC2C,SEC63,KMT2E,HESX1,WDR48,SMYD4,POFUT1,PDCD6,SRSF6,ZFYVE19,ARL13B,RETREG3,GNB1,EHMT2,DOCK7,ZFP14,ATP6AP1,VPS33B,UGDH,VPS33A,TCTN1,DDX5,IFT57,AZI2,SPTLC2,SDCCAG8,ATRN,NUMB,GNAT2,OSTM1,TRIM11,ARHGEF2,TRIM62,ADAR,VMP1,MYDGF,FRYL,TFE3,ENTPD7,IMPG2,MKS1,TTLL4,TWF1,DCLRE1C,MINK1,SIPA1L3,WRN,ZFYVE27,LFNG,HIF1A,FMR1,NAV2,C…
GO:BP	cell development	GO:0048468	8.33019e-24	23.0793	337	CRK,YIPF6,HTRA2,FIG4,PDCD6,ARL13B,RETREG3,EHMT2,DOCK7,MEN1,ATP6AP1,RAB1A,VPS33B,UGDH,VPS33A,TCTN1,AKIP1,ATRN,NUMB,GNAT2,TRIM11,FRYL,MKS1,RCC2,TWF1,MINK1,SIPA1L3,GMCL1,ZFYVE27,HIF1A,FMR1,AURKC,ULK4,TMEM79,MYCBP2,OPHN1,C5AR1,DIP2B,TSSK4,DBNL,JADE2,RILPL2,ASAP1,GBA,PTPN9,PPP1R9B,AXL,SRGAP2,TTLL5,STRA8,TBPL1,TAOK3,RPGRIP1L,CIB1,ROR1,UST,ARL3,PRKCI,FAT1,ARMC2,NPHP4,PREX1,XRCC2,ALKAL2,SEMA4B,ATAT1,ROM1…
GO:BP	cation transport	GO:0006812	1.08488e-22	21.9646	237	TRIM27,VPS4B,WWP2,ATP6V0B,HTT,ATP6AP1,SLC39A7,SLC39A9,TMCO1,SLC30A5,ATP6V0A2,ITPR2,TMEM165,VMP1,ERO1A,SLC25A29,SLC36A4,PKD1L3,SLC12A6,SLC39A6,CCDC51,FLVCR1,SLC9A9,CTNS,SPHK2,MFSD12,SLC23A1,KCND1,FXYD6,WNK4,AHCYL1,SLC8B1,SLC46A1,ATP13A2,WFS1,DAPK1,SLC9B1,ATP1B3,MAPK15,FYN,CACNB2,SLC36A1,SRI,SLC39A11,KLHL3,SLC39A5,SCNN1D,SLC30A1,EDNRB,NECTIN1,SLC9A3R1,SLC39A10,PSEN2,ATP1A1,PKD2L2,SLC24A5,ITGB3,COX6…
GO:BP	cell junction organization	GO:0034330	1.64387e-22	21.7841	151	MESD,VHL,NPHP1,NUMB,VMP1,RCC2,MACF1,OPHN1,C5AR1,DBNL,PTPRA,PRKCI,ARHGAP39,NPHP4,CFL1,KIFC3,SRC,FYN,CACNB2,CAMK1,NECTIN1,TNC,ITGB3,CSF1R,FMN1,PKP2,EFNA5,CDH24,PTPRK,ABHD17C,GJA1,TNF,CXADR,PTPRJ,CAMSAP3,C3,CDKL5,ADGRL3,SLITRK6,SEMA4A,GJB2,PTPRF,PPFIA3,NTRK2,CNTNAP1,TREM2,NLGN2,DLG4,EPHA7,CLDN15,CX3CR1,SYNGAP1,PCDHGC4,FLRT3,WHRN,IL1RAP,CDK5R1,C1QA,C1QB,PCDH17,C1QC,LRP8,NTNG2,GPM6B,KIRREL3,TJP3,SEMA3…
GO:BP	regulation of cell communication	GO:0010646	1.42321e-21	20.8467	476	OTUD5,CRK,ATF6B,TRIM27,AIDA,VHL,PRCP,TMEM127,LEPROTL1,HTRA2,ZFAND2B,HTT,POFUT1,PDCD6,ARMC10,PDCL,MEN1,USP8,PTEN,RNF13,TCTN1,DDX5,PPP2R1B,AKIP1,SERINC3,USP20,MAGI3,ARHGEF2,TRIM62,ADAR,CAAP1,BAG4,LEPROT,MYDGF,TLE3,MKS1,CSNK1B,C2CD2L,PIP4K2C,BID,MINK1,GIPC1,SIPA1L3,GRAMD4,PFKL,LFNG,HIF1A,FMR1,PIP4P1,CENPJ,SLC35F6,ULK4,TNFRSF11A,SASH1,MAD2L1BP,OPHN1,C5AR1,ADORA2B,ARHGAP26,EIF2AK3,BAX,RALGAPA2,CTNS,SP…
GO:BP	regulation of signaling	GO:0023051	2.04883e-21	20.6885	477	OTUD5,CRK,ATF6B,TRIM27,AIDA,VHL,PRCP,TMEM127,LEPROTL1,HTRA2,ZFAND2B,HTT,POFUT1,PDCD6,ARMC10,PDCL,MEN1,USP8,PTEN,RNF13,TCTN1,DDX5,PPP2R1B,AKIP1,SERINC3,USP20,MAGI3,ARHGEF2,TRIM62,ADAR,CAAP1,BAG4,LEPROT,MYDGF,TLE3,MKS1,CSNK1B,C2CD2L,PIP4K2C,BID,MINK1,GIPC1,SIPA1L3,GRAMD4,PFKL,LFNG,HIF1A,FMR1,PIP4P1,CENPJ,SLC35F6,ULK4,TNFRSF11A,SASH1,MAD2L1BP,OPHN1,C5AR1,ADORA2B,ARHGAP26,EIF2AK3,BAX,RALGAPA2,CTNS,SP…
GO:BP	inorganic ion transmembrane transport	GO:0098660	2.32369e-21	20.6338	188	WWP2,ATP6V0B,HTT,ATP6AP1,SLC39A7,TMCO1,SLC30A5,ATP6V0A2,ITPR2,XPR1,TMEM165,VMP1,ERO1A,PKD1L3,SLC12A6,CLCN6,SLC39A6,CCDC51,SLC9A9,CTNS,SPHK2,SLC23A1,KCND1,FXYD6,WNK4,SLC8B1,SLC46A1,SLC9B1,ATP1B3,SLC37A2,FYN,CACNB2,SLC36A1,SRI,SLC39A11,SLC39A5,SCNN1D,SLC30A1,EDNRB,SLC9A3R1,SLC39A10,PSEN2,SLC37A1,ATP1A1,PKD2L2,SLC26A8,SLC24A5,COX6A1,ORAI2,CACNA1D,ATP6V1A,LYN,FGF2,SLC4A4,P2RX7,KCNA3,ATP2A3,KCNH4,CORO…
GO:BP	vesicle-mediated transport	GO:0016192	2.65052e-21	20.5767	279	COPA,STEEP1,TRIM27,VPS4B,VPS52,MESD,ANKFY1,LEPROTL1,CANX,VPS26C,HTT,YIPF5,BET1L,HEATR5B,PDCD6,TBC1D14,ATP6AP1,RAB1A,VPS33B,VPS16,PITPNB,VPS33A,WDR11,BET1,PLEKHJ1,RAB4B,USP20,NUMB,TMEM50A,HPS4,STX6,SEC23B,LEPROT,C5H12ORF4,TRAPPC6A,GCC2,MON1B,ATP9B,GIPC1,ZFYVE27,C2CD5,FMR1,CD47,CHMP4A,STX12,TMEM79,OPHN1,ADORA2B,USP6NL,FCHSD2,DBNL,SPHK2,RP2,LYST,MPPE1,LDLRAD3,FAM91A1,ANKRD13D,RUBCN,HYOU1,AXL,STX2,EP…
GO:BP	behavior	GO:0007610	2.54788e-19	18.5938	125	HTRA2,FIG4,HTT,EHMT2,HIF1A,NAV2,CTNS,USP46,GBA,HMGCR,DDHD2,ID2,SYNJ1,CCND2,PBX3,GM2A,LDLR,ADCY5,PRKAR2B,ARRB2,NPC1,GATM,LPAR5,PTN,SLITRK6,SGIP1,PTGDS,AFF2,NTRK2,TREM2,NLGN2,CAMK2N1,DLG4,APBA1,RNF180,SYNGAP1,CFAP69,HTR2B,PCDH17,ADCY8,SHANK2,KIRREL3,FGF12,PLCB1,LYPD1,DPP4,BRSK1,ATP1B2,SPTBN4,ASTN1,PMCH,APOE,NDRG4,NLGN3,PRRT1,CUX2,HTR1D,MCOLN3,SLC1A3,GPR52,NPAS1,SLITRK1,NLGN1,SEZ6,TNR,DGKI,GRIA1,CAC…
GO:BP	biological regulation	GO:0065007	3.30405e-19	18.481	1654	COPA,TCEA1,OTUD5,CRK,ATF6B,TRIM27,PHF1,VPS4B,AIDA,DIDO1,RFT1,DAZAP2,ZFP28,ZNF304,MESD,DHX9,VHL,ANKFY1,TRIM26,BUB3,PRKDC,TBC1D13,PRCP,CNTROB,PRR14L,WWP2,SRA1,PCGF3,DDX17,TMEM127,EME1,TMEM199,LEPROTL1,HTRA2,ZBTB34,CWF19L1,FIG4,MAGEH1,ZMYM6,SPTLC1,DFFA,PPIL4,ZNF322,HDAC8,PPHLN1,ANAPC1,KMT2E,CEP250,ZFAND2B,HESX1,HTT,WDR48,BAHD1,YIPF5,BET1L,FAF2,POFUT1,PDCD6,SRSF6,CHD6,ZMYM3,IP6K1,ZFYVE19,ARL13B,ARMC1…
GO:BP	secretion	GO:0046903	6.23603e-19	18.2051	166	COPA,VPS4B,RAB1A,C5H12ORF4,C2CD2L,GIPC1,PFKL,APBB3,HIF1A,TNFRSF11A,TMEM79,ADORA2B,MYH10,GNPTAB,SPHK2,SERP1,AXL,CCND1,WNK4,STX2,HMGCR,RAB8B,NME1,MYO6,ATP13A2,CACNB2,SRI,CD2AP,ADCY5,LY6E,EDNRB,SLC9A3R1,PORCN,TVP23A,CA9,EFNA5,LYN,RAB27B,SYT2,SLC51A,MILR1,TFR2,GJA1,P2RX7,TNF,ADTRP,CORO1A,SLC9B2,SMPD3,PLA2G2C,ABCG1,STK39,NCKAP1L,NAPB,UNC13D,SYK,CACNA1A,MERTK,PTGDS,EQTN,PPFIA3,NTRK2,TREM2,NLGN2,APBA1,I…
GO:BP	export from cell	GO:0140352	1.04466e-18	17.981	155	VPS4B,RAB1A,C5H12ORF4,C2CD2L,GIPC1,PFKL,APBB3,HIF1A,TNFRSF11A,TMEM79,ADORA2B,MYH10,GNPTAB,SPHK2,SERP1,AXL,STX2,HMGCR,RAB8B,ATP13A2,ATP1B3,CACNB2,SRI,CD2AP,ADCY5,LY6E,EDNRB,OSCP1,ATP1A1,PORCN,TVP23A,EFNA5,LYN,RAB27B,SLC4A4,SYT2,MILR1,TFR2,GJA1,P2RX7,TNF,ADTRP,CORO1A,SLC9B2,SMPD3,ABCG1,NCKAP1L,NAPB,UNC13D,SYK,CACNA1A,MERTK,PTGDS,EQTN,PPFIA3,NTRK2,TREM2,NLGN2,APBA1,ITGAM,RASL10B,PRSS12,TLR2,STXBP1,K…
GO:BP	regulation of membrane potential	GO:0042391	1.6143e-18	17.792	104	WWP2,BID,FMR1,BAX,GBA,SLC25A33,PRELID1,ATP1B3,SRC,CACNB2,ATP1A1,KCTD7,CACNA1D,PKP2,SLC4A4,GJA1,P2RX7,KCNH4,KCNK2,INSYN2A,CASP1,CACNA1A,NTRK2,CNTNAP1,TREM2,NLGN2,CACNA1G,GRIK4,GNA14,EHD3,KCNH2,TMEM25,RGS7BP,FGF12,HCN3,KCNAB2,KCNN4,ATP1B2,KCNK3,RYR2,KCNH1,ASIC2,KCND3,CUX2,KCNK17,NLGN1,SEZ6,DSG2,DGKI,GRIA1,CACNB4,STX1A,GABRD,FFAR3,P2RX1,FKBP1B,KCNK1,SLC4A8,GRID2,SLC8A2,RIMS4,GABRA2,SNCA,GLRB,MPP2,KC…
GO:BP	cell morphogenesis	GO:0000902	2.51321e-18	17.5998	192	CRK,ZMYM6,ZMYM3,ARL13B,DOCK7,RAB1A,VPS33A,TCTN1,AKIP1,ARPIN,ATRN,NUMB,ARHGEF2,SS18,FRYL,RCC2,MINK1,SIPA1L3,ZFYVE27,MYCBP2,OPHN1,DIP2B,MYH10,DBNL,JADE2,RILPL2,RP2,MYL12B,AXL,SRGAP2,CAP1,TAOK3,CIB1,UST,WDR19,BAMBI,FAT1,PREX1,SEMA4B,FAM171A1,CFL1,EFNA2,STK4,SRC,SIPA1L1,FYN,FZD3,FMNL2,SEMA4G,LIPA,SLC9A3R1,GDI1,ITGB3,CSF1R,CARMIL1,DPYSL2,EFNA5,CDH24,ENPP2,SYT2,SEMA4F,EMB,PTN,GJA1,MAP3K13,P2RX7,CORO1A,…
GO:BP	cation transmembrane transport	GO:0098655	4.37894e-18	17.3586	190	WWP2,ATP6V0B,HTT,ATP6AP1,SLC39A7,TMCO1,SLC30A5,ATP6V0A2,ITPR2,TMEM165,VMP1,ERO1A,SLC25A29,PKD1L3,SLC12A6,SLC39A6,CCDC51,SLC9A9,CTNS,SPHK2,MFSD12,SLC23A1,KCND1,FXYD6,WNK4,SLC8B1,SLC46A1,ATP13A2,DAPK1,SLC9B1,ATP1B3,FYN,CACNB2,SLC36A1,SRI,SLC39A11,SLC39A5,SCNN1D,SLC30A1,EDNRB,SLC9A3R1,SLC39A10,PSEN2,ATP1A1,PKD2L2,SLC24A5,COX6A1,ORAI2,CACNA1D,ATP6V1A,CATSPER2,LYN,FGF2,SLC4A4,SLC38A5,TRPM6,P2RX7,KCNA3…
GO:BP	phosphate-containing compound metabolic process	GO:0006796	9.96263e-18	17.0016	438	DHDDS,TRIM27,AIDA,DAZAP2,STK35,PRKDC,PRR14L,BPNT1,FIG4,PPIL4,G6PC3,HTT,CAD,IP6K1,LRRC40,TMEM150A,DOCK7,MEN1,PTEN,MINPP1,GAPDHS,CLK1,STRADA,PPP2R1B,AKIP1,XYLB,SERINC3,PFAS,SPTLC2,RPE,PPCS,MRNIP,RPAP2,ARHGEF2,AGK,ADAR,BAG4,IDNK,MYDGF,FN3KRP,CDIPT,BORA,ENTPD7,CSNK1B,NUS1,CDK20,SACM1L,TWF1,PIP4K2C,PIGX,MINK1,GNAI3,PFKL,HIF1A,UPP1,FMR1,AURKC,PIP4P1,NADSYN1,CHKB,INPP1,ULK4,PIK3C2A,SGK1,TNFRSF11A,SASH1,…
GO:BP	phosphorus metabolic process	GO:0006793	1.01935e-17	16.9917	441	DHDDS,TRIM27,AIDA,DAZAP2,STK35,PRKDC,PRR14L,BPNT1,FIG4,PPIL4,UAP1L1,G6PC3,HTT,CAD,IP6K1,LRRC40,TMEM150A,DOCK7,MEN1,PTEN,MINPP1,UGDH,GAPDHS,CLK1,STRADA,PPP2R1B,AKIP1,XYLB,SERINC3,PFAS,SPTLC2,RPE,PPCS,MRNIP,RPAP2,ARHGEF2,AGK,ADAR,BAG4,IDNK,MYDGF,FN3KRP,CDIPT,BORA,ENTPD7,CSNK1B,NUS1,CDK20,SACM1L,TWF1,PIP4K2C,PIGX,MINK1,GNAI3,PFKL,HIF1A,UPP1,FMR1,AURKC,PIP4P1,NADSYN1,CHKB,INPP1,ULK4,PIK3C2A,SGK1,TNFR…
GO:BP	secretion by cell	GO:0032940	3.04567e-17	16.5163	144	VPS4B,RAB1A,C5H12ORF4,C2CD2L,GIPC1,PFKL,APBB3,HIF1A,TNFRSF11A,TMEM79,ADORA2B,MYH10,GNPTAB,SPHK2,SERP1,AXL,STX2,HMGCR,RAB8B,ATP13A2,CACNB2,SRI,CD2AP,ADCY5,LY6E,EDNRB,PORCN,TVP23A,EFNA5,LYN,RAB27B,SYT2,MILR1,TFR2,GJA1,P2RX7,TNF,ADTRP,CORO1A,SLC9B2,SMPD3,ABCG1,NCKAP1L,NAPB,UNC13D,SYK,CACNA1A,MERTK,PTGDS,EQTN,PPFIA3,NTRK2,TREM2,NLGN2,APBA1,ITGAM,RASL10B,PRSS12,TLR2,STXBP1,EXOC3L2,CADPS2,ADCY8,MCTP1,S…
GO:BP	inorganic cation transmembrane transport	GO:0098662	6.84762e-17	16.1645	166	WWP2,ATP6V0B,HTT,ATP6AP1,SLC39A7,TMCO1,SLC30A5,ATP6V0A2,ITPR2,TMEM165,VMP1,ERO1A,PKD1L3,SLC12A6,SLC39A6,CCDC51,SLC9A9,CTNS,SPHK2,SLC23A1,KCND1,FXYD6,WNK4,SLC8B1,SLC46A1,SLC9B1,ATP1B3,FYN,CACNB2,SLC36A1,SRI,SLC39A11,SLC39A5,SCNN1D,SLC30A1,EDNRB,SLC9A3R1,SLC39A10,PSEN2,ATP1A1,PKD2L2,SLC24A5,COX6A1,ORAI2,CACNA1D,ATP6V1A,LYN,FGF2,SLC4A4,P2RX7,KCNA3,ATP2A3,KCNH4,CORO1A,SLC9B2,STK39,PKD2L1,KCNK2,SLC9A7…
GO:BP	movement of cell or subcellular component	GO:0006928	1.15134e-16	15.9388	331	CRK,ZNF304,VHL,PRCP,KATNIP,HTT,PDCD6,ARL13B,DOCK7,PTEN,RAB1A,IFT57,ARPIN,SDCCAG8,ATRN,NUMB,IFT172,BAG4,RCC2,NUS1,MINK1,GIPC1,HIF1A,HACE1,ULK4,PIK3C2A,SASH1,MYCBP2,BLOC1S4,C5AR1,TSSK4,MYH10,VAV2,DYNLT3,IL23A,SPRED1,GBA,PPP1R9B,AXL,SRGAP2,TTLL5,CIB1,WDR19,ARPC5,ARL3,KIF3B,MYO9B,DYNC2I1,BAMBI,KIF24,PDGFD,AP3S1,ARMC2,NPHP4,PREX1,SEMA4B,INPP5B,CFL1,EFNA2,STK4,SRGAP1,KIFC3,MAPK15,GPR173,SRC,FYN,LCA5,CA…
GO:BP	regulated exocytosis	GO:0045055	1.35072e-16	15.8694	69	C5H12ORF4,GIPC1,TMEM79,ADORA2B,SPHK2,STX2,CACNB2,LYN,SYT2,MILR1,P2RX7,CORO1A,NCKAP1L,NAPB,UNC13D,SYK,CACNA1A,PTGDS,EQTN,PPFIA3,APBA1,ITGAM,STXBP1,CADPS2,SYT5,DOC2A,RASGRP1,STEAP2,ADRA2A,F2RL1,SYT3,PRKCB,SYT12,DMTN,AGT,ERC2,NLGN1,DGKI,CACNB4,ADCY1,SYT11,STXBP5L,STX1A,BLK,CNR1,S100A12,P2RX1,CSPG5,SLC4A8,SNCA,SCAMP5,SYP,CACNA1I,RIMS1,SYNGR3,RIMS3,SYT1,SV2A,UNC13A,CADPS,CPLX2,CHRM2,SNAP25,CHGA,CPLX1,…
GO:BP	regulation of ion transport	GO:0043269	2.22131e-16	15.6534	123	TRIM27,WWP2,HTT,VMP1,TNFRSF11A,SPHK2,KCND1,FXYD6,WNK4,AHCYL1,WFS1,DAPK1,ATP1B3,FYN,CACNB2,SRI,ARL6IP1,SLC30A1,SLC9A3R1,PSEN2,ATP1A1,ITGB3,CACNA1D,LYN,SYT2,GJA1,P2RX7,KCNA3,KCNH4,CORO1A,PDZK1,STK39,SYK,CACNA1A,TREM2,NLGN2,CACNA1G,HECW1,UBASH3B,KCNH2,RAMP3,KCNC3,GPM6B,FXYD7,SYT5,TF,CHRM3,FGF12,CNTN1,NKAIN3,KCNAB2,CD19,ATP1B2,SPTBN4,RYR2,SYT3,SCN11A,PTK2B,KCNH1,TMC2,ASIC2,KCND3,KCNA6,CLDN10,SYT12,PR…
GO:BP	cellular localization	GO:0051641	2.91058e-16	15.536	434	COPA,STEEP1,TRIM27,SLU7,VPS4B,VPS52,MESD,DHX9,NUP133,ANKFY1,BUB3,TBC1D13,TM9SF2,LEPROTL1,PPHLN1,CANX,WDR45B,VPS26C,SEC63,CEP250,ZFAND2B,HTT,YIPF5,BET1L,FAF2,HEATR5B,PDCD6,ARL13B,TBC1D14,TMEM150A,SPICE1,ATP6AP1,RAB1A,VPS33B,VPS16,RABL2B,NPHP1,STRADA,VPS33A,TCTN1,IFT57,WDR11,BET1,PLEKHJ1,ITPR2,EVI5,PABPN1,ACD,MRNIP,NUMB,TMEM50A,IFT172,HPS4,AGK,STX6,SEC23B,BAG4,VMP1,LEPROT,ERO1A,C5H12ORF4,GOLGB1,TRA…
GO:BP	regulation of plasma membrane bounded cell projection organization	GO:0120035	3.07227e-16	15.5125	121	CRK,CNTROB,HTT,RETREG3,ARPIN,SDCCAG8,RCC2,TWF1,ZFYVE27,FMR1,CENPJ,ULK4,DIP2B,CROCC,DBNL,PTPN9,ACTR2,CEP135,CIB1,ROR1,UST,PRKCI,KIF24,ALKAL2,SEMA4B,CFL1,MAPK15,SRC,SIPA1L1,FYN,CCDC88A,CAMK1,SEMA4G,GDI1,ITM2C,CARMIL1,DPYSL2,EFNA5,LYN,ENPP2,CAMK1D,SEMA4F,PTN,MAP3K13,P2RX7,DZIP1,WAS,CDKL5,PTPRF,SEMA3D,NTRK2,ODAD3,PRKCD,TREM2,MAK,EPHA7,HECW1,PLXNC1,ZMYND10,EPS8L2,SYNGAP1,CDK5R1,STAP1,ROBO2,KCTD17,LRP8…
GO:BP	cell differentiation	GO:0030154	3.30176e-16	15.4813	530	OTUD5,CRK,DDX41,VPS52,VHL,NUP133,RNF114,SRA1,DDX17,YIPF6,HTRA2,FIG4,PRRC2C,KMT2E,HESX1,PDCD6,SRSF6,ARL13B,RETREG3,EHMT2,DOCK7,MEN1,ATP6AP1,RAB1A,VPS33B,UGDH,VPS33A,TCTN1,DDX5,AKIP1,SUCO,AZI2,CAND1,SDCCAG8,ATRN,NUMB,GNAT2,OSTM1,TRIM11,ARHGEF2,TRIM62,ADAR,ERO1A,FRYL,TFE3,ENTPD7,MKS1,RCC2,TWF1,DCLRE1C,MINK1,SIPA1L3,GMCL1,ZFYVE27,LFNG,HIF1A,FMR1,NAV2,AURKC,ULK4,TNFRSF11A,TMEM79,MYCBP2,FLVCR1,OPHN1,C5…
GO:BP	regulation of cell projection organization	GO:0031344	5.30008e-16	15.2757	122	CRK,CNTROB,HTT,RETREG3,ARPIN,SDCCAG8,RCC2,TWF1,ZFYVE27,FMR1,CENPJ,ULK4,DIP2B,CROCC,DBNL,PTPN9,ACTR2,CEP135,CIB1,ROR1,UST,PRKCI,KIF24,ALKAL2,SEMA4B,CFL1,MAPK15,SRC,SIPA1L1,FYN,CCDC88A,CAMK1,SEMA4G,GDI1,ITM2C,CARMIL1,DPYSL2,EFNA5,LYN,ENPP2,CAMK1D,SEMA4F,PTN,MAP3K13,P2RX7,DZIP1,WAS,CDKL5,PTPRF,SEMA3D,NTRK2,ODAD3,PRKCD,TREM2,MAK,EPHA7,HECW1,PLXNC1,ZMYND10,EPS8L2,SYNGAP1,CDK5R1,STAP1,ROBO2,KCTD17,LRP8…
GO:BP	regulation of cellular component organization	GO:0051128	6.47233e-16	15.1889	332	CRK,TRIM27,VPS4B,AIDA,ZNF304,VHL,ANKFY1,BUB3,CNTROB,PRR14L,HTRA2,PPHLN1,ANAPC1,HTT,TBC1D14,RETREG3,SPICE1,EHMT2,NPHP1,ARPIN,SDCCAG8,ACD,RAB4B,NUMB,ARHGEF2,BAG4,CENATAC,BORA,ARFIP2,RCC2,TWF1,PIP4K2C,BID,ZFYVE27,C2CD5,HIF1A,FMR1,CENPJ,CHMP4A,SLC35F6,ULK4,CEP70,MAD2L1BP,ARPC3,MACF1,MYCBP2,SSH3,OPHN1,DIP2B,USP6NL,BAX,CROCC,FCHSD2,DBNL,RAD1,SPHK2,SNX30,ASAP1,GBA,PTPN9,ACTR2,ANKRD13D,PPP1R9B,NBDY,TEX14…
GO:BP	neurotransmitter transport	GO:0006836	7.73093e-16	15.1118	61	GIPC1,ADORA2B,STX2,CACNB2,ITGB3,SYT2,P2RX7,NAPB,PPFIA3,SLC6A6,APBA1,STXBP1,CADPS2,MCTP1,SYN2,GPM6B,SLC6A9,SYT5,DOC2A,ADRA2A,PRKCB,SYT12,MCTP2,ERC2,NLGN1,RAB3B,DGKI,CACNB4,ADCY1,STXBP5L,STX1A,CNR1,CSPG5,SLC4A8,NRXN2,GABRA2,SNCA,SYP,SLC1A2,SLC6A15,RIMS1,RIMS3,ASIC1,SYT1,SV2A,RPH3A,SLC17A6,UNC13A,CADPS,CPLX2,CHRM2,GFAP,SNAP25,CPLX1,SLC6A11,SLC17A7,KCNJ10,STX1B,SV2C,UNC13C,SLC6A12
GO:BP	cellular developmental process	GO:0048869	8.54178e-16	15.0685	537	OTUD5,CRK,DDX41,VPS52,VHL,NUP133,RNF114,SRA1,DDX17,YIPF6,HTRA2,FIG4,PRRC2C,KMT2E,HESX1,PDCD6,SRSF6,ARL13B,RETREG3,EHMT2,DOCK7,MEN1,ATP6AP1,RAB1A,VPS33B,UGDH,VPS33A,TCTN1,DDX5,AKIP1,SUCO,AZI2,CAND1,ARPIN,SDCCAG8,ATRN,NUMB,GNAT2,OSTM1,TRIM11,ARHGEF2,TRIM62,ADAR,ERO1A,FRYL,TFE3,ENTPD7,MKS1,RCC2,TWF1,DCLRE1C,MINK1,SIPA1L3,GMCL1,WRN,ZFYVE27,LFNG,HIF1A,FMR1,NAV2,AURKC,ULK4,TNFRSF11A,TMEM79,MYCBP2,FLVCR…
GO:BP	synaptic vesicle cycle	GO:0099504	1.20754e-15	14.9181	60	CANX,GIPC1,OPHN1,ADORA2B,STX2,SYNJ1,CACNB2,SYT2,P2RX7,NAPB,DNM3,PPFIA3,NLGN2,APBA1,STXBP1,BTBD8,PCDH17,CADPS2,SYT5,AMPH,DNM1,SNCG,ADRA2A,BRSK1,CDH2,PRKCB,NLGN3,ERC2,NLGN1,RAB3B,DGKI,CACNB4,ADCY1,STXBP5L,STX1A,BSN,CNR1,CSPG5,SLC4A8,SNAP91,SNCA,PACSIN1,SYP,RIMS1,RIMS3,SYT1,SV2A,DNAJC6,PCLO,SLC17A6,UNC13A,CADPS,CPLX2,CHRM2,SNAP25,CPLX1,SLC17A7,STX1B,UNC13C,SNCB
GO:BP	vesicle-mediated transport in synapse	GO:0099003	2.34791e-15	14.6293	62	CANX,NUMB,GIPC1,OPHN1,ADORA2B,STX2,SYNJ1,CACNB2,SYT2,P2RX7,NAPB,DNM3,PPFIA3,NLGN2,APBA1,STXBP1,BTBD8,PCDH17,CADPS2,SYT5,AMPH,DNM1,SNCG,ADRA2A,BRSK1,CDH2,PRKCB,NLGN3,ERC2,NLGN1,RAB3B,DGKI,CACNB4,ADCY1,STXBP5L,STX1A,BSN,CNR1,CSPG5,SLC4A8,SNAP91,SNCA,PACSIN1,SYP,RIMS1,CALY,RIMS3,SYT1,SV2A,DNAJC6,PCLO,SLC17A6,UNC13A,CADPS,CPLX2,CHRM2,SNAP25,CPLX1,SLC17A7,STX1B,UNC13C,SNCB
GO:BP	response to stimulus	GO:0050896	3.55095e-15	14.4497	1161	OTUD5,CRK,ATF6B,TRIM27,SLU7,PHF1,VPS4B,AIDA,DIDO1,ZNF304,MESD,DHX9,VHL,UFC1,TRIM26,BUB3,PRKDC,PRCP,SRA1,DDX17,TMEM127,EME1,TMEM199,LEPROTL1,HTRA2,CANX,WDR45B,ZFAND2B,HESX1,HTT,WDR48,FAF2,POFUT1,PDCD6,SRSF6,CHD6,ZFYVE19,ARL13B,ARMC10,LRRC40,FANCL,GNB1,EHMT2,DOCK7,PDCL,MEN1,USP8,PTEN,ATP6AP1,RAB1A,VPS33B,TMUB2,SLC17A5,RNF13,TCTN1,DDX5,IFT57,PPP2R1B,TMCO1,AKIP1,RNF138,TRIM4,SLC30A5,ASNS,AZI2,SERINC3…
GO:BP	exocytosis	GO:0006887	6.1414e-15	14.2117	87	VPS4B,C5H12ORF4,GIPC1,TMEM79,ADORA2B,SPHK2,STX2,RAB8B,ATP13A2,CACNB2,LYN,RAB27B,SYT2,MILR1,P2RX7,CORO1A,NCKAP1L,NAPB,UNC13D,SYK,CACNA1A,PTGDS,EQTN,PPFIA3,APBA1,ITGAM,PRSS12,STXBP1,EXOC3L2,CADPS2,SYT5,CCL8,DOC2A,RASGRP1,STEAP2,DNM1,ADRA2A,F2RL1,SYT3,PRKCB,SYT12,DMTN,AGT,ERC2,NLGN1,SCRN1,RAB3B,DGKI,CACNB4,ADCY1,SYT11,STXBP5L,STX1A,BLK,CNR1,S100A12,P2RX1,CSPG5,SLC4A8,RIMS4,SNCA,RAB3C,SCAMP5,SYP,CACN…
GO:BP	cell projection morphogenesis	GO:0048858	1.73717e-14	13.7602	126	DOCK7,TCTN1,ARPIN,NUMB,MINK1,ZFYVE27,MYCBP2,DIP2B,DBNL,JADE2,SRGAP2,TAOK3,UST,SEMA4B,CFL1,EFNA2,SRC,SIPA1L1,FYN,FZD3,SEMA4G,GDI1,CSF1R,DPYSL2,EFNA5,ENPP2,SYT2,SEMA4F,EMB,PTN,GJA1,MAP3K13,CDKL5,NCKAP1L,SLITRK6,SEMA4A,B4GALT6,SEMA3D,CNTNAP1,DLG4,EPHA7,HECW1,PLXNC1,CPNE9,STXBP1,SYNGAP1,FLRT3,CDK5R1,ROBO2,LRP8,NTNG2,KIRREL3,FSTL4,SEMA3E,CYFIP2,EPHA1,L1CAM,BRSK1,NFASC,SPTBN4,SYT3,CDH2,DCLK1,PTPRO,LRRC…
GO:BP	plasma membrane bounded cell projection morphogenesis	GO:0120039	2.72677e-14	13.5644	125	DOCK7,TCTN1,ARPIN,NUMB,MINK1,ZFYVE27,MYCBP2,DIP2B,DBNL,JADE2,SRGAP2,TAOK3,UST,SEMA4B,CFL1,EFNA2,SRC,SIPA1L1,FYN,FZD3,SEMA4G,GDI1,CSF1R,DPYSL2,EFNA5,ENPP2,SYT2,SEMA4F,EMB,PTN,GJA1,MAP3K13,CDKL5,NCKAP1L,SLITRK6,SEMA4A,B4GALT6,SEMA3D,CNTNAP1,DLG4,EPHA7,HECW1,PLXNC1,CPNE9,STXBP1,SYNGAP1,FLRT3,CDK5R1,ROBO2,LRP8,NTNG2,KIRREL3,FSTL4,SEMA3E,CYFIP2,EPHA1,L1CAM,BRSK1,NFASC,SPTBN4,SYT3,CDH2,DCLK1,PTPRO,LRRC…
GO:BP	neuron projection morphogenesis	GO:0048812	4.27565e-14	13.369	122	DOCK7,TCTN1,NUMB,MINK1,ZFYVE27,MYCBP2,DIP2B,DBNL,JADE2,SRGAP2,TAOK3,UST,SEMA4B,CFL1,EFNA2,SIPA1L1,FYN,FZD3,SEMA4G,GDI1,CSF1R,DPYSL2,EFNA5,SYT2,SEMA4F,EMB,PTN,GJA1,MAP3K13,CDKL5,NCKAP1L,SLITRK6,SEMA4A,B4GALT6,SEMA3D,CNTNAP1,DLG4,EPHA7,HECW1,PLXNC1,CPNE9,STXBP1,SYNGAP1,FLRT3,CDK5R1,ROBO2,LRP8,NTNG2,KIRREL3,FSTL4,SEMA3E,CYFIP2,EPHA1,L1CAM,BRSK1,NFASC,SPTBN4,SYT3,CDH2,DCLK1,PTPRO,LRRC4C,NRN1,SHTN1,UN…
GO:BP	cell communication	GO:0007154	5.27646e-14	13.2777	913	OTUD5,CRK,ATF6B,TRIM27,AIDA,DIDO1,ZNF304,MESD,VHL,BUB3,PRKDC,PRCP,DDX17,TMEM127,EME1,LEPROTL1,HTRA2,WDR45B,ZFAND2B,HESX1,HTT,POFUT1,PDCD6,ZFYVE19,ARL13B,ARMC10,LRRC40,GNB1,EHMT2,DOCK7,PDCL,MEN1,USP8,PTEN,RAB1A,RNF13,TCTN1,DDX5,IFT57,PPP2R1B,TMCO1,AKIP1,RNF138,ASNS,AZI2,SERINC3,ITPR2,PABPN1,RAB4B,USP20,MRNIP,XPR1,GNAT2,MAGI3,ARHGEF2,SS18,RGL1,DCPS,TRIM62,ADAR,CAAP1,BAG4,LEPROT,ERO1A,MYDGF,NCR3,TLE…
GO:BP	multicellular organismal process	GO:0032501	1.45039e-13	12.8385	953	COPA,OTUD5,CRK,TRIM27,AIDA,VPS52,ZNF304,MESD,DHX9,VHL,UFC1,NUP133,RNF114,PRKDC,PRCP,DDX17,YIPF6,HTRA2,FIG4,PRRC2C,SEC63,KMT2E,KATNIP,HESX1,HTT,WDR48,SMYD4,POFUT1,PDCD6,SRSF6,IP6K1,ZFYVE19,ARL13B,RETREG3,FANCL,GNB1,EHMT2,DOCK7,PDCL,MEN1,ZFP14,ATP6AP1,RAB1A,VPS33B,UGDH,VPS33A,TCTN1,DDX5,IFT57,SUCO,AZI2,SPTLC2,PPCS,SDCCAG8,ATRN,NUMB,GNAT2,OSTM1,TRIM11,ARHGEF2,SS18,TRIM62,ADAR,VMP1,MYDGF,FRYL,TFE3,EN…
GO:BP	regulation of cellular process	GO:0050794	1.45732e-13	12.8364	1445	TCEA1,OTUD5,CRK,ATF6B,TRIM27,PHF1,VPS4B,AIDA,DIDO1,DAZAP2,ZFP28,ZNF304,MESD,DHX9,VHL,ANKFY1,TRIM26,BUB3,PRKDC,PRCP,CNTROB,PRR14L,WWP2,SRA1,PCGF3,DDX17,TMEM127,EME1,LEPROTL1,HTRA2,ZBTB34,FIG4,MAGEH1,SPTLC1,DFFA,PPIL4,ZNF322,HDAC8,PPHLN1,ANAPC1,KMT2E,CEP250,ZFAND2B,HESX1,HTT,WDR48,BAHD1,YIPF5,BET1L,POFUT1,PDCD6,SRSF6,CHD6,ZFYVE19,ARL13B,ARMC10,FAM3C,LRRC40,TBC1D14,RETREG3,FANCL,GNB1,SPICE1,EHMT2,DO…
GO:BP	regulation of vesicle-mediated transport	GO:0060627	1.79788e-13	12.7452	106	VPS4B,ANKFY1,YIPF5,BET1L,RAB4B,NUMB,C5H12ORF4,GIPC1,C2CD5,FMR1,CD47,OPHN1,ADORA2B,SPHK2,ANKRD13D,RUBCN,AXL,RAB8B,WDR54,ALOX15,ATP13A2,MAPK15,SRC,CACNB2,ARRB1,ARRB2,SORL1,LYN,RAB27B,SYT2,CAMK1D,UNC119,TFR2,CLU,TNF,PYCARD,CORO1A,C3,NCKAP1L,SIRPA,UNC13D,FCER1G,SGIP1,SYK,CACNA1A,MERTK,TREM2,APBA1,ITGAM,CLIP3,STXBP1,STAP1,C2,CADPS2,PTPRC,SYT5,TF,DOC2A,APOA1,DNM1,ADRA2A,F2RL1,SYT3,PRKCB,SLC11A1,CD22,AP…
GO:BP	signaling	GO:0023052	1.83481e-13	12.7364	904	OTUD5,CRK,ATF6B,TRIM27,AIDA,DIDO1,ZNF304,MESD,VHL,BUB3,PRKDC,PRCP,DDX17,TMEM127,EME1,LEPROTL1,HTRA2,ZFAND2B,HESX1,HTT,POFUT1,PDCD6,ZFYVE19,ARL13B,ARMC10,LRRC40,GNB1,DOCK7,PDCL,MEN1,USP8,PTEN,RAB1A,RNF13,TCTN1,DDX5,IFT57,PPP2R1B,TMCO1,AKIP1,RNF138,AZI2,SERINC3,ITPR2,PABPN1,RAB4B,USP20,MRNIP,GNAT2,MAGI3,ARHGEF2,SS18,RGL1,TRIM62,ADAR,CAAP1,BAG4,LEPROT,ERO1A,MYDGF,NCR3,TLE3,MKS1,RCC2,CSNK1B,C2CD2L,NU…
GO:BP	cell part morphogenesis	GO:0032990	2.84083e-13	12.5466	126	DOCK7,TCTN1,ARPIN,NUMB,MINK1,ZFYVE27,MYCBP2,DIP2B,DBNL,JADE2,SRGAP2,TAOK3,UST,SEMA4B,CFL1,EFNA2,SRC,SIPA1L1,FYN,FZD3,SEMA4G,GDI1,CSF1R,DPYSL2,EFNA5,ENPP2,SYT2,SEMA4F,EMB,PTN,GJA1,MAP3K13,CDKL5,NCKAP1L,SLITRK6,SEMA4A,B4GALT6,SEMA3D,CNTNAP1,DLG4,EPHA7,HECW1,PLXNC1,CPNE9,STXBP1,SYNGAP1,FLRT3,CDK5R1,ROBO2,LRP8,NTNG2,KIRREL3,FSTL4,SEMA3E,CYFIP2,EPHA1,L1CAM,BRSK1,NFASC,SPTBN4,SYT3,CDH2,DCLK1,PTPRO,LRRC…
GO:BP	intracellular signal transduction	GO:0035556	2.92352e-13	12.5341	375	OTUD5,CRK,TRIM27,AIDA,ZNF304,BUB3,PRKDC,TMEM127,EME1,HTRA2,HESX1,HTT,PDCD6,ZFYVE19,ARMC10,DOCK7,MEN1,USP8,PTEN,RNF13,DDX5,AKIP1,AZI2,SERINC3,ITPR2,PABPN1,RAB4B,MRNIP,MAGI3,ARHGEF2,SS18,RGL1,TRIM62,BAG4,ERO1A,MYDGF,CASP9,BID,MINK1,SIPA1L3,HIF1A,PIP4P1,ULK4,PIK3C2A,TNFRSF11A,SASH1,MAD2L1BP,OPHN1,C5AR1,ADORA2B,ARHGAP26,EIF2AK3,TSSK4,BAX,RALGAPA2,DBNL,CHEK2,RAD1,CTNS,SPHK2,VAV2,ZCCHC3,SPRED1,GBA,STK1…
GO:BP	biological adhesion	GO:0022610	4.24354e-13	12.3723	224	CRK,RAB1A,VPS33B,AKIP1,ATRN,LMLN,BAG4,VMP1,TFE3,RCC2,MINK1,CD47,MACF1,BLOC1S4,MYH10,IL23A,HSD17B12,TNFRSF21,AXL,SRGAP2,PTPRA,CIB1,FAT1,ALOX15,PREX1,SPON1,ROM1,STK4,ITGA10,KIFC3,SRC,PPIA,NLRP3,LGALS3BP,NECTIN1,TNC,BOLA-DOB,ACER2,MPZL3,ITGB3,CARMIL1,FERMT1,FMN1,PKP2,EFNA5,CDH24,CHST2,PTPRK,LYN,NECTIN4,DLG3,MILR1,EMB,RELL2,DOCK8,SELPLG,TNF,CXADR,EPB41L4B,ADTRP,HPSE,PYCARD,LTF,CORO1A,PTPRJ,CAMSAP3,VA…
GO:BP	cell adhesion	GO:0007155	4.91965e-13	12.3081	223	CRK,RAB1A,VPS33B,AKIP1,ATRN,LMLN,BAG4,VMP1,TFE3,RCC2,MINK1,CD47,MACF1,BLOC1S4,MYH10,IL23A,HSD17B12,TNFRSF21,AXL,SRGAP2,PTPRA,CIB1,FAT1,ALOX15,PREX1,SPON1,ROM1,STK4,ITGA10,KIFC3,SRC,PPIA,NLRP3,LGALS3BP,NECTIN1,TNC,BOLA-DOB,ACER2,MPZL3,ITGB3,CARMIL1,FERMT1,FMN1,PKP2,EFNA5,CDH24,CHST2,PTPRK,LYN,NECTIN4,DLG3,MILR1,EMB,RELL2,DOCK8,SELPLG,TNF,CXADR,EPB41L4B,ADTRP,HPSE,PYCARD,CORO1A,PTPRJ,CAMSAP3,VAV1,N…
GO:BP	regulation of neuron projection development	GO:0010975	5.14789e-13	12.2884	85	CRK,RETREG3,TWF1,ZFYVE27,ULK4,DIP2B,DBNL,PTPN9,CIB1,ROR1,UST,PRKCI,ALKAL2,SEMA4B,CFL1,SIPA1L1,FYN,CAMK1,SEMA4G,GDI1,ITM2C,DPYSL2,EFNA5,LYN,CAMK1D,SEMA4F,PTN,MAP3K13,CDKL5,PTPRF,SEMA3D,NTRK2,EPHA7,HECW1,PLXNC1,SYNGAP1,CDK5R1,ROBO2,LRP8,DGKG,NTNG2,SPOCK1,FSTL4,SEMA3E,CNTN1,FAT3,BRSK1,ATP1B2,PTK2B,CDH2,LRRC4C,TOX,APOE,CUX2,SLITRK1,NLGN1,SEZ6,TNR,BCL11A,RTN4R,FKBP1B,GRID2,MFSD2A,PACSIN1,PPFIA2,DRAXIN…
GO:BP	cell morphogenesis involved in differentiation	GO:0000904	5.41986e-13	12.266	135	CRK,ARL13B,DOCK7,RAB1A,VPS33A,TCTN1,AKIP1,ATRN,NUMB,RCC2,SIPA1L3,ZFYVE27,MYCBP2,OPHN1,DIP2B,DBNL,RILPL2,AXL,SRGAP2,CIB1,UST,FAT1,PREX1,SEMA4B,CFL1,EFNA2,SRC,SIPA1L1,FYN,FZD3,SEMA4G,SLC9A3R1,GDI1,ITGB3,CSF1R,CARMIL1,DPYSL2,EFNA5,SEMA4F,EMB,PTN,MAP3K13,CDKL5,SLITRK6,UNC13D,SEMA4A,MERTK,FERMT3,B4GALT6,SEMA3D,DLG4,EPHA7,HECW1,PLXNC1,STXBP1,SYNGAP1,FLRT3,WHRN,PARVG,ITGA4,CDK5R1,ROBO2,LRP8,ST14,NTNG2,L…
GO:BP	phosphorylation	GO:0016310	6.45562e-13	12.1901	302	TRIM27,AIDA,DAZAP2,STK35,PRKDC,PPIL4,HTT,IP6K1,DOCK7,MEN1,GAPDHS,CLK1,STRADA,AKIP1,XYLB,MRNIP,ARHGEF2,AGK,ADAR,BAG4,IDNK,MYDGF,FN3KRP,BORA,CSNK1B,CDK20,TWF1,PIP4K2C,MINK1,PFKL,HIF1A,FMR1,AURKC,CHKB,ULK4,PIK3C2A,SGK1,TNFRSF11A,SASH1,COQ8B,CCNE2,C5AR1,EIF2AK3,TSSK4,GNPTAB,CHEK2,PFKP,SPHK2,VAV2,IL23A,SPRED1,GBA,PHKG2,STK19,RSKR,PPP1R9B,TEX14,RUBCN,AXL,TSSK3,NAGK,DGKA,CCND1,WNK4,AMHR2,TAOK3,CDK17,PTP…
GO:BP	locomotion	GO:0040011	7.54176e-13	12.1225	282	CRK,ZNF304,VHL,PRCP,PDCD6,ARL13B,DOCK7,PTEN,RAB1A,ARPIN,SDCCAG8,ATRN,NUMB,BAG4,RCC2,NUS1,MINK1,GIPC1,HIF1A,HACE1,ULK4,PIK3C2A,SASH1,MYCBP2,C5AR1,TSSK4,VAV2,IL23A,SPRED1,GBA,PPP1R9B,AXL,SRGAP2,TTLL5,CIB1,ARPC5,BAMBI,PDGFD,ARMC2,NPHP4,PREX1,SEMA4B,INPP5B,CFL1,EFNA2,STK4,SRGAP1,MAPK15,GPR173,SRC,FYN,ABHD6,FZD3,CCDC88A,PPIA,GAS8,EDNRB,FMNL2,SEMA4G,SLC9A3R1,SLC26A8,ITGB3,CSF1R,NSMF,CARMIL1,ARRB2,DOCK1…
GO:BP	neurotransmitter secretion	GO:0007269	7.82898e-13	12.1063	46	GIPC1,ADORA2B,STX2,CACNB2,SYT2,P2RX7,NAPB,PPFIA3,APBA1,STXBP1,CADPS2,MCTP1,SYN2,SYT5,DOC2A,ADRA2A,PRKCB,SYT12,MCTP2,ERC2,NLGN1,DGKI,CACNB4,ADCY1,STXBP5L,STX1A,CNR1,CSPG5,SLC4A8,NRXN2,SNCA,SYP,RIMS1,RIMS3,ASIC1,SYT1,SV2A,RPH3A,UNC13A,CADPS,CPLX2,CHRM2,SNAP25,CPLX1,STX1B,UNC13C
GO:BP	signal release from synapse	GO:0099643	7.82898e-13	12.1063	46	GIPC1,ADORA2B,STX2,CACNB2,SYT2,P2RX7,NAPB,PPFIA3,APBA1,STXBP1,CADPS2,MCTP1,SYN2,SYT5,DOC2A,ADRA2A,PRKCB,SYT12,MCTP2,ERC2,NLGN1,DGKI,CACNB4,ADCY1,STXBP5L,STX1A,CNR1,CSPG5,SLC4A8,NRXN2,SNCA,SYP,RIMS1,RIMS3,ASIC1,SYT1,SV2A,RPH3A,UNC13A,CADPS,CPLX2,CHRM2,SNAP25,CPLX1,STX1B,UNC13C
GO:BP	establishment of localization in cell	GO:0051649	1.04633e-12	11.9803	327	COPA,STEEP1,TRIM27,SLU7,VPS4B,VPS52,DHX9,NUP133,ANKFY1,TBC1D13,LEPROTL1,CANX,VPS26C,SEC63,ZFAND2B,HTT,YIPF5,BET1L,FAF2,HEATR5B,PDCD6,TBC1D14,SPICE1,ATP6AP1,RAB1A,VPS33B,VPS16,RABL2B,STRADA,VPS33A,IFT57,WDR11,BET1,PLEKHJ1,ITPR2,EVI5,PABPN1,ACD,NUMB,TMEM50A,IFT172,HPS4,AGK,STX6,SEC23B,BAG4,LEPROT,ERO1A,C5H12ORF4,TRAPPC6A,XPO6,ARFIP2,ZDHHC20,GCC2,C2CD2L,NUS1,EML4,STAR,MON1B,BID,SEC62,GIPC1,C2CD5,HIF…
GO:BP	anatomical structure morphogenesis	GO:0009653	1.0619e-12	11.9739	374	CRK,VPS52,ZNF304,VHL,PRCP,FIG4,ZMYM6,HESX1,WDR48,POFUT1,PDCD6,SRSF6,ZMYM3,ARL13B,DOCK7,RAB1A,UGDH,NPHP1,VPS33A,TCTN1,IFT57,PPP2R1B,AKIP1,ARPIN,SDCCAG8,ATRN,NUMB,GNAT2,ARHGEF2,SS18,MYDGF,FRYL,IMPG2,MKS1,RCC2,MINK1,SIPA1L3,ZFYVE27,LFNG,HIF1A,SASH1,TMEM79,MYCBP2,COQ8B,FLVCR1,OPHN1,C5AR1,DIP2B,NPHP3,EIF2AK3,MYH10,DBNL,JADE2,RILPL2,RP2,MYL12B,SPRED1,GBA,SERP1,AXL,SRGAP2,CAP1,TBPL1,WNK4,TAOK3,RPGRIP1L,…
GO:BP	anion transport	GO:0006820	1.07873e-12	11.9671	116	SLC17A5,SLC35B3,XPR1,TTYH3,SLC52A2,SLC4A2,SLC25A29,SLC36A4,SLC12A6,GIPC1,CLCN6,CD47,TNFRSF11A,SLC9A9,CTNS,MFSD12,SLC23A1,CLCN2,SLC35A3,WNK4,AHCYL1,SLC46A1,ABCG2,SLC25A41,SLC37A2,SLC36A1,ARL6IP1,SLC23A2,SLC9A3R1,SLC37A1,SLC27A4,SLC26A8,SLC24A5,SLC4A4,SLC51A,SLC16A9,LRRC8D,SLC38A5,LRRC8B,GJA1,P2RX7,GLTPD2,SLC38A1,PLA2G2C,SLCO4C1,SLC16A14,TG,SYK,SLC9A7,SLC6A6,NTRK2,SFXN5,SLC9A3,APBA1,SLC26A11,SLC4A5…
GO:BP	regulation of secretion	GO:0051046	1.15032e-12	11.9392	107	VPS4B,C5H12ORF4,C2CD2L,GIPC1,PFKL,APBB3,HIF1A,TNFRSF11A,ADORA2B,MYH10,SPHK2,SERP1,WNK4,HMGCR,RAB8B,MYO6,ATP13A2,CACNB2,SRI,CD2AP,ADCY5,SLC9A3R1,EFNA5,LYN,RAB27B,SYT2,TFR2,GJA1,P2RX7,TNF,ADTRP,SLC9B2,ABCG1,STK39,NCKAP1L,UNC13D,SYK,CACNA1A,TREM2,NLGN2,APBA1,ITGAM,RASL10B,TLR2,STXBP1,CADPS2,ADCY8,MCTP1,ERBB3,PTGER3,SYT5,DOC2A,DNM1,ADRA2A,F2RL1,SYT3,PRKCB,IL1A,APOE,SYT12,MCTP2,SPP1,S100A8,NLGN1,RAB3B…
GO:BP	organic substance transport	GO:0071702	1.75682e-12	11.7553	353	COPA,SLU7,VPS4B,RFT1,VPS52,DHX9,VHL,NUP133,TBC1D13,WWP2,VPS26C,SEC63,G6PC3,ZFAND2B,YIPF5,BET1L,FAF2,PDCD6,TBC1D14,ATP6AP1,RAB1A,VPS33B,VPS16,PITPNB,RABL2B,SLC17A5,STRADA,VPS33A,WDR11,SLC37A3,BET1,SLC35B3,EVI5,PABPN1,ACD,RAB4B,HPS4,AGK,STX6,SEC23B,BAG4,SLC52A2,VMP1,SLC4A2,XPO6,ARFIP2,SLC25A29,ZDHHC20,GCC2,C2CD2L,NUS1,STAR,SLC36A4,MON1B,BID,ATP9B,SREBF2,SEC62,GIPC1,PFKL,CEP41,C2CD5,APBB3,HIF1A,CD47…
GO:BP	signal release	GO:0023061	2.21032e-12	11.6555	90	RAB1A,C2CD2L,GIPC1,PFKL,HIF1A,TNFRSF11A,ADORA2B,SERP1,STX2,CACNB2,SRI,ADCY5,EDNRB,PORCN,EFNA5,SYT2,TFR2,GJA1,P2RX7,TNF,SLC9B2,SMPD3,NAPB,SYK,PPFIA3,NLGN2,APBA1,RASL10B,STXBP1,CADPS2,ADCY8,MCTP1,SYN2,IL1RN,SYT5,DOC2A,ADRA2A,F2RL1,SYT3,PRKCB,SYT12,MCTP2,ERC2,SPP1,NLGN1,DGKI,RBP4,CPE,CACNB4,ADCY1,SYT11,STXBP5L,STX1A,BLK,KCNA2,CNR1,FFAR3,P2RX1,CSPG5,FKBP1B,OSM,SLC4A8,NRXN2,SNCA,SCG5,SYP,RIMS1,RIMS3,A…
GO:BP	regulation of ion transmembrane transport	GO:0034765	3.80279e-12	11.4199	92	WWP2,HTT,VMP1,SPHK2,KCND1,FXYD6,WNK4,AHCYL1,DAPK1,ATP1B3,FYN,CACNB2,SRI,ARL6IP1,SLC30A1,SLC9A3R1,PSEN2,CACNA1D,LYN,GJA1,P2RX7,KCNA3,KCNH4,CORO1A,PDZK1,STK39,CACNA1A,TREM2,NLGN2,CACNA1G,HECW1,UBASH3B,KCNH2,RAMP3,KCNC3,FXYD7,CHRM3,FGF12,KCNAB2,CD19,ATP1B2,RYR2,SCN11A,PTK2B,KCNH1,TMC2,ASIC2,KCND3,KCNA6,PRRT1,NLGN1,CACNB4,WNK3,KCNC1,KCNA2,KCNA4,FKBP1B,KCNAB3,CEMIP,SNCA,KCNA1,MAPK8IP2,KCNJ3,CACNA1I,KC…
GO:BP	cell projection assembly	GO:0030031	3.86537e-12	11.4128	117	CNTROB,CEP250,HTT,ARL13B,CEP162,TCTN1,IFT57,CLUAP1,SDCCAG8,BAG4,MKS1,RCC2,TWF1,CEP41,FMR1,CENPJ,CEP70,CDC14B,TMEM138,NPHP3,UNC119B,TMEM216,CROCC,DBNL,TCTN3,RILPL2,VAV2,ASAP1,ACTR2,PPP1R9B,TCTN2,CEP135,SRGAP2,TTLL5,RPGRIP1L,WDR19,ARL3,KIF3B,DYNC2I1,KIF24,TMEM67,PLK4,ARMC2,MAPK15,SRC,CCDC88A,BBS7,GAS8,ODAD2,SLC9A3R1,SEPTIN6,IFT52,CPLANE1,CARMIL1,FGD2,SPEF1,MTSS2,CFAP161,AKAP4,TEKT2,IQUB,DNAI4,DNAL1…
GO:BP	regulation of secretion by cell	GO:1903530	9.28334e-12	11.0323	97	VPS4B,C5H12ORF4,C2CD2L,GIPC1,PFKL,APBB3,HIF1A,TNFRSF11A,ADORA2B,MYH10,SPHK2,SERP1,HMGCR,RAB8B,ATP13A2,CACNB2,SRI,CD2AP,ADCY5,EFNA5,LYN,RAB27B,SYT2,TFR2,GJA1,P2RX7,TNF,ADTRP,SLC9B2,ABCG1,NCKAP1L,UNC13D,SYK,CACNA1A,TREM2,NLGN2,APBA1,ITGAM,RASL10B,TLR2,STXBP1,CADPS2,ADCY8,MCTP1,SYT5,DOC2A,DNM1,ADRA2A,F2RL1,SYT3,PRKCB,IL1A,APOE,SYT12,MCTP2,SPP1,NLGN1,RAB3B,DGKI,RBP4,CACNB4,ADCY1,SYT11,STXBP5L,STX1A,B…
GO:BP	plasma membrane bounded cell projection assembly	GO:0120031	1.03011e-11	10.9871	114	CNTROB,CEP250,HTT,ARL13B,CEP162,TCTN1,IFT57,CLUAP1,SDCCAG8,BAG4,MKS1,RCC2,TWF1,CEP41,FMR1,CENPJ,CEP70,CDC14B,TMEM138,NPHP3,UNC119B,TMEM216,CROCC,DBNL,TCTN3,RILPL2,VAV2,ASAP1,ACTR2,PPP1R9B,TCTN2,CEP135,SRGAP2,TTLL5,RPGRIP1L,WDR19,ARL3,KIF3B,DYNC2I1,KIF24,TMEM67,PLK4,ARMC2,MAPK15,CCDC88A,BBS7,GAS8,ODAD2,SLC9A3R1,SEPTIN6,IFT52,CPLANE1,CARMIL1,FGD2,SPEF1,MTSS2,CFAP161,AKAP4,TEKT2,IQUB,DNAI4,DNAL1,CCD…
GO:BP	regulation of neurotransmitter levels	GO:0001505	1.11553e-11	10.9525	56	GIPC1,ADORA2B,STX2,CACNB2,ITGB3,SYT2,P2RX7,NAPB,PPFIA3,APBA1,STXBP1,CADPS2,MCTP1,SYN2,GPM6B,SYT5,DOC2A,ADRA2A,PRKCB,SYT12,MCTP2,ERC2,MOXD1,NLGN1,RAB3B,DGKI,CACNB4,ADCY1,STXBP5L,STX1A,CNR1,CSPG5,SLC4A8,NRXN2,GABRA2,SNCA,SYP,SLC1A2,RIMS1,RIMS3,ASIC1,SYT1,SV2A,RPH3A,UNC13A,CADPS,CPLX2,CHRM2,GFAP,SNAP25,CPLX1,GAD1,SLC6A11,KCNJ10,STX1B,UNC13C
GO:BP	lipid metabolic process	GO:0006629	1.17688e-11	10.9293	224	DHDDS,CRK,RFT1,PRR14L,BPNT1,FIG4,SPTLC1,IP6K1,TMEM150A,PTEN,B4GALT3,ALG11,SERINC3,SPTLC2,GLA,AGK,CDIPT,NUS1,SACM1L,STAR,PIP4K2C,PIGX,PIP4P1,CHKB,MPDU1,INPP1,PIK3C2A,ORMDL2,NPHP3,IMPA1,DEGS1,GALC,SPHK2,VAV2,ABCD4,PLBD2,MPPE1,CDS2,GBA,ELOVL1,SRD5A3,CLCN2,RUBCN,CEPT1,DGKA,HEXB,MTMR4,ALG8,HMGCR,RDH11,DDHD2,CYP2U1,GK5,AGPAT1,MTMR12,PLPP5,ID2,GDPD5,CERS2,INSIG1,ALOX15,LPGAT1,DGKE,SGPP1,INPP5B,LSS,SYNJ1…
GO:BP	ion homeostasis	GO:0050801	1.22582e-11	10.9116	140	TMEM199,HTT,ATP6AP1,SLC39A7,TMCO1,SLC30A5,ATP6V0A2,ITPR2,XPR1,TMEM165,CYB561D2,ERO1A,SLC4A2,SLC12A6,SLC39A6,HIF1A,C5AR1,SLC9A9,WNK4,SLC8B1,ATP6AP2,TMTC4,ATP13A2,WFS1,ATP1B3,SRC,FYN,CACNB2,SRI,KLHL3,ADCY5,SLC39A5,SLC30A1,EDNRB,SLC9A3R1,SLC39A10,ATP1A1,SLC24A5,KCTD7,ATP6V1A,LYN,FGF2,SLC4A4,C3AR1,TFR2,GJA1,FAM20A,P2RX7,ATP2A3,GPR17,LTF,CORO1A,RAB39A,STK39,SLC9A7,CACNA1A,ADRA1B,RAP1GDS1,DMXL2,CACNA1G…
GO:BP	microtubule-based process	GO:0007017	1.4463e-11	10.8397	174	VPS4B,CNTROB,CEP250,KATNIP,HTT,SPICE1,DOCK7,HAUS1,RAB1A,IFT57,SDCCAG8,HAUS5,IFT172,ARHGEF2,SS18,KLHL42,SASS6,TBCEL,CENATAC,BORA,TTLL4,GCC2,EML4,HAUS2,HIF1A,AURKC,CENPJ,ULK4,CEP70,CDC14B,MACF1,BLOC1S4,TSSK4,CROCC,CHEK2,DYNLT3,CEP135,SRGAP2,TTLL5,GAS2L1,CCSAP,CIB1,WDR19,ARL3,KIF3B,CEP72,DYNC2I1,KIF24,TMEM67,PLK4,AP3S1,KIAA0753,ARMC2,NPHP4,XRCC2,ATAT1,INPP5B,MDM1,FIGNL1,VAMP4,MYBL2,CFL1,KIFC3,MAPK15…
GO:BP	cytoskeleton organization	GO:0007010	1.6658e-11	10.7784	242	CRK,TRIM27,VPS4B,CNTROB,ZMYM6,CEP250,HTT,ZMYM3,SPICE1,DOCK7,HAUS1,ARPIN,SDCCAG8,HAUS5,ARHGEF2,SS18,BAG4,SASS6,TBCEL,CENATAC,BORA,ARFIP2,TTLL4,GCC2,EML4,TWF1,HAUS2,MINK1,SIPA1L3,AURKC,CENPJ,ULK4,CEP70,CDC14B,ARPC3,MACF1,MYCBP2,SSH3,OPHN1,ARHGAP26,CROCC,FCHSD2,MYH10,DBNL,CHEK2,ACTR2,PPP1R9B,PLEKHH2,CEP135,SRGAP2,CAP1,TTLL5,GAS2L1,SPTAN1,CCSAP,CIB1,HSP90B1,MTPN,ARPC5,ARL3,PRKCI,KIF3B,CEP72,MYO9B,KIF…
GO:BP	positive regulation of molecular function	GO:0044093	2.03502e-11	10.6914	227	CRK,TRIM27,DAZAP2,DHX9,TRIM26,TBC1D13,HTRA2,HTT,PDCD6,TBC1D14,DOCK7,MEN1,STRADA,IFT57,EVI5,PABPN1,ACD,MRNIP,ARHGEF2,TRIM62,VMP1,BORA,RCC2,NUS1,CASP9,BID,DCUN1D4,SIPA1L3,WRN,GRAMD4,LFNG,HIF1A,FMR1,TNFRSF11A,SASH1,EPM2AIP1,ADORA2B,NPHP3,USP6NL,TSSK4,BAX,RALGAPA2,TRIM52,VAV2,RP2,IL23A,YWHAB,ASAP1,ASAP2,AXL,SRGAP2,CCND1,WNK4,TAOK3,CIB1,AHSA2,ARHGAP42,ROR1,CARD14,MTPN,PRELID1,PRKCI,BAMBI,PDGFD,NME1,CA…
GO:BP	learning or memory	GO:0007611	2.47983e-11	10.6056	57	HTT,HIF1A,CTNS,HMGCR,DDHD2,SYNJ1,CCND2,GM2A,LDLR,PRKAR2B,GATM,PTN,AFF2,NTRK2,TREM2,CAMK2N1,SYNGAP1,ADCY8,SHANK2,PLCB1,BRSK1,APOE,NDRG4,NLGN3,PRRT1,CUX2,TNR,DGKI,GRIA1,ADCY1,DRD5,SYT11,SLC7A11,NRXN2,SLC8A2,BRINP1,CSMD1,MAPK8IP2,PTCHD1,JPH4,SCN2A,NPTX2,SLC24A2,SHANK1,PAK5,ASIC1,JPH3,SLC12A5,PTPRZ1,SNAP25,ELAVL4,CHRNB2,CNTN2,TTBK1,NETO1,GRIN2A,GRM5
GO:BP	regulation of response to stimulus	GO:0048583	2.64696e-11	10.5773	490	OTUD5,CRK,ATF6B,TRIM27,AIDA,DHX9,VHL,PRKDC,PRCP,TMEM127,LEPROTL1,HTRA2,ZFAND2B,HTT,WDR48,POFUT1,PDCD6,SRSF6,ARMC10,PDCL,MEN1,USP8,PTEN,RNF13,TCTN1,DDX5,PPP2R1B,AKIP1,SERINC3,USP20,MRNIP,DNASE1,MAGI3,ARHGEF2,TRIM62,ADAR,CAAP1,BAG4,LEPROT,C5H12ORF4,MYDGF,NCR3,ENTPD7,TLE3,MKS1,CSNK1B,TWF1,PIP4K2C,CASP9,BID,HDAC10,MINK1,GIPC1,SIPA1L3,GRAMD4,NUDT16L1,LFNG,HIF1A,FMR1,CD47,PIP4P1,CENPJ,SLC35F6,ULK4,TNFR…
GO:BP	regulation of transmembrane transport	GO:0034762	3.59537e-11	10.4443	101	WWP2,HTT,VMP1,C2CD5,SPHK2,KCND1,FXYD6,WNK4,AHCYL1,PRKCI,DAPK1,CREBL2,ATP1B3,FYN,CACNB2,SRI,ARL6IP1,SLC30A1,SLC9A3R1,PSEN2,CACNA1D,LYN,GJA1,P2RX7,KCNA3,TNF,KCNH4,CORO1A,C3,PDZK1,STK39,CACNA1A,TREM2,NLGN2,CACNA1G,HECW1,UBASH3B,CLIP3,KCNH2,RAMP3,KCNC3,FXYD7,CHRM3,FGF12,KCNAB2,CD19,ATP1B2,RYR2,AZIN2,SCN11A,PTK2B,KCNH1,TMC2,PRKCB,ASIC2,KCND3,KCNA6,PRRT1,NLGN1,CACNB4,WNK3,KCNC1,KCNA2,KCNA4,FKBP1B,KCNAB…
GO:BP	regulation of molecular function	GO:0065009	3.62546e-11	10.4406	414	CRK,TRIM27,AIDA,DAZAP2,ZNF304,DHX9,TRIM26,TBC1D13,WWP2,HTRA2,CWF19L1,DFFA,HTT,FAF2,PDCD6,TBC1D14,DOCK7,MEN1,STRADA,IFT57,PPP2R1B,CAND1,EVI5,PABPN1,ACD,MRNIP,APLP2,HPS4,ARHGEF2,RGL1,TRIM62,ADAR,SEC23B,CAAP1,BAG4,VMP1,TRAPPC6A,BORA,RCC2,NUS1,DENND6B,PIP4K2C,CASP9,BID,DCUN1D4,SIPA1L3,WRN,GRAMD4,RASAL2,LFNG,HIF1A,FMR1,TNFRSF11A,SASH1,VCPKMT,MYCBP2,CCNE2,OPHN1,EPM2AIP1,C5AR1,ADORA2B,NPHP3,USP6NL,ARHGA…
GO:BP	positive regulation of biological process	GO:0048518	4.88149e-11	10.3114	752	TCEA1,OTUD5,CRK,ATF6B,TRIM27,PHF1,VPS4B,DAZAP2,ZNF304,MESD,DHX9,VHL,ANKFY1,PRKDC,WWP2,SRA1,DDX17,HTRA2,SPTLC1,HDAC8,PPHLN1,KMT2E,CEP250,HTT,WDR48,PDCD6,SRSF6,CHD6,RETREG3,DOCK7,PDCL,MEN1,USP8,RAB1A,ZNF227,NPHP1,STRADA,RNF13,DDX5,IFT57,PPP2R1B,ASNS,SUCO,SERINC3,SPTLC2,ACD,MRNIP,NUMB,TRIM11,ARHGEF2,SS18,ICE2,ZNF263,DCPS,TRA2A,TRIM62,ADAR,BAG4,VMP1,PAXBP1,C5H12ORF4,MYDGF,NCR3,BORA,TFE3,FBXO33,RCC2,C…
GO:BP	synaptic vesicle exocytosis	GO:0016079	4.99043e-11	10.3019	38	GIPC1,ADORA2B,STX2,CACNB2,SYT2,P2RX7,NAPB,PPFIA3,APBA1,STXBP1,CADPS2,SYT5,ADRA2A,PRKCB,ERC2,NLGN1,DGKI,CACNB4,ADCY1,STXBP5L,STX1A,CNR1,CSPG5,SLC4A8,SNCA,SYP,RIMS1,RIMS3,SYT1,SV2A,UNC13A,CADPS,CPLX2,CHRM2,SNAP25,CPLX1,STX1B,UNC13C
GO:BP	positive regulation of cell communication	GO:0010647	6.40804e-11	10.1933	246	OTUD5,TRIM27,HTRA2,HTT,PDCL,MEN1,USP8,RNF13,DDX5,PPP2R1B,SERINC3,TRIM62,BAG4,MYDGF,C2CD2L,BID,MINK1,GIPC1,LFNG,HIF1A,PIP4P1,CENPJ,TNFRSF11A,SASH1,C5AR1,ADORA2B,BAX,CTNS,SPHK2,ZCCHC3,IL23A,SPRED1,GBA,STK19,SERP1,AXL,TAOK3,CIB1,ROR1,SLC46A2,ATP6AP2,ATR,BAMBI,PDGFD,ALOX15,ALKAL2,LITAF,SCUBE3,TLR6,STK4,SRC,FYN,CACNB2,CCDC88A,SRI,RASSF2,PPIA,MEIS3,TLR7,ARRB1,MAP3K12,SLC9A3R1,SLC39A10,NFAM1,ITM2C,CSF1R…
GO:BP	potassium ion transport	GO:0006813	6.44028e-11	10.1911	64	VPS4B,WWP2,SLC12A6,CCDC51,SLC9A9,KCND1,WNK4,ATP1B3,ATP1A1,SLC24A5,NSF,KCNA3,KCNH4,STK39,PKD2L1,KCNK2,SLC9A7,TREM2,SLC9A3,KCNH2,KCNC3,HCN3,KCNAB2,KCNN4,ATP1B2,KCNK3,PTK2B,KCNH1,KCND3,KCNA6,KCNK17,SLC1A3,WNK3,KCNC1,KCNA2,KCNA4,KCNK1,KCNAB3,KCNA1,KCNJ3,KCNJ9,KCNIP4,SLC24A2,KCNK4,KCND2,KCNQ3,KCNK10,HCN4,DPP10,KCNMB2,SLC12A5,SLC24A4,DPP6,KCNS2,SNAP25,ATP1A3,KCNQ2,KCNJ10,KCNIP1,KCNJ16,KCNH5,KEL,KCNJ6,N…
GO:BP	positive regulation of signaling	GO:0023056	6.6247e-11	10.1788	247	OTUD5,TRIM27,HTRA2,HTT,PDCL,MEN1,USP8,RNF13,DDX5,PPP2R1B,SERINC3,TRIM62,BAG4,MYDGF,C2CD2L,BID,MINK1,GIPC1,LFNG,HIF1A,PIP4P1,CENPJ,TNFRSF11A,SASH1,C5AR1,ADORA2B,BAX,CTNS,SPHK2,ZCCHC3,IL23A,SPRED1,GBA,STK19,SERP1,AXL,TAOK3,CIB1,ROR1,SLC46A2,ATP6AP2,ATR,BAMBI,PDGFD,ALOX15,ALKAL2,LITAF,SCUBE3,TLR6,STK4,SRC,FYN,CACNB2,CCDC88A,SRI,RASSF2,PPIA,MEIS3,TLR7,ARRB1,MAP3K12,SLC9A3R1,SLC39A10,NFAM1,ITM2C,CSF1R…
GO:BP	potassium ion transmembrane transport	GO:0071805	6.94534e-11	10.1583	61	WWP2,SLC12A6,CCDC51,SLC9A9,KCND1,WNK4,ATP1B3,ATP1A1,SLC24A5,KCNA3,KCNH4,STK39,PKD2L1,KCNK2,SLC9A7,TREM2,SLC9A3,KCNH2,KCNC3,HCN3,KCNAB2,KCNN4,ATP1B2,KCNK3,KCNH1,KCND3,KCNA6,KCNK17,SLC1A3,WNK3,KCNC1,KCNA2,KCNA4,KCNK1,KCNAB3,KCNA1,KCNJ3,KCNJ9,KCNIP4,SLC24A2,KCNK4,KCND2,KCNQ3,KCNK10,HCN4,DPP10,KCNMB2,SLC12A5,SLC24A4,DPP6,KCNS2,SNAP25,ATP1A3,KCNQ2,KCNJ10,KCNIP1,KCNJ16,KCNH5,KEL,KCNJ6,NETO1
GO:BP	chemical homeostasis	GO:0048878	8.85678e-11	10.0527	186	PRCP,TMEM199,HTT,ATP6AP1,SLC39A7,TMCO1,SLC30A5,ATP6V0A2,ITPR2,XPR1,TMEM165,CYB561D2,ERO1A,SLC4A2,C2CD2L,NUS1,SREBF2,SLC12A6,SLC39A6,HIF1A,TMEM79,ORMDL2,C5AR1,SLC9A9,WNK4,SLC8B1,ATP6AP2,TMTC4,INSIG1,ATP13A2,WFS1,UGCG,ATP1B3,SRC,FYN,CACNB2,AKAP11,SRI,LDLR,KLHL3,ADCY5,SLC39A5,SLC30A1,EDNRB,SLC9A3R1,SLC39A10,CYP39A1,ATP1A1,SLC24A5,ABCB4,KCTD7,HACD3,GRAMD1B,ATP6V1A,LPCAT1,NPC1,EFNA5,LYN,TMEM97,FGF2,SL…
GO:BP	regulation of postsynaptic membrane potential	GO:0060078	8.90582e-11	10.0503	40	P2RX7,INSYN2A,NLGN2,GRIK4,TMEM25,RGS7BP,CUX2,NLGN1,SEZ6,DGKI,GRIA1,STX1A,GABRD,P2RX1,GRID2,SLC8A2,GABRA2,SNCA,GLRB,MPP2,MAPK8IP2,ADRB1,SHANK1,GRIK2,KCND2,GRIN2B,GABRG3,GABRG2,GABRG1,GABRA1,GRM1,STX1B,GABRA4,GABRB2,CHRNB2,GLRA2,CHRNA4,NETO1,GRIN2A,GRM5
GO:BP	cilium organization	GO:0044782	9.08272e-11	10.0418	92	CNTROB,CEP250,HTT,ARL13B,CEP162,TCTN1,IFT57,CLUAP1,SDCCAG8,IFT172,MKS1,CEP41,CENPJ,CEP70,CDC14B,TMEM138,NPHP3,UNC119B,TMEM216,CROCC,TCTN3,RILPL2,CEP78,ASAP1,TCTN2,CEP135,TTLL5,RPGRIP1L,CFAP126,WDR19,ARL3,KIF3B,DYNC2I1,KIF24,TMEM67,PLK4,ARMC2,MAPK15,LCA5,CCDC88A,BBS7,GAS8,ODAD2,SLC9A3R1,SEPTIN6,IFT52,CPLANE1,SPEF1,CFAP161,AKAP4,TEKT2,IQUB,DNAI4,DNAL1,CCDC40,ENO4,CCDC96,DZIP1,IQCG,CDKL5,DNAJB13,ODA…
GO:BP	cognition	GO:0050890	9.83447e-11	10.0072	62	HTT,HIF1A,C5AR1,CTNS,HMGCR,DDHD2,SYNJ1,CCND2,GM2A,LDLR,PRKAR2B,GATM,PTN,AFF2,NTRK2,TREM2,CAMK2N1,SYNGAP1,ADCY8,SHANK2,PLCB1,BRSK1,APOE,NDRG4,NLGN3,PRRT1,CUX2,TNR,DGKI,GRIA1,ADCY1,DRD5,SYT11,CHL1,SLC7A11,NRXN2,MFSD2A,SLC8A2,BRINP1,CSMD1,MAPK8IP2,PTCHD1,JPH4,SCN2A,NPTX2,SLC24A2,SHANK1,PAK5,ASIC1,JPH3,SLC12A5,PTPRZ1,SNAP25,JAKMIP1,ELAVL4,CHRNB2,CNTN2,TTBK1,CHRNA4,NETO1,GRIN2A,GRM5
GO:BP	cellular component morphogenesis	GO:0032989	1.05041e-10	9.97864	132	FIG4,DOCK7,TCTN1,ARPIN,NUMB,MINK1,ZFYVE27,MYCBP2,DIP2B,DBNL,JADE2,SRGAP2,TBPL1,TAOK3,UST,SEMA4B,CFL1,EFNA2,SRC,SIPA1L1,FYN,FZD3,SEMA4G,GDI1,CSF1R,DPYSL2,EFNA5,ENPP2,SYT2,SEMA4F,EMB,PTN,GJA1,MAP3K13,CDKL5,NCKAP1L,SLITRK6,SEMA4A,NEBL,B4GALT6,SEMA3D,CNTNAP1,DLG4,EPHA7,HECW1,PLXNC1,CPNE9,STXBP1,SYNGAP1,FLRT3,CDK5R1,ROBO2,LRP8,ZPBP2,NTNG2,KIRREL3,FSTL4,SEMA3E,CYFIP2,EPHA1,L1CAM,CCDC136,BRSK1,NFASC,SPT…
GO:BP	regulation of synaptic plasticity	GO:0048167	1.25745e-10	9.90051	48	GIPC1,ABHD6,NSMF,PTN,NTRK2,DLG4,STXBP1,SYNGAP1,ADCY8,CALB2,BRSK1,APOE,SYT12,PRRT1,ERC2,TNR,DGKI,GRIA1,ADCY1,DRD5,GRID2,SLC8A2,SNCA,ITPKA,MPP2,JPH4,SYP,CYP46A1,IGSF11,RIMS1,RIMS3,SLC24A2,GRIK2,GRIN2B,SLC4A10,JPH3,LRRTM2,CPLX2,GFAP,SNAP25,VGF,RASGRF1,KCNJ10,UNC13C,CNTN2,NETO1,GRIN2A,GRM5
GO:BP	positive regulation of synaptic transmission	GO:0050806	1.38181e-10	9.85955	41	CACNB2,ARRB2,PTN,TNF,KCTD13,NTRK2,NLGN2,ADCY8,CALB2,APOE,SYT12,PRRT1,LGI1,SLC1A3,NLGN1,TNR,CLSTN3,CACNB4,ADCY1,STX1A,CNR1,SLC4A8,SLC8A2,SNCA,MPP2,CYP46A1,IGSF11,RIMS1,RIMS3,SLC24A2,GRIK2,SYT1,GRIN2B,LRRTM2,CACNG5,GFAP,SNAP25,STX1B,CA7,CACNG2,GRIN2A
GO:BP	inorganic ion homeostasis	GO:0098771	2.72172e-10	9.56516	130	TMEM199,HTT,ATP6AP1,SLC39A7,TMCO1,SLC30A5,ATP6V0A2,ITPR2,XPR1,TMEM165,ERO1A,SLC4A2,SLC12A6,SLC39A6,HIF1A,C5AR1,SLC9A9,SLC8B1,ATP6AP2,TMTC4,ATP13A2,WFS1,ATP1B3,FYN,CACNB2,SRI,ADCY5,SLC39A5,SLC30A1,EDNRB,SLC9A3R1,SLC39A10,ATP1A1,SLC24A5,KCTD7,ATP6V1A,LYN,FGF2,SLC4A4,C3AR1,TFR2,FAM20A,P2RX7,ATP2A3,GPR17,LTF,CORO1A,RAB39A,SLC9A7,CACNA1A,ADRA1B,RAP1GDS1,DMXL2,SLC9A3,CP,UBASH3B,CX3CR1,SLC4A5,KCNH2,RAMP…
GO:BP	regulation of biological process	GO:0050789	4.40014e-10	9.35653	1514	TCEA1,OTUD5,CRK,ATF6B,TRIM27,PHF1,VPS4B,AIDA,DIDO1,DAZAP2,ZFP28,ZNF304,MESD,DHX9,VHL,ANKFY1,TRIM26,BUB3,PRKDC,PRCP,CNTROB,PRR14L,WWP2,SRA1,PCGF3,DDX17,TMEM127,EME1,LEPROTL1,HTRA2,ZBTB34,FIG4,MAGEH1,ZMYM6,SPTLC1,DFFA,PPIL4,ZNF322,HDAC8,PPHLN1,ANAPC1,KMT2E,CEP250,ZFAND2B,HESX1,HTT,WDR48,BAHD1,YIPF5,BET1L,POFUT1,PDCD6,SRSF6,CHD6,ZMYM3,IP6K1,ZFYVE19,ARL13B,ARMC10,FAM3C,LRRC40,TBC1D14,RETREG3,FANCL,GN…
GO:BP	cell-cell adhesion via plasma-membrane adhesion molecules	GO:0098742	4.42603e-10	9.35399	60	FAT1,NECTIN1,EFNA5,CDH24,NECTIN4,MILR1,EMB,CXADR,ADGRL3,CRB1,PTPRF,PCDHAC2,PCDHGC4,FLRT3,IL1RAP,ROBO2,PCDH17,IL1RN,NTNG2,KIRREL3,PCDH20,L1CAM,FAT3,APOA1,PCDH9,CDH2,CDH7,TENM1,SELL,LRRC4C,CDH1,SLITRK1,NLGN1,CDH18,DSC3,DSG2,CLSTN3,CHL1,CDH20,CDH8,GRID2,MBP,PCDHA4,CNTN4,DSC1,SELE,IGSF11,PCDH15,NRCAM,DSCAML1,PCDH10,DSCAM,SLITRK3,CDHR1,LRFN5,CELSR3,PCDH8,CDH10,CDHR2,CLDN2
GO:BP	nitrogen compound transport	GO:0071705	5.02623e-10	9.29876	287	COPA,SLU7,VPS4B,VPS52,DHX9,VHL,NUP133,TBC1D13,WWP2,VPS26C,SEC63,ZFAND2B,YIPF5,BET1L,FAF2,PDCD6,TBC1D14,ATP6AP1,RAB1A,VPS33B,VPS16,RABL2B,STRADA,VPS33A,WDR11,BET1,SLC35B3,EVI5,PABPN1,ACD,RAB4B,HPS4,AGK,STX6,SEC23B,BAG4,SLC52A2,VMP1,XPO6,ARFIP2,SLC25A29,ZDHHC20,GCC2,C2CD2L,SLC36A4,MON1B,BID,SEC62,SLC12A6,GIPC1,PFKL,CEP41,C2CD5,APBB3,HIF1A,CD47,CHMP4A,UNC50,STX12,FLVCR1,USP6NL,SLBP,UNC119B,EDEM2,MYH…
GO:BP	positive regulation of cellular process	GO:0048522	5.45971e-10	9.26283	683	TCEA1,OTUD5,CRK,ATF6B,TRIM27,PHF1,VPS4B,DAZAP2,ZNF304,MESD,DHX9,VHL,ANKFY1,PRKDC,WWP2,SRA1,DDX17,HTRA2,SPTLC1,HDAC8,PPHLN1,KMT2E,CEP250,HTT,WDR48,PDCD6,SRSF6,CHD6,RETREG3,DOCK7,PDCL,MEN1,USP8,RAB1A,ZNF227,NPHP1,STRADA,RNF13,DDX5,IFT57,PPP2R1B,ASNS,SUCO,SERINC3,SPTLC2,ACD,MRNIP,NUMB,ARHGEF2,SS18,ICE2,ZNF263,DCPS,TRA2A,TRIM62,BAG4,VMP1,PAXBP1,MYDGF,NCR3,BORA,TFE3,FBXO33,RCC2,C2CD2L,NUS1,ZNF624,TWF1…
GO:BP	regulation of exocytosis	GO:0017157	6.44449e-10	9.19081	54	VPS4B,C5H12ORF4,GIPC1,ADORA2B,SPHK2,RAB8B,ATP13A2,CACNB2,LYN,RAB27B,SYT2,NCKAP1L,UNC13D,SYK,CACNA1A,APBA1,ITGAM,STXBP1,CADPS2,SYT5,DOC2A,DNM1,ADRA2A,F2RL1,SYT3,PRKCB,SYT12,NLGN1,RAB3B,DGKI,CACNB4,ADCY1,SYT11,STXBP5L,STX1A,BLK,CNR1,CSPG5,SLC4A8,SNCA,RAB3C,SCAMP5,SYP,CACNA1I,SYT1,PCLO,CADPS,CHRM2,VSNL1,CFTR,STX1B,EXPH5,LGI3,SYT13
GO:BP	protein localization	GO:0008104	7.45402e-10	9.12761	341	COPA,TRIM27,SLU7,VPS4B,VPS52,MESD,DHX9,VHL,NUP133,BUB3,TBC1D13,WWP2,TM9SF2,PPHLN1,WDR45B,VPS26C,SEC63,CEP250,ZFAND2B,YIPF5,BET1L,FAF2,HEATR5B,PDCD6,ARL13B,TBC1D14,TMEM150A,USP8,ATP6AP1,RAB1A,VPS33B,VPS16,RABL2B,NPHP1,STRADA,VPS33A,TCTN1,WDR11,BET1,EVI5,ACD,RAB4B,MRNIP,NUMB,HPS4,AGK,STX6,SEC23B,BAG4,VMP1,GOLGB1,XPO6,BORA,ARFIP2,ZDHHC20,IMPG2,RCC2,CCDC14,GCC2,C2CD2L,TWF1,MON1B,BID,SEC62,GIPC1,TRIM1…
GO:BP	cilium assembly	GO:0060271	7.53083e-10	9.12316	84	CNTROB,CEP250,HTT,ARL13B,CEP162,TCTN1,IFT57,CLUAP1,SDCCAG8,MKS1,CEP41,CENPJ,CEP70,CDC14B,TMEM138,NPHP3,UNC119B,TMEM216,CROCC,TCTN3,RILPL2,ASAP1,TCTN2,CEP135,TTLL5,RPGRIP1L,WDR19,ARL3,KIF3B,DYNC2I1,KIF24,TMEM67,PLK4,ARMC2,MAPK15,CCDC88A,BBS7,GAS8,ODAD2,SEPTIN6,IFT52,CPLANE1,SPEF1,CFAP161,AKAP4,TEKT2,IQUB,DNAI4,DNAL1,CCDC40,CCDC96,DZIP1,IQCG,CDKL5,DNAJB13,ODAD4,MACIR,ODAD3,MAK,EHD3,ZMYND10,SNX10,CF…
GO:BP	cellular response to stimulus	GO:0051716	8.12532e-10	9.09016	989	OTUD5,CRK,ATF6B,TRIM27,SLU7,PHF1,AIDA,DIDO1,ZNF304,MESD,DHX9,VHL,UFC1,BUB3,PRKDC,PRCP,SRA1,DDX17,TMEM127,EME1,TMEM199,LEPROTL1,HTRA2,CANX,WDR45B,ZFAND2B,HESX1,HTT,WDR48,FAF2,POFUT1,PDCD6,CHD6,ZFYVE19,ARL13B,ARMC10,LRRC40,FANCL,GNB1,EHMT2,DOCK7,PDCL,MEN1,USP8,PTEN,ATP6AP1,TMUB2,RNF13,TCTN1,DDX5,IFT57,PPP2R1B,TMCO1,AKIP1,RNF138,ASNS,AZI2,SERINC3,ATP6V0A2,MAN1B1,ITPR2,PABPN1,RAB4B,USP20,MRNIP,XPR1,G…
GO:BP	cation homeostasis	GO:0055080	9.12892e-10	9.03958	127	TMEM199,HTT,ATP6AP1,SLC39A7,TMCO1,SLC30A5,ATP6V0A2,ITPR2,TMEM165,ERO1A,SLC4A2,SLC12A6,SLC39A6,HIF1A,C5AR1,SLC9A9,SLC8B1,ATP6AP2,TMTC4,ATP13A2,WFS1,ATP1B3,FYN,CACNB2,SRI,ADCY5,SLC39A5,SLC30A1,EDNRB,SLC39A10,ATP1A1,SLC24A5,KCTD7,ATP6V1A,LYN,FGF2,SLC4A4,C3AR1,TFR2,FAM20A,P2RX7,ATP2A3,GPR17,LTF,CORO1A,RAB39A,SLC9A7,CACNA1A,ADRA1B,RAP1GDS1,DMXL2,SLC9A3,CP,UBASH3B,CX3CR1,SLC4A5,KCNH2,RAMP3,SLC22A17,SNX…
GO:BP	cell morphogenesis involved in neuron differentiation	GO:0048667	9.26691e-10	9.03306	104	DOCK7,TCTN1,NUMB,ZFYVE27,MYCBP2,OPHN1,DIP2B,DBNL,UST,SEMA4B,CFL1,EFNA2,SIPA1L1,FYN,FZD3,SEMA4G,SLC9A3R1,GDI1,CSF1R,DPYSL2,EFNA5,SEMA4F,EMB,PTN,MAP3K13,CDKL5,SLITRK6,SEMA4A,B4GALT6,SEMA3D,DLG4,EPHA7,HECW1,PLXNC1,STXBP1,SYNGAP1,FLRT3,WHRN,CDK5R1,ROBO2,LRP8,NTNG2,FSTL4,SEMA3E,EPHA1,L1CAM,BRSK1,NFASC,SPTBN4,CDH2,PTPRO,LRRC4C,UNC5C,DPYSL5,CUX2,DCC,LGI1,SLC1A3,SLITRK1,NLGN1,TNR,EPHA6,DCDC2,ADCY1,CHL1,R…
GO:BP	macromolecule localization	GO:0033036	1.08294e-09	8.9654	396	COPA,TRIM27,SLU7,VPS4B,RFT1,VPS52,MESD,DHX9,VHL,NUP133,BUB3,TBC1D13,WWP2,TM9SF2,PPHLN1,WDR45B,VPS26C,SEC63,CEP250,ZFAND2B,YIPF5,BET1L,FAF2,HEATR5B,PDCD6,ARL13B,TBC1D14,TMEM150A,USP8,ATP6AP1,RAB1A,VPS33B,VPS16,PITPNB,RABL2B,ZNHIT3,NPHP1,STRADA,VPS33A,TCTN1,WDR11,BET1,EVI5,PABPN1,ACD,RAB4B,MRNIP,NUMB,HPS4,AGK,STX6,SEC23B,BAG4,VMP1,GOLGB1,XPO6,BORA,ARFIP2,ZDHHC20,IMPG2,RCC2,CCDC14,GCC2,C2CD2L,NUS1,S…
GO:BP	positive regulation of catalytic activity	GO:0043085	1.69187e-09	8.77163	173	CRK,DAZAP2,DHX9,TBC1D13,HTRA2,PDCD6,TBC1D14,DOCK7,STRADA,IFT57,EVI5,PABPN1,ACD,MRNIP,BORA,RCC2,NUS1,CASP9,BID,DCUN1D4,SIPA1L3,WRN,GRAMD4,TNFRSF11A,SASH1,EPM2AIP1,ADORA2B,USP6NL,BAX,RALGAPA2,VAV2,RP2,IL23A,YWHAB,ASAP1,ASAP2,AXL,SRGAP2,CCND1,TAOK3,CIB1,ARHGAP42,ROR1,PRELID1,PDGFD,CAB39L,PREX1,ALKAL2,DAPK1,TLR6,MAPK15,SRC,SIPA1L1,NLRP1,SGSM2,CHTF18,CCDC88A,RASSF2,PPIA,CAMK1,NLRP3,MAP3K12,ACER2,SLC27…
GO:BP	sphingolipid metabolic process	GO:0006665	1.79832e-09	8.74513	46	SPTLC1,B4GALT3,SERINC3,SPTLC2,GLA,AGK,ORMDL2,DEGS1,GALC,SPHK2,GBA,HEXB,CERS2,SGPP1,UGCG,GM2A,ACER2,HACD2,ACER3,HACD3,CERK,ENPP2,B4GALNT1,PLPP2,SGPL1,P2RX7,SMPD3,ELOVL6,B4GALT6,PRKCD,ELOVL5,SMPDL3B,CERS4,ZPBP2,TLCD3B,ELOVL4,CERS6,SPTSSB,P2RX1,SGPP2,GAL3ST1,ELOVL2,FA2H,CERKL,FUT9,ST8SIA3
GO:BP	cellular ion homeostasis	GO:0006873	2.49525e-09	8.60289	117	TMEM199,HTT,ATP6AP1,SLC39A7,TMCO1,SLC30A5,ATP6V0A2,ITPR2,XPR1,TMEM165,ERO1A,SLC4A2,SLC39A6,HIF1A,C5AR1,SLC9A9,SLC8B1,ATP6AP2,TMTC4,ATP13A2,WFS1,ATP1B3,FYN,CACNB2,SRI,ADCY5,SLC39A5,SLC30A1,SLC9A3R1,SLC39A10,ATP1A1,SLC24A5,KCTD7,ATP6V1A,LYN,FGF2,SLC4A4,C3AR1,TFR2,P2RX7,ATP2A3,GPR17,CORO1A,RAB39A,SLC9A7,CACNA1A,ADRA1B,RAP1GDS1,DMXL2,SLC9A3,UBASH3B,CX3CR1,SLC4A5,RAMP3,AQP11,HTR2B,KCTD17,ADCY8,PTPRC,P…
GO:BP	central nervous system development	GO:0007417	2.66037e-09	8.57506	141	CRK,UFC1,HTRA2,HESX1,ARL13B,TCTN1,ATRN,NUMB,HIF1A,NAV2,MYCBP2,COQ8B,OPHN1,C5AR1,CTNS,SPHK2,SLC23A1,GBA,TNFRSF21,AXL,SRGAP2,RPGRIP1L,ATAT1,STK4,PBX3,SRC,FYN,FZD3,MEIS3,AK8,C1H21ORF91,LDLR,ODAD2,CPLANE1,CSF1R,GLI1,DPYSL2,CBS,FGF2,PTN,MARCKSL1,WNT2,C3,ODAD4,SLC45A3,B4GALT6,NTRK2,CNTNAP1,TREM2,EPHA7,CX3CR1,WHRN,SLC2A1,CDK5R1,C1QA,ROBO2,LRP8,KIRREL3,SPOCK1,LEF1,PLCB1,FGFR3,CNTN1,DNAH5,AATK,TYRO3,ATP1B…
GO:BP	synapse assembly	GO:0007416	4.02806e-09	8.3949	45	DBNL,NECTIN1,EFNA5,ADGRL3,SLITRK6,SEMA4A,NTRK2,NLGN2,EPHA7,FLRT3,IL1RAP,PCDH17,NTNG2,KIRREL3,CDH2,ASIC2,LGI2,NLGN3,CDH1,CUX2,VSTM5,CBLN2,SLITRK1,NLGN1,CLSTN3,GPM6A,BSN,NRXN2,GRID2,GABRA2,SNCA,LRRTM3,GABRB3,SLITRK3,PCLO,LRRTM2,GABRG2,LINGO2,LRFN5,GABRA1,ADD2,LRTM2,CDHR2,LHFPL4,GABRB2
GO:BP	learning	GO:0007612	4.03492e-09	8.39417	38	HTT,HIF1A,CTNS,HMGCR,DDHD2,SYNJ1,PRKAR2B,PTN,NTRK2,SYNGAP1,SHANK2,BRSK1,NDRG4,NLGN3,TNR,DGKI,DRD5,SYT11,SLC7A11,NRXN2,SLC8A2,CSMD1,MAPK8IP2,JPH4,NPTX2,SLC24A2,SHANK1,PAK5,ASIC1,JPH3,SLC12A5,SNAP25,ELAVL4,CHRNB2,CNTN2,NETO1,GRIN2A,GRM5
GO:BP	localization of cell	GO:0051674	4.8476e-09	8.31447	248	CRK,ZNF304,VHL,PRCP,PDCD6,ARL13B,DOCK7,PTEN,RAB1A,ARPIN,SDCCAG8,ATRN,NUMB,BAG4,RCC2,NUS1,MINK1,GIPC1,HIF1A,HACE1,ULK4,PIK3C2A,SASH1,C5AR1,TSSK4,VAV2,IL23A,SPRED1,GBA,PPP1R9B,AXL,SRGAP2,TTLL5,CIB1,ARPC5,BAMBI,PDGFD,ARMC2,NPHP4,PREX1,SEMA4B,INPP5B,CFL1,STK4,SRGAP1,MAPK15,GPR173,SRC,FYN,ABHD6,FZD3,CCDC88A,PPIA,GAS8,EDNRB,FMNL2,SEMA4G,SLC9A3R1,SLC26A8,ITGB3,CSF1R,NSMF,CARMIL1,ARRB2,DOCK10,ENKUR,FERMT…
GO:BP	cell motility	GO:0048870	4.8476e-09	8.31447	248	CRK,ZNF304,VHL,PRCP,PDCD6,ARL13B,DOCK7,PTEN,RAB1A,ARPIN,SDCCAG8,ATRN,NUMB,BAG4,RCC2,NUS1,MINK1,GIPC1,HIF1A,HACE1,ULK4,PIK3C2A,SASH1,C5AR1,TSSK4,VAV2,IL23A,SPRED1,GBA,PPP1R9B,AXL,SRGAP2,TTLL5,CIB1,ARPC5,BAMBI,PDGFD,ARMC2,NPHP4,PREX1,SEMA4B,INPP5B,CFL1,STK4,SRGAP1,MAPK15,GPR173,SRC,FYN,ABHD6,FZD3,CCDC88A,PPIA,GAS8,EDNRB,FMNL2,SEMA4G,SLC9A3R1,SLC26A8,ITGB3,CSF1R,NSMF,CARMIL1,ARRB2,DOCK10,ENKUR,FERMT…
GO:BP	cell-cell adhesion	GO:0098609	5.47692e-09	8.26146	141	VPS33B,VMP1,MINK1,CD47,BLOC1S4,IL23A,TNFRSF21,FAT1,KIFC3,SRC,PPIA,NLRP3,NECTIN1,BOLA-DOB,ITGB3,PKP2,EFNA5,CDH24,CHST2,LYN,NECTIN4,DLG3,MILR1,EMB,DOCK8,SELPLG,TNF,CXADR,ADTRP,PYCARD,CORO1A,CAMSAP3,NT5E,ADGRL3,TNFSF13B,NCKAP1L,SIRPA,CRB1,SYK,FERMT3,PTPRF,ITGB2,ZDHHC2,PRKCD,NLGN2,DLG4,PCDHAC2,EPHA7,UBASH3B,TMIGD2,IL18,STXBP1,AIF1,PCDHGC4,FLRT3,ASTN2,IL1RAP,ITGA4,CDK5R1,ROBO2,PCDH17,GPNMB,PTPRC,IGFBP…
GO:BP	regulation of signal transduction	GO:0009966	5.67225e-09	8.24624	381	OTUD5,CRK,ATF6B,TRIM27,AIDA,VHL,PRCP,TMEM127,LEPROTL1,HTRA2,ZFAND2B,HTT,POFUT1,PDCD6,ARMC10,PDCL,MEN1,USP8,PTEN,RNF13,TCTN1,DDX5,PPP2R1B,AKIP1,SERINC3,USP20,MAGI3,ARHGEF2,TRIM62,ADAR,CAAP1,BAG4,LEPROT,MYDGF,TLE3,MKS1,CSNK1B,PIP4K2C,BID,MINK1,GIPC1,SIPA1L3,GRAMD4,LFNG,HIF1A,PIP4P1,CENPJ,SLC35F6,ULK4,TNFRSF11A,SASH1,MAD2L1BP,OPHN1,C5AR1,ADORA2B,ARHGAP26,EIF2AK3,BAX,RALGAPA2,CTNS,SPHK2,ZCCHC3,IL23A,…
GO:BP	axon development	GO:0061564	6.38297e-09	8.19498	92	DOCK7,TCTN1,NUMB,ZFYVE27,MYCBP2,DIP2B,DBNL,UST,SEMA4B,EFNA2,SIPA1L1,FZD3,SEMA4G,TNC,GDI1,CSF1R,DPYSL2,EFNA5,SEMA4F,EMB,PTN,MAP3K13,CDKL5,SLITRK6,SEMA4A,PTPRF,B4GALT6,SEMA3D,EPHA7,PLXNC1,STXBP1,SYNGAP1,FLRT3,CDK5R1,ROBO2,NTNG2,FSTL4,SEMA3E,EPHA1,L1CAM,BRSK1,NFASC,SPTBN4,CDH2,PTPRO,LRRC4C,UNC5C,DPYSL5,DCC,LGI1,SLITRK1,TNR,EPHA6,ADCY1,SPRY3,CHL1,RTN4R,LHX1,EPHA5,CNR1,FKBP1B,LAMA1,GRM7,NEFH,CNTN4,ATL…
GO:BP	cellular lipid metabolic process	GO:0044255	6.82973e-09	8.1656	172	DHDDS,RFT1,PRR14L,BPNT1,FIG4,SPTLC1,IP6K1,TMEM150A,PTEN,B4GALT3,ALG11,SERINC3,SPTLC2,GLA,AGK,CDIPT,NUS1,SACM1L,PIP4K2C,PIGX,PIP4P1,CHKB,MPDU1,INPP1,PIK3C2A,ORMDL2,IMPA1,DEGS1,GALC,SPHK2,ABCD4,MPPE1,CDS2,GBA,ELOVL1,SRD5A3,CEPT1,DGKA,HEXB,MTMR4,ALG8,HMGCR,RDH11,DDHD2,CYP2U1,GK5,AGPAT1,MTMR12,PLPP5,CERS2,INSIG1,ALOX15,LPGAT1,DGKE,SGPP1,INPP5B,LSS,SYNJ1,UGCG,ABHD6,ABHD12,ABHD3,LPCAT4,ETNK1,GM2A,LDLR,…
GO:BP	cellular chemical homeostasis	GO:0055082	9.49503e-09	8.0225	129	TMEM199,HTT,ATP6AP1,SLC39A7,TMCO1,SLC30A5,ATP6V0A2,ITPR2,XPR1,TMEM165,ERO1A,SLC4A2,C2CD2L,SLC39A6,HIF1A,ORMDL2,C5AR1,SLC9A9,SLC8B1,ATP6AP2,TMTC4,ATP13A2,WFS1,ATP1B3,FYN,CACNB2,SRI,ADCY5,SLC39A5,SLC30A1,SLC9A3R1,SLC39A10,ATP1A1,SLC24A5,KCTD7,ATP6V1A,EFNA5,LYN,FGF2,SLC4A4,C3AR1,LRRC8D,TFR2,P2RX7,ATP2A3,GPR17,CORO1A,SLC9B2,RAB39A,SLC9A7,CACNA1A,ADRA1B,RAP1GDS1,DMXL2,SLC9A3,HK3,UBASH3B,CX3CR1,SLC4A5,…
GO:BP	cell surface receptor signaling pathway	GO:0007166	1.25219e-08	7.90233	376	OTUD5,CRK,ZNF304,MESD,LEPROTL1,HTRA2,ZFAND2B,HESX1,HTT,POFUT1,PDCD6,ARL13B,PDCL,MEN1,USP8,TCTN1,DDX5,IFT57,PPP2R1B,RNF138,SS18,ADAR,LEPROT,NCR3,TLE3,MKS1,RCC2,CSNK1B,NUS1,PIP4K2C,BID,GIPC1,ZFYVE27,LFNG,HIF1A,CENPJ,TNFRSF11A,SASH1,C5AR1,ADORA2B,BAX,CD247,TCTN3,JADE2,IL23A,SPRED1,TSPAN15,TNFRSF21,TCTN2,CSF2RA,AXL,CCND1,IFNAR1,FANCA,AMHR2,RPGRIP1L,PTPRA,CIB1,ROR1,CARD14,MTMR4,WDR19,STAT2,ARL3,ATP6AP…
GO:BP	cellular response to chemical stimulus	GO:0070887	1.39494e-08	7.85544	392	CRK,ATF6B,DHX9,VHL,PRKDC,PRCP,SRA1,DDX17,TMEM199,LEPROTL1,HTRA2,HESX1,PDCD6,CHD6,GNB1,EHMT2,MEN1,ATP6AP1,DDX5,ATP6V0A2,ITPR2,PABPN1,ARHGEF2,DCPS,ADAR,BAG4,LEPROT,ERO1A,C2CD2L,NUS1,PIP4K2C,CASP9,SLC12A6,GIPC1,GNAI3,ZFYVE27,C2CD5,HIF1A,CD47,SGK1,TNFRSF11A,SASH1,C5AR1,TXNRD3,EIF2AK3,BAX,PFKP,SPHK2,ABCD4,ZCCHC3,HSPA13,IL23A,SPRED1,GBA,CARF,PPP1R9B,SERP1,TEX14,TNFRSF21,SLC25A33,HYOU1,CSF2RA,AXL,STRA8,…
GO:BP	microtubule-based movement	GO:0007018	1.80024e-08	7.74467	85	KATNIP,HTT,RAB1A,IFT57,IFT172,HIF1A,BLOC1S4,TSSK4,DYNLT3,TTLL5,WDR19,ARL3,KIF3B,DYNC2I1,KIF24,AP3S1,ARMC2,NPHP4,INPP5B,KIFC3,LCA5,KIF23,GAS8,ODAD2,SLC9A3R1,KIF9,IFT52,SLC26A8,ENKUR,SPEF1,CATSPER2,KIF20B,RAB27B,AKAP4,TEKT2,MREG,DNAI4,CCDC40,ENO4,GJA1,DZIP1,BICDL1,IQCG,CAMSAP3,SLC9B2,ODAD4,KIFC2,ODAD3,MAK,CLIP3,ZMYND10,TTC21A,PLTP,CFAP54,CFAP69,CCDC103,DRC1,RASGRP1,DNAH5,CFAP206,SYBU,KIF21B,KIF17,D…
GO:BP	cell junction assembly	GO:0034329	2.01052e-08	7.69669	82	NPHP1,VMP1,RCC2,MACF1,OPHN1,DBNL,PTPRA,NPHP4,SRC,NECTIN1,ITGB3,FMN1,PKP2,EFNA5,CDH24,PTPRK,TNF,PTPRJ,CAMSAP3,ADGRL3,SLITRK6,SEMA4A,GJB2,NTRK2,CNTNAP1,NLGN2,EPHA7,CLDN15,FLRT3,IL1RAP,PCDH17,NTNG2,GPM6B,KIRREL3,CLDN20,CDH2,CDH7,PTPRO,ASIC2,LGI2,CLDN10,NLGN3,CDH1,DMTN,CUX2,AGT,VSTM5,PARD6B,CBLN2,SLITRK1,NLGN1,CDH18,CLSTN3,GPM6A,CDH20,BSN,CDH8,NRXN2,GRID2,GABRA2,SNCA,LRRTM3,UGT8,CTNND2,GPBAR1,GABRB3,…
GO:BP	regulation of neurotransmitter transport	GO:0051588	2.04667e-08	7.68895	30	GIPC1,ADORA2B,CACNB2,ITGB3,APBA1,MCTP1,GPM6B,ADRA2A,PRKCB,SYT12,MCTP2,NLGN1,RAB3B,DGKI,CACNB4,ADCY1,STXBP5L,STX1A,CNR1,CSPG5,SLC4A8,SNCA,SYP,ASIC1,SYT1,CPLX2,CHRM2,GFAP,CPLX1,STX1B
GO:BP	anion transmembrane transport	GO:0098656	2.43846e-08	7.61288	66	SLC35B3,XPR1,SLC4A2,SLC25A29,SLC12A6,CLCN6,SLC9A9,MFSD12,SLC23A1,SLC35A3,SLC46A1,SLC25A41,SLC37A2,ARL6IP1,SLC23A2,SLC37A1,SLC26A8,SLC24A5,SLC4A4,LRRC8D,SLC38A5,LRRC8B,SLC9A7,SLC9A3,SLC26A11,SLC4A5,SLC25A5,SLC7A5,SLC6A20,SFXN1,SLC13A4,SLC13A3,SLC25A22,BEST1,SLC1A3,SLC7A11,GABRD,ANO3,SLC4A8,GABRA2,GLRB,SLC1A2,SLC1A1,GABRB3,FOLR1,SLC24A2,SLC4A10,GABRG3,SLC17A6,ANO4,SLC12A5,SLC24A4,GFAP,GABRG2,SLC13A…
GO:BP	cellular cation homeostasis	GO:0030003	2.47235e-08	7.60689	112	TMEM199,HTT,ATP6AP1,SLC39A7,TMCO1,SLC30A5,ATP6V0A2,ITPR2,TMEM165,ERO1A,SLC4A2,SLC39A6,HIF1A,C5AR1,SLC9A9,SLC8B1,ATP6AP2,TMTC4,ATP13A2,WFS1,ATP1B3,FYN,CACNB2,SRI,ADCY5,SLC39A5,SLC30A1,SLC39A10,ATP1A1,SLC24A5,KCTD7,ATP6V1A,LYN,FGF2,SLC4A4,C3AR1,TFR2,P2RX7,ATP2A3,GPR17,CORO1A,RAB39A,SLC9A7,CACNA1A,ADRA1B,RAP1GDS1,DMXL2,SLC9A3,UBASH3B,CX3CR1,SLC4A5,RAMP3,AQP11,HTR2B,KCTD17,ADCY8,PTPRC,PTGER3,TASL,TF,…
GO:BP	homeostatic process	GO:0042592	2.85377e-08	7.54458	245	VHL,PRCP,TMEM199,KMT2E,HTT,WDR48,IP6K1,ATP6AP1,SLC39A7,TMCO1,SLC30A5,ATP6V0A2,ITPR2,XPR1,TMEM165,ADAR,CYB561D2,ERO1A,SLC4A2,MPV17,MKS1,C2CD2L,NUS1,SREBF2,SLC12A6,SLC39A6,HIF1A,TNFRSF11A,TMEM79,FLVCR1,ORMDL2,C5AR1,TXNRD3,CROCC,SLC9A9,GBA,AXL,WNK4,SLC8B1,SLC46A2,ATP6AP2,TMTC4,SH2B2,INSIG1,NPHP4,ATP13A2,WFS1,UGCG,ATP1B3,SRC,FYN,CACNB2,AKAP11,ABHD6,SRI,RASSF2,DNASE2,LDLR,KLHL3,ADCY5,SLC39A5,SLC30A1,E…
GO:BP	protein phosphorylation	GO:0006468	3.23985e-08	7.48947	243	TRIM27,AIDA,DAZAP2,STK35,PRKDC,PPIL4,HTT,DOCK7,MEN1,CLK1,STRADA,MRNIP,ARHGEF2,ADAR,BAG4,MYDGF,BORA,CSNK1B,CDK20,TWF1,MINK1,FMR1,AURKC,ULK4,SGK1,TNFRSF11A,SASH1,CCNE2,C5AR1,EIF2AK3,TSSK4,CHEK2,IL23A,SPRED1,GBA,PHKG2,STK19,RSKR,PPP1R9B,TEX14,AXL,TSSK3,CCND1,WNK4,AMHR2,TAOK3,CDK17,PTPRA,CIB1,ROR1,CARD14,HMGCR,STAT2,PRKCI,STK17A,ATR,PDGFD,PLK4,CAB39L,TSPYL2,CDK19,BLM,SRPK2,ATP13A2,ALKAL2,YWHAZ,DAPK1,…
GO:BP	regulation of synapse structure or activity	GO:0050803	3.65898e-08	7.43664	48	VHL,DBNL,CFL1,FYN,CAMK1,NECTIN1,EFNA5,ABHD17C,TNF,CDKL5,SLITRK6,SEMA4A,NTRK2,TREM2,EPHA7,SYNGAP1,FLRT3,IL1RAP,CDK5R1,LRP8,NTNG2,DGKB,CDH2,PTPRO,ASIC2,APOE,CUX2,VSTM5,CBLN2,SLITRK1,NLGN1,CLSTN3,SLC7A11,CDH8,GRID2,SNCA,PPFIA2,SRCIN1,SLITRK3,CAMKV,LRFN2,SLC17A6,LRRTM2,LINGO2,LRFN5,SLC17A7,LRTM2,LHFPL4
GO:BP	positive regulation of transport	GO:0051050	5.61113e-08	7.25095	125	VPS4B,DHX9,ANKFY1,HTT,VMP1,C2CD2L,C2CD5,APBB3,HIF1A,FMR1,CD47,TNFRSF11A,ADORA2B,EDEM2,MYH10,SPHK2,EFCAB7,SERP1,AXL,WNK4,AHCYL1,CIB1,PRELID1,PRKCI,ATP13A2,WFS1,CREBL2,ATP1B3,FYN,CACNB2,SRI,CD2AP,ARL6IP1,CAMK1,ARRB1,HSPA1L,ABCB4,KCTD7,ARRB2,CACNA1D,SORL1,RAB27B,CAMK1D,ABCA3,TFR2,CLU,P2RX7,TNF,PYCARD,C3,PDZK1,HCLS1,ABCG1,NCKAP1L,SIRPA,UNC13D,FCER1G,SGIP1,SYK,CACNA1A,MERTK,PRKCD,TREM2,NLGN2,ITGAM,RAS…
GO:BP	sodium ion transport	GO:0006814	5.9311e-08	7.22686	59	SLC9A9,SLC23A1,FXYD6,WNK4,AHCYL1,SLC8B1,SLC9B1,ATP1B3,KLHL3,SCNN1D,EDNRB,SLC9A3R1,ATP1A1,SLC24A5,SLC4A4,SLC9B2,STK39,PKD2L1,SLC9A7,CACNA1A,SLC9A3,HECW1,SLC4A5,SLC6A14,SLC6A20,SLC6A9,FXYD7,SLC13A4,FGF12,HCN3,CNTN1,NKAIN3,SLC13A3,ATP1B2,SPTBN4,SCN11A,ASIC2,WNK3,KCNK1,SLC4A8,SLC8A2,NKAIN2,CACNA1I,SLC6A15,SCN2A,SLC24A2,SCN8A,ASIC1,SLC4A10,HCN4,SLC17A6,SLC6A7,SLC24A4,ATP1A3,SLC13A5,SLC6A11,SLC17A7,SLC…
GO:BP	metal ion homeostasis	GO:0055065	9.30164e-08	7.03144	111	TMEM199,HTT,ATP6AP1,SLC39A7,TMCO1,SLC30A5,ATP6V0A2,ITPR2,TMEM165,ERO1A,SLC12A6,SLC39A6,HIF1A,C5AR1,SLC8B1,TMTC4,ATP13A2,WFS1,ATP1B3,FYN,CACNB2,SRI,ADCY5,SLC39A5,SLC30A1,EDNRB,SLC39A10,ATP1A1,SLC24A5,KCTD7,ATP6V1A,LYN,FGF2,C3AR1,TFR2,FAM20A,P2RX7,ATP2A3,GPR17,LTF,CORO1A,CACNA1A,ADRA1B,RAP1GDS1,CP,UBASH3B,CX3CR1,KCNH2,RAMP3,SLC22A17,SNX10,HTR2B,KCTD17,ADCY8,PTPRC,PTGER3,TF,CCL8,STEAP2,MS4A1,CALB2,C…
GO:BP	cilium movement	GO:0003341	1.35369e-07	6.86848	47	KATNIP,TSSK4,TTLL5,ARMC2,NPHP4,INPP5B,GAS8,ODAD2,SLC9A3R1,SLC26A8,ENKUR,SPEF1,CATSPER2,AKAP4,TEKT2,DNAI4,CCDC40,ENO4,DZIP1,IQCG,CAMSAP3,SLC9B2,ODAD4,ODAD3,ZMYND10,PLTP,CFAP54,CFAP69,CCDC103,DRC1,DNAH5,CFAP206,DNAH9,CFAP251,CCDC65,SPEF2,SPEM1,EFCAB1,TTC29,JHY,CFAP221,DNAI2,RSPH4A,CACNA1I,NME5,DNAI3,CELF3
GO:BP	amino acid transport	GO:0006865	1.54152e-07	6.81205	42	SLC25A29,SLC36A4,GIPC1,CTNS,MFSD12,SLC38A10,SLC36A1,ARL6IP1,LRRC8D,SLC38A5,GJA1,SLC16A2,P2RX7,SLC38A1,SLC6A6,NTRK2,SFXN5,APBA1,SLC7A5,SLC6A20,SFXN1,SLC6A9,SFXN2,SLC7A9,SLC25A22,SLC1A3,CACNB4,SLC7A11,SNCA,SLC1A2,SLC1A1,SLC6A15,SLC17A6,SLC6A7,GFAP,SLC6A11,GRM1,SLC17A7,KCNJ10,SLC1A6,SLC6A12,SLC7A14
GO:BP	import into cell	GO:0098657	1.84606e-07	6.73375	58	SLC12A6,SLC39A6,SLC9A9,WNK4,SLC46A1,ATP1B3,MAPK15,FYN,SLC36A1,ARL6IP1,SLC39A5,SLC30A1,SLC39A10,ATP1A1,SLC27A4,ITGB3,TFR2,IL10RA,SLC16A2,SLC15A3,SLC9A7,SLC6A6,TREM2,SLC9A3,KCNH2,RAMP3,SLC2A1,SLC7A5,SLC6A20,GPM6B,STEAP2,ATP1B2,TRPV3,TRPM2,SLC1A3,RAB3B,WNK3,SLC7A11,SLC8A2,SNCA,KCNJ3,SLC1A2,KCNJ9,FAM155A,FOLR1,SLC24A2,SLC39A12,HCN4,SLC12A5,SLC24A4,GFAP,PLPPR4,ATP1A3,SLC6A11,GRM1,KCNJ10,KCNJ16,KCNJ6
GO:BP	sphingolipid biosynthetic process	GO:0030148	1.95585e-07	6.70866	32	SPTLC1,B4GALT3,SPTLC2,AGK,ORMDL2,DEGS1,SPHK2,GBA,CERS2,UGCG,ACER2,HACD2,ACER3,HACD3,B4GALNT1,P2RX7,ELOVL6,B4GALT6,PRKCD,ELOVL5,CERS4,TLCD3B,ELOVL4,CERS6,SPTSSB,P2RX1,GAL3ST1,ELOVL2,FA2H,CERKL,FUT9,ST8SIA3
GO:BP	microtubule cytoskeleton organization	GO:0000226	2.20285e-07	6.65701	122	VPS4B,CNTROB,CEP250,HTT,SPICE1,DOCK7,HAUS1,SDCCAG8,HAUS5,ARHGEF2,SS18,SASS6,TBCEL,CENATAC,BORA,TTLL4,GCC2,EML4,HAUS2,AURKC,CENPJ,ULK4,CEP70,CDC14B,CROCC,CHEK2,CEP135,SRGAP2,TTLL5,GAS2L1,CCSAP,CIB1,ARL3,KIF3B,CEP72,KIF24,TMEM67,PLK4,KIAA0753,ARMC2,XRCC2,ATAT1,MDM1,FIGNL1,VAMP4,MYBL2,CFL1,MAPK15,KIF23,CCDC88A,GAS8,ODAD2,KASH5,MAP10,TUBA1C,CCDC120,SPEF1,EFNA5,TUBB2B,TEKT2,HEPACAM2,DNAI4,DNAL1,CCDC40…
GO:BP	endocytosis	GO:0006897	2.33125e-07	6.63241	105	ANKFY1,CANX,HEATR5B,RAB1A,RAB4B,USP20,NUMB,ATP9B,FMR1,OPHN1,FCHSD2,DBNL,LDLRAD3,ANKRD13D,RUBCN,AXL,EPN3,WDR54,NME1,MYO6,ALOX15,SYNJ1,SRC,LDLR,ARRB1,LGALS3BP,CARMIL1,ARRB2,DPYSL2,NPC1,SORL1,GRK3,ENPP2,SYT2,UNC119,TFR2,IL10RA,CLU,RINL,ELMO1,PYCARD,C3,SLC9B2,FNBP1,CFI,NCKAP1L,FCER1G,SGIP1,SYK,DNM3,DENND1C,ITGB2,EQTN,BIN2,TREM2,NLGN2,PRSS12,CLIP3,EHD3,AIF1,RAMP3,SNX10,BTBD8,SIGLEC1,STAP1,HTR2B,LRP8,S…
GO:BP	axonogenesis	GO:0007409	2.90217e-07	6.53728	82	DOCK7,TCTN1,NUMB,ZFYVE27,MYCBP2,DIP2B,DBNL,UST,SEMA4B,EFNA2,SIPA1L1,FZD3,SEMA4G,GDI1,CSF1R,DPYSL2,EFNA5,SEMA4F,EMB,MAP3K13,CDKL5,SLITRK6,SEMA4A,B4GALT6,SEMA3D,EPHA7,PLXNC1,STXBP1,SYNGAP1,FLRT3,CDK5R1,ROBO2,NTNG2,FSTL4,SEMA3E,EPHA1,L1CAM,BRSK1,NFASC,SPTBN4,CDH2,PTPRO,LRRC4C,UNC5C,DPYSL5,DCC,LGI1,SLITRK1,TNR,EPHA6,ADCY1,CHL1,RTN4R,LHX1,EPHA5,LAMA1,CNTN4,ATL1,KIF5C,DRAXIN,EPHA10,KIAA0319,TRIM46,PAX6…
GO:BP	organic anion transport	GO:0015711	3.55455e-07	6.44922	77	SLC17A5,SLC35B3,SLC52A2,SLC4A2,SLC25A29,SLC36A4,GIPC1,CD47,TNFRSF11A,CTNS,MFSD12,SLC23A1,SLC35A3,SLC46A1,ABCG2,SLC25A41,SLC36A1,ARL6IP1,SLC23A2,SLC9A3R1,SLC27A4,SLC26A8,SLC4A4,SLC51A,SLC16A9,LRRC8D,SLC38A5,GJA1,P2RX7,GLTPD2,SLC38A1,PLA2G2C,SLCO4C1,SLC16A14,SYK,SLC6A6,NTRK2,SFXN5,APBA1,SLC4A5,SLC25A5,SLC2A1,MGST1,SLC7A5,SLC16A4,SLC6A20,PLA2G5,SFXN1,SLC7A9,SLC13A3,SLC25A22,SLC1A3,CACNB4,SLCO4A1,SLC…
GO:BP	regulation of neurotransmitter secretion	GO:0046928	4.16173e-07	6.38073	26	GIPC1,ADORA2B,CACNB2,APBA1,MCTP1,ADRA2A,PRKCB,SYT12,MCTP2,NLGN1,DGKI,CACNB4,ADCY1,STXBP5L,STX1A,CNR1,CSPG5,SLC4A8,SNCA,SYP,ASIC1,SYT1,CPLX2,CHRM2,CPLX1,STX1B
GO:BP	regulation of synapse organization	GO:0050807	4.6382e-07	6.33365	45	VHL,DBNL,CFL1,FYN,CAMK1,NECTIN1,EFNA5,ABHD17C,TNF,CDKL5,SLITRK6,SEMA4A,NTRK2,TREM2,EPHA7,FLRT3,IL1RAP,CDK5R1,LRP8,NTNG2,DGKB,CDH2,PTPRO,ASIC2,APOE,CUX2,VSTM5,CBLN2,SLITRK1,NLGN1,CLSTN3,SLC7A11,CDH8,GRID2,SNCA,PPFIA2,SRCIN1,SLITRK3,CAMKV,LRFN2,LRRTM2,LINGO2,LRFN5,LRTM2,LHFPL4
GO:BP	response to external stimulus	GO:0009605	4.89627e-07	6.31014	332	OTUD5,CRK,TRIM27,DHX9,TRIM26,PRKDC,WDR45B,HTT,EHMT2,RAB1A,SLC17A5,TRIM4,ASNS,SERINC3,CYBC1,PABPN1,XPR1,DNASE1,GNAT2,TRIM11,ARHGEF2,DCPS,TRIM62,ADAR,NCR3,PKD1L3,SREBF2,TRIM17,WRN,HIF1A,FMR1,CD47,TNFRSF11A,SASH1,MYCBP2,C5AR1,ADORA2B,EIF2AK3,USP46,ZCCHC3,LYST,RBM4B,IL23A,GBA,GABARAPL1,AXL,IFNAR1,FANCA,FBXL21,RDH11,STAT2,ID2,RNASE6,HERC5,ALOX15,PREX1,SEMA4B,LITAF,SRR,DAPK1,TLR6,ROM1,AP1S1,CFL1,EFNA2,…
GO:BP	sodium ion transmembrane transport	GO:0035725	5.02363e-07	6.29898	47	SLC9A9,SLC23A1,FXYD6,WNK4,SLC8B1,ATP1B3,SCNN1D,SLC9A3R1,ATP1A1,SLC24A5,SLC4A4,SLC9B2,STK39,PKD2L1,SLC9A7,CACNA1A,SLC9A3,HECW1,SLC4A5,SLC6A14,SLC6A20,SLC6A9,FXYD7,FGF12,HCN3,ATP1B2,SCN11A,ASIC2,WNK3,KCNK1,SLC4A8,SLC8A2,CACNA1I,SLC6A15,SCN2A,SLC24A2,SCN8A,ASIC1,SLC4A10,HCN4,SLC6A7,SLC24A4,ATP1A3,SLC6A11,SLC17A7,SLC6A12,NETO1
GO:BP	calcium ion transport	GO:0006816	5.47957e-07	6.26125	76	TRIM27,HTT,TMCO1,ITPR2,TMEM165,VMP1,ERO1A,PKD1L3,SPHK2,SLC8B1,WFS1,FYN,CACNB2,SRI,SLC30A1,EDNRB,PSEN2,PKD2L2,SLC24A5,ORAI2,CACNA1D,LYN,FGF2,P2RX7,ATP2A3,CORO1A,PKD2L1,CACNA1A,CACNA1G,UBASH3B,RAMP3,LRRIQ1,HTR2B,PTPRC,CCL8,MS4A1,KCNN4,CD19,RYR2,SCN11A,PTK2B,TMC2,PRKCB,TRPV3,TRPM2,RCVRN,MCOLN3,BEST1,TRPC3,CACNB4,WNK3,CASR,P2RX1,FKBP1B,CEMIP,SLC8A2,TRPC5,SNCA,JPH4,CACNA1I,ATP2B3,FAM155A,SLC24A2,SCN8A…
GO:BP	regulation of regulated secretory pathway	GO:1903305	5.69344e-07	6.24463	38	C5H12ORF4,GIPC1,ADORA2B,SPHK2,CACNB2,LYN,SYT2,NCKAP1L,UNC13D,SYK,CACNA1A,APBA1,ITGAM,STXBP1,SYT5,DOC2A,ADRA2A,F2RL1,SYT3,PRKCB,SYT12,NLGN1,DGKI,CACNB4,ADCY1,SYT11,STXBP5L,STX1A,BLK,CNR1,CSPG5,SLC4A8,SCAMP5,SYP,CACNA1I,SYT1,CHRM2,SYT13
GO:BP	cellular homeostasis	GO:0019725	6.44365e-07	6.19087	135	TMEM199,HTT,ATP6AP1,SLC39A7,TMCO1,SLC30A5,ATP6V0A2,ITPR2,XPR1,TMEM165,ERO1A,SLC4A2,C2CD2L,SLC12A6,SLC39A6,HIF1A,ORMDL2,C5AR1,TXNRD3,SLC9A9,SLC8B1,ATP6AP2,TMTC4,ATP13A2,WFS1,ATP1B3,FYN,CACNB2,SRI,ADCY5,SLC39A5,SLC30A1,SLC9A3R1,SLC39A10,ATP1A1,SLC24A5,KCTD7,FBXO4,ATP6V1A,EFNA5,LYN,FGF2,SLC4A4,C3AR1,LRRC8D,TFR2,P2RX7,ATP2A3,GPR17,CORO1A,SLC9B2,RAB39A,SLC9A7,CACNA1A,ADRA1B,RAP1GDS1,DMXL2,SLC9A3,HK3,U…
GO:BP	divalent inorganic cation homeostasis	GO:0072507	9.75027e-07	6.01098	86	HTT,SLC39A7,TMCO1,SLC30A5,ITPR2,TMEM165,ERO1A,SLC39A6,C5AR1,SLC8B1,TMTC4,ATP13A2,WFS1,FYN,CACNB2,SRI,ADCY5,SLC39A5,SLC30A1,SLC39A10,SLC24A5,LYN,FGF2,C3AR1,FAM20A,P2RX7,ATP2A3,GPR17,CORO1A,CACNA1A,ADRA1B,RAP1GDS1,UBASH3B,CX3CR1,RAMP3,SNX10,HTR2B,KCTD17,ADCY8,PTPRC,PTGER3,CCL8,MS4A1,CALB2,CD19,F2RL1,RYR2,PTK2B,PRKCB,SLC11A1,APOE,TRPV3,KL,TRPM2,MCOLN3,TRPC3,GLP1R,GRIA1,CACNB4,CASR,CNR1,FKBP1B,CEMIP,…
GO:BP	synaptic transmission, glutamatergic	GO:0035249	1.08748e-06	5.96358	26	OPHN1,GRM8,NAPB,NLGN2,GRIK4,CDH2,TNR,CLSTN3,DGKI,CACNB4,CDH8,GRM7,GRID2,MAPK8IP2,GRIK2,SYT1,SLC17A6,UNC13A,CACNG5,PLPPR4,GRM3,GRM1,SLC17A7,UNC13C,CACNG2,GRM5
GO:BP	locomotory behavior	GO:0007626	1.3569e-06	5.86745	47	HTRA2,FIG4,NAV2,CTNS,DDHD2,ID2,CCND2,PBX3,ADCY5,ARRB2,NPC1,SLITRK6,NLGN2,DLG4,APBA1,ADCY8,FGF12,DPP4,SPTBN4,ASTN1,APOE,MCOLN3,GPR52,SEZ6,TNR,CACNB4,CHL1,SNCA,GLRB,GPR37,NEGR1,PAK5,DSCAM,SLC4A10,CEND1,SEZ6L2,SNAP25,GAD1,GRM1,KCNJ10,ELAVL4,EFNB3,CNTN2,KLHL1,HTR2C,OPRK1,GRM5
GO:BP	import across plasma membrane	GO:0098739	1.72689e-06	5.76273	47	SLC12A6,SLC39A6,SLC9A9,WNK4,SLC46A1,ATP1B3,FYN,SLC36A1,ARL6IP1,SLC39A5,SLC30A1,SLC39A10,ATP1A1,SLC16A2,SLC15A3,SLC9A7,SLC6A6,SLC9A3,KCNH2,RAMP3,SLC2A1,SLC7A5,SLC6A20,STEAP2,ATP1B2,TRPV3,TRPM2,SLC1A3,WNK3,SLC7A11,SLC8A2,KCNJ3,SLC1A2,KCNJ9,FAM155A,FOLR1,SLC24A2,SLC39A12,HCN4,SLC12A5,SLC24A4,GFAP,ATP1A3,GRM1,KCNJ10,KCNJ16,KCNJ6
GO:BP	organophosphate metabolic process	GO:0019637	1.84382e-06	5.73428	154	DHDDS,PRR14L,BPNT1,FIG4,G6PC3,CAD,IP6K1,TMEM150A,PTEN,GAPDHS,SERINC3,PFAS,SPTLC2,RPE,PPCS,CDIPT,ENTPD7,NUS1,SACM1L,PIP4K2C,PIGX,GNAI3,PFKL,HIF1A,UPP1,PIP4P1,NADSYN1,CHKB,INPP1,PIK3C2A,TKT,ENTPD5,CTPS1,ADORA2B,IMPA1,PFKP,SPHK2,MPPE1,CDS2,ELOVL1,IMPDH1,CEPT1,DGKA,TBPL1,GUCY1B1,MTMR4,PKLR,HMGCR,ADSS2,GK5,AGPAT1,MTMR12,PLPP5,PAPSS1,IPMK,NME1,ALOX15,LPGAT1,DGKE,SGPP1,AMPD2,ITPK1,INPP5B,SYNJ1,PPIP5K2,P…
GO:BP	cellular metal ion homeostasis	GO:0006875	2.14819e-06	5.66793	97	TMEM199,HTT,ATP6AP1,SLC39A7,TMCO1,SLC30A5,ATP6V0A2,ITPR2,TMEM165,ERO1A,SLC39A6,HIF1A,C5AR1,SLC8B1,TMTC4,ATP13A2,WFS1,ATP1B3,FYN,CACNB2,SRI,ADCY5,SLC39A5,SLC30A1,SLC39A10,ATP1A1,SLC24A5,KCTD7,ATP6V1A,LYN,FGF2,C3AR1,TFR2,P2RX7,ATP2A3,GPR17,CORO1A,CACNA1A,ADRA1B,RAP1GDS1,UBASH3B,CX3CR1,RAMP3,HTR2B,KCTD17,ADCY8,PTPRC,PTGER3,TF,CCL8,STEAP2,MS4A1,CALB2,CD19,F2RL1,ATP1B2,RYR2,PTK2B,PRKCB,SLC11A1,IL1A,AP…
GO:BP	regulation of catalytic activity	GO:0050790	2.71415e-06	5.56637	309	CRK,TRIM27,AIDA,DAZAP2,DHX9,TBC1D13,HTRA2,CWF19L1,DFFA,HTT,FAF2,PDCD6,TBC1D14,DOCK7,MEN1,STRADA,IFT57,PPP2R1B,CAND1,EVI5,PABPN1,ACD,MRNIP,APLP2,HPS4,ARHGEF2,RGL1,ADAR,SEC23B,CAAP1,BAG4,TRAPPC6A,BORA,RCC2,NUS1,DENND6B,PIP4K2C,CASP9,BID,DCUN1D4,SIPA1L3,WRN,GRAMD4,RASAL2,HIF1A,TNFRSF11A,SASH1,MYCBP2,CCNE2,OPHN1,EPM2AIP1,C5AR1,ADORA2B,USP6NL,ARHGAP26,BAX,RALGAPA2,PABIR2,SPHK2,VAV2,RP2,IL23A,SPRED1,YW…
GO:BP	homophilic cell adhesion via plasma membrane adhesion molecules	GO:0007156	3.423e-06	5.46559	38	FAT1,NECTIN1,CDH24,NECTIN4,EMB,PCDHAC2,PCDHGC4,ROBO2,PCDH17,KIRREL3,PCDH20,L1CAM,FAT3,PCDH9,CDH2,CDH7,CDH1,CDH18,DSC3,DSG2,CLSTN3,CHL1,CDH20,CDH8,PCDHA4,CNTN4,DSC1,IGSF11,PCDH15,NRCAM,DSCAML1,PCDH10,DSCAM,CDHR1,CELSR3,PCDH8,CDH10,CDHR2
GO:BP	regulation of metal ion transport	GO:0010959	3.46178e-06	5.4607	64	TRIM27,WWP2,HTT,VMP1,SPHK2,FXYD6,WNK4,AHCYL1,WFS1,ATP1B3,FYN,CACNB2,SRI,SLC30A1,SLC9A3R1,PSEN2,ATP1A1,CACNA1D,LYN,P2RX7,CORO1A,STK39,TREM2,HECW1,UBASH3B,KCNH2,RAMP3,FXYD7,TF,FGF12,CNTN1,NKAIN3,KCNAB2,CD19,ATP1B2,SPTBN4,RYR2,PTK2B,TMC2,RCVRN,BEST1,TRPC3,CACNB4,WNK3,CASR,P2RX1,FKBP1B,KCNAB3,CEMIP,NKAIN2,SNCA,JPH4,KCNIP4,DPP10,FCRL3,JPH3,DPP6,KCNS2,DRD1,KCNIP1,SLC30A10,HPCA,KEL,NETO1
GO:BP	lipid biosynthetic process	GO:0008610	3.59723e-06	5.44403	111	DHDDS,PRR14L,BPNT1,FIG4,SPTLC1,IP6K1,TMEM150A,B4GALT3,SPTLC2,AGK,CDIPT,NUS1,STAR,PIP4K2C,PIGX,CHKB,INPP1,PIK3C2A,ORMDL2,IMPA1,DEGS1,SPHK2,MPPE1,CDS2,GBA,ELOVL1,SRD5A3,CLCN2,CEPT1,DGKA,HMGCR,AGPAT1,CERS2,INSIG1,ALOX15,LPGAT1,DGKE,LSS,CREBL2,UGCG,ABHD6,ABHD3,ETNK1,LDLR,CYP39A1,ACER2,ATP1A1,HACD2,ACER3,HACD3,IDH1,CHKA,LPCAT1,FGF2,B4GALNT1,ABCA3,ACLY,LPCAT2,SDR42E1,P2RX7,LCAT,TNF,NSDHL,MSMO1,EFR3B,LP…
GO:BP	response to oxygen-containing compound	GO:1901700	3.92797e-06	5.40583	188	OTUD5,PRKDC,LEPROTL1,HTRA2,GNB1,EHMT2,ITPR2,PABPN1,ARHGEF2,GDAP2,DCPS,LEPROT,C2CD2L,PIP4K2C,CASP9,GNAI3,PFKL,C2CD5,HIF1A,SGK1,TNFRSF11A,SASH1,EPM2AIP1,C5AR1,EDEM2,SPHK2,USP46,SLC25A33,AXL,STRA8,IFNAR1,AHCYL1,PTPRA,GUCY1B1,HSP90B1,PKLR,RDH11,STAT2,GNAL,RAB8B,PRKCI,PDGFD,SH2B2,INSIG1,BLM,LITAF,SRR,DAPK1,TLR6,GPR173,SRC,FYN,SRI,LDLR,ADCY5,LY6E,SHPK,SLC9A3R1,SESN2,ACER2,ATP1A1,SLC27A4,ABCB4,GRAMD1B,R…
GO:BP	membrane lipid metabolic process	GO:0006643	4.08175e-06	5.38915	50	SPTLC1,B4GALT3,SERINC3,SPTLC2,GLA,AGK,PIGX,ORMDL2,DEGS1,GALC,SPHK2,MPPE1,GBA,HEXB,CERS2,SGPP1,UGCG,GM2A,ACER2,HACD2,ACER3,HACD3,CERK,ENPP2,B4GALNT1,PLPP2,SGPL1,P2RX7,SMPD3,ELOVL6,B4GALT6,PRKCD,ELOVL5,SMPDL3B,CERS4,ZPBP2,TLCD3B,ELOVL4,CERS6,SPTSSB,GPLD1,P2RX1,SGPP2,GAL3ST1,ELOVL2,FA2H,GAL3ST3,CERKL,FUT9,ST8SIA3
GO:BP	organic hydroxy compound metabolic process	GO:1901615	4.12958e-06	5.38409	90	DHDDS,VHL,BPNT1,SPTLC1,IP6K1,SPTLC2,NUS1,STAR,GIPC1,HIF1A,PIP4P1,INPP1,IMPA1,CTNS,SPHK2,MFSD12,GBA,SRD5A3,CLCN2,HMGCR,RDH11,GK5,IPMK,INSIG1,ALOX15,CPQ,SGPP1,ITPK1,INPP5B,LSS,PPIP5K2,LDLR,FMO5,LY6E,EDNRB,LIPA,CYP39A1,ACER2,ACER3,SLC24A5,IDH1,FGF2,DHFR,EBPL,NPC2,PLPP2,SLC16A2,LCAT,TNF,NSDHL,TTPA,MSMO1,CYP51A1,ABCG1,PTAFR,TG,CYP7B1,DHCR24,SQLE,PLA2G4A,RNF180,PLTP,EPHX2,PCK2,APOA1,CYP26A1,PTK2B,APOE,…
GO:BP	inorganic ion import across plasma membrane	GO:0099587	5.25158e-06	5.27971	32	SLC12A6,SLC39A6,SLC9A9,WNK4,ATP1B3,FYN,SLC39A5,SLC30A1,SLC39A10,ATP1A1,SLC9A7,SLC9A3,KCNH2,RAMP3,STEAP2,ATP1B2,TRPV3,TRPM2,WNK3,SLC8A2,KCNJ3,KCNJ9,FAM155A,SLC24A2,SLC39A12,HCN4,SLC12A5,SLC24A4,ATP1A3,KCNJ10,KCNJ16,KCNJ6
GO:BP	inorganic cation import across plasma membrane	GO:0098659	5.25158e-06	5.27971	32	SLC12A6,SLC39A6,SLC9A9,WNK4,ATP1B3,FYN,SLC39A5,SLC30A1,SLC39A10,ATP1A1,SLC9A7,SLC9A3,KCNH2,RAMP3,STEAP2,ATP1B2,TRPV3,TRPM2,WNK3,SLC8A2,KCNJ3,KCNJ9,FAM155A,SLC24A2,SLC39A12,HCN4,SLC12A5,SLC24A4,ATP1A3,KCNJ10,KCNJ16,KCNJ6
GO:BP	cellular divalent inorganic cation homeostasis	GO:0072503	5.65622e-06	5.24747	81	HTT,SLC39A7,TMCO1,SLC30A5,ITPR2,TMEM165,ERO1A,SLC39A6,C5AR1,SLC8B1,TMTC4,ATP13A2,WFS1,FYN,CACNB2,SRI,ADCY5,SLC39A5,SLC30A1,SLC39A10,SLC24A5,LYN,FGF2,C3AR1,P2RX7,ATP2A3,GPR17,CORO1A,CACNA1A,ADRA1B,RAP1GDS1,UBASH3B,CX3CR1,RAMP3,HTR2B,KCTD17,ADCY8,PTPRC,PTGER3,CCL8,MS4A1,CALB2,CD19,F2RL1,RYR2,PTK2B,PRKCB,SLC11A1,APOE,TRPV3,TRPM2,MCOLN3,TRPC3,GLP1R,GRIA1,CACNB4,CASR,CNR1,FKBP1B,CEMIP,SLC8A2,SNCA,ATP2…
GO:BP	response to organic substance	GO:0010033	5.82035e-06	5.23505	356	OTUD5,ATF6B,VPS4B,DHX9,PRKDC,PRCP,SRA1,DDX17,LEPROTL1,HTRA2,CANX,FAF2,PDCD6,GNB1,EHMT2,MEN1,TMUB2,DDX5,MAN1B1,ITPR2,PABPN1,ARHGEF2,GDAP2,DCPS,ADAR,BAG4,LEPROT,ERO1A,JKAMP,C2CD2L,NUS1,PIP4K2C,CASP9,SREBF2,GIPC1,GNAI3,ZFYVE27,PFKL,C2CD5,HIF1A,CD47,SGK1,TNFRSF11A,SASH1,EPM2AIP1,C5AR1,EIF2AK3,BAX,EDEM2,PFKP,SPHK2,USP46,ABCD4,ZCCHC3,HSPA13,GPR180,SPRED1,GBA,PPP1R9B,SERP1,TEX14,TNFRSF21,SLC25A33,CSF2RA…
GO:BP	postsynapse organization	GO:0099173	6.73967e-06	5.17136	36	MESD,VHL,DBNL,ARHGAP39,CFL1,FYN,ABHD17C,CDKL5,TREM2,NLGN2,DLG4,EPHA7,SYNGAP1,IL1RAP,CDK5R1,LRP8,NTNG2,DGKB,CDH2,APOE,NLGN3,CUX2,NLGN1,SLC7A11,NRXN2,GRID2,GLRB,MPP2,PPFIA2,CTNND2,SRCIN1,SHANK1,LRFN2,INA,LHFPL4,NEFL
GO:BP	brain development	GO:0007420	7.19538e-06	5.14295	100	CRK,UFC1,HTRA2,HESX1,ARL13B,TCTN1,ATRN,NUMB,HIF1A,COQ8B,OPHN1,CTNS,SPHK2,SLC23A1,GBA,AXL,SRGAP2,RPGRIP1L,ATAT1,PBX3,SRC,FYN,FZD3,MEIS3,AK8,C1H21ORF91,ODAD2,CPLANE1,CSF1R,GLI1,DPYSL2,CBS,FGF2,WNT2,ODAD4,NTRK2,EPHA7,CX3CR1,WHRN,CDK5R1,ROBO2,LRP8,KIRREL3,LEF1,PLCB1,FGFR3,CNTN1,DNAH5,AATK,TYRO3,ATP1B2,CDH2,TOX,PBX4,NDRG4,ARNT2,CKB,UNC5C,RFX4,SEZ6,TNR,RTN4R,LHX1,SLC7A11,SLC6A17,JHY,PAX5,HES5,WNT7B,GRI…
GO:BP	positive regulation of exocytosis	GO:0045921	9.55002e-06	5.02	26	VPS4B,ADORA2B,SPHK2,ATP13A2,CACNB2,RAB27B,UNC13D,SYK,CACNA1A,ITGAM,STXBP1,CADPS2,F2RL1,NLGN1,CACNB4,STX1A,CNR1,SLC4A8,SNCA,SCAMP5,CACNA1I,SYT1,CADPS,VSNL1,CFTR,EXPH5
GO:BP	head development	GO:0060322	1.00912e-05	4.99606	106	CRK,UFC1,HTRA2,HESX1,ARL13B,TCTN1,PFAS,ATRN,NUMB,DDX10,MKS1,HIF1A,COQ8B,FLVCR1,OPHN1,CTNS,SPHK2,SLC23A1,GBA,AXL,SRGAP2,RPGRIP1L,ATAT1,PBX3,SRC,FYN,FZD3,MEIS3,AK8,C1H21ORF91,ODAD2,CPLANE1,CSF1R,GLI1,DPYSL2,CBS,FGF2,SGPL1,WNT2,ODAD4,NTRK2,EPHA7,CX3CR1,FLRT3,WHRN,CDK5R1,ROBO2,LRP8,KIRREL3,LEF1,PLCB1,FGFR3,CNTN1,DNAH5,AATK,TYRO3,ATP1B2,CDH2,TOX,PBX4,NDRG4,ARNT2,CKB,UNC5C,RFX4,SEZ6,TNR,RTN4R,LHX1,SLC7…
GO:BP	positive regulation of secretion by cell	GO:1903532	1.04041e-05	4.9828	48	VPS4B,C2CD2L,APBB3,HIF1A,TNFRSF11A,ADORA2B,MYH10,SPHK2,SERP1,ATP13A2,CACNB2,SRI,CD2AP,RAB27B,TFR2,P2RX7,ABCG1,UNC13D,SYK,CACNA1A,TREM2,NLGN2,ITGAM,RASL10B,TLR2,STXBP1,CADPS2,ADCY8,F2RL1,IL1A,SPP1,NLGN1,RBP4,CACNB4,STX1A,BLK,CNR1,SLC4A8,SNCA,SCAMP5,CACNA1I,SYT1,CADPS,VSNL1,CFTR,STX1B,EXPH5,CARTPT
GO:BP	ceramide metabolic process	GO:0006672	1.38613e-05	4.8582	32	SPTLC1,B4GALT3,SPTLC2,GLA,AGK,ORMDL2,DEGS1,GALC,SPHK2,GBA,HEXB,CERS2,UGCG,GM2A,ACER2,ACER3,CERK,B4GALNT1,PLPP2,SGPL1,P2RX7,SMPD3,B4GALT6,PRKCD,CERS4,TLCD3B,CERS6,SPTSSB,P2RX1,GAL3ST1,FA2H,ST8SIA3
GO:BP	adult behavior	GO:0030534	1.67546e-05	4.77587	37	HTRA2,EHMT2,CTNS,USP46,CCND2,PBX3,ARRB2,NPC1,SLITRK6,RNF180,PCDH17,SHANK2,FGF12,SPTBN4,NLGN3,SLITRK1,SEZ6,CACNB4,CHL1,SLC7A11,PAX5,NRXN2,SNCA,GLRB,SLC1A2,SHANK1,CEND1,SEZ6L2,GABRG2,KCNJ10,EFNB3,CHRNB2,CNTN2,CARTPT,KLHL1,CRHBP,CHRNA4
GO:BP	regulation of anatomical structure size	GO:0090066	1.73802e-05	4.75995	85	BAG4,TWF1,SLC12A6,ZFYVE27,ARPC3,SSH3,DIP2B,ADORA2B,FCHSD2,DBNL,VAV2,PLEKHH2,SPTAN1,ARHGAP42,MTPN,ARPC5,ALOX15,ATP13A2,SEMA4B,CYRIA,BAIAP2L2,EDNRB,SEMA4G,SLC9A3R1,CARMIL1,DPYSL2,FMN1,EFNA5,CBS,SEMA4F,VAV3,MAP3K13,P2RX7,PYCARD,WAS,CORO1A,VAV1,HCLS1,CDKL5,NCKAP1L,ADRA1B,SEMA3D,PRKCD,EPHA7,AQP11,CDK5R1,HTR2B,ADRA1A,PRR16,FSTL4,SEMA3E,CYFIP2,CHRM3,RAP1GAP2,UTS2,ADRA2A,F2RL1,SPTBN4,PTK2B,ASIC2,APOE,DMT…
GO:BP	organelle assembly	GO:0070925	1.87216e-05	4.72766	149	VPS4B,PRKDC,CNTROB,WDR45B,CEP250,HTT,ATXN2L,ARL13B,TBC1D14,SPICE1,EHMT2,HAUS1,RAB1A,CEP162,TCTN1,IFT57,CLUAP1,SDCCAG8,HAUS5,HPS4,SASS6,VMP1,TRAPPC6A,MKS1,PIP4K2C,HAUS2,CEP41,AURKC,CENPJ,CHMP4A,STX12,CEP70,CDC14B,TMEM138,NPHP3,UNC119B,TMEM216,CROCC,DBNL,TIA1,CHEK2,TCTN3,RILPL2,SNX30,CDS2,ASAP1,NBDY,TCTN2,GABARAPL1,CEP135,TTLL5,TBPL1,RPGRIP1L,CCSAP,WDR19,ARL3,KIF3B,CEP72,DYNC2I1,KIF24,TMEM67,PLK4,K…
GO:BP	phospholipid metabolic process	GO:0006644	1.90257e-05	4.72066	78	DHDDS,PRR14L,BPNT1,FIG4,IP6K1,TMEM150A,PTEN,SERINC3,SPTLC2,CDIPT,NUS1,SACM1L,PIP4K2C,PIGX,PIP4P1,CHKB,INPP1,PIK3C2A,IMPA1,SPHK2,MPPE1,CDS2,CEPT1,DGKA,MTMR4,AGPAT1,MTMR12,PLPP5,ALOX15,LPGAT1,DGKE,SGPP1,INPP5B,SYNJ1,ABHD6,ABHD12,ABHD3,LPCAT4,ETNK1,LDLR,CSF1R,IDH1,CHKA,CYP2W1,LPCAT1,PLPP6,ENPP2,FGF2,ABCA3,PLPP2,LPCAT2,LCAT,EFR3B,CDS1,SMPD3,PLA2G2C,PIK3CD,PRKCD,PLA2G4A,SMPDL3B,HTR2B,PLA2G5,DGKG,PLCB1…
GO:BP	regulation of nervous system process	GO:0031644	1.93374e-05	4.7136	27	FIG4,FMR1,GBA,TNFRSF21,NLGN2,TMEM25,FGF12,SCN11A,DLGAP1,NPTXR,CUX2,NLGN1,TNR,STX1A,BEGAIN,SLC8A2,MAG,TAFA4,DLGAP3,NPTX2,MYRF,SHANK1,CACNG5,GRM1,STX1B,CARTPT,NETO1
GO:BP	regulation of intracellular signal transduction	GO:1902531	1.97938e-05	4.70347	220	OTUD5,CRK,TRIM27,AIDA,TMEM127,HTT,PDCD6,ARMC10,MEN1,PTEN,RNF13,DDX5,AKIP1,SERINC3,MAGI3,ARHGEF2,TRIM62,BAG4,MYDGF,BID,MINK1,SIPA1L3,HIF1A,PIP4P1,ULK4,TNFRSF11A,SASH1,MAD2L1BP,OPHN1,C5AR1,ADORA2B,ARHGAP26,EIF2AK3,BAX,RALGAPA2,CTNS,SPHK2,ZCCHC3,SPRED1,GBA,STK19,HYOU1,AXL,TAOK3,CIB1,ARHGAP42,ROR1,SLC46A2,HMGCR,WDR54,ATR,PDGFD,ALOX15,WFS1,ALKAL2,LITAF,YWHAZ,FIGNL1,TLR6,STK4,NEK8,RASA2,SRC,SIPA1L1,FYN…
GO:BP	cellular protein localization	GO:0034613	2.08042e-05	4.68185	243	COPA,SLU7,MESD,DHX9,NUP133,BUB3,TBC1D13,TM9SF2,PPHLN1,WDR45B,VPS26C,SEC63,CEP250,ZFAND2B,FAF2,PDCD6,ARL13B,TBC1D14,TMEM150A,ATP6AP1,RAB1A,VPS33B,VPS16,RABL2B,NPHP1,STRADA,VPS33A,TCTN1,WDR11,EVI5,ACD,MRNIP,NUMB,HPS4,AGK,STX6,SEC23B,BAG4,GOLGB1,XPO6,ARFIP2,ZDHHC20,RCC2,CCDC14,GCC2,TWF1,MON1B,BID,SEC62,GIPC1,WRN,ZFYVE27,C2CD5,CHMP4A,UNC50,STX12,GLMP,USP6NL,CROCC,CD247,EDEM2,TIA1,GNPTAB,RILPL2,EFCAB7…
GO:BP	cell migration	GO:0016477	2.19246e-05	4.65907	210	CRK,ZNF304,VHL,PRCP,PDCD6,ARL13B,DOCK7,RAB1A,ARPIN,SDCCAG8,ATRN,NUMB,BAG4,RCC2,NUS1,MINK1,GIPC1,HIF1A,HACE1,ULK4,PIK3C2A,SASH1,C5AR1,VAV2,IL23A,SPRED1,GBA,PPP1R9B,AXL,SRGAP2,CIB1,ARPC5,BAMBI,PDGFD,PREX1,SEMA4B,STK4,SRGAP1,MAPK15,GPR173,SRC,FYN,ABHD6,FZD3,CCDC88A,PPIA,EDNRB,FMNL2,SEMA4G,SLC9A3R1,ITGB3,CSF1R,NSMF,CARMIL1,ARRB2,DOCK10,FERMT1,TMIGD3,SPEF1,SORL1,CHST2,PTPRK,LYN,ENPP2,ARHGEF39,FGF2,TUB…
GO:BP	calcium ion homeostasis	GO:0055074	2.44089e-05	4.61245	76	HTT,TMCO1,ITPR2,TMEM165,ERO1A,C5AR1,SLC8B1,TMTC4,ATP13A2,WFS1,FYN,CACNB2,SRI,ADCY5,SLC30A1,SLC24A5,LYN,FGF2,C3AR1,FAM20A,P2RX7,ATP2A3,GPR17,CORO1A,CACNA1A,ADRA1B,RAP1GDS1,UBASH3B,CX3CR1,RAMP3,SNX10,HTR2B,KCTD17,ADCY8,PTPRC,PTGER3,CCL8,MS4A1,CALB2,CD19,F2RL1,RYR2,PTK2B,PRKCB,APOE,TRPV3,KL,TRPM2,MCOLN3,TRPC3,GLP1R,GRIA1,CACNB4,CASR,CNR1,FKBP1B,CEMIP,SLC8A2,SNCA,ATP2B3,CCR9,FAM155A,SLC24A2,GRIK2,SV2…
GO:BP	calcium ion transmembrane transport	GO:0070588	2.55322e-05	4.59291	61	HTT,TMCO1,ITPR2,TMEM165,VMP1,ERO1A,PKD1L3,SLC8B1,FYN,CACNB2,SRI,EDNRB,PSEN2,PKD2L2,SLC24A5,ORAI2,CACNA1D,LYN,FGF2,P2RX7,ATP2A3,CORO1A,PKD2L1,CACNA1A,CACNA1G,UBASH3B,RAMP3,LRRIQ1,HTR2B,PTPRC,CD19,RYR2,SCN11A,PTK2B,TMC2,TRPV3,TRPM2,MCOLN3,TRPC3,CACNB4,FKBP1B,CEMIP,SLC8A2,TRPC5,SNCA,CACNA1I,ATP2B3,FAM155A,SLC24A2,SCN8A,ASIC1,CACNA1F,GRIN2B,JPH3,CACNG5,SLC24A4,DRD1,HPCA,HTR2C,CACNG2,GRIN2A
GO:BP	cellular macromolecule localization	GO:0070727	3.03102e-05	4.51841	243	COPA,SLU7,MESD,DHX9,NUP133,BUB3,TBC1D13,TM9SF2,PPHLN1,WDR45B,VPS26C,SEC63,CEP250,ZFAND2B,FAF2,PDCD6,ARL13B,TBC1D14,TMEM150A,ATP6AP1,RAB1A,VPS33B,VPS16,RABL2B,NPHP1,STRADA,VPS33A,TCTN1,WDR11,EVI5,ACD,MRNIP,NUMB,HPS4,AGK,STX6,SEC23B,BAG4,GOLGB1,XPO6,ARFIP2,ZDHHC20,RCC2,CCDC14,GCC2,TWF1,MON1B,BID,SEC62,GIPC1,WRN,ZFYVE27,C2CD5,CHMP4A,UNC50,STX12,GLMP,USP6NL,CROCC,CD247,EDEM2,TIA1,GNPTAB,RILPL2,EFCAB7…
GO:BP	organic acid transport	GO:0015849	3.38385e-05	4.47059	63	SLC25A29,SLC36A4,GIPC1,TNFRSF11A,CTNS,ABCD4,MFSD12,SLC23A1,SLC38A10,SLC46A1,SLC36A1,ARL6IP1,SLC23A2,SLC27A4,SLC26A8,SLC51A,LRRC8D,SLC38A5,GJA1,SLC16A2,P2RX7,SLC38A1,PLA2G2C,SYK,SLC6A6,NTRK2,SFXN5,APBA1,SLC2A1,SLC7A5,SLC6A20,PLA2G5,SFXN1,SLC6A9,SFXN2,ABCD2,SLC7A9,SLC13A3,SLC25A22,APOE,SLC1A3,CACNB4,SLC7A11,SLCO1A2,MFSD2A,SNCA,SLC1A2,SLC1A1,SLC6A15,FOLR1,SLC17A6,SLC6A7,GFAP,SLC22A6,SLC10A4,SLC13A5,…
GO:BP	organelle organization	GO:0006996	3.93191e-05	4.4054	499	STEEP1,CRK,NCAPD3,TRIM27,PHF1,VPS4B,ZNF304,DHX9,UFC1,NUP133,ANKFY1,BUB3,PRKDC,CNTROB,PRR14L,PCGF3,TMEM127,EME1,TMEM199,HTRA2,FIG4,ZMYM6,HDAC8,PPHLN1,WDR45B,ANAPC1,CEP250,HTT,BAHD1,YIPF5,ATXN2L,FAF2,PDCD6,CHD6,ZMYM3,ARL13B,TBC1D14,RETREG3,SPICE1,EHMT2,DOCK7,MEN1,USP8,MTFR1,HAUS1,RAB1A,VPS33B,VPS16,SMARCD1,CEP162,TCTN1,IFT57,BET1,CLUAP1,PLEKHJ1,ARPIN,SDCCAG8,ACD,HAUS5,IFT172,HPS4,ARHGEF2,SS18,AGK,T…
GO:BP	carboxylic acid transport	GO:0046942	4.06227e-05	4.39123	58	SLC17A5,SLC25A29,SLC36A4,GIPC1,TNFRSF11A,CTNS,MFSD12,SLC23A1,SLC46A1,SLC36A1,ARL6IP1,SLC23A2,SLC9A3R1,SLC27A4,SLC26A8,SLC51A,SLC16A9,LRRC8D,SLC38A5,GJA1,P2RX7,SLC38A1,PLA2G2C,SLC16A14,SYK,SLC6A6,NTRK2,SFXN5,APBA1,SLC7A5,SLC16A4,SLC6A20,PLA2G5,SFXN1,SLC7A9,SLC13A3,SLC25A22,SLC1A3,CACNB4,SLC7A11,SLCO1A2,SNCA,SLC1A2,SLC1A1,SLC6A15,FOLR1,SLC17A6,GFAP,SLC22A6,SLC10A4,SLC13A5,SLC6A11,GRM1,SLC17A7,KCNJ1…
GO:BP	adenylate cyclase-modulating G protein-coupled receptor signaling pathway	GO:0007188	5.38471e-05	4.26884	53	GNB1,GNAT2,GNAI3,ADORA2B,GNAL,ADCY5,SLC9A3R1,GNG2,ADGRG6,GRM8,ADRA1B,GNAI1,GABBR1,GNA14,RAMP3,ADGRE3,ADCY8,ADCYAP1R1,S1PR5,PTGER3,CHRM3,LPAR2,ADRA2A,GNAO1,GNAZ,HTR1D,P2RY12,GLP1R,HTR1F,ADCY1,DRD5,HTR1E,CNR2,CNR1,GPR176,ADGRE1,LGR5,FFAR3,ADRB3,GIPR,GRM7,ADGRB3,GPR37,ADRB1,CHRM2,DRD1,SCTR,GRM3,GRM1,OPRL1,HTR5A,OPRK1,GRM5
GO:BP	positive regulation of kinase activity	GO:0033674	5.59227e-05	4.25241	81	DAZAP2,STRADA,MRNIP,BORA,TNFRSF11A,SASH1,VAV2,IL23A,AXL,CCND1,TAOK3,CIB1,ROR1,PDGFD,CAB39L,ALKAL2,TLR6,SRC,CCDC88A,RASSF2,PPIA,CAMK1,MAP3K12,CSF1R,FGD2,LYN,FGF2,CHI3L1,NCF1,UNC119,PIK3R5,FAM20A,MAP3K13,P2RX7,TNF,LTF,EPGN,SYK,MERTK,NTRK2,PRKCD,TREM2,EPHA7,FLT3,IL18,CAMKK1,LCP2,CDK5R1,STAP1,NEK10,HTR2B,ADRA1A,LRP8,ERBB3,PTPRC,RASGRP1,FGFR3,EPHA1,CD19,ADRA2A,TYRO3,PTK2B,SLC11A1,AGT,TPD52L1,EPHA6,EPH…
GO:BP	acidic amino acid transport	GO:0015800	5.76342e-05	4.23932	16	GIPC1,ARL6IP1,LRRC8D,GJA1,P2RX7,NTRK2,APBA1,SLC25A22,SLC1A3,SLC7A11,SNCA,SLC1A2,SLC17A6,GRM1,SLC17A7,KCNJ10
GO:BP	positive regulation of signal transduction	GO:0009967	5.9198e-05	4.22769	202	OTUD5,TRIM27,HTRA2,HTT,PDCL,MEN1,USP8,RNF13,DDX5,PPP2R1B,SERINC3,TRIM62,BAG4,MYDGF,BID,MINK1,GIPC1,LFNG,HIF1A,PIP4P1,CENPJ,TNFRSF11A,SASH1,C5AR1,ADORA2B,BAX,CTNS,SPHK2,ZCCHC3,IL23A,SPRED1,STK19,AXL,TAOK3,CIB1,ROR1,SLC46A2,ATP6AP2,ATR,BAMBI,PDGFD,ALOX15,ALKAL2,LITAF,SCUBE3,TLR6,STK4,SRC,FYN,CCDC88A,RASSF2,PPIA,MEIS3,TLR7,ARRB1,MAP3K12,SLC9A3R1,SLC39A10,NFAM1,ITM2C,CSF1R,GLI1,ARRB2,FERMT1,FGD2,TRIM…
GO:BP	cellular calcium ion homeostasis	GO:0006874	6.18213e-05	4.20886	73	HTT,TMCO1,ITPR2,TMEM165,ERO1A,C5AR1,SLC8B1,TMTC4,ATP13A2,WFS1,FYN,CACNB2,SRI,ADCY5,SLC30A1,SLC24A5,LYN,FGF2,C3AR1,P2RX7,ATP2A3,GPR17,CORO1A,CACNA1A,ADRA1B,RAP1GDS1,UBASH3B,CX3CR1,RAMP3,HTR2B,KCTD17,ADCY8,PTPRC,PTGER3,CCL8,MS4A1,CALB2,CD19,F2RL1,RYR2,PTK2B,PRKCB,APOE,TRPV3,TRPM2,MCOLN3,TRPC3,GLP1R,GRIA1,CACNB4,CASR,CNR1,FKBP1B,CEMIP,SLC8A2,SNCA,ATP2B3,CCR9,FAM155A,SLC24A2,GRIK2,SV2A,GRIN2B,ATP13A4…
GO:BP	negative regulation of cell projection organization	GO:0031345	7.65553e-05	4.11602	36	ARPIN,DIP2B,PTPN9,CIB1,KIF24,SEMA4B,FYN,SEMA4G,GDI1,ITM2C,SEMA4F,SEMA3D,PRKCD,MAK,EPHA7,SYNGAP1,CDK5R1,STAP1,SPOCK1,FSTL4,SEMA3E,FAT3,APOE,NLGN1,TNR,BCL11A,RTN4R,RAP1GAP,DRAXIN,MAG,STMN2,KIAA0319,INPP5J,CRMP1,GFAP,EFNB3
GO:BP	positive regulation of cellular component organization	GO:0051130	7.85379e-05	4.10492	143	TRIM27,VPS4B,ZNF304,ANKFY1,HTRA2,PPHLN1,HTT,RETREG3,NPHP1,ACD,BAG4,TWF1,PIP4K2C,BID,ZFYVE27,C2CD5,HIF1A,FMR1,CENPJ,MAD2L1BP,BAX,CROCC,FCHSD2,DBNL,SNX30,ASAP1,GBA,ACTR2,CEP135,AXL,STRA8,ROR1,DDHD2,ARL3,PRKCI,ATR,PLK4,ALOX15,NPHP4,ALKAL2,ATAT1,SYNJ1,BAIAP2L2,MAPK15,SRC,FYN,CCDC88A,CAMK1,ARRB1,ABCB4,CARMIL1,ARRB2,FBXO4,FERMT1,FMN1,EFNA5,LYN,ENPP2,ABCA3,EIF5A2,CDT1,PTN,TFR2,CLU,MAP3K13,P2RX7,TNF,DZIP…
GO:BP	calcium-ion regulated exocytosis	GO:0017156	8.4832e-05	4.07144	22	SYT2,CACNA1A,EQTN,STXBP1,CADPS2,SYT5,DOC2A,SYT3,SYT12,AGT,SYT11,STX1A,SCAMP5,CACNA1I,RIMS1,RIMS3,SYT1,UNC13A,CADPS,STX1B,UNC13C,SYT13
GO:BP	memory	GO:0007613	9.06443e-05	4.04266	26	CTNS,CCND2,LDLR,PTN,TREM2,CAMK2N1,ADCY8,PLCB1,APOE,CUX2,GRIA1,ADCY1,SYT11,SLC8A2,BRINP1,CSMD1,PTCHD1,SCN2A,SLC24A2,SHANK1,PAK5,ASIC1,JPH3,CHRNB2,NETO1,GRIN2A
GO:BP	membrane organization	GO:0061024	9.15937e-05	4.03813	121	STEEP1,VPS4B,RFT1,MESD,ANKFY1,YIPF5,BET1L,PDCD6,RAB1A,VPS33B,PITPNB,BET1,AGK,STX6,SEC23B,VMP1,C2CD2L,STAR,BID,ATP9B,C2CD5,CHMP4A,SLC35F6,HACE1,STX12,DEGS1,FCHSD2,RILPL2,ASAP1,STX2,PRELID1,RAB8B,SPACA6,INSIG1,ALOX15,ATP13A2,VAMP4,UGCG,BAIAP2L2,MAPK15,CCDC88A,ARL6IP1,BNIP3L,SLC9A3R1,ABCB4,GRAMD1B,SPAM1,NPC1,MTSS2,PITPNM1,NPC2,ABCA3,LPCAT2,TMEM14A,RUBCNL,LAPTM5,P2RX7,SPAG4,ELMO1,TTPA,CORO1A,GLTPD2,C…
GO:BP	signal transduction	GO:0007165	0.000106441	3.97289	793	OTUD5,CRK,ATF6B,TRIM27,AIDA,DIDO1,ZNF304,MESD,VHL,BUB3,PRKDC,PRCP,DDX17,TMEM127,EME1,LEPROTL1,HTRA2,ZFAND2B,HESX1,HTT,POFUT1,PDCD6,ZFYVE19,ARL13B,ARMC10,LRRC40,GNB1,DOCK7,PDCL,MEN1,USP8,PTEN,RNF13,TCTN1,DDX5,IFT57,PPP2R1B,TMCO1,AKIP1,RNF138,AZI2,SERINC3,ITPR2,PABPN1,RAB4B,USP20,MRNIP,GNAT2,MAGI3,ARHGEF2,SS18,RGL1,TRIM62,ADAR,CAAP1,BAG4,LEPROT,ERO1A,MYDGF,NCR3,TLE3,MKS1,RCC2,CSNK1B,NUS1,PIP4K2C,CA…
GO:BP	positive regulation of response to stimulus	GO:0048584	0.000112735	3.94794	265	OTUD5,TRIM27,DHX9,PRKDC,HTRA2,HTT,WDR48,PDCL,MEN1,USP8,RNF13,DDX5,PPP2R1B,SERINC3,MRNIP,TRIM62,BAG4,MYDGF,NCR3,BID,HDAC10,MINK1,GIPC1,LFNG,HIF1A,FMR1,CD47,PIP4P1,CENPJ,TNFRSF11A,SASH1,C5AR1,ADORA2B,BAX,CD247,CTNS,SPHK2,ZCCHC3,IL23A,SPRED1,ACTR2,STK19,TNFRSF21,AXL,TAOK3,CIB1,ROR1,SLC46A2,ATP6AP2,TNFSF13,ATR,BAMBI,PDGFD,SH2B2,ALOX15,ALKAL2,LITAF,SCUBE3,TLR6,STK4,SRC,FYN,CCDC88A,RASSF2,TLR10,PPIA,ME…
GO:BP	presynaptic endocytosis	GO:0140238	0.000131173	3.88215	21	CANX,OPHN1,SYNJ1,SYT2,DNM3,NLGN2,BTBD8,SYT5,AMPH,DNM1,SNCG,NLGN3,NLGN1,STX1A,SNAP91,SNCA,PACSIN1,SYP,SYT1,DNAJC6,SNCB
GO:BP	synaptic vesicle endocytosis	GO:0048488	0.000131173	3.88215	21	CANX,OPHN1,SYNJ1,SYT2,DNM3,NLGN2,BTBD8,SYT5,AMPH,DNM1,SNCG,NLGN3,NLGN1,STX1A,SNAP91,SNCA,PACSIN1,SYP,SYT1,DNAJC6,SNCB
GO:BP	positive regulation of transferase activity	GO:0051347	0.000161071	3.79298	90	DAZAP2,STRADA,PABPN1,ACD,MRNIP,BORA,DCUN1D4,TNFRSF11A,SASH1,EPM2AIP1,VAV2,IL23A,AXL,CCND1,TAOK3,CIB1,ROR1,PDGFD,CAB39L,ALKAL2,TLR6,MAPK15,SRC,CHTF18,CCDC88A,RASSF2,PPIA,CAMK1,MAP3K12,CSF1R,FGD2,SORL1,LYN,FGF2,CHI3L1,NCF1,UNC119,PIK3R5,FAM20A,MAP3K13,P2RX7,TNF,LTF,PKIB,EPGN,SYK,MERTK,NTRK2,PRKCD,TREM2,EPHA7,FLT3,IL18,CAMKK1,LCP2,CDK5R1,STAP1,NEK10,HTR2B,ADRA1A,LRP8,ERBB3,PTPRC,RASGRP1,FGFR3,EPHA1,…
GO:BP	regulation of kinase activity	GO:0043549	0.000175946	3.75462	115	TRIM27,AIDA,DAZAP2,HTT,MEN1,STRADA,MRNIP,ADAR,BORA,PIP4K2C,TNFRSF11A,SASH1,CCNE2,C5AR1,VAV2,IL23A,SPRED1,GBA,RUBCN,AXL,CCND1,TAOK3,CIB1,ROR1,HMGCR,PDGFD,CAB39L,TSPYL2,BLM,ALKAL2,TLR6,CCND2,SRC,CCDC88A,RASSF2,PPIA,CAMK1,MAP3K12,SLC9A3R1,ITGB3,PRKAR2B,CSF1R,FGD2,SORL1,LYN,CBS,FGF2,CHI3L1,NCF1,UNC119,PIK3R5,FAM20A,MAP3K13,P2RX7,TNF,PYCARD,LTF,PKIB,PTPRJ,EPGN,SYK,MERTK,NTRK2,PRKCD,TREM2,CAMK2N1,HGF,E…
GO:BP	dicarboxylic acid transport	GO:0006835	0.000179144	3.7468	23	GIPC1,SLC46A1,ARL6IP1,SLC26A8,LRRC8D,GJA1,P2RX7,NTRK2,APBA1,SLC13A3,SLC25A22,SLC1A3,SLC7A11,SNCA,SLC1A2,FOLR1,SLC17A6,GFAP,SLC22A6,SLC13A5,GRM1,SLC17A7,KCNJ10
GO:BP	positive regulation of secretion	GO:0051047	0.000186371	3.72962	49	VPS4B,C2CD2L,APBB3,HIF1A,TNFRSF11A,ADORA2B,MYH10,SPHK2,SERP1,ATP13A2,CACNB2,SRI,CD2AP,RAB27B,TFR2,P2RX7,ABCG1,UNC13D,SYK,CACNA1A,TREM2,NLGN2,ITGAM,RASL10B,TLR2,STXBP1,CADPS2,ADCY8,F2RL1,IL1A,SPP1,S100A8,NLGN1,RBP4,CACNB4,STX1A,BLK,CNR1,SLC4A8,SNCA,SCAMP5,CACNA1I,SYT1,CADPS,VSNL1,CFTR,STX1B,EXPH5,CARTPT
GO:BP	negative regulation of neuron projection development	GO:0010977	0.000198445	3.70236	29	DIP2B,PTPN9,CIB1,SEMA4B,SEMA4G,GDI1,ITM2C,SEMA4F,SEMA3D,EPHA7,SYNGAP1,CDK5R1,SPOCK1,FSTL4,SEMA3E,FAT3,APOE,NLGN1,TNR,BCL11A,RTN4R,DRAXIN,MAG,STMN2,KIAA0319,INPP5J,CRMP1,GFAP,EFNB3
GO:BP	positive regulation of intracellular signal transduction	GO:1902533	0.0002014	3.69594	138	OTUD5,TRIM27,RNF13,DDX5,SERINC3,TRIM62,BAG4,MYDGF,BID,MINK1,PIP4P1,TNFRSF11A,SASH1,C5AR1,ADORA2B,BAX,CTNS,SPHK2,ZCCHC3,SPRED1,STK19,AXL,TAOK3,CIB1,ROR1,SLC46A2,ATR,PDGFD,ALOX15,ALKAL2,LITAF,TLR6,SRC,FYN,RASSF2,PPIA,MEIS3,TLR7,ARRB1,MAP3K12,SLC9A3R1,CSF1R,ARRB2,FGD2,TRIM34,LYN,FGF2,CHI3L1,NCF1,F3,TYROBP,CARD9,RELL2,PIK3R5,CLU,GJA1,GPR137B,CX3CL1,MAP3K13,P2RX7,GEN1,TNF,SLC15A3,HPSE,GPR17,PYCARD,LTF…
GO:BP	chemical synaptic transmission, postsynaptic	GO:0099565	0.000205604	3.68697	25	P2RX7,INSYN2A,NLGN2,TMEM25,CUX2,NLGN1,SEZ6,DGKI,STX1A,P2RX1,GRID2,SLC8A2,SNCA,GLRB,MPP2,MAPK8IP2,SHANK1,GRIK2,GRIN2B,STX1B,CHRNB2,GLRA2,CHRNA4,NETO1,GRIN2A
GO:BP	negative regulation of cellular component organization	GO:0051129	0.000228894	3.64036	102	AIDA,BUB3,EHMT2,ARPIN,ACD,ARHGEF2,CENATAC,RCC2,TWF1,CHMP4A,SLC35F6,MAD2L1BP,SSH3,DIP2B,RAD1,GBA,PTPN9,ANKRD13D,NBDY,TEX14,PLEKHH2,RUBCN,SPTAN1,CIB1,MTPN,PRELID1,WDR54,KIF24,TMEM67,SEMA4B,MDM1,SRC,FYN,LDLR,SEMA4G,GDI1,ITM2C,BUB1,CARMIL1,SPEF1,SORL1,CDT1,SEMA4F,UNC119,TMEM14A,CLU,GEN1,TNF,ADTRP,WAS,CORO1A,CAMSAP3,CHEK1,CGNL1,SEMA3D,RHPN2,PRKCD,TREM2,MAK,HGF,EPHA7,CLIP3,SYNGAP1,SLC25A5,CDK5R1,STAP1,…
GO:BP	MAPK cascade	GO:0000165	0.000232786	3.63304	115	AIDA,HESX1,MEN1,PABPN1,MAGI3,MYDGF,MINK1,ULK4,TNFRSF11A,SASH1,C5AR1,SPRED1,GBA,TAOK3,CIB1,ROR1,HMGCR,WDR54,PDGFD,ALOX15,ALKAL2,YWHAZ,TLR6,STK4,MAPK15,SRC,RASSF2,PPIA,TLR7,ARRB1,MAP3K12,SLC9A3R1,CSF1R,HACD3,ARRB2,FGD2,SORL1,LYN,FGF2,CHI3L1,NCF1,CARD9,FAM83D,RELL2,PIK3R5,CX3CL1,MAP3K13,P2RX7,TNF,PPEF2,DUSP2,PYCARD,PTPRJ,EPGN,STK39,SYK,GSDME,ADRA1B,NTRK2,PRKCD,TREM2,MAPK13,CAMK2N1,HGF,EPHA7,IL18,SYN…
GO:BP	excitatory postsynaptic potential	GO:0060079	0.000233335	3.63202	24	P2RX7,NLGN2,TMEM25,CUX2,NLGN1,SEZ6,DGKI,STX1A,P2RX1,GRID2,SLC8A2,SNCA,GLRB,MPP2,MAPK8IP2,SHANK1,GRIK2,GRIN2B,STX1B,CHRNB2,GLRA2,CHRNA4,NETO1,GRIN2A
GO:BP	regulation of multicellular organismal process	GO:0051239	0.000236689	3.62582	308	TRIM27,ZNF304,DHX9,VHL,PRCP,HTRA2,FIG4,HESX1,PDCD6,SRSF6,IP6K1,RAB1A,SUCO,ATRN,NUMB,TRIM11,ARHGEF2,TRIM62,MYDGF,TFE3,NUS1,TWF1,ZFYVE27,LFNG,HIF1A,FMR1,CD47,TNFRSF11A,SASH1,FLVCR1,C5AR1,DIP2B,ADORA2B,EIF2AK3,DBNL,TIA1,SPHK2,JADE2,ZCCHC3,IL23A,SPRED1,GBA,SERP1,TNFRSF21,AXL,CCND1,WNK4,FANCA,CIB1,ARHGAP42,SLC46A2,MTPN,HMGCR,PRELID1,PRKCI,AGPAT1,TNFSF13,BAMBI,LTB,SGPP1,XRCC2,SEMA4B,LITAF,TLR6,CFL1,STK…
GO:BP	regulation of cation transmembrane transport	GO:1904062	0.00025696	3.59014	56	WWP2,HTT,VMP1,SPHK2,FXYD6,WNK4,DAPK1,ATP1B3,FYN,CACNB2,SRI,SLC30A1,SLC9A3R1,PSEN2,LYN,CORO1A,PDZK1,STK39,TREM2,NLGN2,HECW1,UBASH3B,KCNH2,RAMP3,FXYD7,FGF12,KCNAB2,CD19,ATP1B2,RYR2,PTK2B,TMC2,PRRT1,NLGN1,CACNB4,WNK3,FKBP1B,KCNAB3,CEMIP,SNCA,MAPK8IP2,KCNIP4,SHANK1,CNIH2,DPP10,JPH3,CACNG5,DPP6,KCNS2,DRD1,RASGRF1,KCNIP1,HPCA,KEL,CACNG2,NETO1
GO:BP	positive regulation of hydrolase activity	GO:0051345	0.000265345	3.57619	88	CRK,TBC1D13,HTRA2,PDCD6,TBC1D14,DOCK7,IFT57,EVI5,RCC2,CASP9,BID,SIPA1L3,WRN,GRAMD4,USP6NL,BAX,RALGAPA2,RP2,ASAP1,ASAP2,SRGAP2,ARHGAP42,PRELID1,PREX1,DAPK1,SIPA1L1,NLRP1,SGSM2,NLRP3,ACER2,SLC27A4,ARHGAP45,RGS10,LYN,MTSS2,FGF2,F3,CARD9,TBC1D30,NLRC4,DOCK8,LAPTM5,CX3CL1,TNF,ATP2A3,PYCARD,VAV1,SYK,TBC1D9,RAP1GDS1,PRKCD,ARHGEF26,CYCT,HTR2B,NEK5,PTPRC,CYFIP2,CCL8,RASGRP1,FGFR3,RAP1GAP2,EPHA1,APOA1,F2RL…
GO:BP	response to organonitrogen compound	GO:0010243	0.00026557	3.57582	125	PRKDC,LEPROTL1,CANX,FAF2,GNB1,EHMT2,TMUB2,MAN1B1,ITPR2,ARHGEF2,LEPROT,JKAMP,PIP4K2C,SREBF2,GNAI3,C2CD5,EPM2AIP1,C5AR1,EDEM2,PPP1R9B,SLC25A33,AHCYL1,PTPRA,HSP90B1,PKLR,STAT2,GNAL,RAB8B,PRKCI,PDGFD,TMEM67,DNAJB14,SH2B2,INSIG1,BLM,WFS1,TLR6,GPR173,SRC,FYN,LDLR,ADCY5,SLC9A3R1,SESN2,FOXRED2,SLC27A4,NPC1,SORL1,CBS,DHFR,GNG2,MAN1A1,CARD9,GJA1,P2RX7,TNF,ADTRP,LPIN2,SMPD3,FCER1G,CASP1,SYK,CACNA1A,ITGB2,NT…
GO:BP	synaptic vesicle recycling	GO:0036465	0.000284072	3.54657	22	CANX,OPHN1,SYNJ1,SYT2,DNM3,NLGN2,BTBD8,SYT5,AMPH,DNM1,SNCG,NLGN3,NLGN1,STX1A,SNAP91,SNCA,PACSIN1,SYP,SYT1,DNAJC6,STX1B,SNCB
GO:BP	chemotaxis	GO:0006935	0.000291085	3.53598	101	CRK,MYCBP2,C5AR1,IL23A,PREX1,SEMA4B,EFNA2,FZD3,PPIA,EDNRB,SEMA4G,CSF1R,ARRB2,DPYSL2,EFNA5,LYN,ENPP2,FGF2,CAMK1D,C3AR1,SEMA4F,EMB,PTN,GRO1,CX3CL1,CXADR,CORO1A,PTPRJ,VAV1,STK39,NCKAP1L,PTAFR,FCER1G,SYK,BIN2,SEMA3D,PRKCD,TREM2,HGF,EPHA7,CX3CR1,PLXNC1,BST1,AIF1,FLRT3,CDK5R1,STAP1,ROBO2,CXCL5,LEF1,SEMA3E,CCL8,MST1,EPHA1,L1CAM,APOA1,DPP4,F2RL1,NFASC,PTK2B,CCL4,ARHGEF16,PTPRO,UNC5C,TRPM2,DPYSL5,S100A9,D…
GO:BP	regulation of nervous system development	GO:0051960	0.000303185	3.51829	69	FIG4,NUMB,TRIM11,ZFYVE27,HIF1A,DIP2B,DBNL,JADE2,TNFRSF21,PRKCI,XRCC2,SEMA4B,FZD3,LDLR,SEMA4G,GDI1,EFNA5,SORL1,SEMA4F,PTN,MAP3K13,TNF,WNT2,CDKL5,SLITRK6,SEMA4A,TG,SEMA3D,NTRK2,TREM2,EPHA7,PLXNC1,SYNGAP1,FLRT3,IL1RAP,CDK5R1,ROBO2,LRP8,FSTL4,SEMA3E,ASIC2,CUX2,VSTM5,CBLN2,SLITRK1,SOX10,NLGN1,TNR,CLSTN3,RNF112,RTN4R,HES5,GRID2,BRINP1,DLL3,DRAXIN,MAG,KIAA0319,MYRF,PAX6,DSCAM,SLITRK3,LRRTM2,PTPRZ1,GFAP,…
GO:BP	taxis	GO:0042330	0.000392516	3.40614	101	CRK,MYCBP2,C5AR1,IL23A,PREX1,SEMA4B,EFNA2,FZD3,PPIA,EDNRB,SEMA4G,CSF1R,ARRB2,DPYSL2,EFNA5,LYN,ENPP2,FGF2,CAMK1D,C3AR1,SEMA4F,EMB,PTN,GRO1,CX3CL1,CXADR,CORO1A,PTPRJ,VAV1,STK39,NCKAP1L,PTAFR,FCER1G,SYK,BIN2,SEMA3D,PRKCD,TREM2,HGF,EPHA7,CX3CR1,PLXNC1,BST1,AIF1,FLRT3,CDK5R1,STAP1,ROBO2,CXCL5,LEF1,SEMA3E,CCL8,MST1,EPHA1,L1CAM,APOA1,DPP4,F2RL1,NFASC,PTK2B,CCL4,ARHGEF16,PTPRO,UNC5C,TRPM2,DPYSL5,S100A9,D…
GO:BP	membrane lipid biosynthetic process	GO:0046467	0.000412617	3.38445	35	SPTLC1,B4GALT3,SPTLC2,AGK,PIGX,ORMDL2,DEGS1,SPHK2,MPPE1,GBA,CERS2,UGCG,ACER2,HACD2,ACER3,HACD3,B4GALNT1,P2RX7,ELOVL6,B4GALT6,PRKCD,ELOVL5,CERS4,TLCD3B,ELOVL4,CERS6,SPTSSB,P2RX1,GAL3ST1,ELOVL2,FA2H,GAL3ST3,CERKL,FUT9,ST8SIA3
GO:BP	organic hydroxy compound biosynthetic process	GO:1901617	0.000413235	3.3838	46	DHDDS,SPTLC1,IP6K1,SPTLC2,NUS1,GIPC1,IMPA1,CTNS,SPHK2,MFSD12,GBA,SRD5A3,CLCN2,HMGCR,IPMK,INSIG1,ALOX15,LSS,PPIP5K2,CYP39A1,ACER2,ACER3,SLC24A5,FGF2,DHFR,TNF,NSDHL,MSMO1,CYP51A1,PTAFR,CYP7B1,DHCR24,SQLE,PLTP,PCK2,APOA1,PTK2B,APOE,MOXD1,SLC7A11,SNCA,ITPKA,GPR37,DAO,CFTR,CYP7A1
GO:BP	alcohol metabolic process	GO:0006066	0.000422584	3.37409	62	DHDDS,BPNT1,SPTLC1,IP6K1,SPTLC2,NUS1,STAR,PIP4P1,INPP1,IMPA1,SPHK2,GBA,SRD5A3,CLCN2,HMGCR,RDH11,GK5,IPMK,INSIG1,SGPP1,ITPK1,INPP5B,LSS,PPIP5K2,LDLR,FMO5,EDNRB,CYP39A1,ACER2,ACER3,IDH1,FGF2,DHFR,NPC2,PLPP2,LCAT,NSDHL,CYP51A1,ABCG1,PTAFR,DHCR24,SQLE,PLA2G4A,EPHX2,PCK2,APOA1,PTK2B,APOE,TTR,MOXD1,NUDT10,RBP4,RDH12,SGPP2,SULT2B1,SNCA,ITPKA,CYP46A1,INPP5J,SDR16C5,CFTR,CYP7A1
GO:BP	transmission of nerve impulse	GO:0019226	0.000473308	3.32486	20	FMR1,GBA,CACNA1A,NTRK2,CNTNAP1,FGF12,NFASC,SPTBN4,TNR,CACNB4,DRD5,FKBP1B,KCNA1,MAG,CACNA1I,SCN2A,GRIK2,CACNG5,CARTPT,CACNG2
GO:BP	positive regulation of neurotransmitter secretion	GO:0001956	0.000486782	3.31267	9	CACNB2,NLGN1,CACNB4,STX1A,CNR1,SLC4A8,SNCA,SYT1,STX1B
GO:BP	calcium ion transmembrane import into cytosol	GO:0097553	0.000523033	3.28147	32	HTT,ITPR2,ERO1A,SLC8B1,FYN,SRI,LYN,FGF2,P2RX7,CORO1A,UBASH3B,RAMP3,HTR2B,PTPRC,CD19,RYR2,PTK2B,TRPV3,TRPM2,MCOLN3,FKBP1B,CEMIP,SLC8A2,SNCA,FAM155A,SLC24A2,GRIN2B,JPH3,SLC24A4,DRD1,HTR2C,GRIN2A
GO:BP	multicellular organismal signaling	GO:0035637	0.000523033	3.28147	32	FMR1,GBA,CACNB2,SRI,CACNA1D,PKP2,GJA1,CXADR,CACNA1A,NTRK2,CNTNAP1,KCNH2,FGF12,NFASC,SPTBN4,RYR2,KCND3,AGT,TNR,DSG2,CACNB4,DRD5,FKBP1B,KCNA1,MAG,CACNA1I,SCN2A,GRIK2,HCN4,CACNG5,CARTPT,CACNG2
GO:BP	carboxylic acid transmembrane transport	GO:1905039	0.000556502	3.25453	39	SLC25A29,SLC36A4,ABCD4,MFSD12,SLC23A1,SLC38A10,SLC46A1,SLC36A1,ARL6IP1,SLC23A2,LRRC8D,SLC38A5,SLC16A2,SLC38A1,SLC6A6,SLC2A1,SLC7A5,SLC6A20,SFXN1,SLC6A9,ABCD2,SLC7A9,SLC13A3,SLC25A22,SLC1A3,SLC7A11,SLC1A2,SLC1A1,SLC6A15,FOLR1,SLC17A6,SLC6A7,GFAP,SLC13A5,GRM1,SLC17A7,KCNJ10,SLC1A6,SLC7A14
GO:BP	axoneme assembly	GO:0035082	0.000630674	3.20019	26	TTLL5,ARMC2,GAS8,ODAD2,SPEF1,TEKT2,DNAI4,DNAL1,CCDC40,IQCG,DNAJB13,ODAD4,ODAD3,ZMYND10,CFAP69,CCDC103,DRC1,DNAH5,CFAP206,CCDC65,SPEF2,JHY,DNAI2,RSPH4A,DNAI3,RSPH1
GO:BP	regulation of cellular component biogenesis	GO:0044087	0.000632737	3.19878	139	VPS4B,AIDA,ZNF304,CNTROB,PPHLN1,HTT,TBC1D14,SPICE1,EHMT2,NPHP1,SDCCAG8,BAG4,RCC2,TWF1,PIP4K2C,BID,FMR1,CENPJ,CHMP4A,ARPC3,MACF1,SSH3,ORMDL2,BAX,CROCC,FCHSD2,DBNL,SPHK2,SNX30,GBA,ACTR2,NBDY,CEP135,SPTAN1,CCSAP,PTPRA,MTPN,ARPC5,ARL3,ATR,KIF24,PLK4,ALOX15,NPHP4,ATP13A2,ATAT1,MDM1,CYRIA,BAIAP2L2,MAPK15,SRC,CCDC88A,NECTIN1,CARMIL1,FERMT1,FMN1,EFNA5,SORL1,ABCA3,CDT1,CLU,P2RX7,LCAT,TNF,DZIP1,PYCARD,WAS,…
GO:BP	amino acid transmembrane transport	GO:0003333	0.000640025	3.1938	30	SLC25A29,SLC36A4,MFSD12,SLC38A10,SLC36A1,ARL6IP1,LRRC8D,SLC38A5,SLC16A2,SLC38A1,SLC6A6,SLC7A5,SLC6A20,SFXN1,SLC6A9,SLC7A9,SLC25A22,SLC1A3,SLC7A11,SLC1A2,SLC1A1,SLC6A15,SLC17A6,SLC6A7,GFAP,GRM1,SLC17A7,KCNJ10,SLC1A6,SLC7A14
GO:BP	cellular process	GO:0009987	0.000652082	3.1857	2313	LAS1L,COPA,TCEA1,SETD6,OTUD5,STEEP1,DHDDS,PRPF4,CRK,NCAPD3,ATF6B,TRIM27,SLU7,PHF1,VPS4B,AIDA,DIDO1,RFT1,DAZAP2,DDX41,VPS52,ZFP28,ZNF304,MESD,DHX9,VHL,UFC1,NUP133,STK35,RNF114,ANKFY1,GTF3C3,TRIM26,BUB3,PRKDC,TBC1D13,PRCP,POGLUT2,CNTROB,PRR14L,NAT9,WWP2,SRA1,PCGF3,TM9SF2,ATP6V0B,DDX17,TMEM127,EME1,TMEM199,YIPF6,BPNT1,LEPROTL1,HTRA2,TCHP,ZBTB34,CWF19L1,SREK1,FIG4,MAGEH1,ZMYM6,SPTLC1,DFFA,PRRC2C,PPIL…
GO:BP	calcium ion transport into cytosol	GO:0060402	0.000663747	3.178	34	HTT,ITPR2,ERO1A,SLC8B1,FYN,SRI,LYN,FGF2,P2RX7,CORO1A,UBASH3B,RAMP3,HTR2B,PTPRC,MS4A1,CD19,RYR2,PTK2B,TRPV3,TRPM2,MCOLN3,TRPC3,FKBP1B,CEMIP,SLC8A2,SNCA,FAM155A,SLC24A2,GRIN2B,JPH3,SLC24A4,DRD1,HTR2C,GRIN2A
GO:BP	organic acid transmembrane transport	GO:1903825	0.000682562	3.16586	39	SLC25A29,SLC36A4,ABCD4,MFSD12,SLC23A1,SLC38A10,SLC46A1,SLC36A1,ARL6IP1,SLC23A2,LRRC8D,SLC38A5,SLC16A2,SLC38A1,SLC6A6,SLC2A1,SLC7A5,SLC6A20,SFXN1,SLC6A9,ABCD2,SLC7A9,SLC13A3,SLC25A22,SLC1A3,SLC7A11,SLC1A2,SLC1A1,SLC6A15,FOLR1,SLC17A6,SLC6A7,GFAP,SLC13A5,GRM1,SLC17A7,KCNJ10,SLC1A6,SLC7A14
GO:BP	positive regulation of regulated secretory pathway	GO:1903307	0.000698517	3.15582	17	ADORA2B,SPHK2,CACNB2,UNC13D,SYK,CACNA1A,ITGAM,STXBP1,F2RL1,NLGN1,CACNB4,STX1A,CNR1,SLC4A8,SCAMP5,CACNA1I,SYT1
GO:BP	cellular response to oxygen-containing compound	GO:1901701	0.00071428	3.14613	146	PRKDC,LEPROTL1,HTRA2,GNB1,EHMT2,ITPR2,PABPN1,ARHGEF2,DCPS,LEPROT,C2CD2L,PIP4K2C,CASP9,GNAI3,C2CD5,HIF1A,SGK1,SASH1,SPHK2,SLC25A33,AXL,STRA8,AHCYL1,PTPRA,GUCY1B1,HSP90B1,PKLR,RDH11,GNAL,RAB8B,PRKCI,PDGFD,SH2B2,INSIG1,BLM,LITAF,DAPK1,TLR6,GPR173,SRC,FYN,SRI,LDLR,ADCY5,LY6E,SHPK,SLC9A3R1,SESN2,SLC27A4,ABCB4,GRAMD1B,RGS10,EFNA5,SORL1,PTPRK,LYN,DHFR,NCF1,GNG2,ADCY7,GRO1,GJA1,TNF,PYCARD,LTF,LPIN2,SLC9B…
GO:BP	regulation of endocytosis	GO:0030100	0.000755174	3.12195	37	ANKFY1,RAB4B,NUMB,FMR1,OPHN1,ANKRD13D,RUBCN,AXL,WDR54,ALOX15,SRC,ARRB1,ARRB2,UNC119,TFR2,CLU,C3,NCKAP1L,SGIP1,SYK,TREM2,CLIP3,STAP1,TF,F2RL1,CD22,APOE,NLGN1,SYT11,SNAP91,SNCA,PACSIN1,SCAMP5,SELE,CALY,DNAJC6,LRRTM2
GO:BP	gamma-aminobutyric acid signaling pathway	GO:0007214	0.0008171	3.08772	13	GPR156,GABBR1,CACNB4,GABRA2,GABRB3,GABRG3,GABRG2,GABBR2,GABRG1,GABRA1,GABRA4,GABRB2,GABRB1
GO:BP	axon ensheathment	GO:0008366	0.000828312	3.08181	30	FIG4,ATRN,DEGS1,GALC,TNFRSF21,ACER3,PTN,ADGRG6,TG,B4GALT6,NTRK2,CNTNAP1,NFASC,MAL2,SOX10,BCAS1,PLLP,HES5,GAL3ST1,CLDN11,MAG,UGT8,MYRF,FA2H,PTPRZ1,PLP1,KCNJ10,CNTN2,POU3F2,KEL
GO:BP	ensheathment of neurons	GO:0007272	0.000828312	3.08181	30	FIG4,ATRN,DEGS1,GALC,TNFRSF21,ACER3,PTN,ADGRG6,TG,B4GALT6,NTRK2,CNTNAP1,NFASC,MAL2,SOX10,BCAS1,PLLP,HES5,GAL3ST1,CLDN11,MAG,UGT8,MYRF,FA2H,PTPRZ1,PLP1,KCNJ10,CNTN2,POU3F2,KEL
GO:BP	regulation of axonogenesis	GO:0050770	0.00104453	2.98108	34	ZFYVE27,DIP2B,DBNL,UST,SEMA4B,SIPA1L1,SEMA4G,GDI1,EFNA5,SEMA4F,MAP3K13,CDKL5,SEMA3D,EPHA7,PLXNC1,SYNGAP1,CDK5R1,ROBO2,FSTL4,SEMA3E,BRSK1,CDH2,LRRC4C,SLITRK1,TNR,RTN4R,DRAXIN,KIAA0319,DSCAM,EFNB3,CNTN2,NEFL,POU3F2,KEL
GO:BP	cytosolic calcium ion transport	GO:0060401	0.0011453	2.94108	37	HTT,ITPR2,ERO1A,SLC8B1,FYN,SRI,PSEN2,LYN,FGF2,P2RX7,ATP2A3,CORO1A,UBASH3B,RAMP3,HTR2B,PTPRC,MS4A1,CD19,RYR2,PTK2B,TRPV3,TRPM2,MCOLN3,TRPC3,FKBP1B,CEMIP,SLC8A2,SNCA,ATP2B3,FAM155A,SLC24A2,GRIN2B,JPH3,SLC24A4,DRD1,HTR2C,GRIN2A
GO:BP	protein localization to membrane	GO:0072657	0.00126955	2.89635	94	MESD,TM9SF2,SEC63,ZFAND2B,ARL13B,TMEM150A,ATP6AP1,NUMB,AGK,BAG4,ZDHHC20,BID,SEC62,ZFYVE27,C2CD5,CHMP4A,RILPL2,EFCAB7,PTPN9,TSPAN15,CIB1,WDR19,RAB8B,ARL3,PRKCI,ZDHHC14,ATP1B3,ZDHHC9,FYN,CCDC88A,ARL6IP1,SLC9A3R1,GDI1,ZDHHC15,PKP2,NPC1,NCF1,DLG3,NSF,PTN,TNF,EFR3B,PDZK1,TSPAN33,TSPAN5,FYB2,ZDHHC2,TREM2,NLGN2,DLG4,CLIP3,EHD3,STXBP1,SYNGAP1,RAMP3,ITGA4,AQP11,CDK5R1,AGR2,LYPD1,GPC2,CDH2,ARHGEF16,SGTB,AP…
GO:BP	monovalent inorganic cation homeostasis	GO:0055067	0.00130339	2.88493	34	TMEM199,ATP6AP1,ATP6V0A2,TMEM165,SLC4A2,SLC12A6,SLC9A9,ATP6AP2,ATP1B3,EDNRB,ATP1A1,KCTD7,SLC4A4,RAB39A,SLC9A7,DMXL2,SLC9A3,SLC4A5,KCNH2,AQP11,TASL,ATP1B2,SLC11A1,IL1A,SLC1A3,CORIN,SLC4A8,RHCG,SLC4A10,SLC12A5,ATP1A3,CFTR,KCNJ10,CA7
GO:BP	small molecule metabolic process	GO:0044281	0.00130964	2.88285	237	DHDDS,BPNT1,SPTLC1,UAP1L1,G6PC3,CAD,POFUT1,IP6K1,FAM3C,UGDH,GAPDHS,PARS2,XYLB,ASNS,PFAS,SPTLC2,RPE,PPCS,CTH,IDNK,ENTPD7,NUS1,STAR,GNAI3,EPHX3,PFKL,AMDHD2,HIF1A,UPP1,PIP4P1,NADSYN1,INPP1,ENTPD5,COQ8B,EPM2AIP1,CTPS1,ADORA2B,IMPA1,DEGS1,ENOPH1,PFKP,SPHK2,ABCD4,GBA,ELOVL1,SRD5A3,SERP1,CLCN2,IMPDH1,TBPL1,AHCYL1,GUCY1B1,PKLR,HMGCR,RDH11,ADSS2,CYP2U1,GNE,GK5,GALT,ABCG2,PAPSS1,IPMK,INSIG1,NME1,ALOX15,LPG…
GO:BP	regulation of system process	GO:0044057	0.00133451	2.87468	72	FIG4,TWF1,FMR1,ADORA2B,GBA,TNFRSF21,WNK4,ARHGAP42,MTPN,PBX3,CACNB2,SRI,EDNRB,SLC9A3R1,ATP1A1,CACNA1D,PKP2,GJA1,HOPX,CXADR,STK39,ADRA1B,NLGN2,CACNA1G,KCNH2,TMEM25,ADRA1A,PTGER3,CHRM3,FGF12,APOA1,ADRA2A,F2RL1,SPTBN4,RYR2,SCN11A,PTPRO,ASIC2,KCND3,APOE,DLGAP1,NPTXR,CUX2,AGT,TRPC3,NLGN1,TNR,DSG2,STX1A,FFAR3,P2RX1,CORIN,FKBP1B,BEGAIN,SLC8A2,MAG,TAFA4,DLGAP3,NPHS1,ADRB1,NPTX2,MYRF,SHANK1,HCN4,CACNG5,CHR…
GO:BP	regulation of organelle organization	GO:0033043	0.00143961	2.84176	158	CRK,TRIM27,VPS4B,ZNF304,BUB3,CNTROB,PRR14L,HTRA2,PPHLN1,ANAPC1,HTT,TBC1D14,SPICE1,EHMT2,ARPIN,SDCCAG8,ACD,ARHGEF2,BAG4,CENATAC,BORA,ARFIP2,TWF1,PIP4K2C,BID,C2CD5,HIF1A,CENPJ,CHMP4A,SLC35F6,CEP70,MAD2L1BP,ARPC3,MYCBP2,SSH3,USP6NL,BAX,CROCC,FCHSD2,DBNL,RAD1,SNX30,NBDY,TEX14,PLEKHH2,RUBCN,CEP135,GAS2L1,STRA8,SPTAN1,CCSAP,CIB1,MTPN,DDHD2,PRELID1,ARPC5,STAT2,ARL3,KIF24,TMEM67,PLK4,ALOX15,ATP13A2,ATAT1…
GO:BP	dendrite development	GO:0016358	0.00155749	2.80758	41	CRK,FMR1,DBNL,ASAP1,PPP1R9B,SRGAP2,CFL1,SIPA1L1,FYN,C1H21ORF91,CAMK1,CAMK1D,PTN,CDKL5,DLG4,HECW1,SYNGAP1,CDK5R1,LRP8,DGKG,FSTL4,FAT3,APOE,CUX2,NLGN1,SEZ6,DCDC2,BCL11A,MFSD2A,PACSIN1,MAPK8IP2,PPFIA2,KIAA0319,CTNND2,SRCIN1,SHANK1,DSCAM,SLC12A5,ELAVL4,ACTL6B,KLHL1
GO:BP	response to metal ion	GO:0010038	0.00158269	2.8006	48	HESX1,PDCD6,SLC30A5,HIF1A,CARF,AHCYL1,ALOX15,ATP13A2,ALOX5AP,SLC30A1,NCF1,SYT2,ADCY7,TFR2,P2RX7,SMPD3,CACNA1G,DLG4,CPNE9,SYT5,TF,CPNE7,RYR2,SYT3,KCNH1,IL1A,SYT12,CDH1,DMTN,TRPM2,TRPC3,ADCY1,SYT11,GPLD1,CASR,CPNE5,SNCA,TFAP2A,KCNA1,SYT1,KCNMB2,SLC13A5,CPNE6,SYT13,SLC30A10,HPCA,GLRA2,CRHBP
GO:BP	cellular monovalent inorganic cation homeostasis	GO:0030004	0.00161087	2.79294	27	TMEM199,ATP6AP1,ATP6V0A2,TMEM165,SLC4A2,SLC9A9,ATP6AP2,ATP1B3,ATP1A1,KCTD7,SLC4A4,RAB39A,SLC9A7,DMXL2,SLC9A3,SLC4A5,AQP11,TASL,ATP1B2,SLC11A1,IL1A,SLC1A3,SLC4A8,SLC4A10,ATP1A3,CFTR,CA7
GO:BP	peptidyl-tyrosine phosphorylation	GO:0018108	0.00164492	2.78386	64	CLK1,ARHGEF2,TWF1,IL23A,AXL,PDGFD,ALKAL2,SRC,FYN,ITGB3,CSF1R,EFNA5,LYN,ENPP2,NCF1,UNC119,BTK,EPGN,HCLS1,SYK,MERTK,MATK,NTRK2,PRKCD,TREM2,HGF,EPHA7,FLT3,IL18,BST1,STAP1,ADRA1A,BANK1,LRP8,ERBB3,PTPRC,CLEC6A,ZFYVE28,FGFR3,EPHA1,AATK,ADRA2A,TYRO3,PTK2B,TXK,HCK,DMTN,AGT,EPHA6,EPHA5,BLK,STYK1,OSM,HES5,AREG,PRLR,FGFR2,EPHA10,SRCIN1,TGFA,EREG,EPHA8,TTBK1,GRM5
GO:BP	platelet activation	GO:0030168	0.00166333	2.77902	24	VPS33B,BLOC1S4,AXL,PPIA,ITGB3,LYN,FCER1G,SYK,MERTK,FERMT3,PRKCD,UBASH3B,PLA2G4A,STXBP1,ADRA2A,TYRO3,TREML1,APOE,TXK,DMTN,P2RY12,SLC7A11,BLK,P2RX1
GO:BP	ceramide biosynthetic process	GO:0046513	0.00169248	2.77148	22	SPTLC1,B4GALT3,SPTLC2,AGK,ORMDL2,DEGS1,SPHK2,GBA,CERS2,UGCG,B4GALNT1,P2RX7,B4GALT6,PRKCD,CERS4,TLCD3B,CERS6,SPTSSB,P2RX1,GAL3ST1,FA2H,ST8SIA3
GO:BP	response to nitrogen compound	GO:1901698	0.00169266	2.77143	134	DHX9,PRKDC,LEPROTL1,CANX,FAF2,GNB1,EHMT2,TMUB2,MAN1B1,ITPR2,ARHGEF2,LEPROT,JKAMP,PIP4K2C,SREBF2,GNAI3,C2CD5,EPM2AIP1,C5AR1,EDEM2,ZCCHC3,PPP1R9B,SLC25A33,AHCYL1,PTPRA,GUCY1B1,HSP90B1,PKLR,STAT2,GNAL,RAB8B,PRKCI,PDGFD,TMEM67,DNAJB14,SH2B2,INSIG1,BLM,WFS1,TLR6,GPR173,SRC,FYN,LDLR,ADCY5,LY6E,SLC9A3R1,SESN2,FOXRED2,SLC27A4,RGS10,NPC1,SORL1,CBS,DHFR,GNG2,MAN1A1,CARD9,GJA1,P2RX7,TNF,ADTRP,LPIN2,SMPD3,FC…
GO:BP	localization within membrane	GO:0051668	0.00170113	2.76926	104	VPS52,MESD,TM9SF2,VPS26C,SEC63,ZFAND2B,ARL13B,TMEM150A,ATP6AP1,NUMB,AGK,STX6,BAG4,ZDHHC20,BID,SEC62,ZFYVE27,C2CD5,CHMP4A,RILPL2,EFCAB7,PTPN9,TSPAN15,CIB1,WDR19,RAB8B,ARL3,PRKCI,ZDHHC14,ATP1B3,ZDHHC9,FYN,CCDC88A,ARL6IP1,SLC9A3R1,GDI1,ZDHHC15,PKP2,NPC1,SORL1,NCF1,DLG3,NSF,PTN,TNF,EFR3B,PDZK1,TSPAN33,DENND1C,TSPAN5,FYB2,ZDHHC2,TREM2,NLGN2,DLG4,CLIP3,EHD3,STXBP1,SYNGAP1,RAMP3,ITGA4,AQP11,CDK5R1,PTPRC…
GO:BP	myelination	GO:0042552	0.00172724	2.76265	29	FIG4,ATRN,DEGS1,GALC,TNFRSF21,ACER3,PTN,ADGRG6,TG,B4GALT6,NTRK2,CNTNAP1,NFASC,MAL2,SOX10,BCAS1,PLLP,HES5,GAL3ST1,MAG,UGT8,MYRF,FA2H,PTPRZ1,PLP1,KCNJ10,CNTN2,POU3F2,KEL
GO:BP	regulation of cytosolic calcium ion concentration	GO:0051480	0.00175476	2.75578	55	HTT,ITPR2,ERO1A,C5AR1,SLC8B1,FYN,CACNB2,SRI,ADCY5,LYN,FGF2,C3AR1,P2RX7,GPR17,CORO1A,CACNA1A,ADRA1B,UBASH3B,CX3CR1,RAMP3,HTR2B,ADCY8,PTPRC,PTGER3,MS4A1,CALB2,CD19,F2RL1,RYR2,PTK2B,TRPV3,TRPM2,MCOLN3,TRPC3,GLP1R,GRIA1,CACNB4,CNR1,FKBP1B,CEMIP,SLC8A2,SNCA,ATP2B3,CCR9,FAM155A,SLC24A2,GRIN2B,JPH3,SLC24A4,DRD1,GRM1,OPRL1,HTR2C,GRIN2A,GRM5
GO:BP	regulation of protein kinase activity	GO:0045859	0.00179891	2.74499	97	TRIM27,AIDA,DAZAP2,HTT,MEN1,STRADA,MRNIP,ADAR,BORA,TNFRSF11A,SASH1,CCNE2,C5AR1,IL23A,SPRED1,GBA,CCND1,TAOK3,CIB1,HMGCR,PDGFD,CAB39L,TSPYL2,BLM,ALKAL2,TLR6,CCND2,SRC,CCDC88A,RASSF2,PPIA,CAMK1,MAP3K12,SLC9A3R1,ITGB3,PRKAR2B,CSF1R,FGD2,SORL1,LYN,CBS,FGF2,CHI3L1,NCF1,UNC119,PIK3R5,FAM20A,MAP3K13,P2RX7,TNF,PYCARD,LTF,PKIB,PTPRJ,EPGN,SYK,PRKCD,CAMK2N1,HGF,UBASH3B,IL18,CAMKK1,LCP2,CDK5R1,STAP1,NEK10,HTR…
GO:BP	regulation of cellular component size	GO:0032535	0.00186802	2.72862	64	BAG4,TWF1,SLC12A6,ZFYVE27,ARPC3,SSH3,DIP2B,FCHSD2,DBNL,VAV2,PLEKHH2,SPTAN1,MTPN,ARPC5,ALOX15,ATP13A2,SEMA4B,CYRIA,BAIAP2L2,SEMA4G,SLC9A3R1,CARMIL1,DPYSL2,FMN1,EFNA5,SEMA4F,VAV3,MAP3K13,P2RX7,PYCARD,WAS,CORO1A,VAV1,HCLS1,CDKL5,NCKAP1L,SEMA3D,PRKCD,EPHA7,AQP11,CDK5R1,PRR16,FSTL4,SEMA3E,CYFIP2,RAP1GAP2,F2RL1,SPTBN4,PTK2B,DMTN,RAB3B,TNR,WNK3,RTN4R,DRAXIN,NPHS1,KIAA0319,DSCAM,SLC12A5,ADD2,CDHR2,CNTN2,…
GO:BP	receptor-mediated endocytosis	GO:0006898	0.00201962	2.69473	44	CANX,NUMB,FMR1,OPHN1,FCHSD2,DBNL,LDLRAD3,ANKRD13D,WDR54,LDLR,ARRB1,ARRB2,SORL1,GRK3,UNC119,TFR2,CLU,C3,SLC9B2,FCER1G,SGIP1,SYK,DNM3,ITGB2,RAMP3,BTBD8,SIGLEC1,HTR2B,TF,FCHO1,DNM1,APOE,GRIA1,SNAP91,SNCA,SELE,WASF1,CALY,DNAJC6,LRRTM2,CACNG5,SNAP25,CNTN2,CACNG2
GO:BP	regulation of transferase activity	GO:0051338	0.00205366	2.68747	124	TRIM27,AIDA,DAZAP2,HTT,MEN1,STRADA,PABPN1,ACD,MRNIP,ADAR,BORA,PIP4K2C,DCUN1D4,TNFRSF11A,SASH1,CCNE2,EPM2AIP1,C5AR1,VAV2,IL23A,SPRED1,GBA,RUBCN,AXL,CCND1,TAOK3,CIB1,ROR1,HMGCR,PDGFD,CAB39L,TSPYL2,BLM,ALKAL2,TLR6,CCND2,MAPK15,SRC,CHTF18,CCDC88A,RASSF2,PPIA,CAMK1,MAP3K12,SLC9A3R1,ITGB3,PRKAR2B,CSF1R,FGD2,SORL1,LYN,CBS,FGF2,CHI3L1,NCF1,UNC119,PIK3R5,FAM20A,MAP3K13,P2RX7,TNF,PYCARD,LTF,PKIB,PTPRJ,EPGN…
GO:BP	regulation of MAPK cascade	GO:0043408	0.00215491	2.66657	101	AIDA,MEN1,MAGI3,MYDGF,MINK1,ULK4,TNFRSF11A,SASH1,C5AR1,SPRED1,GBA,TAOK3,CIB1,ROR1,HMGCR,WDR54,PDGFD,ALOX15,ALKAL2,YWHAZ,TLR6,STK4,SRC,RASSF2,PPIA,ARRB1,MAP3K12,SLC9A3R1,CSF1R,ARRB2,FGD2,SORL1,LYN,FGF2,CHI3L1,NCF1,CARD9,FAM83D,RELL2,PIK3R5,CX3CL1,MAP3K13,P2RX7,TNF,PPEF2,DUSP2,PYCARD,PTPRJ,EPGN,STK39,SYK,GSDME,ADRA1B,NTRK2,PRKCD,TREM2,CAMK2N1,HGF,EPHA7,SYNGAP1,MAP4K1,RAMP3,NEK10,HTR2B,ADRA1A,BANK1,…
GO:BP	neuron migration	GO:0001764	0.0022282	2.65205	36	CRK,SDCCAG8,ULK4,AXL,SRGAP2,GPR173,FYN,FZD3,NSMF,TUBB2B,GJA1,ADGRL3,NTRK2,SEPTIN14,ASTN2,CDK5R1,NTNG2,KIRREL3,SPOCK1,FAT3,DAB1,ASTN1,SHTN1,DCC,DCDC2,CHL1,GPM6A,LHX1,KIAA0319,TRIM46,PAX6,NRG3,CCKAR,CTNNA2,CNTN2,SCRT1
GO:BP	negative regulation of cell communication	GO:0010648	0.0022372	2.6503	174	OTUD5,ATF6B,AIDA,VHL,TMEM127,LEPROTL1,HTT,PDCD6,ARMC10,MEN1,ADAR,CAAP1,LEPROT,TLE3,CSNK1B,PIP4K2C,BID,GRAMD4,PFKL,LFNG,HIF1A,SLC35F6,MAD2L1BP,SPRED1,YWHAB,GBA,TSPAN15,HYOU1,GPR108,TAOK3,RPGRIP1L,CIB1,ARHGAP42,HMGCR,PRELID1,STAT2,BAMBI,INSIG1,NPHP4,WFS1,LITAF,FIGNL1,TLR6,STK4,RASA2,SRC,ABHD6,RASSF2,CD2AP,PPIA,MEIS3,RGS19,RNF125,NLRP3,ARRB1,SLC9A3R1,SESN2,CHST11,SLC27A4,GLI1,ARRB2,PRKACB,FERMT1,RGS…
GO:BP	positive regulation of neurotransmitter transport	GO:0051590	0.0022556	2.64674	10	CACNB2,NLGN1,RAB3B,CACNB4,STX1A,CNR1,SLC4A8,SNCA,SYT1,STX1B
GO:BP	central nervous system myelination	GO:0022010	0.0022556	2.64674	10	B4GALT6,CNTNAP1,SOX10,HES5,MAG,MYRF,FA2H,PLP1,KCNJ10,CNTN2
GO:BP	axon ensheathment in central nervous system	GO:0032291	0.0022556	2.64674	10	B4GALT6,CNTNAP1,SOX10,HES5,MAG,MYRF,FA2H,PLP1,KCNJ10,CNTN2
GO:BP	positive regulation of cytosolic calcium ion concentration	GO:0007204	0.00236525	2.62612	50	HTT,ITPR2,ERO1A,C5AR1,SLC8B1,FYN,CACNB2,SRI,ADCY5,LYN,FGF2,C3AR1,P2RX7,GPR17,CORO1A,CACNA1A,ADRA1B,UBASH3B,CX3CR1,RAMP3,HTR2B,PTPRC,PTGER3,MS4A1,CD19,F2RL1,RYR2,PTK2B,TRPV3,TRPM2,MCOLN3,TRPC3,GLP1R,CACNB4,CNR1,FKBP1B,CEMIP,SLC8A2,SNCA,CCR9,FAM155A,SLC24A2,GRIN2B,JPH3,SLC24A4,DRD1,GRM1,OPRL1,HTR2C,GRIN2A
GO:BP	peptidyl-tyrosine modification	GO:0018212	0.00240211	2.61941	64	CLK1,ARHGEF2,TWF1,IL23A,AXL,PDGFD,ALKAL2,SRC,FYN,ITGB3,CSF1R,EFNA5,LYN,ENPP2,NCF1,UNC119,BTK,EPGN,HCLS1,SYK,MERTK,MATK,NTRK2,PRKCD,TREM2,HGF,EPHA7,FLT3,IL18,BST1,STAP1,ADRA1A,BANK1,LRP8,ERBB3,PTPRC,CLEC6A,ZFYVE28,FGFR3,EPHA1,AATK,ADRA2A,TYRO3,PTK2B,TXK,HCK,DMTN,AGT,EPHA6,EPHA5,BLK,STYK1,OSM,HES5,AREG,PRLR,FGFR2,EPHA10,SRCIN1,TGFA,EREG,EPHA8,TTBK1,GRM5
GO:BP	calcium ion import	GO:0070509	0.00245475	2.60999	25	TRIM27,SPHK2,FYN,CACNB2,SLC30A1,PSEN2,SLC24A5,CACNA1D,CACNA1A,CACNA1G,RAMP3,MS4A1,SCN11A,TRPV3,TRPM2,WNK3,CASR,SLC8A2,CACNA1I,FAM155A,SLC24A2,SCN8A,CACNA1F,FCRL3,SLC24A4
GO:BP	negative regulation of signaling	GO:0023057	0.0025383	2.59546	174	OTUD5,ATF6B,AIDA,VHL,TMEM127,LEPROTL1,HTT,PDCD6,ARMC10,MEN1,ADAR,CAAP1,LEPROT,TLE3,CSNK1B,PIP4K2C,BID,GRAMD4,PFKL,LFNG,HIF1A,SLC35F6,MAD2L1BP,SPRED1,YWHAB,GBA,TSPAN15,HYOU1,GPR108,TAOK3,RPGRIP1L,CIB1,ARHGAP42,HMGCR,PRELID1,STAT2,BAMBI,INSIG1,NPHP4,WFS1,LITAF,FIGNL1,TLR6,STK4,RASA2,SRC,ABHD6,RASSF2,CD2AP,PPIA,MEIS3,RGS19,RNF125,NLRP3,ARRB1,SLC9A3R1,SESN2,CHST11,SLC27A4,GLI1,ARRB2,PRKACB,FERMT1,RGS…
GO:BP	inorganic anion transmembrane transport	GO:0098661	0.00261719	2.58217	26	XPR1,SLC12A6,CLCN6,SLC37A2,SLC37A1,SLC26A8,SLC26A11,BEST1,SLC1A3,GABRD,ANO3,SLC4A8,GABRA2,GLRB,GABRB3,GABRG3,ANO4,SLC12A5,GABRG2,GABRG1,GABRA1,CFTR,GABRA4,GABRB1,GLRA2,GRM5
GO:BP	positive regulation of synapse assembly	GO:0051965	0.00262562	2.58077	18	EFNA5,SLITRK6,SEMA4A,NTRK2,FLRT3,IL1RAP,ASIC2,CUX2,VSTM5,CBLN2,SLITRK1,NLGN1,CLSTN3,GRID2,SLITRK3,LRRTM2,LINGO2,LRTM2
GO:BP	microtubule-based transport	GO:0099111	0.00264783	2.57711	39	KATNIP,HTT,RAB1A,IFT57,IFT172,HIF1A,BLOC1S4,WDR19,ARL3,KIF3B,DYNC2I1,AP3S1,LCA5,SLC9A3R1,IFT52,RAB27B,MREG,CCDC40,GJA1,BICDL1,CAMSAP3,ODAD4,MAK,CLIP3,TTC21A,CFAP54,CCDC103,RASGRP1,DNAH5,SYBU,KIF17,DNAH9,DYNC1I1,JHY,TRIM46,NME5,KIF5A,AP3B2,NEFL
GO:BP	cellular response to metal ion	GO:0071248	0.00271963	2.56549	36	HESX1,CARF,ALOX15,ATP13A2,ALOX5AP,NCF1,SYT2,ADCY7,TFR2,SMPD3,DLG4,CPNE9,SYT5,TF,CPNE7,SYT3,KCNH1,SYT12,CDH1,DMTN,TRPM2,ADCY1,SYT11,GPLD1,CPNE5,SNCA,TFAP2A,KCNA1,SYT1,SLC13A5,CPNE6,SYT13,SLC30A10,HPCA,GLRA2,CRHBP
GO:BP	regulation of synaptic vesicle exocytosis	GO:2000300	0.00272615	2.56445	17	GIPC1,ADORA2B,CACNB2,APBA1,ADRA2A,PRKCB,NLGN1,DGKI,CACNB4,ADCY1,STXBP5L,CNR1,CSPG5,SLC4A8,SYP,SYT1,CHRM2
GO:BP	glycerophospholipid metabolic process	GO:0006650	0.00277132	2.55731	59	PRR14L,BPNT1,FIG4,IP6K1,TMEM150A,PTEN,SERINC3,CDIPT,SACM1L,PIP4K2C,PIGX,PIP4P1,CHKB,INPP1,PIK3C2A,IMPA1,MPPE1,CDS2,CEPT1,DGKA,MTMR4,AGPAT1,MTMR12,ALOX15,LPGAT1,DGKE,INPP5B,SYNJ1,ABHD6,ABHD12,ABHD3,LPCAT4,ETNK1,LDLR,CSF1R,CHKA,LPCAT1,ENPP2,FGF2,ABCA3,LPCAT2,LCAT,EFR3B,CDS1,PIK3CD,PLA2G4A,HTR2B,DGKG,PLCB1,PLCB2,APOA1,PCYT1B,ABHD12B,GPLD1,MFSD2A,ITPKA,PLCH2,INPP5J,HTR2C
GO:BP	exocytic process	GO:0140029	0.00322566	2.49138	22	STX2,RAB8B,NAPB,SYK,PPFIA3,STXBP1,DMTN,ERC2,NLGN1,RAB3B,STX1A,P2RX1,SNCA,RAB3C,SYT1,SV2A,UNC13A,CPLX2,SNAP25,CFTR,STX1B,UNC13C
GO:BP	regulation of developmental process	GO:0050793	0.00342247	2.46566	284	CRK,ZNF304,VHL,SRA1,DDX17,HTRA2,FIG4,ZMYM6,HESX1,PDCD6,SRSF6,ZMYM3,MEN1,SUCO,ARPIN,ATRN,NUMB,TRIM11,ARHGEF2,TRIM62,MYDGF,TFE3,MKS1,RCC2,TTLL4,ZFYVE27,LFNG,HIF1A,FMR1,SASH1,TMEM79,FLVCR1,C5AR1,DIP2B,NPHP3,MYH10,DBNL,JADE2,MYL12B,IL23A,SPRED1,ASAP1,SERP1,TNFRSF21,AXL,CCND1,FANCA,CIB1,SLC46A2,UST,DDHD2,PRELID1,STAT2,PRKCI,TNFSF13,BAMBI,ID2,INSIG1,SGPP1,PREX1,XRCC2,SEMA4B,ATAT1,SCUBE3,FAM171A1,CREBL2…
GO:BP	cellular response to inorganic substance	GO:0071241	0.00345241	2.46188	38	HESX1,CARF,GUCY1B1,ALOX15,BLM,ATP13A2,ALOX5AP,NCF1,SYT2,ADCY7,TFR2,SMPD3,DLG4,CPNE9,SYT5,TF,CPNE7,SYT3,KCNH1,SYT12,CDH1,DMTN,TRPM2,ADCY1,SYT11,GPLD1,CPNE5,SNCA,TFAP2A,KCNA1,SYT1,SLC13A5,CPNE6,SYT13,SLC30A10,HPCA,GLRA2,CRHBP
GO:BP	inorganic anion transport	GO:0015698	0.00379481	2.42081	41	XPR1,TTYH3,SLC4A2,SLC12A6,CLCN6,CLCN2,WNK4,SLC37A2,SLC37A1,SLC26A8,SLC4A4,LRRC8D,LRRC8B,TG,SLC26A11,SLC4A5,SLC11A1,BEST1,SLC1A3,GABRD,ANO3,SLC4A8,GABRA2,GLRB,SLC22A8,GABRB3,SLC4A10,GABRG3,ANO4,SLC12A5,SLC22A6,GABRG2,GABRG1,GABRA1,CFTR,CA7,GABRA4,GABRB2,GABRB1,GLRA2,GRM5
GO:BP	animal organ development	GO:0048513	0.00417753	2.37908	389	OTUD5,CRK,VPS52,VHL,UFC1,NUP133,DDX17,HTRA2,PRRC2C,SEC63,KMT2E,HESX1,WDR48,SMYD4,POFUT1,PDCD6,SRSF6,ARL13B,GNB1,ATP6AP1,VPS33B,VPS33A,TCTN1,DDX5,IFT57,AZI2,SPTLC2,ATRN,NUMB,GNAT2,OSTM1,TRIM62,ADAR,TFE3,ENTPD7,IMPG2,MKS1,DCLRE1C,SIPA1L3,LFNG,HIF1A,CHKB,TNFRSF11A,TMEM79,COQ8B,FLVCR1,OPHN1,NPHP3,EIF2AK3,CTNS,SPHK2,SLC23A1,IL23A,SPRED1,GBA,SLC38A10,SERP1,CLCN2,AXL,SRGAP2,CCND1,WNK4,FANCA,RPGRIP1L,CIB…
GO:BP	neuron death	GO:0070997	0.00495118	2.30529	50	CASP9,HIF1A,CHMP4A,BAX,GBA,TNFRSF21,HYOU1,AXL,PRKCI,TMTC4,XRCC2,WFS1,NCOA7,NLRP1,FYN,MAP3K12,SORL1,TNF,CORO1A,IL27,NRBP2,TREM2,EPHA7,STXBP1,SYNGAP1,CDK5R1,C1QA,GPNMB,ERBB3,CIT,SNCG,TYRO3,TOX3,DCC,CHL1,SLC7A11,GRID2,TRPC5,SNCA,DRAXIN,MAG,SCN2A,GRIK2,FAIM2,GPR75,PTPRZ1,SNCB,SLC30A10,GABRB2,NEFL
GO:BP	vesicle organization	GO:0016050	0.00526089	2.27894	54	VPS4B,ANKFY1,TMEM127,YIPF5,PDCD6,USP8,RAB1A,VPS33B,BET1,PLEKHJ1,HPS4,STX6,SEC23B,TRAPPC6A,C2CD5,CHMP4A,STX12,BLOC1S4,TBPL1,STX2,RAB8B,INSIG1,ATP13A2,SYNJ1,VAMP4,MAPK15,ZDHHC15,RUBCNL,P2RX7,CORO1A,RAB39A,GPR143,ZDHHC2,DLG4,STXBP1,SNX10,AQP11,ZPBP2,CCDC136,DNM1,HOOK1,ACRBP,SYT11,STX1A,SNAP91,SNCA,SYT1,UNC13A,CPLX2,SNAP25,STX1B,UNC13C,SYT13,PTPRN
GO:BP	regulation of neuron death	GO:1901214	0.00541259	2.26659	44	CASP9,HIF1A,CHMP4A,BAX,GBA,HYOU1,AXL,PRKCI,XRCC2,WFS1,NCOA7,FYN,MAP3K12,SORL1,TNF,CORO1A,IL27,NRBP2,TREM2,EPHA7,STXBP1,SYNGAP1,CDK5R1,C1QA,GPNMB,ERBB3,SNCG,TYRO3,TOX3,DCC,CHL1,SLC7A11,GRID2,SNCA,DRAXIN,MAG,GRIK2,FAIM2,GPR75,PTPRZ1,SNCB,SLC30A10,GABRB2,NEFL
GO:BP	regulation of phosphorylation	GO:0042325	0.00542004	2.266	167	TRIM27,AIDA,DAZAP2,PPIL4,HTT,DOCK7,MEN1,STRADA,MRNIP,ARHGEF2,ADAR,BAG4,MYDGF,BORA,TWF1,PIP4K2C,HIF1A,FMR1,TNFRSF11A,SASH1,CCNE2,C5AR1,VAV2,IL23A,SPRED1,GBA,PPP1R9B,RUBCN,AXL,CCND1,TAOK3,CIB1,ROR1,CARD14,HMGCR,STAT2,PDGFD,CAB39L,TSPYL2,BLM,ALKAL2,CREBL2,TLR6,CCND2,STK4,SRC,FYN,CCDC88A,CTDSPL,RASSF2,PPIA,CAMK1,TLR7,ARRB1,MAP3K12,SLC9A3R1,SESN2,ITGB3,PRKAR2B,CSF1R,ARRB2,FGD2,EFNA5,SORL1,LYN,CBS,ENPP…
GO:BP	polyol metabolic process	GO:0019751	0.00577624	2.23835	28	BPNT1,SPTLC1,IP6K1,SPTLC2,INPP1,IMPA1,SPHK2,GBA,GK5,IPMK,SGPP1,ITPK1,INPP5B,PPIP5K2,ACER2,ACER3,FGF2,DHFR,PLPP2,PTAFR,PLA2G4A,PCK2,PTK2B,NUDT10,SGPP2,SNCA,ITPKA,INPP5J
GO:BP	transmembrane receptor protein tyrosine kinase signaling pathway	GO:0007169	0.00592518	2.2273	95	CRK,LEPROTL1,ZFAND2B,PDCD6,SS18,LEPROT,NUS1,PIP4K2C,ZFYVE27,HIF1A,AXL,PTPRA,ROR1,WDR54,PDGFD,SH2B2,EFNA2,SRC,SIPA1L1,FYN,CCDC88A,RASSF2,GFRA2,SLC9A3R1,SLC27A4,ITGB3,CSF1R,RUNX2,EFNA5,SORL1,LYN,FGF2,NCF1,F3,GFRA4,BLNK,SGPL1,PTPRJ,EPGN,SMPD3,SYK,PIK3CD,MERTK,NTRK2,PRKCD,HGF,EPHA7,UBASH3B,FLT3,SLA,FLRT3,LCP2,CDK5R1,STAP1,ERBB3,IGFBP2,FSTL4,CYFIP2,AGR2,FGF12,ZFYVE28,FGFR3,EPHA1,ADRA2A,HHIP,TYRO3,EPHB…
GO:BP	positive regulation of synaptic vesicle exocytosis	GO:2000302	0.00638657	2.19473	6	CACNB2,NLGN1,CACNB4,CNR1,SLC4A8,SYT1
GO:BP	regulation of synaptic transmission, glutamatergic	GO:0051966	0.00648301	2.18822	16	OPHN1,GRM8,NLGN2,CDH2,TNR,DGKI,GRM7,MAPK8IP2,GRIK2,SYT1,CACNG5,PLPPR4,GRM3,GRM1,CACNG2,GRM5
GO:BP	carbohydrate derivative metabolic process	GO:1901135	0.00650582	2.1867	150	DHDDS,RFT1,POGLUT2,UAP1L1,G6PC3,CAD,POFUT1,MANBA,RAB1A,UGDH,GAPDHS,B4GALT3,ALG11,PFAS,MAN1B1,RPE,PPCS,GLA,TMEM165,GANAB,ENTPD7,NUS1,PIGX,GNAI3,PFKL,AMDHD2,HIF1A,UPP1,MPDU1,TKT,TET3,CTPS1,GALC,EDEM2,GNPTAB,PFKP,SPHK2,MPPE1,GBA,ELOVL1,SRD5A3,SERP1,GNS,IMPDH1,DPY19L3,HEXB,TBPL1,DPY19L1,GUCY1B1,ALG8,PKLR,HMGCR,ADSS2,GNE,GK5,GALT,TMTC4,PAPSS1,PHLDA1,NME1,AMPD2,PGAM1,UGCG,NUDT5,ABHD6,GCNT3,GM2A,ADCY5,E…
GO:BP	alcohol biosynthetic process	GO:0046165	0.00661959	2.17917	31	DHDDS,SPTLC1,IP6K1,SPTLC2,NUS1,IMPA1,SPHK2,GBA,SRD5A3,CLCN2,HMGCR,IPMK,INSIG1,LSS,PPIP5K2,ACER2,ACER3,FGF2,DHFR,NSDHL,CYP51A1,PTAFR,DHCR24,PCK2,APOA1,PTK2B,APOE,MOXD1,SNCA,ITPKA,CFTR
GO:BP	axon guidance	GO:0007411	0.00687005	2.16304	46	MYCBP2,SEMA4B,EFNA2,FZD3,SEMA4G,CSF1R,DPYSL2,EFNA5,SEMA4F,EMB,SEMA3D,EPHA7,PLXNC1,FLRT3,CDK5R1,SEMA3E,EPHA1,L1CAM,NFASC,PTPRO,UNC5C,DPYSL5,DCC,LGI1,EPHA6,CHL1,RTN4R,LHX1,EPHA5,LAMA1,CNTN4,KIF5C,DRAXIN,EPHA10,PAX6,NRCAM,DSCAM,GAP43,TUBB3,EPHA8,CRMP1,KIF5A,LRTM2,EFNB3,CNTN2,OTX2
GO:BP	regulation of synapse assembly	GO:0051963	0.00691851	2.15999	24	NECTIN1,EFNA5,SLITRK6,SEMA4A,NTRK2,EPHA7,FLRT3,IL1RAP,NTNG2,ASIC2,CUX2,VSTM5,CBLN2,SLITRK1,NLGN1,CLSTN3,GRID2,SNCA,SLITRK3,LRRTM2,LINGO2,LRFN5,LRTM2,LHFPL4
GO:BP	regulation of postsynapse organization	GO:0099175	0.00715721	2.14526	19	VHL,DBNL,CFL1,FYN,ABHD17C,CDKL5,EPHA7,IL1RAP,CDK5R1,LRP8,DGKB,CDH2,APOE,CUX2,NLGN1,GRID2,PPFIA2,SRCIN1,LRFN2
GO:BP	inflammatory response	GO:0006954	0.0072039	2.14243	91	DHX9,PRCP,DNASE1,HIF1A,CD47,TNFRSF11A,C5AR1,ADORA2B,IL23A,AXL,FANCA,ALOX15,TLR6,NLRP1,TLR10,ALOX5AP,ELF3,LDLR,TLR7,NLRP3,SHPK,LIPA,ACER3,CSF1R,LYN,CHI3L1,F3,PNMA1,C3AR1,GGT5,ADCY7,CARD9,PTN,GRO1,CX3CL1,P2RX7,TNF,GPR17,PYCARD,C3,NT5E,STK39,PTAFR,UNC13D,PIK3AP1,CASP1,SYK,MACIR,TREM2,CELA1,HGF,CX3CR1,TLR2,IL18,BST1,AIF1,FNDC4,GGT1,SMPDL3B,STAP1,CXCL5,NAIP,ADCY8,PTGER3,IL1RN,AOAH,CCL8,RASGRP1,APOA1,T…
GO:BP	neuron projection guidance	GO:0097485	0.00797997	2.098	46	MYCBP2,SEMA4B,EFNA2,FZD3,SEMA4G,CSF1R,DPYSL2,EFNA5,SEMA4F,EMB,SEMA3D,EPHA7,PLXNC1,FLRT3,CDK5R1,SEMA3E,EPHA1,L1CAM,NFASC,PTPRO,UNC5C,DPYSL5,DCC,LGI1,EPHA6,CHL1,RTN4R,LHX1,EPHA5,LAMA1,CNTN4,KIF5C,DRAXIN,EPHA10,PAX6,NRCAM,DSCAM,GAP43,TUBB3,EPHA8,CRMP1,KIF5A,LRTM2,EFNB3,CNTN2,OTX2
GO:BP	establishment of protein localization	GO:0045184	0.0085446	2.06831	208	COPA,SLU7,VPS4B,VPS52,VHL,NUP133,TBC1D13,WWP2,VPS26C,SEC63,ZFAND2B,YIPF5,BET1L,FAF2,PDCD6,TBC1D14,ATP6AP1,RAB1A,VPS33B,VPS16,RABL2B,STRADA,VPS33A,WDR11,BET1,EVI5,ACD,RAB4B,HPS4,AGK,STX6,SEC23B,BAG4,VMP1,XPO6,ARFIP2,ZDHHC20,RCC2,GCC2,C2CD2L,MON1B,BID,SEC62,GIPC1,PFKL,CEP41,C2CD5,APBB3,HIF1A,CENPJ,CHMP4A,UNC50,STX12,USP6NL,UNC119B,EDEM2,MYH10,GNPTAB,CTNS,RILPL2,SNX30,EFCAB7,YWHAB,FAM91A1,NXT2,SERP1…
GO:BP	microtubule bundle formation	GO:0001578	0.00855598	2.06773	30	TTLL5,GAS2L1,ARMC2,GAS8,ODAD2,SPEF1,TEKT2,DNAI4,DNAL1,CCDC40,IQCG,DNAJB13,NCKAP5,ODAD4,ODAD3,ZMYND10,CFAP69,CCDC103,DRC1,DNAH5,CFAP206,CCDC65,SPEF2,JHY,MAP2,DNAI2,RSPH4A,TRIM46,DNAI3,RSPH1
GO:BP	positive regulation of cell projection organization	GO:0031346	0.00858056	2.06648	49	HTT,RETREG3,TWF1,ZFYVE27,CENPJ,CROCC,DBNL,ACTR2,CEP135,ROR1,PRKCI,ALKAL2,SRC,FYN,CCDC88A,CAMK1,CARMIL1,EFNA5,LYN,ENPP2,PTN,MAP3K13,P2RX7,DZIP1,CDKL5,NTRK2,PLXNC1,ZMYND10,EPS8L2,ROBO2,KCTD17,LRP8,CNTN1,ANLN,F2RL1,ATP1B2,PTK2B,TOX,APOE,CUX2,SLITRK1,GPM6A,FKBP1B,PACSIN1,NEGR1,STMN2,DSCAM,NEFL,FUT9
GO:BP	presynapse organization	GO:0099172	0.00905727	2.043	17	C5AR1,SLITRK6,NLGN2,IL1RAP,PCDH17,NTNG2,NLGN3,CBLN2,SLITRK1,NLGN1,CLSTN3,BSN,SNCA,LRRTM3,SLITRK3,PCLO,LRFN5
GO:BP	regulation of phosphorus metabolic process	GO:0051174	0.00925708	2.03353	181	TRIM27,AIDA,DAZAP2,PPIL4,HTT,DOCK7,MEN1,STRADA,MRNIP,ARHGEF2,ADAR,BAG4,MYDGF,BORA,TWF1,PIP4K2C,HIF1A,FMR1,TNFRSF11A,SASH1,CCNE2,C5AR1,ADORA2B,SPHK2,VAV2,IL23A,SPRED1,YWHAB,GBA,PPP1R9B,RUBCN,AXL,CCND1,TAOK3,CIB1,ROR1,CARD14,HSP90B1,HMGCR,STAT2,PDGFD,CAB39L,TSPYL2,BLM,ALKAL2,CREBL2,TLR6,CCND2,STK4,SRC,FYN,CCDC88A,CTDSPL,RASSF2,PPIA,LDLR,CAMK1,TLR7,ARRB1,MAP3K12,SLC9A3R1,SESN2,ITGB3,PRKAR2B,CSF1R,ID…
GO:BP	regulation of phosphate metabolic process	GO:0019220	0.00925708	2.03353	181	TRIM27,AIDA,DAZAP2,PPIL4,HTT,DOCK7,MEN1,STRADA,MRNIP,ARHGEF2,ADAR,BAG4,MYDGF,BORA,TWF1,PIP4K2C,HIF1A,FMR1,TNFRSF11A,SASH1,CCNE2,C5AR1,ADORA2B,SPHK2,VAV2,IL23A,SPRED1,YWHAB,GBA,PPP1R9B,RUBCN,AXL,CCND1,TAOK3,CIB1,ROR1,CARD14,HSP90B1,HMGCR,STAT2,PDGFD,CAB39L,TSPYL2,BLM,ALKAL2,CREBL2,TLR6,CCND2,STK4,SRC,FYN,CCDC88A,CTDSPL,RASSF2,PPIA,LDLR,CAMK1,TLR7,ARRB1,MAP3K12,SLC9A3R1,SESN2,ITGB3,PRKAR2B,CSF1R,ID…
GO:BP	cilium-dependent cell motility	GO:0060285	0.00945424	2.02437	32	TSSK4,TTLL5,ARMC2,NPHP4,INPP5B,GAS8,SLC26A8,ENKUR,CATSPER2,AKAP4,TEKT2,CCDC40,ENO4,DZIP1,IQCG,SLC9B2,PLTP,CFAP54,CFAP69,DRC1,DNAH5,CFAP206,CFAP251,CCDC65,SPEF2,SPEM1,EFCAB1,RSPH4A,CACNA1I,DNAI3,EFHC2,CELF3
GO:BP	cilium or flagellum-dependent cell motility	GO:0001539	0.00945424	2.02437	32	TSSK4,TTLL5,ARMC2,NPHP4,INPP5B,GAS8,SLC26A8,ENKUR,CATSPER2,AKAP4,TEKT2,CCDC40,ENO4,DZIP1,IQCG,SLC9B2,PLTP,CFAP54,CFAP69,DRC1,DNAH5,CFAP206,CFAP251,CCDC65,SPEF2,SPEM1,EFCAB1,RSPH4A,CACNA1I,DNAI3,EFHC2,CELF3
GO:BP	regulation of signaling receptor activity	GO:0010469	0.00945424	2.02437	32	HIF1A,DAPK1,LY6E,NCF1,TNF,EPGN,NLGN2,RAMP3,DKK3,ZFYVE28,LYPD1,ADRA2A,DLGAP1,NPTXR,PRRT1,NLGN1,AREG,BEGAIN,MAPK8IP2,TAFA4,DLGAP3,NPTX2,TGFA,SHANK1,EREG,CNIH2,CACNG5,SLC24A4,RASGRF1,CACNG2,CRHBP,NETO1
GO:BP	lipid catabolic process	GO:0016042	0.00950031	2.02226	61	GLA,GALC,ABCD4,PLBD2,GBA,SRD5A3,HEXB,DDHD2,ABHD6,HSD17B11,ABHD12,PLD4,ABHD3,GM2A,LDLR,LIPA,CYP39A1,ACER2,ACER3,SLC27A4,IDH1,CYP2W1,SORL1,PLPP6,ENPP2,SGPL1,TNF,HSD17B14,CPT1C,ADTRP,LPIN2,SMPD3,PLA2G2C,ACAT2,PRKCD,CRABP1,PLA2G4A,ACOXL,SMPDL3B,ENPP6,PLCH1,BCO1,PLA2G5,PDE3B,ZPBP2,AOAH,PCK2,PLCB1,PLCB2,ABCD2,APOA1,CYP26A1,ADRA2A,APOE,ABHD12B,SPP1,MFSD2A,PLCH2,CYP46A1,LGALS12,CYP7A1
GO:BP	regulation of cytoskeleton organization	GO:0051493	0.0104805	1.97962	85	CRK,TRIM27,VPS4B,ARPIN,ARHGEF2,BAG4,CENATAC,BORA,ARFIP2,TWF1,CENPJ,CEP70,ARPC3,MYCBP2,SSH3,FCHSD2,DBNL,PLEKHH2,GAS2L1,SPTAN1,CCSAP,CIB1,MTPN,ARPC5,ARL3,TMEM67,PLK4,ALOX15,ATAT1,MDM1,CYRIA,BAIAP2L2,MAPK15,CCDC88A,CD2AP,ITGB3,CSF1R,CARMIL1,FMN1,SPEF1,EFNA5,STMN1,PYCARD,WAS,CORO1A,CAMSAP3,HCLS1,NCKAP1L,CGNL1,GNAI1,RHPN2,PRKCD,CLIP3,BST1,CDK5R1,STAP1,MAP9,GPM6B,SEMA3E,CYFIP2,EPHA1,APOA1,RASSF7,F2RL1,…
GO:BP	positive regulation of MAPK cascade	GO:0043410	0.0108968	1.9627	75	MYDGF,MINK1,TNFRSF11A,SASH1,C5AR1,TAOK3,CIB1,ROR1,PDGFD,ALOX15,ALKAL2,TLR6,SRC,RASSF2,PPIA,ARRB1,MAP3K12,CSF1R,ARRB2,FGD2,FGF2,CHI3L1,NCF1,CARD9,RELL2,PIK3R5,CX3CL1,MAP3K13,P2RX7,TNF,PYCARD,EPGN,STK39,SYK,GSDME,ADRA1B,NTRK2,TREM2,HGF,MAP4K1,RAMP3,NEK10,HTR2B,ADRA1A,BANK1,PTPRC,CCL8,PLCB1,RASGRP1,FGFR3,ADRA2A,F2RL1,PTK2B,CDH2,CCL4,APOE,NDRG4,MAPK8IP1,KL,TPD52L1,SHC2,OSM,WNT7B,FGFR2,MAPK8IP2,GPR37,…
GO:BP	regulation of anatomical structure morphogenesis	GO:0022603	0.0110251	1.95762	120	CRK,ZNF304,ZMYM6,PDCD6,ZMYM3,ARPIN,MYDGF,MKS1,RCC2,ZFYVE27,LFNG,HIF1A,SASH1,C5AR1,DIP2B,MYH10,DBNL,MYL12B,SPRED1,CIB1,UST,DDHD2,STAT2,BAMBI,PREX1,SEMA4B,FAM171A1,CFL1,SRC,SIPA1L1,FYN,FZD3,FMNL2,SEMA4G,SLC9A3R1,GDI1,ITGB3,CSF1R,CARMIL1,RUNX2,SPEF1,EFNA5,VANGL2,ENPP2,FGF2,CHI3L1,SYT2,F3,C3AR1,SEMA4F,GJA1,MAP3K13,TNF,WNT2,CORO1A,C3,CDKL5,TNFSF13B,UNC13D,SEMA4A,PIK3CD,DDHD1,SEMA3D,NKD1,CELA1,HGF,EPHA…
GO:BP	response to inorganic substance	GO:0010035	0.0112463	1.94899	64	HESX1,PDCD6,SLC30A5,HIF1A,CARF,AHCYL1,GUCY1B1,ALOX15,BLM,ATP13A2,SRC,ALOX5AP,SLC30A1,EDNRB,DHFR,NCF1,SYT2,ADCY7,TFR2,P2RX7,SMPD3,PKD2L1,PRKCD,MAPK13,CACNA1G,DLG4,HGF,CPNE9,SYT5,TF,CPNE7,RYR2,SYT3,KCNH1,IL1A,SYT12,MPO,CDH1,DMTN,TRPM2,TRPC3,SLC1A3,GRIA1,ADCY1,SYT11,RNF112,GPLD1,CASR,CPNE5,FKBP1B,SELENOV,SNCA,TFAP2A,KCNA1,GPR37,SYT1,KCNMB2,SLC13A5,CPNE6,SYT13,SLC30A10,HPCA,GLRA2,CRHBP
GO:BP	synaptic vesicle priming	GO:0016082	0.0116056	1.93533	10	NAPB,STXBP1,ERC2,STX1A,SNCA,SV2A,UNC13A,SNAP25,STX1B,UNC13C
GO:BP	long-term synaptic potentiation	GO:0060291	0.0116388	1.93409	20	PTN,NTRK2,ADCY8,CALB2,APOE,SYT12,PRRT1,TNR,ADCY1,SLC8A2,SNCA,MPP2,CYP46A1,IGSF11,SLC24A2,GRIN2B,LRRTM2,GFAP,SNAP25,GRIN2A
GO:BP	calcium ion-regulated exocytosis of neurotransmitter	GO:0048791	0.012583	1.90022	9	SYT2,STXBP1,SYT5,RIMS1,RIMS3,SYT1,UNC13A,STX1B,UNC13C
GO:BP	inhibitory synapse assembly	GO:1904862	0.012583	1.90022	9	SEMA4A,NLGN2,LGI2,GABRA2,GABRB3,GABRG2,GABRA1,LHFPL4,GABRB2
GO:BP	positive regulation of protein kinase activity	GO:0045860	0.0128995	1.88943	63	DAZAP2,STRADA,MRNIP,BORA,TNFRSF11A,SASH1,IL23A,CCND1,TAOK3,CIB1,PDGFD,CAB39L,ALKAL2,TLR6,SRC,CCDC88A,RASSF2,PPIA,CAMK1,MAP3K12,CSF1R,FGD2,FGF2,CHI3L1,NCF1,UNC119,PIK3R5,FAM20A,MAP3K13,P2RX7,TNF,LTF,EPGN,SYK,PRKCD,IL18,CAMKK1,LCP2,CDK5R1,STAP1,NEK10,HTR2B,ADRA1A,LRP8,ERBB3,PTPRC,RASGRP1,ADRA2A,PTK2B,SLC11A1,AGT,TPD52L1,CEMIP,AREG,SLC8A2,PRLR,SNCA,SRCIN1,TGFA,EREG,TTBK1,CARTPT,GRM5
GO:BP	protein transport	GO:0015031	0.0129447	1.88791	194	COPA,SLU7,VPS4B,VPS52,VHL,NUP133,TBC1D13,WWP2,VPS26C,SEC63,ZFAND2B,YIPF5,BET1L,FAF2,PDCD6,TBC1D14,ATP6AP1,RAB1A,VPS33B,VPS16,RABL2B,STRADA,VPS33A,WDR11,BET1,EVI5,ACD,RAB4B,HPS4,AGK,STX6,SEC23B,BAG4,VMP1,XPO6,ARFIP2,ZDHHC20,GCC2,C2CD2L,MON1B,BID,SEC62,GIPC1,PFKL,CEP41,C2CD5,APBB3,HIF1A,CHMP4A,UNC50,STX12,USP6NL,UNC119B,EDEM2,MYH10,GNPTAB,CTNS,RILPL2,SNX30,EFCAB7,YWHAB,FAM91A1,NXT2,SERP1,AHCYL1,STX…
GO:BP	presynapse assembly	GO:0099054	0.0144569	1.83992	16	SLITRK6,NLGN2,IL1RAP,PCDH17,NTNG2,NLGN3,CBLN2,SLITRK1,NLGN1,CLSTN3,BSN,SNCA,LRRTM3,SLITRK3,PCLO,LRFN5
GO:BP	actin filament-based process	GO:0030029	0.014747	1.8313	120	CRK,TRIM27,ARPIN,ARHGEF2,BAG4,ARFIP2,TWF1,MINK1,ARPC3,SSH3,OPHN1,ARHGAP26,FCHSD2,MYH10,DBNL,ACTR2,PPP1R9B,PLEKHH2,SRGAP2,CAP1,GAS2L1,SPTAN1,HSP90B1,MTPN,ARPC5,PRKCI,MYO9B,FAT1,SH2B2,ALOX15,CYRIA,FAM171A1,CFL1,BAIAP2L2,SRC,SIPA1L1,CACNB2,AKAP11,SHROOM2,CCDC88A,SRI,CD2AP,KASH5,FMNL2,ARRB1,SLC9A3R1,ITGB3,CSF1R,CARMIL1,CACNA1D,FMN1,ABRACL,ESPNL,PKP2,EFNA5,MYO5B,EPB41L3,MARCKSL1,TNF,CXADR,EPB41L4B,PDL…
GO:BP	response to stress	GO:0006950	0.016575	1.78055	410	CRK,ATF6B,TRIM27,SLU7,PHF1,AIDA,DHX9,VHL,UFC1,TRIM26,PRKDC,PRCP,EME1,HTRA2,CANX,WDR45B,WDR48,FAF2,PDCD6,SRSF6,CHD6,FANCL,EHMT2,MEN1,RAB1A,VPS33B,TMUB2,RNF13,DDX5,TMCO1,RNF138,TRIM4,ASNS,SERINC3,CYBC1,MAN1B1,ITPR2,MRNIP,XPR1,DNASE1,MAGI3,TRIM11,DDB2,ARHGEF2,TRIM62,ADAR,ERO1A,NCR3,JKAMP,DCLRE1C,CASP9,BID,SREBF2,HDAC10,SLC12A6,MINK1,TRIM17,WRN,NUDT16L1,SMARCAD1,TDP1,HIF1A,CUL4B,FMR1,CD47,PIP4P1,ULK4…
GO:BP	adenylate cyclase-inhibiting G protein-coupled receptor signaling pathway	GO:0007193	0.0172614	1.76292	21	GNAI3,ADCY5,GRM8,GABBR1,CHRM3,ADRA2A,HTR1D,P2RY12,HTR1F,HTR1E,GPR176,FFAR3,GRM7,GPR37,CHRM2,GRM3,GRM1,OPRL1,HTR5A,OPRK1,GRM5
GO:BP	cellular component organization	GO:0016043	0.0182399	1.73898	860	STEEP1,CRK,NCAPD3,TRIM27,SLU7,PHF1,VPS4B,AIDA,RFT1,ZNF304,MESD,DHX9,VHL,UFC1,NUP133,ANKFY1,BUB3,PRKDC,CNTROB,PRR14L,PCGF3,TMEM127,EME1,TMEM199,HTRA2,FIG4,ZMYM6,DFFA,HDAC8,PPHLN1,WDR45B,ANAPC1,CEP250,HTT,BAHD1,YIPF5,ATXN2L,BET1L,FAF2,PDCD6,SRSF6,CHD6,ZMYM3,ARL13B,TBC1D14,RETREG3,SPICE1,EHMT2,DOCK7,PDCL,MEN1,USP8,MTFR1,HAUS1,RAB1A,VPS33B,VPS16,SMARCD1,CEP162,PITPNB,UGDH,ZNHIT3,NPHP1,TCTN1,IFT57,WDR…
GO:BP	neuron apoptotic process	GO:0051402	0.0184978	1.73288	40	CASP9,HIF1A,BAX,GBA,TNFRSF21,HYOU1,AXL,PRKCI,TMTC4,XRCC2,WFS1,NLRP1,MAP3K12,TNF,CORO1A,IL27,NRBP2,TREM2,EPHA7,STXBP1,SYNGAP1,CDK5R1,ERBB3,CIT,TYRO3,TOX3,CHL1,GRID2,TRPC5,SNCA,DRAXIN,MAG,SCN2A,GRIK2,FAIM2,PTPRZ1,SNCB,SLC30A10,GABRB2,NEFL
GO:BP	phospholipid dephosphorylation	GO:0046839	0.0187064	1.72801	17	FIG4,PTEN,SACM1L,PIP4P1,MTMR4,MTMR12,PLPP5,SGPP1,INPP5B,SYNJ1,PLPP6,PLPP2,EPHX2,PLPPR3,SGPP2,INPP5J,PLPPR4
GO:BP	reproductive process	GO:0022414	0.0188174	1.72544	169	NCAPD3,STK35,RNF114,BUB3,EME1,HESX1,WDR48,FANCL,EHMT2,SPA17,VMP1,GMCL1,LFNG,HIF1A,AURKC,CCNE2,SMC2,TSSK4,RAD1,SGO2,TEX14,SYCE2,AXL,TSSK3,TTLL5,STRA8,TBPL1,FANCA,AMHR2,STX2,CIB1,WDR19,MCM8,SPACA6,PLK4,ARMC2,NPHP4,ATAT1,INPP5B,FIGNL1,STK4,MAPK15,SRC,BRIP1,GAS8,KASH5,RAD54B,HSPA1L,TNC,SEPTIN6,SLC26A8,BUB1,ZMYND15,PGRMC1,CDC25A,GLI1,ENKUR,SPATA6L,SPAM1,CATSPER2,TDRP,CBS,ENPP2,AKAP4,TEKT2,GGT5,PTN,MEI…
GO:BP	monoamine transport	GO:0015844	0.0189593	1.72218	19	MAPK15,LY6E,ITGB3,SYT2,SYK,GPM6B,SYT5,SYT3,SYT12,RAB3B,SYT11,STX1A,KCNA2,P2RX1,SNCA,SYT1,CHGA,SYT13,CARTPT
GO:BP	dendritic spine development	GO:0060996	0.0189593	1.72218	19	FMR1,DBNL,ASAP1,SRGAP2,CFL1,C1H21ORF91,CAMK1,DLG4,CDK5R1,LRP8,FSTL4,APOE,CUX2,NLGN1,PPFIA2,CTNND2,SRCIN1,SHANK1,SLC12A5
GO:BP	small molecule biosynthetic process	GO:0044283	0.0190039	1.72116	84	DHDDS,SPTLC1,G6PC3,CAD,IP6K1,FAM3C,UGDH,ASNS,SPTLC2,CTH,NUS1,COQ8B,IMPA1,DEGS1,ENOPH1,SPHK2,GBA,ELOVL1,SRD5A3,CLCN2,HMGCR,IPMK,INSIG1,ALOX15,LPGAT1,LSS,SRR,PPIP5K2,ABHD3,ALOX5AP,CYP39A1,ACER2,HACD2,ACER3,HACD3,CBS,FGF2,DHFR,ADA2,GATM,CDO1,ACLY,GGT5,TNF,NSDHL,CYP51A1,NT5E,PTAFR,PSAT1,SYK,SLC45A3,ELOVL6,PTGDS,CYP7B1,DHCR24,ELOVL5,PLA2G4A,GGT1,PLTP,PCK2,APOA1,FADS6,PTK2B,SDS,GLS2,ELOVL4,APOE,MPO,KYN…
GO:BP	glycerolipid metabolic process	GO:0046486	0.0197377	1.7047	70	PRR14L,BPNT1,FIG4,IP6K1,TMEM150A,PTEN,SERINC3,CDIPT,SACM1L,PIP4K2C,PIGX,PIP4P1,CHKB,INPP1,PIK3C2A,IMPA1,MPPE1,CDS2,CEPT1,DGKA,MTMR4,DDHD2,GK5,AGPAT1,MTMR12,INSIG1,ALOX15,LPGAT1,DGKE,INPP5B,SYNJ1,ABHD6,ABHD12,ABHD3,LPCAT4,ETNK1,LDLR,CSF1R,CHKA,LPCAT1,SORL1,ENPP2,FGF2,ABCA3,LPCAT2,LCAT,EFR3B,LPIN2,CDS1,C3,PIK3CD,PLA2G4A,HTR2B,DGKG,PCK2,PLCB1,PLCB2,APOA1,PCYT1B,DGKB,APOE,ABHD12B,DGKI,GPLD1,GAL3ST1,M…
GO:BP	regulation of protein phosphorylation	GO:0001932	0.0204866	1.68853	147	TRIM27,AIDA,DAZAP2,PPIL4,HTT,DOCK7,MEN1,STRADA,MRNIP,ARHGEF2,ADAR,BAG4,MYDGF,BORA,TWF1,FMR1,TNFRSF11A,SASH1,CCNE2,C5AR1,IL23A,SPRED1,GBA,PPP1R9B,CCND1,TAOK3,CIB1,CARD14,HMGCR,STAT2,PDGFD,CAB39L,TSPYL2,BLM,ALKAL2,CREBL2,TLR6,CCND2,STK4,SRC,FYN,CCDC88A,CTDSPL,RASSF2,PPIA,CAMK1,TLR7,ARRB1,MAP3K12,SLC9A3R1,SESN2,ITGB3,PRKAR2B,CSF1R,ARRB2,FGD2,EFNA5,SORL1,LYN,CBS,ENPP2,FGF2,CHI3L1,NCF1,UNC119,PIK3R5,F…
GO:BP	cellular response to organic substance	GO:0071310	0.0210165	1.67744	282	ATF6B,DHX9,PRKDC,PRCP,SRA1,DDX17,LEPROTL1,HTRA2,PDCD6,GNB1,EHMT2,MEN1,DDX5,ITPR2,PABPN1,ARHGEF2,DCPS,ADAR,BAG4,LEPROT,ERO1A,C2CD2L,NUS1,PIP4K2C,CASP9,GIPC1,GNAI3,ZFYVE27,C2CD5,HIF1A,CD47,SGK1,TNFRSF11A,SASH1,EIF2AK3,BAX,PFKP,SPHK2,ABCD4,ZCCHC3,HSPA13,SPRED1,GBA,PPP1R9B,SERP1,TEX14,TNFRSF21,SLC25A33,CSF2RA,AXL,STRA8,CCND1,IFNAR1,AMHR2,AHCYL1,PTPRA,CIB1,CARD14,HSP90B1,MTMR4,PKLR,STAT2,GNAL,RAB8B,PR…
GO:BP	regulation of transporter activity	GO:0032409	0.0210681	1.67637	44	WWP2,HTT,VMP1,SPHK2,FXYD6,WNK4,AHCYL1,DAPK1,ATP1B3,CACNB2,SRI,SLC9A3R1,KCTD7,PDZK1,STK39,PRKCD,TREM2,NLGN2,HECW1,FXYD7,CHRM3,FGF12,ATP1B2,RYR2,PRRT1,NLGN1,CACNB4,WNK3,FKBP1B,SNCA,MAPK8IP2,SYNGR3,SHANK1,CNIH2,SLC5A11,JPH3,CACNG5,KCNS2,CFTR,RASGRF1,HPCA,CACNG2,NETO1,GRM5
GO:BP	regulation of cell junction assembly	GO:1901888	0.0217792	1.66196	37	NPHP1,RCC2,MACF1,PTPRA,NPHP4,NECTIN1,FMN1,EFNA5,TNF,PTPRJ,CAMSAP3,SLITRK6,SEMA4A,NTRK2,EPHA7,FLRT3,IL1RAP,NTNG2,GPM6B,ASIC2,DMTN,CUX2,AGT,VSTM5,CBLN2,SLITRK1,NLGN1,CLSTN3,GRID2,SNCA,GPBAR1,SLITRK3,LRRTM2,LINGO2,LRFN5,LRTM2,LHFPL4
GO:BP	gliogenesis	GO:0042063	0.0220249	1.65709	47	C5AR1,GBA,TNFRSF21,SRGAP2,PRKCI,LDLR,CSF1R,FGF2,PTN,TNF,ADGRG6,CRB1,SLC45A3,B4GALT6,NTRK2,CNTNAP1,TREM2,CDK5R1,STAP1,C1QA,LRP8,ERBB3,LEF1,ATP1B2,CDH2,S100A9,P2RY12,S100A8,SOX10,RNF112,HES5,OLIG1,MAG,MYRF,PAX6,DNER,LAMC3,FA2H,GAP43,PTPRZ1,PLP1,GFAP,OPALIN,BMERB1,KCNJ10,CNTN2,POU3F2
GO:BP	reproduction	GO:0000003	0.0223313	1.65109	169	NCAPD3,STK35,RNF114,BUB3,EME1,HESX1,WDR48,FANCL,EHMT2,SPA17,VMP1,GMCL1,LFNG,HIF1A,AURKC,CCNE2,SMC2,TSSK4,RAD1,SGO2,TEX14,SYCE2,AXL,TSSK3,TTLL5,STRA8,TBPL1,FANCA,AMHR2,STX2,CIB1,WDR19,MCM8,SPACA6,PLK4,ARMC2,NPHP4,ATAT1,INPP5B,FIGNL1,STK4,MAPK15,SRC,BRIP1,GAS8,KASH5,RAD54B,HSPA1L,TNC,SEPTIN6,SLC26A8,BUB1,ZMYND15,PGRMC1,CDC25A,GLI1,ENKUR,SPATA6L,SPAM1,CATSPER2,TDRP,CBS,ENPP2,AKAP4,TEKT2,GGT5,PTN,MEI…
GO:BP	regulation of cell size	GO:0008361	0.0226626	1.64469	33	SLC12A6,ZFYVE27,DIP2B,DBNL,VAV2,MTPN,SEMA4B,SEMA4G,SLC9A3R1,DPYSL2,EFNA5,SEMA4F,VAV3,MAP3K13,P2RX7,VAV1,CDKL5,SEMA3D,EPHA7,AQP11,CDK5R1,PRR16,FSTL4,SEMA3E,RAP1GAP2,TNR,WNK3,RTN4R,DRAXIN,KIAA0319,DSCAM,SLC12A5,KEL
GO:BP	organophosphate biosynthetic process	GO:0090407	0.0227222	1.64355	84	DHDDS,PRR14L,BPNT1,FIG4,CAD,IP6K1,TMEM150A,PFAS,SPTLC2,PPCS,CDIPT,NUS1,PIP4K2C,PIGX,UPP1,NADSYN1,CHKB,INPP1,PIK3C2A,TKT,CTPS1,ADORA2B,IMPA1,SPHK2,MPPE1,CDS2,ELOVL1,IMPDH1,CEPT1,DGKA,TBPL1,GUCY1B1,ADSS2,GK5,AGPAT1,PAPSS1,IPMK,NME1,ALOX15,DGKE,AMPD2,PPIP5K2,ETNK1,AK8,ADCY5,PRPS2,IDH1,CHKA,ATP6V1A,LPCAT1,FGF2,ACLY,LPCAT2,ADCY7,AFMID,LCAT,EFR3B,CDS1,PTAFR,PIK3CD,ELOVL6,TREM2,ELOVL5,HTR2B,ADCY8,DGKG,A…
GO:BP	positive regulation of endocytosis	GO:0045807	0.0227912	1.64223	21	ANKFY1,FMR1,AXL,ARRB1,ARRB2,TFR2,CLU,C3,NCKAP1L,SGIP1,SYK,TREM2,CLIP3,STAP1,TF,F2RL1,APOE,NLGN1,SNCA,SELE,CALY
GO:BP	axonemal dynein complex assembly	GO:0070286	0.0241666	1.61678	14	ODAD2,TEKT2,DNAI4,DNAL1,CCDC40,ODAD4,ODAD3,ZMYND10,CCDC103,DRC1,DNAH5,CCDC65,DNAI2,DNAI3
GO:BP	ephrin receptor signaling pathway	GO:0048013	0.0241666	1.61678	14	CRK,SS18,EFNA2,SIPA1L1,EFNA5,EPHA7,CDK5R1,EPHA1,EPHB6,EPHA6,EPHA5,EPHA10,EPHA8,EFNB3
GO:BP	regulation of neuron apoptotic process	GO:0043523	0.0247378	1.60664	34	CASP9,HIF1A,BAX,GBA,HYOU1,AXL,PRKCI,XRCC2,WFS1,MAP3K12,TNF,CORO1A,IL27,NRBP2,TREM2,EPHA7,STXBP1,SYNGAP1,CDK5R1,ERBB3,TYRO3,TOX3,CHL1,GRID2,SNCA,DRAXIN,MAG,GRIK2,FAIM2,PTPRZ1,SNCB,SLC30A10,GABRB2,NEFL
GO:BP	positive regulation of GTPase activity	GO:0043547	0.0252113	1.59841	47	CRK,TBC1D13,TBC1D14,DOCK7,EVI5,RCC2,SIPA1L3,USP6NL,RALGAPA2,RP2,ASAP1,ASAP2,SRGAP2,ARHGAP42,PREX1,SIPA1L1,SGSM2,SLC27A4,ARHGAP45,RGS10,MTSS2,TBC1D30,DOCK8,CX3CL1,VAV1,TBC1D9,RAP1GDS1,ARHGEF26,CCL8,RASGRP1,RAP1GAP2,EPHA1,F2RL1,GARNL3,CCL4,ARHGEF16,RGS7,CHN2,ARAP2,RTN4R,NGEF,RAP1GAP,RGS8,ADRB1,RGL3,RASGRF1,ELMOD1
GO:BP	myeloid leukocyte activation	GO:0002274	0.0256505	1.5909	37	KMT2E,DNASE1,C5H12ORF4,C5AR1,ADORA2B,SPHK2,LDLR,SHPK,LYN,MILR1,TNF,PYCARD,BATF3,UNC13D,FCER1G,SYK,PTGDS,PRKCD,TREM2,ITGAM,CX3CR1,IL18,LCP2,STAP1,C1QA,CXCL5,FCGR3A,RASGRP1,F2RL1,SLC11A1,SYT11,BLK,S100A12,SNCA,CHGA,LRFN5,TTBK1
GO:BP	positive regulation of peptidyl-tyrosine phosphorylation	GO:0050731	0.0266881	1.57368	35	ARHGEF2,IL23A,ALKAL2,SRC,FYN,CSF1R,EFNA5,LYN,ENPP2,NCF1,UNC119,EPGN,HCLS1,SYK,TREM2,HGF,IL18,STAP1,ADRA1A,BANK1,LRP8,ERBB3,PTPRC,CLEC6A,FGFR3,ADRA2A,PTK2B,AGT,OSM,HES5,AREG,SRCIN1,TGFA,EREG,GRM5
GO:BP	regulation of GTPase activity	GO:0043087	0.0272778	1.56419	60	CRK,TBC1D13,TBC1D14,DOCK7,EVI5,TRAPPC6A,RCC2,SIPA1L3,RASAL2,USP6NL,RALGAPA2,VAV2,RP2,ASAP1,ASAP2,SRGAP2,ARHGAP42,PREX1,RASA2,SIPA1L1,SGSM2,SLC27A4,ARHGAP45,RGS10,EFNA5,MTSS2,VAV3,TBC1D30,DOCK8,GPR137B,CX3CL1,PYCARD,VAV1,TBC1D9,NTRK2,RAP1GDS1,ARHGEF26,PLXNC1,SYNGAP1,CCL8,RASGRP1,RAP1GAP2,EPHA1,F2RL1,GARNL3,CCL4,ARHGEF16,RGS7,CHN2,ARAP2,DGKI,RTN4R,NGEF,RAP1GAP,RGS8,ADRB1,RGL3,STMN3,RASGRF1,ELMOD1
GO:BP	chloride transmembrane transport	GO:1902476	0.0281616	1.55034	20	SLC12A6,CLCN6,BEST1,SLC1A3,GABRD,ANO3,SLC4A8,GABRA2,GLRB,GABRB3,GABRG3,ANO4,SLC12A5,GABRG2,GABRG1,GABRA1,CFTR,GABRA4,GABRB1,GLRA2
GO:BP	glycosylceramide metabolic process	GO:0006677	0.0291607	1.5352	8	B4GALT3,GLA,GALC,GBA,UGCG,PRKCD,GAL3ST1,FA2H
GO:BP	glutamate receptor signaling pathway	GO:0007215	0.0302296	1.51957	16	FYN,GRM8,GRIK4,CDK5R1,GRIA1,GRM7,GRID2,GRIK2,GRIN2B,GRIA4,GRM3,GRIA2,GRM1,GRIN2A,GRIN1,GRM5
GO:BP	associative learning	GO:0008306	0.0309081	1.50993	18	HIF1A,CTNS,HMGCR,DDHD2,SYNGAP1,BRSK1,NDRG4,TNR,DRD5,SLC7A11,CSMD1,NPTX2,SHANK1,ASIC1,SNAP25,CHRNB2,NETO1,GRIN2A
GO:BP	positive regulation of neuron projection development	GO:0010976	0.0312507	1.50514	23	RETREG3,TWF1,DBNL,ROR1,PRKCI,ALKAL2,FYN,CAMK1,LYN,PTN,NTRK2,LRP8,CNTN1,ATP1B2,PTK2B,TOX,APOE,CUX2,FKBP1B,PACSIN1,NEGR1,STMN2,FUT9
GO:BP	synaptic membrane adhesion	GO:0099560	0.0316145	1.50011	11	EFNA5,PTPRF,FLRT3,IL1RAP,PCDH17,NTNG2,LRRC4C,SLITRK1,NLGN1,SLITRK3,LRFN5
GO:BP	phosphatidylinositol-mediated signaling	GO:0048015	0.0349215	1.45691	34	PTEN,MYDGF,PIK3C2A,ROR1,PDGFD,FBXL2,SLC9A3R1,CSF1R,FGF2,NCF1,TYROBP,HCLS1,PTAFR,GPR143,PIK3AP1,PIK3CD,NTRK2,TREM2,HGF,IL18,PRR5L,HTR2B,PLCH1,ERBB3,PLCB1,PLCB2,RASGRP1,F2RL1,KCNH1,AGT,CA8,OSM,PLCH2,WNT16
GO:BP	regulation of neuronal synaptic plasticity	GO:0048168	0.036533	1.43731	14	NSMF,DLG4,SYNGAP1,SLC8A2,SNCA,SYP,GRIK2,SLC4A10,JPH3,RASGRF1,KCNJ10,CNTN2,NETO1,GRM5
GO:BP	organic hydroxy compound transport	GO:0015850	0.0372637	1.42871	45	VPS4B,NUS1,STAR,SREBF2,STX12,MAPK15,LDLR,LY6E,ITGB3,ABCB4,GRAMD1B,NPC1,OSBPL3,SYT2,NPC2,ABCA3,SLC51A,LCAT,ABCG1,SYK,TREM2,SLC2A13,PLTP,AQP11,GPM6B,SYT5,APOA1,SYT3,APOE,SYT12,SPP1,RAB3B,RBP4,SYT11,STX1A,KCNA2,P2RX1,SLCO1A2,SNCA,SYT1,SLC10A4,CHGA,CFTR,SYT13,CARTPT
GO:BP	positive regulation of phosphorylation	GO:0042327	0.0374191	1.42691	114	DAZAP2,DOCK7,STRADA,MRNIP,ARHGEF2,BAG4,MYDGF,BORA,FMR1,TNFRSF11A,SASH1,VAV2,IL23A,AXL,CCND1,TAOK3,CIB1,ROR1,CARD14,PDGFD,CAB39L,ALKAL2,CREBL2,TLR6,STK4,SRC,FYN,CCDC88A,RASSF2,PPIA,CAMK1,ARRB1,MAP3K12,CSF1R,ARRB2,FGD2,EFNA5,LYN,ENPP2,FGF2,CHI3L1,SLC4A4,NCF1,UNC119,PIK3R5,FAM20A,MAP3K13,P2RX7,TNF,ADTRP,LTF,EPGN,C3,HCLS1,NCKAP1L,SYK,MERTK,NTRK2,PRKCD,TREM2,HGF,EPHA7,FLT3,CLIP3,IL18,CAMKK1,PRR5L,RAMP…
GO:BP	regulation of immune system process	GO:0002682	0.0389896	1.40905	175	CRK,TRIM27,PRKDC,DNASE1,TRIM62,ADAR,C5H12ORF4,NCR3,TFE3,ENTPD7,GRAMD4,HIF1A,CD47,C5AR1,ADORA2B,CD247,SPHK2,ZCCHC3,IL23A,TNFRSF21,AXL,GPR108,FANCA,CIB1,SLC46A2,PRELID1,STAT2,TNFSF13,SH2B2,ALOX15,TLR6,FYN,RASSF2,TLR10,DNASE2,LDLR,RNF125,TLR7,NLRP3,SHPK,SLC39A10,BOLA-DOB,NFAM1,FCGR2B,ITGB3,FCGR1A,CSF1R,ARRB2,CHST2,LYN,CAMK1D,TYROBP,C3AR1,ADCY7,CARD9,MASP2,MILR1,VAV3,PTN,DOCK8,RHEX,BLNK,GPR137B,P2RX7…
GO:BP	synapse pruning	GO:0098883	0.0400933	1.39693	6	C3,TREM2,CX3CR1,C1QA,C1QB,C1QC
GO:BP	lipid modification	GO:0030258	0.0419093	1.37769	43	FIG4,PTEN,AGK,SACM1L,PIP4P1,SPHK2,ABCD4,GBA,DGKA,MTMR4,MTMR12,PLPP5,ALOX15,DGKE,SGPP1,INPP5B,SYNJ1,PORCN,CERK,PLPP6,B4GALNT1,PLPP2,LCAT,CPT1C,ACAT2,CYP4V2,ACOXL,EPHX2,DGKG,ABCD2,APOA1,DGKB,PLPPR3,APOE,AGT,DGKI,ALOX12E,SGPP2,MFSD2A,INPP5J,FA2H,PLPPR4,CERKL
GO:BP	positive regulation of protein tyrosine kinase activity	GO:0061098	0.0427761	1.3688	16	ALKAL2,CSF1R,NCF1,UNC119,EPGN,STAP1,ADRA1A,LRP8,ERBB3,ADRA2A,AGT,AREG,SRCIN1,TGFA,EREG,GRM5
GO:BP	forebrain development	GO:0030900	0.0432727	1.36379	55	CRK,HTRA2,HESX1,ARL13B,TCTN1,NUMB,HIF1A,OPHN1,AXL,SRGAP2,RPGRIP1L,ATAT1,SRC,FYN,C1H21ORF91,CSF1R,GLI1,FGF2,NTRK2,CDK5R1,LRP8,KIRREL3,LEF1,FGFR3,DNAH5,TYRO3,ATP1B2,CDH2,TOX,RFX4,TNR,RTN4R,LHX1,SLC7A11,PAX5,HES5,WNT7B,MFSD2A,KCNA1,PTCHD1,DRAXIN,SLC1A2,DUOX2,PAX6,SALL1,OTX1,SLC4A10,NRG3,CCKAR,BMERB1,BCAN,ELAVL4,CNTN2,NHLH2,POU3F2
GO:BP	cellular response to nitrogen compound	GO:1901699	0.0433154	1.36336	91	DHX9,PRKDC,LEPROTL1,GNB1,EHMT2,ITPR2,ARHGEF2,LEPROT,PIP4K2C,GNAI3,C2CD5,ZCCHC3,PPP1R9B,SLC25A33,AHCYL1,PTPRA,GUCY1B1,HSP90B1,PKLR,GNAL,RAB8B,PRKCI,PDGFD,SH2B2,INSIG1,BLM,TLR6,GPR173,SRC,FYN,ADCY5,LY6E,SLC9A3R1,SESN2,SLC27A4,RGS10,SORL1,GNG2,GJA1,P2RX7,TNF,LPIN2,SMPD3,CACNA1A,NTRK2,PRKCD,TREM2,MAPK13,GNA14,ITGA4,CDK5R1,HTR2B,ADCY8,CHRM3,PCK2,LYPD1,RYR2,PRKCB,GNAO1,GNAZ,CDH1,DMTN,KL,TRPM2,HTR1D,SLC…
GO:BP	exploration behavior	GO:0035640	0.0438209	1.35832	10	NLGN2,DLG4,DPP4,APOE,TNR,CHL1,BRINP1,SLC4A10,JPH3,GAD1
GO:BP	substrate adhesion-dependent cell spreading	GO:0034446	0.0452788	1.3441	26	CRK,RAB1A,AKIP1,ATRN,RCC2,AXL,SRGAP2,CIB1,PREX1,SRC,ITGB3,CARMIL1,EFNA5,UNC13D,MERTK,FERMT3,PARVG,ITGA4,NTNG2,EPHA1,APOA1,TYRO3,DMTN,MELTF,SRCIN1,LAMC3
GO:BP	cilium movement involved in cell motility	GO:0060294	0.0455461	1.34155	29	TSSK4,TTLL5,ARMC2,NPHP4,INPP5B,GAS8,SLC26A8,ENKUR,CATSPER2,AKAP4,TEKT2,CCDC40,ENO4,DZIP1,IQCG,SLC9B2,PLTP,CFAP54,CFAP69,DNAH5,CFAP206,CFAP251,SPEF2,SPEM1,EFCAB1,RSPH4A,CACNA1I,DNAI3,CELF3
GO:BP	phagocytosis	GO:0006909	0.0480898	1.31795	43	MESD,CD47,AXL,ALOX15,PLD4,LDLR,CD302,ITGB3,CAMK1D,NCF2,P2RX7,TNF,ELMO1,PYCARD,CORO1A,C3,VAV1,RAB39A,NCKAP1L,SIRPA,UNC13D,FCER1G,SYK,MERTK,ITGB2,BIN2,TREM2,AIF1,NCF4,STAP1,C2,PTPRC,APOA1,F2RL1,TYRO3,ELMO3,SLC11A1,HCK,SYT11,ICAM5,SIRPB1,TAFA4,XKR4
GO:BP	amide transport	GO:0042886	0.048673	1.31271	46	RAB1A,C2CD2L,PFKL,HIF1A,SERP1,SLC46A1,SGPP1,SRI,ADCY5,SLC9A3R1,ABCB4,EFNA5,SLC38A5,TFR2,TNF,SLC15A3,GLTPD2,SLC9B2,SMPD3,NLGN2,RASL10B,PLTP,MGST1,ADCY8,IL1RN,SLC13A3,ADRA2A,SLC14A1,S100A8,RBP4,CPE,STXBP5L,STX1A,SLC7A11,BLK,FFAR3,FKBP1B,FOLR1,PCLO,ACVR1C,HNF1B,VGF,VSNL1,CFTR,PTPRN,CRHBP
GO:BP	sensory perception of mechanical stimulus	GO:0050954	0.0488088	1.3115	34	NAV2,CCDC50,ROR1,TMTC4,MYO6,WFS1,FYN,TSPEAR,SLC9A3R1,CACNA1D,ESPNL,GJB2,EPS8L2,WHRN,SPTBN4,TMC2,ASIC2,SLC1A3,USH1C,DCDC2,LHFPL3,COCH,CRYM,CEMIP,GRM7,TFAP2A,KCNA1,PCDH15,KCNK4,OTOS,LHFPL5,LHFPL4,GABRB2,GJB6
GO:BP	inositol phosphate metabolic process	GO:0043647	0.0488271	1.31134	15	BPNT1,IP6K1,INPP1,IMPA1,IPMK,ITPK1,INPP5B,PPIP5K2,FGF2,PTAFR,PTK2B,NUDT10,SNCA,ITPKA,INPP5J
GO:BP	platelet aggregation	GO:0070527	0.0488271	1.31134	15	VPS33B,BLOC1S4,PPIA,ITGB3,LYN,SYK,FERMT3,PRKCD,UBASH3B,STXBP1,TYRO3,DMTN,P2RY12,SLC7A11,BLK
GO:BP	positive regulation of cysteine-type endopeptidase activity	GO:2001056	0.0490244	1.30959	28	HTRA2,PDCD6,IFT57,CASP9,BID,GRAMD4,BAX,DAPK1,NLRP1,NLRP3,ACER2,F3,CARD9,NLRC4,LAPTM5,TNF,ATP2A3,PYCARD,SYK,CYCT,NEK5,CYFIP2,S100A9,S100A8,P2RX1,SNCA,ACVR1C,TTBK1
GO:CC	plasma membrane bounded cell projection	GO:0120025	7.41307e-70	69.13	442	COPA,VHL,HTT,ARL13B,GNB1,PDCL,USP8,CEP162,NPHP1,TCTN1,IFT57,WDR11,CLUAP1,ARPIN,SDCCAG8,TMEM50A,GNAT2,IFT172,ARHGEF2,SPA17,ARFIP2,MKS1,TTLL4,TWF1,GIPC1,ZFYVE27,CEP41,SLC39A6,C2CD5,HIF1A,FMR1,CENPJ,ARPC3,TMEM138,MYCBP2,BLOC1S4,OPHN1,DIP2B,NPHP3,UNC119B,TMEM216,TSSK4,CROCC,FCHSD2,MYH10,DBNL,RILPL2,RP2,CEP78,EFCAB7,ASAP1,PTPN9,KCND1,PPP1R9B,TNFRSF21,PLEKHH2,TCTN2,SRGAP2,TTLL5,STX2,RPGRIP1L,CCSAP,CIB1…
GO:CC	cell projection	GO:0042995	2.24753e-68	67.6483	452	COPA,VHL,HTT,ARL13B,GNB1,PDCL,USP8,PTEN,CEP162,NPHP1,TCTN1,IFT57,WDR11,CLUAP1,ARPIN,SDCCAG8,TMEM50A,GNAT2,IFT172,ARHGEF2,SPA17,ARFIP2,IMPG2,MKS1,TTLL4,TWF1,GIPC1,ZFYVE27,CEP41,SLC39A6,C2CD5,HIF1A,FMR1,CENPJ,ARPC3,TMEM138,MACF1,MYCBP2,BLOC1S4,OPHN1,DIP2B,NPHP3,UNC119B,TMEM216,TSSK4,CROCC,FCHSD2,MYH10,DBNL,RILPL2,RP2,CEP78,EFCAB7,ASAP1,PTPN9,ACTR2,KCND1,PPP1R9B,TNFRSF21,PLEKHH2,TCTN2,SRGAP2,TTLL5,S…
GO:CC	membrane	GO:0016020	1.32318e-63	62.8784	1503	COPA,CRK,ATF6B,TRIM27,VPS4B,AIDA,RFT1,VPS52,MESD,NUP133,RNF114,ANKFY1,GTF3C3,TBC1D13,PRR14L,SRA1,TM9SF2,ATP6V0B,TMEM127,TMEM199,YIPF6,LEPROTL1,HTRA2,DDX50,FIG4,MAGEH1,SPTLC1,CANX,WDR45B,ANAPC1,RCE1,SEC63,G6PC3,TMEM265,ZFAND2B,HTT,MFSD14A,YIPF5,ATXN2L,BET1L,FAF2,POFUT1,PDCD6,ZFYVE19,ARL13B,ARMC10,TMEM68,RETREG3,TMEM150A,GNB1,TMEM260,MEN1,USP8,MTFR1,PTEN,ATP6AP1,VPS33B,VPS16,TMUB2,PITPNB,SLC39A7,SL…
GO:CC	synapse	GO:0045202	8.15014e-62	61.0888	304	VHL,CANX,HTT,USP8,NUMB,STX6,SLC12A6,GIPC1,FMR1,STX12,OPHN1,ADORA2B,FCHSD2,DBNL,ASAP1,KCND1,FXYD6,PPP1R9B,SRGAP2,STX2,PTPRA,GUCY1B1,ROR1,DTNB,RAB8B,ATP6AP2,ARHGAP39,DGKE,NPHP4,SEMA4B,SYNJ1,VAMP4,FYN,CACNB2,ABHD6,FZD3,LY6E,NECTIN1,PSEN2,SEPTIN6,ATP1A1,PORCN,ITGB3,PRKAR2B,RGS10,EFNA5,SYT2,ABHD17C,PPM1H,DLG3,CBLN3,KCTD12,P2RX7,CPT1C,CORO1A,SLC9B2,CDKL5,RGS9,NAPB,INSYN2A,DNM3,PPFIA3,ZDHHC2,SLC6A6,NTRK…
GO:CC	cell junction	GO:0030054	1.41741e-59	58.8485	403	VHL,CANX,HTT,PNN,MDC1,USP8,NPHP1,SDCCAG8,LASP1,NUMB,MAGI3,DDB2,ARHGEF2,LMLN,STX6,TWF1,SLC12A6,GIPC1,SIPA1L3,FMR1,STX12,OPHN1,ADORA2B,ARHGAP26,FCHSD2,DBNL,ASAP1,TSPAN15,KCND1,FXYD6,PPP1R9B,SRGAP2,CCND1,WNK4,SPTAN1,STX2,RPGRIP1L,PTPRA,GUCY1B1,ROR1,DTNB,RAB8B,ATP6AP2,FAT1,FRMD4B,ARHGAP39,DGKE,NPHP4,SEMA4B,ATAT1,GJA9,SYNJ1,VAMP4,CFL1,BAIAP2L2,KIFC3,MAPK15,SRC,FYN,CACNB2,ABHD6,FZD3,SHROOM2,CD2AP,LY6E,…
GO:CC	neuron projection	GO:0043005	7.52681e-59	58.1234	292	COPA,HTT,GNB1,USP8,IFT57,SDCCAG8,GNAT2,GIPC1,ZFYVE27,HIF1A,FMR1,MYCBP2,BLOC1S4,OPHN1,DIP2B,FCHSD2,DBNL,ASAP1,PTPN9,KCND1,PPP1R9B,TNFRSF21,SRGAP2,RPGRIP1L,CCSAP,CIB1,ROR1,MTPN,WDR19,ARL3,ATP6AP2,KIF3B,AP3S1,NPHP4,ATP13A2,ATAT1,ROM1,FYN,LCA5,FZD3,BBS7,CD2AP,TSPEAR,MAP3K12,SLC9A3R1,PSEN2,SEPTIN6,ATP1A1,IFT52,PRKAR2B,DPYSL2,ESPNL,RAB27B,SYT2,ABHD17C,MORN4,EMB,STMN1,KCNA3,CXADR,CPT1C,CORO1A,SLC38A1,CD…
GO:CC	intrinsic component of plasma membrane	GO:0031226	9.36474e-54	53.0285	332	HTRA2,TMEM150A,SLC17A5,XPR1,SLC52A2,SLC12A6,SLC39A6,CD47,MFSD12,TSPAN15,KCND1,FXYD6,TMC4,TNFRSF21,CLCN2,AXL,TSPAN4,IFNAR1,AMHR2,PTPRA,ROR1,NOXA1,SEMA4B,ROM1,ATP1B3,ITGA10,GPR83,ABHD6,IFITM5,TLR10,ADCY5,SLC39A5,SCNN1D,TMEM150B,NECTIN1,SEMA4G,SLC39A10,PSEN2,ATP1A1,PORCN,FCGR2B,ITGB3,FCGR1A,CSF1R,TMC6,NPC1,EFNA5,MTSS2,NCF1,PLPP2,DLG3,SLC16A9,GGT5,LRRC8D,SLC38A5,SEMA4F,MILR1,TFR2,NCF2,LRRC8B,SLC16A2,…
GO:CC	integral component of plasma membrane	GO:0005887	2.82823e-52	51.5485	317	HTRA2,TMEM150A,SLC17A5,SLC52A2,SLC12A6,SLC39A6,CD47,MFSD12,TSPAN15,KCND1,FXYD6,TMC4,TNFRSF21,CLCN2,AXL,TSPAN4,IFNAR1,AMHR2,PTPRA,ROR1,NOXA1,SEMA4B,ROM1,ATP1B3,ITGA10,GPR83,ABHD6,IFITM5,TLR10,ADCY5,SLC39A5,SCNN1D,TMEM150B,NECTIN1,SEMA4G,SLC39A10,PSEN2,ATP1A1,PORCN,FCGR2B,ITGB3,FCGR1A,CSF1R,TMC6,NPC1,NCF1,PLPP2,DLG3,SLC16A9,LRRC8D,SLC38A5,SEMA4F,MILR1,TFR2,NCF2,LRRC8B,SLC16A2,TRPM6,LAPTM5,P2RX7,KCN…
GO:CC	cell periphery	GO:0071944	2.30674e-39	38.637	939	MESD,RNF114,SRA1,TMEM127,HTRA2,DDX50,ZFYVE19,ARL13B,TMEM150A,GNB1,MEN1,USP8,MTFR1,PTEN,ATP6AP1,SLC17A5,TRIM4,SLC30A5,SERINC3,ATP6V0A2,ITPR2,ATRN,RAB4B,LASP1,XPR1,NUMB,GNAT2,TTYH3,MAGI3,ARHGEF2,SPA17,BAG4,SLC52A2,VMP1,CATSPERD,SLC4A2,WDR6,NCR3,XPO6,FRYL,ARFIP2,ZDHHC20,IMPG2,RCC2,C2CD2L,TWF1,PIP4K2C,PKD1L3,ATP9B,SLC12A6,GIPC1,LRRC45,GNAI3,SIPA1L3,ZFYVE27,SLC39A6,C2CD5,TDP1,FMR1,NAV2,CD47,PIP4P1,CEN…
GO:CC	plasma membrane region	GO:0098590	6.73751e-39	38.1715	246	ZFYVE19,ARL13B,MEN1,SLC30A5,NUMB,GNAT2,ARHGEF2,SLC4A2,C2CD2L,TWF1,SLC39A6,C2CD5,FMR1,C5AR1,FCHSD2,MYH10,DBNL,RP2,SLC23A1,EFCAB7,KCND1,FXYD6,PPP1R9B,SRGAP2,STX2,PTPRA,CIB1,EPN3,CFAP126,SLC46A1,ATP6AP2,PRKCI,ABCG2,TMEM67,PLK4,FAT1,NME1,MYO6,ATAT1,ITPK1,ROM1,AP1S1,CFL1,ATP1B3,SRC,ABHD6,FZD3,SHROOM2,TSPEAR,LDLR,SLC23A2,SLC39A5,OSCP1,ARRB1,NECTIN1,SLC9A3R1,PSEN2,SEPTIN6,ATP1A1,SLC27A4,ITGB3,ABCB4,ATP6…
GO:CC	endomembrane system	GO:0012505	1.02353e-38	37.9899	624	COPA,DHDDS,ATF6B,TRIM27,VPS4B,RFT1,VPS52,MESD,NUP133,ANKFY1,GTF3C3,POGLUT2,ATP6V0B,TMEM127,TMEM199,YIPF6,LEPROTL1,FIG4,SPTLC1,PPHLN1,CANX,VPS26C,RCE1,SEC63,G6PC3,ZFAND2B,HTT,WDR48,YIPF5,BET1L,FAF2,POFUT1,PDCD6,ARMC10,FAM3C,TBC1D14,FANCL,USP8,ATP6AP1,RAB1A,VPS33B,VPS16,PITPNB,MINPP1,SLC39A7,RABL2B,VPS33A,RNF13,IFT57,TMCO1,B4GALT3,WDR11,SLC37A3,ALG11,SLC30A5,BET1,SUCO,CAND1,SERINC3,MARCHF8,ATP6V0A2…
GO:CC	plasma membrane	GO:0005886	1.61477e-38	37.7919	884	MESD,RNF114,SRA1,TMEM127,HTRA2,DDX50,ZFYVE19,ARL13B,TMEM150A,GNB1,MEN1,USP8,MTFR1,PTEN,ATP6AP1,SLC17A5,TRIM4,SLC30A5,SERINC3,ATP6V0A2,ITPR2,ATRN,RAB4B,XPR1,NUMB,GNAT2,TTYH3,MAGI3,ARHGEF2,SPA17,BAG4,SLC52A2,VMP1,CATSPERD,SLC4A2,WDR6,NCR3,XPO6,ZDHHC20,RCC2,C2CD2L,TWF1,PIP4K2C,PKD1L3,ATP9B,SLC12A6,LRRC45,GNAI3,SIPA1L3,ZFYVE27,SLC39A6,C2CD5,TDP1,FMR1,CD47,PIP4P1,CENPJ,CHMP4A,PIK3C2A,SGK1,TNFRSF11A,C5…
GO:CC	intrinsic component of membrane	GO:0031224	2.17309e-36	35.6629	1047	RFT1,PRR14L,TM9SF2,ATP6V0B,TMEM127,TMEM199,YIPF6,LEPROTL1,HTRA2,MAGEH1,SPTLC1,CANX,ANAPC1,RCE1,SEC63,G6PC3,TMEM265,ZFAND2B,MFSD14A,YIPF5,BET1L,FAF2,ARMC10,TMEM68,RETREG3,TMEM150A,TMEM260,ATP6AP1,TMUB2,SLC39A7,SLC17A5,RNF13,SLC39A9,TMCO1,B4GALT3,SLC37A3,ALG11,SLC30A5,BET1,SERINC3,MARCHF8,ATP6V0A2,CYBC1,SLC35B3,MAN1B1,ITPR2,ATRN,TMEM192,XPR1,RPAP2,TMEM50A,APMAP,MFSD14B,APLP2,TTYH3,OSTM1,AGK,TMEM42,…
GO:CC	somatodendritic compartment	GO:0036477	4.97222e-34	33.3034	161	HTT,USP8,IFT57,TMEM50A,GIPC1,ZFYVE27,FMR1,OPHN1,DIP2B,DBNL,ASAP1,KCND1,PPP1R9B,SRGAP2,CIB1,ATP6AP2,KIF3B,ATP13A2,SRR,FYN,FZD3,CD2AP,LDLR,PSEN2,IFT52,PRKAR2B,DPYSL2,ABHD17C,P2RX7,CPT1C,CDKL5,PTPRF,NTRK2,DLG4,APBA1,PRSS12,ELOVL5,SYNGAP1,SAMD14,SEPTIN14,SLA,NCS1,CDK5R1,CTTNBP2,HTR2B,ADCY8,KCNC3,SHANK2,KIRREL3,SYT5,CHRM3,GNG3,L1CAM,FAT3,SNCG,KIF17,PSD,KCNN4,CALB2,SPTBN4,AZIN2,PTK2B,KCNH1,PTPRO,ASIC2,…
GO:CC	integral component of membrane	GO:0016021	5.33378e-34	33.273	1025	RFT1,PRR14L,TM9SF2,ATP6V0B,TMEM127,TMEM199,YIPF6,LEPROTL1,HTRA2,MAGEH1,SPTLC1,CANX,ANAPC1,RCE1,SEC63,G6PC3,TMEM265,MFSD14A,YIPF5,BET1L,FAF2,ARMC10,TMEM68,RETREG3,TMEM150A,TMEM260,ATP6AP1,TMUB2,SLC39A7,SLC17A5,RNF13,SLC39A9,TMCO1,B4GALT3,SLC37A3,ALG11,SLC30A5,BET1,SERINC3,MARCHF8,ATP6V0A2,CYBC1,SLC35B3,MAN1B1,ITPR2,ATRN,TMEM192,XPR1,RPAP2,TMEM50A,APMAP,MFSD14B,APLP2,TTYH3,OSTM1,AGK,TMEM42,RNF145,T…
GO:CC	synaptic membrane	GO:0097060	6.07364e-33	32.2166	105	FMR1,DBNL,KCND1,FXYD6,SRGAP2,STX2,PTPRA,ATP6AP2,ABHD6,NECTIN1,ITGB3,ABHD17C,KCTD12,RGS9,SLC6A6,LRFN1,GABBR1,NLGN2,DLG4,GRIK4,APBA1,STXBP1,FLRT3,PCDH17,ADCY8,SHANK2,RGS7BP,NTNG2,CHRM3,CNTN1,DNM1,CDH2,KCNH1,PTPRO,LRRC4C,KCND3,NLGN3,PRRT1,DCC,ADAM23,SLITRK1,NLGN1,CLSTN3,GRIA1,ADCY1,STX1A,KCNA2,GABRD,CNR1,CDH8,P2RX1,CSPG5,KCNK1,SLC4A8,GRID2,RIMS4,SNAP91,GABRA2,GLRB,MPP2,KCNJ3,SYP,SLC1A2,KCNJ9,GABRB3,…
GO:CC	presynapse	GO:0098793	3.11835e-32	31.5061	127	CANX,HTT,STX6,GIPC1,FMR1,STX12,OPHN1,FXYD6,STX2,GUCY1B1,ROR1,RAB8B,SYNJ1,VAMP4,CACNB2,FZD3,NECTIN1,SEPTIN6,SYT2,KCTD12,P2RX7,SLC9B2,DNM3,PPFIA3,NTRK2,GABBR1,NLGN2,DLG4,GRIK4,APBA1,PRSS12,STXBP1,SLC2A1,BTBD8,PCDH17,CADPS2,ADCY8,MCTP1,SYN2,RGS7BP,NTNG2,KIRREL3,SYT5,DOC2A,CASKIN1,CNTN1,AMPH,DNM1,SNCG,CALB2,BRSK1,CDH2,KCNH1,PRKCB,TMEM163,KCNA6,NLGN3,SYT12,MCTP2,PRRT1,ERC2,ATP6V1G2,ADAM23,NLGN1,RAB3B,…
GO:CC	postsynapse	GO:0098794	1.76694e-31	30.7528	138	VHL,HTT,USP8,GIPC1,FMR1,STX12,OPHN1,DBNL,ASAP1,KCND1,FXYD6,PPP1R9B,SRGAP2,ATP6AP2,FYN,ABHD6,ATP1A1,PRKAR2B,ABHD17C,KCTD12,P2RX7,CPT1C,RGS9,INSYN2A,ZDHHC2,SLC6A6,NTRK2,LRFN1,GABBR1,NLGN2,CAMK2N1,DLG4,GRIK4,APBA1,SYNGAP1,SAMD14,SLA,FLRT3,CDK5R1,CTTNBP2,C1QA,C1QB,PCDH17,C1QC,ADCY8,SHANK2,RGS7BP,CHRM3,GNG3,CNTN1,PSD,PTK2B,CDH2,KCNH1,PTPRO,LRRC4C,ASIC2,KCND3,NLGN3,FRMPD4,DMTN,DLGAP1,PRRT1,DCC,SLITRK1,…
GO:CC	axon	GO:0030424	2.11838e-31	30.674	135	COPA,HTT,ZFYVE27,HIF1A,FMR1,MYCBP2,BLOC1S4,OPHN1,DIP2B,TNFRSF21,CCSAP,CIB1,ROR1,MTPN,ATP6AP2,AP3S1,ATAT1,FZD3,CD2AP,MAP3K12,PSEN2,SEPTIN6,ATP1A1,DPYSL2,RAB27B,SYT2,EMB,KCNA3,CXADR,CPT1C,CORO1A,SLC38A1,ADGRL3,NTRK2,CNTNAP1,DLG4,PRSS12,STXBP1,SEPTIN14,FLRT3,NCS1,CDK5R1,ADCY8,KCNC3,NTNG2,KIRREL3,SPOCK1,BASP1,SYT5,L1CAM,KCNAB2,SYBU,SNCG,CALB2,PCDH9,SPTBN4,AZIN2,SCN11A,KCNH1,PRKCB,KCNA6,MAPK8IP1,SHTN1…
GO:CC	cytoplasm	GO:0005737	9.57605e-28	27.0188	1462	LAS1L,COPA,STEEP1,DHDDS,ATF6B,TRIM27,SLU7,VPS4B,AIDA,RFT1,DAZAP2,VPS52,MESD,DHX9,VHL,RNF114,ANKFY1,TRIM26,TBC1D13,PRCP,POGLUT2,CNTROB,PRR14L,WWP2,SRA1,ATP6V0B,DDX17,TMEM127,TMEM199,YIPF6,LEPROTL1,HTRA2,TCHP,FIG4,SPTLC1,PPIL4,PPHLN1,CANX,WDR45B,VPS26C,RCE1,SEC63,G6PC3,C20H5ORF51,ZFAND2B,HTT,WDR48,CAD,SMYD4,YIPF5,ATXN2L,BET1L,FAF2,HEATR5B,POFUT1,PDCD6,IP6K1,ARL13B,ARMC10,FAM3C,LRRC40,MANBA,TBC1D14,…
GO:CC	dendritic tree	GO:0097447	1.49636e-25	24.825	122	HTT,USP8,IFT57,GIPC1,ZFYVE27,FMR1,OPHN1,DIP2B,DBNL,ASAP1,KCND1,PPP1R9B,SRGAP2,ATP6AP2,KIF3B,FYN,FZD3,CD2AP,PSEN2,IFT52,PRKAR2B,DPYSL2,ABHD17C,CPT1C,CDKL5,NTRK2,DLG4,APBA1,PRSS12,ELOVL5,SYNGAP1,SAMD14,SEPTIN14,SLA,NCS1,CDK5R1,CTTNBP2,HTR2B,ADCY8,KCNC3,SHANK2,KIRREL3,CHRM3,GNG3,FAT3,KIF17,PSD,CALB2,AZIN2,PTK2B,KCNH1,PTPRO,ASIC2,KCND3,MAPK8IP1,FRMPD4,GNAZ,UNC5C,DPYSL5,VSTM5,HTR1D,SEZ6,HTR1F,CLSTN3,G…
GO:CC	dendrite	GO:0030425	1.49636e-25	24.825	122	HTT,USP8,IFT57,GIPC1,ZFYVE27,FMR1,OPHN1,DIP2B,DBNL,ASAP1,KCND1,PPP1R9B,SRGAP2,ATP6AP2,KIF3B,FYN,FZD3,CD2AP,PSEN2,IFT52,PRKAR2B,DPYSL2,ABHD17C,CPT1C,CDKL5,NTRK2,DLG4,APBA1,PRSS12,ELOVL5,SYNGAP1,SAMD14,SEPTIN14,SLA,NCS1,CDK5R1,CTTNBP2,HTR2B,ADCY8,KCNC3,SHANK2,KIRREL3,CHRM3,GNG3,FAT3,KIF17,PSD,CALB2,AZIN2,PTK2B,KCNH1,PTPRO,ASIC2,KCND3,MAPK8IP1,FRMPD4,GNAZ,UNC5C,DPYSL5,VSTM5,HTR1D,SEZ6,HTR1F,CLSTN3,G…
GO:CC	glutamatergic synapse	GO:0098978	1.98524e-23	22.7022	86	VHL,NUMB,GIPC1,OPHN1,ADORA2B,FXYD6,ARHGAP39,DGKE,ABHD6,PORCN,ITGB3,PRKAR2B,PPM1H,DLG3,CPT1C,CORO1A,CDKL5,RGS9,NAPB,PPFIA3,DLG4,EPHA7,APBA1,STXBP1,SYNGAP1,FLRT3,IL1RAP,PCDH17,CADPS2,ADCY8,RGS7BP,NTNG2,CASKIN1,DNM1,DGKB,PTPRO,LRRC4C,APOE,DLGAP1,NPTXR,ERC2,LGI1,CBLN2,ADAM23,SLITRK1,NLGN1,TNR,CLSTN3,DGKI,GRIA1,CACNB4,ADCY1,BSN,CNR1,CDH8,CSPG5,SLC4A8,GRID2,MPP2,LRRTM3,DLGAP3,SLC1A2,ATP2B3,CALY,SCN2A,N…
GO:CC	cell body	GO:0044297	5.86828e-22	21.2315	92	STEEP1,TMEM50A,FMR1,DIP2B,DBNL,CIB1,ATP13A2,SRR,FYN,FZD3,HSPA1L,PSEN2,DPYSL2,P2RX7,CXADR,PTPRF,ELOVL5,SEPTIN14,SLC2A13,CDK5R1,ADCY8,KCNC3,ZPBP2,SYT5,GNG3,L1CAM,SNCG,KCNN4,ATP1B2,SPTBN4,AZIN2,KCNH1,ASIC2,KCND3,MAPK8IP1,GNAZ,SHTN1,UNC5C,DPYSL5,RCVRN,SERPINI1,SLC1A3,P2RY12,SEZ6,GRIA1,RNF112,GPM6A,RTN4R,CPNE5,KCNC1,KCNA2,BRINP3,GABRD,KCNK1,SLC4A8,BRINP1,GABRA2,BRINP2,SNCA,KCNA1,MAPK8IP2,KIF5C,STMN2,S…
GO:CC	intrinsic component of synaptic membrane	GO:0099240	6.18015e-21	20.209	49	FXYD6,PTPRA,ABHD6,NECTIN1,ITGB3,SLC6A6,LRFN1,NLGN2,GRIK4,FLRT3,PCDH17,ADCY8,RGS7BP,NTNG2,CNTN1,CDH2,PTPRO,LRRC4C,KCND3,NLGN3,DCC,ADAM23,SLITRK1,NLGN1,CLSTN3,GRIA1,ADCY1,GABRD,CNR1,CSPG5,GRID2,GABRA2,MPP2,KCNJ3,SLC1A2,KCNJ9,SCN2A,SLITRK3,LRFN2,LRRTM2,PLPPR4,LRFN5,GRM3,GABRB2,EFNB3,CNTN2,CACNG2,NETO1,GRIN2A
GO:CC	postsynaptic membrane	GO:0045211	1.50801e-20	19.8216	73	DBNL,KCND1,FXYD6,SRGAP2,ATP6AP2,ABHD6,ABHD17C,KCTD12,RGS9,SLC6A6,LRFN1,GABBR1,NLGN2,DLG4,GRIK4,FLRT3,PCDH17,SHANK2,RGS7BP,CHRM3,CNTN1,CDH2,KCNH1,PTPRO,LRRC4C,KCND3,NLGN3,PRRT1,DCC,SLITRK1,NLGN1,CLSTN3,GRIA1,ADCY1,GABRD,P2RX1,CSPG5,GRID2,GABRA2,GLRB,MPP2,GABRB3,SHANK1,GRIK2,FAIM2,KCND2,GRIN2B,SLITRK3,GABRG3,LRFN2,LRRTM2,CACNG5,CHRM2,GABRG2,PLPPR4,LRFN5,GRM3,GRIA2,GABRG1,GABRA1,GRM1,LHFPL4,GABRA4,G…
GO:CC	vesicle	GO:0031982	2.07801e-20	19.6824	320	COPA,TRIM27,VPS4B,VPS52,ANKFY1,ATP6V0B,TMEM127,TMEM199,YIPF6,LEPROTL1,FIG4,VPS26C,HTT,WDR48,YIPF5,HEATR5B,PDCD6,FAM3C,TBC1D14,USP8,RAB1A,VPS33B,VPS16,SLC17A5,VPS33A,RNF13,WDR11,SLC30A5,MARCHF8,ATP6V0A2,PLEKHJ1,RAB4B,TMEM192,NUMB,DNASE1,HPS4,ARHGEF2,TMEM165,STX6,SEC23B,CYB561D2,LEPROT,ENTPD7,RCC2,DENND6B,MON1B,ATP9B,GIPC1,ZFYVE27,C2CD5,PIP4P1,CHMP4A,STX12,C5AR1,USP6NL,FCHSD2,DBNL,SLC9A9,CTNS,RP2,P…
GO:CC	cytoplasmic vesicle	GO:0031410	1.05501e-19	18.9767	301	COPA,TRIM27,VPS4B,VPS52,ANKFY1,ATP6V0B,TMEM127,TMEM199,YIPF6,LEPROTL1,FIG4,VPS26C,HTT,WDR48,YIPF5,HEATR5B,PDCD6,FAM3C,TBC1D14,USP8,RAB1A,VPS33B,VPS16,SLC17A5,VPS33A,RNF13,WDR11,SLC30A5,MARCHF8,ATP6V0A2,PLEKHJ1,RAB4B,TMEM192,NUMB,DNASE1,HPS4,TMEM165,STX6,SEC23B,CYB561D2,LEPROT,ENTPD7,RCC2,DENND6B,MON1B,ATP9B,GIPC1,ZFYVE27,C2CD5,PIP4P1,CHMP4A,STX12,C5AR1,USP6NL,FCHSD2,DBNL,SLC9A9,CTNS,RP2,PPP1R21,M…
GO:CC	intracellular vesicle	GO:0097708	1.46796e-19	18.8333	301	COPA,TRIM27,VPS4B,VPS52,ANKFY1,ATP6V0B,TMEM127,TMEM199,YIPF6,LEPROTL1,FIG4,VPS26C,HTT,WDR48,YIPF5,HEATR5B,PDCD6,FAM3C,TBC1D14,USP8,RAB1A,VPS33B,VPS16,SLC17A5,VPS33A,RNF13,WDR11,SLC30A5,MARCHF8,ATP6V0A2,PLEKHJ1,RAB4B,TMEM192,NUMB,DNASE1,HPS4,TMEM165,STX6,SEC23B,CYB561D2,LEPROT,ENTPD7,RCC2,DENND6B,MON1B,ATP9B,GIPC1,ZFYVE27,C2CD5,PIP4P1,CHMP4A,STX12,C5AR1,USP6NL,FCHSD2,DBNL,SLC9A9,CTNS,RP2,PPP1R21,M…
GO:CC	integral component of synaptic membrane	GO:0099699	9.36406e-19	18.0285	44	FXYD6,PTPRA,ABHD6,NECTIN1,ITGB3,SLC6A6,LRFN1,NLGN2,GRIK4,FLRT3,PCDH17,ADCY8,CDH2,PTPRO,LRRC4C,KCND3,NLGN3,DCC,ADAM23,SLITRK1,NLGN1,CLSTN3,GRIA1,ADCY1,GABRD,CNR1,CSPG5,GRID2,GABRA2,KCNJ3,SLC1A2,KCNJ9,SCN2A,SLITRK3,LRFN2,LRRTM2,PLPPR4,LRFN5,GRM3,GABRB2,EFNB3,CACNG2,NETO1,GRIN2A
GO:CC	neuronal cell body	GO:0043025	1.26247e-18	17.8988	78	TMEM50A,FMR1,DIP2B,DBNL,CIB1,ATP13A2,SRR,FZD3,PSEN2,DPYSL2,P2RX7,PTPRF,ELOVL5,SEPTIN14,CDK5R1,ADCY8,KCNC3,SYT5,L1CAM,SNCG,KCNN4,SPTBN4,AZIN2,KCNH1,ASIC2,KCND3,SHTN1,UNC5C,DPYSL5,RCVRN,SERPINI1,SLC1A3,SEZ6,GRIA1,RNF112,GPM6A,RTN4R,CPNE5,KCNC1,KCNA2,BRINP3,GABRD,KCNK1,SLC4A8,BRINP1,GABRA2,BRINP2,SNCA,KCNA1,MAPK8IP2,KIF5C,STMN2,CTNND2,RGS8,GRIK2,DNER,KCND2,DSCAM,SLC4A10,NRSN2,TUBB4A,GAP43,TUBB3,SLC1…
GO:CC	postsynaptic specialization	GO:0099572	6.65738e-18	17.1767	73	USP8,FMR1,DBNL,KCND1,PPP1R9B,SRGAP2,FYN,ATP1A1,ABHD17C,RGS9,INSYN2A,NTRK2,LRFN1,NLGN2,CAMK2N1,DLG4,SYNGAP1,SAMD14,CDK5R1,ADCY8,SHANK2,RGS7BP,GNG3,PSD,CDH2,KCNH1,PTPRO,LRRC4C,KCND3,NLGN3,DMTN,DLGAP1,PRRT1,DCC,SLITRK1,NLGN1,CLSTN3,GRIA1,ADCY1,SYT11,RNF112,BSN,GRID2,SLC8A2,GABRA2,CABP1,MPP2,MAPK8IP2,DLGAP3,CTNND2,SRCIN1,SHANK1,GRIK2,KCND2,GRIN2B,DNAJC6,SLITRK3,CNIH2,PCLO,LRFN2,GAP43,LRRTM2,CACNG5,PL…
GO:CC	ion channel complex	GO:0034702	1.32279e-17	16.8785	85	TTYH3,CATSPERD,CCDC51,KCND1,CATSPERG,CACNB2,ABHD6,SCNN1D,PORCN,CACNA1D,CATSPER2,DLG3,LRRC8D,LRRC8B,KCNA3,CPT1C,PKD2L1,CACNA1A,CACNA1G,DLG4,GRIK4,KCNH2,KCNC3,KCNAB2,RYR2,SCN11A,KCNH1,KCND3,KCNA6,BEST1,TRPC3,GRIA1,CACNB4,STX1A,KCNC1,KCNA2,GABRD,KCNA4,FKBP1B,KCNK1,KCNAB3,GRID2,GABRA2,TRPC5,GLRB,KCNA1,KCNJ3,CACNA1I,GABRB3,KCNIP4,SCN2A,GRIK2,SCN8A,KCNK4,CACNA1F,KCND2,KCNQ3,GRIN2B,GABRG3,HCN4,DPP10,KCN…
GO:CC	neuron to neuron synapse	GO:0098984	5.5039e-17	16.2593	70	USP8,FMR1,DBNL,KCND1,PPP1R9B,SRGAP2,FYN,NECTIN1,ATP1A1,ABHD17C,RGS9,INSYN2A,NTRK2,LRFN1,CAMK2N1,DLG4,GRIK4,SYNGAP1,SAMD14,CDK5R1,ADCY8,SHANK2,RGS7BP,GNG3,PSD,ATP1B2,CDH2,KCNH1,PTPRO,LRRC4C,KCND3,SYT12,DMTN,DLGAP1,PRRT1,DCC,SLITRK1,CLSTN3,GRIA1,ADCY1,SYT11,RNF112,BSN,GRID2,SLC8A2,CABP1,MPP2,MAPK8IP2,CTNND2,SRCIN1,SHANK1,GRIK2,KCND2,GRIN2B,DNAJC6,CNIH2,PCLO,LRFN2,GAP43,CACNG5,PLPPR4,LRFN5,GRM3,GRM1…
GO:CC	postsynaptic density	GO:0014069	4.00513e-16	15.3974	65	USP8,FMR1,DBNL,KCND1,PPP1R9B,SRGAP2,FYN,ATP1A1,ABHD17C,RGS9,INSYN2A,NTRK2,LRFN1,CAMK2N1,DLG4,SYNGAP1,SAMD14,CDK5R1,ADCY8,SHANK2,RGS7BP,GNG3,PSD,CDH2,KCNH1,PTPRO,LRRC4C,KCND3,DMTN,DLGAP1,PRRT1,DCC,SLITRK1,CLSTN3,GRIA1,ADCY1,SYT11,RNF112,BSN,GRID2,SLC8A2,CABP1,MPP2,MAPK8IP2,CTNND2,SRCIN1,SHANK1,GRIK2,KCND2,GRIN2B,DNAJC6,CNIH2,PCLO,LRFN2,GAP43,CACNG5,PLPPR4,LRFN5,GRM3,GRM1,ADD2,CACNG2,NETO1,GRIN2A,G…
GO:CC	asymmetric synapse	GO:0032279	4.00513e-16	15.3974	65	USP8,FMR1,DBNL,KCND1,PPP1R9B,SRGAP2,FYN,ATP1A1,ABHD17C,RGS9,INSYN2A,NTRK2,LRFN1,CAMK2N1,DLG4,SYNGAP1,SAMD14,CDK5R1,ADCY8,SHANK2,RGS7BP,GNG3,PSD,CDH2,KCNH1,PTPRO,LRRC4C,KCND3,DMTN,DLGAP1,PRRT1,DCC,SLITRK1,CLSTN3,GRIA1,ADCY1,SYT11,RNF112,BSN,GRID2,SLC8A2,CABP1,MPP2,MAPK8IP2,CTNND2,SRCIN1,SHANK1,GRIK2,KCND2,GRIN2B,DNAJC6,CNIH2,PCLO,LRFN2,GAP43,CACNG5,PLPPR4,LRFN5,GRM3,GRM1,ADD2,CACNG2,NETO1,GRIN2A,G…
GO:CC	intrinsic component of postsynaptic membrane	GO:0098936	7.89147e-16	15.1028	37	FXYD6,ABHD6,SLC6A6,LRFN1,NLGN2,GRIK4,FLRT3,PCDH17,RGS7BP,CNTN1,CDH2,PTPRO,LRRC4C,KCND3,NLGN3,DCC,SLITRK1,NLGN1,CLSTN3,GRIA1,ADCY1,GABRD,CSPG5,GRID2,GABRA2,MPP2,SLITRK3,LRFN2,LRRTM2,PLPPR4,LRFN5,GRM3,GABRB2,CNTN2,CACNG2,NETO1,GRIN2A
GO:CC	presynaptic membrane	GO:0042734	1.12816e-15	14.9476	39	FMR1,FXYD6,STX2,NECTIN1,KCTD12,GABBR1,GRIK4,APBA1,STXBP1,PCDH17,ADCY8,RGS7BP,NTNG2,CNTN1,DNM1,CDH2,KCNH1,ADAM23,STX1A,KCNA2,CNR1,SLC4A8,SNAP91,KCNJ3,SYP,SLC1A2,KCNJ9,RIMS1,RIMS3,SCN2A,GRIK2,SYT1,UNC13A,SNAP25,GRM3,STX1B,UNC13C,EFNB3,GRIN2A
GO:CC	endoplasmic reticulum	GO:0005783	5.38672e-15	14.2687	259	DHDDS,ATF6B,RFT1,MESD,POGLUT2,TMEM199,YIPF6,SPTLC1,CANX,RCE1,SEC63,G6PC3,ZFAND2B,HTT,YIPF5,FAF2,POFUT1,PDCD6,ARMC10,ATP6AP1,PITPNB,MINPP1,SLC39A7,RNF13,TMCO1,SLC37A3,ALG11,SUCO,CYBC1,SUMF2,SLC35B3,MAN1B1,SPTLC2,ITPR2,TMEM50A,RNF145,SEC23B,VMP1,CYB561D2,GANAB,ERO1A,MYDGF,TRAPPC6A,ZDHHC20,C2CD2L,NUS1,SACM1L,PIP4K2C,SREBF2,SEC62,PIGX,REEP3,GNAI3,ZFYVE27,SLC39A6,CYB5B,HACE1,SGK1,TKT,TOR2A,ORMDL2,EPM2…
GO:CC	plasma membrane protein complex	GO:0098797	6.22769e-15	14.2057	125	HTRA2,GNB1,ATP6AP1,GNAT2,CATSPERD,GNAI3,CD247,GNB4,EFCAB7,KCND1,AMHR2,GNAL,NOXA1,GJA9,CATSPERG,ATP1B3,ITGA10,CACNB2,ABHD6,ARRB1,BOLA-DOB,ATP1A1,PORCN,ITGB3,CACNA1D,CATSPER2,CDH24,NCF1,GNG2,DLG3,TFR2,NCF2,GJA1,KCNA3,GPR156,CPT1C,FCER1G,SGIP1,CRB1,GJB2,SYK,CACNA1A,ITGB2,GNAI1,GABBR1,CACNA1G,DLG4,GRIK4,ITGAM,GNA14,TLR2,KCNH2,RAMP3,NCF4,ITGA4,SLC7A5,KCNC3,ERBB3,TF,GNG3,KCNAB2,ATP1B2,SCN11A,CDH2,KCNH1…
GO:CC	distal axon	GO:0150034	2.10204e-14	13.6774	53	COPA,ZFYVE27,FMR1,OPHN1,CIB1,ROR1,MAP3K12,PSEN2,SEPTIN6,CXADR,NTRK2,PRSS12,FLRT3,CDK5R1,BASP1,SNCG,CALB2,PCDH9,PRKCB,KCNA6,SHTN1,UNC5C,GPM6A,RTN4R,CASR,KCNA2,CNR1,CDH8,SLC8A2,SNCA,PACSIN1,KCNA1,KIF5C,SYP,STMN2,INPP5J,DSCAM,SLC4A10,GAP43,TUBB3,UNC13A,CPLX2,STMN3,SNAP25,CPLX1,GAD1,RASGRF1,UNC13C,SNCB,ELAVL4,PTPRN,LAMP5,OTX2
GO:CC	cation channel complex	GO:0034703	2.04964e-13	12.6883	65	CATSPERD,CCDC51,KCND1,CATSPERG,CACNB2,ABHD6,SCNN1D,PORCN,CACNA1D,CATSPER2,DLG3,KCNA3,CPT1C,PKD2L1,CACNA1A,CACNA1G,DLG4,GRIK4,KCNH2,KCNC3,KCNAB2,RYR2,SCN11A,KCNH1,KCND3,KCNA6,TRPC3,GRIA1,CACNB4,STX1A,KCNC1,KCNA2,KCNA4,FKBP1B,KCNK1,KCNAB3,TRPC5,KCNA1,KCNJ3,CACNA1I,KCNIP4,SCN2A,GRIK2,SCN8A,KCNK4,CACNA1F,KCND2,KCNQ3,GRIN2B,HCN4,DPP10,KCNMB2,CACNG5,GRIA4,DPP6,KCNS2,KCNQ2,GRIA2,OLFM3,VWC2L,KCNIP1,VWC2,…
GO:CC	cilium	GO:0005929	2.99066e-13	12.5242	135	VHL,ARL13B,GNB1,PDCL,CEP162,NPHP1,TCTN1,IFT57,WDR11,CLUAP1,SDCCAG8,GNAT2,IFT172,SPA17,MKS1,TTLL4,CEP41,HIF1A,CENPJ,TMEM138,NPHP3,UNC119B,TMEM216,TSSK4,CROCC,RILPL2,RP2,CEP78,EFCAB7,TCTN2,TTLL5,RPGRIP1L,CCSAP,CFAP126,WDR19,ARL3,KIF3B,DYNC2I1,TMEM67,IFT22,NPHP4,IQCD,CATSPERG,ROM1,ATP1B3,NEK8,GPR83,MAPK15,LCA5,CCDC88A,BBS7,TSPEAR,AK8,GAS8,ADCY5,ODAD2,SLC9A3R1,PSEN2,SEPTIN6,ATP1A1,IFT52,CCDC120,PRKAR…
GO:CC	integral component of postsynaptic membrane	GO:0099055	4.09274e-13	12.388	33	FXYD6,ABHD6,SLC6A6,LRFN1,NLGN2,GRIK4,FLRT3,PCDH17,CDH2,PTPRO,LRRC4C,KCND3,NLGN3,DCC,SLITRK1,NLGN1,CLSTN3,GRIA1,ADCY1,GABRD,CSPG5,GRID2,GABRA2,SLITRK3,LRFN2,LRRTM2,PLPPR4,LRFN5,GRM3,GABRB2,CACNG2,NETO1,GRIN2A
GO:CC	GABA-ergic synapse	GO:0098982	6.14297e-13	12.2116	26	ABHD6,EFNA5,SLC6A6,GABBR1,NLGN2,PCDH17,PTPRO,KCND3,ERC2,SLITRK1,CLSTN3,BSN,GABRD,CNR1,CSPG5,GABRA2,GLRB,ATP2B3,SV2A,SLITRK3,PCLO,LRRTM2,GABRG2,LRFN5,GABRA1,GABRB2
GO:CC	receptor complex	GO:0043235	9.23881e-13	12.0344	95	HTRA2,ITPR2,IMPG2,CD247,CSF2RA,AXL,AMHR2,PTPRA,ROR1,TLR6,ITGA10,ABHD6,LDLR,GFRA2,TLR7,PORCN,ITGB3,CSF1R,EBI3,DLG3,GFRA4,TFR2,GPR156,CPT1C,PKD2L1,SYK,MERTK,ITGB2,NTRK2,GABBR1,DLG4,GRIK4,EPHA7,ITGAM,TLR2,FLT3,PLXNC1,RAMP3,ITGA4,HTR2B,ADCYAP1R1,LRP8,ERBB3,TF,FGFR3,EPHA1,ADRA2A,TYRO3,TRPV3,ARNT2,NLGN1,EPHA6,GRIA1,EPHA5,GABRD,PEX5L,GRM7,GRID2,GABRA2,PRLR,PIGR,IL13RA2,FGFR2,GPR37,EPHA10,GPBAR1,ARNTL2,G…
GO:CC	bounding membrane of organelle	GO:0098588	5.89329e-12	11.2296	235	COPA,VPS4B,ANKFY1,ATP6V0B,TMEM199,YIPF6,FIG4,SEC63,BET1L,PDCD6,ARL13B,USP8,ATP6AP1,VPS33B,VPS16,PITPNB,SLC17A5,VPS33A,RNF13,TMCO1,BET1,SERINC3,MARCHF8,ATP6V0A2,SLC35B3,ITPR2,TMEM192,GNAT2,HPS4,TMEM165,STX6,SEC23B,VMP1,ZDHHC20,RCC2,CSNK1B,SACM1L,BID,GNAI3,ZFYVE27,LFNG,CYB5B,PIP4P1,CHMP4A,SLC35F6,HACE1,UNC50,STX12,GLMP,TMEM79,TMEM138,RAB2B,BAX,DBNL,SLC9A9,GNPTAB,CTNS,ABCD4,MPPE1,EFCAB7,GBA,TSPAN15,…
GO:CC	organelle membrane	GO:0031090	8.50443e-12	11.0704	423	COPA,ATF6B,TRIM27,VPS4B,RFT1,NUP133,ANKFY1,GTF3C3,PRR14L,ATP6V0B,TMEM199,YIPF6,HTRA2,FIG4,SPTLC1,CANX,RCE1,SEC63,G6PC3,HTT,YIPF5,BET1L,FAF2,PDCD6,ARL13B,GNB1,USP8,ATP6AP1,VPS33B,VPS16,PITPNB,SLC17A5,VPS33A,RNF13,TMCO1,B4GALT3,SLC37A3,ALG11,BET1,SERINC3,MARCHF8,ATP6V0A2,CYBC1,SLC35B3,SPTLC2,ITPR2,SRBD1,RAB4B,TMEM192,GNAT2,HPS4,AGK,TMEM165,STX6,SEC23B,VMP1,CYB561D2,ERO1A,MPV17,ARFIP2,SLC25A29,ENTPD…
GO:CC	secretory vesicle	GO:0099503	1.14785e-11	10.9401	101	VPS33B,SLC30A5,ATP6V0A2,RAB4B,DNASE1,HPS4,STX6,GIPC1,STX12,STX2,RAB8B,WFS1,VAMP4,SRI,SEPTIN6,ENKUR,ATP6V1A,SPAM1,RAB27B,SYT2,ABCA3,IQUB,NCF2,CLU,CXADR,LTF,F5,SLC9B2,KLK4,UNC13D,EQTN,PPFIA3,DLG4,APBA1,STXBP1,SEPTIN14,SNX10,CFP,BTBD8,MCTP1,SYN2,ZPBP2,KIRREL3,FSTL4,SYT5,AMPH,CCDC136,DNM1,SYT3,SLC11A1,TMEM163,SYT12,ACRBP,MCTP2,MPO,PRRT1,SERPINI1,ATP6V1G2,MOXD1,SCG3,RAB3B,GRIA1,CPE,SPINK5,SYT11,RNF112…
GO:CC	postsynaptic specialization membrane	GO:0099634	1.40996e-11	10.8508	35	ABHD17C,RGS9,LRFN1,NLGN2,DLG4,RGS7BP,CDH2,KCNH1,PTPRO,LRRC4C,KCND3,NLGN3,PRRT1,DCC,SLITRK1,NLGN1,CLSTN3,GRIA1,ADCY1,GRID2,GABRA2,MPP2,GRIN2B,SLITRK3,LRFN2,LRRTM2,CACNG5,PLPPR4,LRFN5,GRM1,GABRB2,CACNG2,NETO1,GRIN2A,GRM5
GO:CC	organelle subcompartment	GO:0031984	1.43266e-11	10.8439	192	ATF6B,RFT1,TMEM199,YIPF6,SPTLC1,CANX,RCE1,SEC63,G6PC3,YIPF5,BET1L,FAF2,ATP6AP1,PITPNB,RNF13,TMCO1,B4GALT3,WDR11,SLC37A3,ALG11,BET1,CYBC1,SLC35B3,PLEKHJ1,SPTLC2,ITPR2,TMEM165,STX6,SEC23B,VMP1,CYB561D2,ERO1A,TRAPPC6A,ARFIP2,GCC2,C2CD2L,NUS1,SACM1L,ATP9B,SREBF2,SEC62,PIGX,REEP3,GNAI3,ZFYVE27,HACE1,SGK1,TKT,TMEM79,ORMDL2,EPM2AIP1,EIF2AK3,DEGS1,TRIQK,BAX,ABCD4,CDS2,GBA,ELOVL1,FAM91A1,HSD17B12,SRD5A3,S…
GO:CC	neuron projection terminus	GO:0044306	1.62995e-10	9.78783	31	OPHN1,PTPN9,ROR1,SEPTIN6,NTRK2,DLG4,PRSS12,BTBD8,SNCG,CALB2,PRKCB,KCNA6,CASR,KCNA2,BSN,CDH8,SLC8A2,SNCA,PACSIN1,KCNA1,SYP,SLC1A2,SCRG1,SLC4A10,UNC13A,CPLX2,CPLX1,GAD1,UNC13C,SNCB,PTPRN
GO:CC	intrinsic component of postsynaptic specialization membrane	GO:0098948	1.80543e-10	9.74342	26	LRFN1,NLGN2,RGS7BP,CDH2,PTPRO,LRRC4C,KCND3,NLGN3,DCC,SLITRK1,NLGN1,CLSTN3,GRIA1,ADCY1,GRID2,GABRA2,MPP2,SLITRK3,LRFN2,LRRTM2,PLPPR4,LRFN5,GABRB2,CACNG2,NETO1,GRIN2A
GO:CC	transmembrane transporter complex	GO:1902495	8.08297e-10	9.09243	89	TTYH3,CATSPERD,CCDC51,KCND1,CATSPERG,ATP1B3,CACNB2,ABHD6,SCNN1D,ATP1A1,PORCN,CACNA1D,CATSPER2,DLG3,LRRC8D,LRRC8B,KCNA3,CPT1C,PKD2L1,CACNA1A,CACNA1G,DLG4,GRIK4,KCNH2,WDR93,KCNC3,KCNAB2,ATP1B2,RYR2,SCN11A,KCNH1,KCND3,KCNA6,BEST1,TRPC3,GRIA1,CACNB4,STX1A,KCNC1,KCNA2,GABRD,KCNA4,FKBP1B,KCNK1,KCNAB3,GRID2,GABRA2,TRPC5,GLRB,KCNA1,KCNJ3,CACNA1I,GABRB3,KCNIP4,SCN2A,GRIK2,SCN8A,KCNK4,CACNA1F,KCND2,KCNQ3,G…
GO:CC	dendritic spine	GO:0043197	1.43435e-09	8.84334	37	USP8,GIPC1,FMR1,OPHN1,ASAP1,KCND1,SRGAP2,ATP6AP2,PRKAR2B,ABHD17C,NTRK2,DLG4,APBA1,SLA,CDK5R1,CTTNBP2,SHANK2,PSD,PTK2B,PTPRO,ASIC2,KCND3,FRMPD4,SEZ6,GRIA1,GPM6A,GRID2,MPP2,PPFIA2,SHANK1,KCND2,CNIH2,GRIA4,DRD1,GRM3,GRIA2,APBA2
GO:CC	endoplasmic reticulum membrane	GO:0005789	2.24915e-09	8.64798	145	ATF6B,RFT1,TMEM199,SPTLC1,CANX,RCE1,SEC63,G6PC3,YIPF5,FAF2,ATP6AP1,PITPNB,RNF13,TMCO1,SLC37A3,ALG11,CYBC1,SLC35B3,SPTLC2,ITPR2,SEC23B,VMP1,CYB561D2,ERO1A,NUS1,SACM1L,SREBF2,SEC62,PIGX,REEP3,GNAI3,ZFYVE27,SGK1,TKT,ORMDL2,EPM2AIP1,EIF2AK3,DEGS1,TRIQK,BAX,ABCD4,CDS2,ELOVL1,HSD17B12,SRD5A3,SERP1,GGCX,CEPT1,HSP90B1,ALG8,HMGCR,ATP6AP2,AGPAT1,CERS2,TMEM67,DNAJB14,INSIG1,LPGAT1,SGPP1,WFS1,LSS,ZDHHC9,SLC3…
GO:CC	endoplasmic reticulum subcompartment	GO:0098827	2.74009e-09	8.56223	146	ATF6B,RFT1,TMEM199,SPTLC1,CANX,RCE1,SEC63,G6PC3,YIPF5,FAF2,ATP6AP1,PITPNB,RNF13,TMCO1,SLC37A3,ALG11,CYBC1,SLC35B3,SPTLC2,ITPR2,SEC23B,VMP1,CYB561D2,ERO1A,C2CD2L,NUS1,SACM1L,SREBF2,SEC62,PIGX,REEP3,GNAI3,ZFYVE27,SGK1,TKT,ORMDL2,EPM2AIP1,EIF2AK3,DEGS1,TRIQK,BAX,ABCD4,CDS2,ELOVL1,HSD17B12,SRD5A3,SERP1,GGCX,CEPT1,HSP90B1,ALG8,HMGCR,ATP6AP2,AGPAT1,CERS2,TMEM67,DNAJB14,INSIG1,LPGAT1,SGPP1,WFS1,LSS,ZDHH…
GO:CC	transporter complex	GO:1990351	2.7788e-09	8.55614	90	TTYH3,CATSPERD,CCDC51,KCND1,CATSPERG,ATP1B3,CACNB2,ABHD6,SCNN1D,ATP1A1,PORCN,CACNA1D,CATSPER2,DLG3,LRRC8D,LRRC8B,KCNA3,CPT1C,PKD2L1,CACNA1A,CACNA1G,DLG4,GRIK4,KCNH2,WDR93,KCNC3,KCNAB2,ATP1B2,RYR2,SCN11A,KCNH1,KCND3,KCNA6,BEST1,TRPC3,GRIA1,CACNB4,STX1A,KCNC1,KCNA2,GABRD,KCNA4,FKBP1B,KCNK1,KCNAB3,GRID2,GABRA2,TRPC5,GLRB,KCNA1,KCNJ3,CACNA1I,GABRB3,KCNIP4,SCN2A,GRIK2,SCN8A,KCNK4,CACNA1F,KCND2,KCNQ3,A…
GO:CC	Golgi apparatus	GO:0005794	2.80068e-09	8.55274	216	COPA,VPS52,YIPF6,PPHLN1,HTT,YIPF5,BET1L,FAM3C,TBC1D14,RAB1A,PITPNB,RNF13,IFT57,TMCO1,B4GALT3,WDR11,SLC30A5,BET1,CAND1,SERINC3,SLC35B3,PLEKHJ1,GLA,XPR1,ARHGEF2,TMEM165,STX6,GOLGB1,MYDGF,TRAPPC6A,CDIPT,ARFIP2,ENTPD7,ZDHHC20,CSNK1B,GCC2,SACM1L,DCLRE1C,ATP9B,MINK1,GNAI3,SIPA1L3,LFNG,FNDC3A,HACE1,UNC50,STX12,TMEM79,RAB2B,CD247,DBNL,GNPTAB,CHEK2,RP2,MPPE1,DPP7,GBA,SLC38A10,FAM91A1,MANEA,GABARAPL1,RAB30…
GO:CC	neuron spine	GO:0044309	3.11681e-09	8.50629	37	USP8,GIPC1,FMR1,OPHN1,ASAP1,KCND1,SRGAP2,ATP6AP2,PRKAR2B,ABHD17C,NTRK2,DLG4,APBA1,SLA,CDK5R1,CTTNBP2,SHANK2,PSD,PTK2B,PTPRO,ASIC2,KCND3,FRMPD4,SEZ6,GRIA1,GPM6A,GRID2,MPP2,PPFIA2,SHANK1,KCND2,CNIH2,GRIA4,DRD1,GRM3,GRIA2,APBA2
GO:CC	integral component of postsynaptic specialization membrane	GO:0099060	3.98924e-09	8.39911	24	LRFN1,NLGN2,CDH2,PTPRO,LRRC4C,KCND3,NLGN3,DCC,SLITRK1,NLGN1,CLSTN3,GRIA1,ADCY1,GRID2,GABRA2,SLITRK3,LRFN2,LRRTM2,PLPPR4,LRFN5,GABRB2,CACNG2,NETO1,GRIN2A
GO:CC	transport vesicle	GO:0030133	4.86668e-09	8.31277	72	PDCD6,STX6,SEC23B,GIPC1,STX12,STX2,RAB8B,ATP13A2,VAMP4,AP1S1,TMEM187,SEPTIN6,ATP6V1A,SORL1,RAB27B,SYT2,CLBA1,LAPTM5,SLC9B2,AP1S3,UNC13D,DLG4,APBA1,BTBD8,MCTP1,SYN2,KIRREL3,SYT5,FGFR3,STEAP2,AMPH,AZIN2,SYT3,TMEM163,SYT12,MCTP2,PRRT1,ATP6V1G2,SCG3,RAB3B,GRIA1,CPE,SYT11,RNF112,STX1A,SVOP,SNAP91,GABRA2,SNCA,RAB3C,SYP,TRIM9,SYNPR,SYNGR3,SYT1,SV2A,NRSN2,SLC17A6,UNC13A,SNAP25,PCSK1,SLC17A7,APBA2,STX1B,S…
GO:CC	cytoskeleton	GO:0005856	5.37821e-09	8.26936	325	CRK,PHF1,VPS4B,DHX9,CNTROB,SRA1,HTRA2,TCHP,CEP250,HTT,ZFYVE19,ARL13B,SPICE1,HAUS1,CEP162,IFT57,WDR11,CLUAP1,POC5,TAF1A,SDCCAG8,USP20,LASP1,HAUS5,IFT172,ARHGEF2,SS18,SASS6,TBCEL,GRAMD2B,ZNF12,CENATAC,BORA,CEP95,MKS1,RCC2,TTLL4,CCDC14,EML4,TWF1,HAUS2,REEP3,LRRC45,GNAI3,SIPA1L3,WRN,CEP41,C2CD5,APBB3,AURKC,CENPJ,CEP70,CDC14B,ARPC3,MACF1,MYCBP2,CCNE2,OPHN1,ARHGAP26,TMEM216,CROCC,MYH10,DBNL,CTNS,RILPL2…
GO:CC	nuclear outer membrane-endoplasmic reticulum membrane network	GO:0042175	6.62896e-09	8.17855	146	ATF6B,RFT1,TMEM199,SPTLC1,CANX,RCE1,SEC63,G6PC3,YIPF5,FAF2,ATP6AP1,PITPNB,RNF13,TMCO1,SLC37A3,ALG11,CYBC1,SLC35B3,SPTLC2,ITPR2,SEC23B,VMP1,CYB561D2,ERO1A,NUS1,SACM1L,SREBF2,SEC62,PIGX,REEP3,GNAI3,ZFYVE27,SGK1,TKT,ORMDL2,EPM2AIP1,EIF2AK3,DEGS1,TRIQK,BAX,ABCD4,CDS2,ELOVL1,HSD17B12,SRD5A3,SERP1,GGCX,CEPT1,HSP90B1,ALG8,HMGCR,ATP6AP2,AGPAT1,CERS2,TMEM67,DNAJB14,INSIG1,LPGAT1,SGPP1,WFS1,LSS,ZDHHC9,SLC3…
GO:CC	exocytic vesicle	GO:0070382	1.16161e-08	7.93494	52	STX6,GIPC1,STX12,STX2,RAB8B,VAMP4,SEPTIN6,SYT2,SLC9B2,UNC13D,DLG4,APBA1,BTBD8,MCTP1,SYN2,KIRREL3,SYT5,AMPH,SYT3,TMEM163,SYT12,MCTP2,PRRT1,ATP6V1G2,RAB3B,GRIA1,SYT11,RNF112,STX1A,SVOP,SNAP91,GABRA2,SNCA,RAB3C,SYP,TRIM9,SYNPR,SYNGR3,SYT1,SV2A,SLC17A6,UNC13A,SNAP25,SLC17A7,APBA2,STX1B,SV2C,UNC13C,LGI3,SYT13,LAMP5,GRIN2A
GO:CC	synaptic vesicle	GO:0008021	1.28078e-08	7.89253	48	STX6,GIPC1,STX12,STX2,RAB8B,VAMP4,SEPTIN6,SYT2,SLC9B2,DLG4,APBA1,BTBD8,MCTP1,SYN2,KIRREL3,SYT5,AMPH,TMEM163,SYT12,MCTP2,PRRT1,ATP6V1G2,RAB3B,GRIA1,RNF112,STX1A,SVOP,SNAP91,GABRA2,SNCA,RAB3C,SYP,TRIM9,SYNPR,SYNGR3,SYT1,SV2A,SLC17A6,UNC13A,SNAP25,SLC17A7,APBA2,STX1B,SV2C,UNC13C,LGI3,LAMP5,GRIN2A
GO:CC	postsynaptic density membrane	GO:0098839	1.33536e-08	7.8744	26	ABHD17C,RGS9,LRFN1,DLG4,RGS7BP,KCNH1,PTPRO,LRRC4C,PRRT1,DCC,SLITRK1,CLSTN3,GRIA1,ADCY1,GRID2,MPP2,GRIN2B,LRFN2,CACNG5,PLPPR4,LRFN5,GRM1,CACNG2,NETO1,GRIN2A,GRM5
GO:CC	membrane protein complex	GO:0098796	1.38337e-08	7.85906	213	COPA,TRIM27,ANKFY1,ATP6V0B,TMEM199,HTRA2,SPTLC1,SEC63,BET1L,FAF2,PDCD6,GNB1,ATP6AP1,VPS33B,VPS16,BET1,ATP6V0A2,SPTLC2,GNAT2,TTYH3,AGK,STX6,SEC23B,CATSPERD,SREBF2,GNAI3,CCDC51,CHMP4A,PIK3C2A,STX12,ORMDL2,BAX,CD247,GNB4,EFCAB7,KCND1,HSD17B12,AMHR2,STX2,EPN3,GNAL,COX7A2,AP3S1,INSIG1,NOXA1,GJA9,VAMP4,CATSPERG,AP1S1,COX8A,BAIAP2L2,ATP1B3,ITGA10,CACNB2,ABHD6,ARL6IP1,RNF125,SCNN1D,KASH5,ARRB1,BOLA-DOB,C…
GO:CC	vesicle membrane	GO:0012506	1.39967e-08	7.85397	126	COPA,VPS4B,ANKFY1,TMEM199,FIG4,HTT,PDCD6,USP8,VPS33B,VPS16,VPS33A,RNF13,MARCHF8,ATP6V0A2,RAB4B,TMEM165,STX6,SEC23B,CYB561D2,ENTPD7,RCC2,GIPC1,ZFYVE27,C2CD5,PIP4P1,CHMP4A,STX12,DBNL,SLC9A9,CTNS,TSPAN15,GABARAPL1,EPN3,TMEM67,AP3S1,STARD3NL,ATP13A2,LITAF,INPP5B,AP1S1,BAIAP2L2,ABHD6,SRI,TMEM150B,REEP6,SORL1,RAB27B,SYT2,ABHD17C,ABCA3,CLBA1,PLPP2,MREG,SLC15A3,WAS,CORO1A,MARCHF1,SLC9B2,AP1S3,GPR143,SGIP…
GO:CC	cytoplasmic vesicle membrane	GO:0030659	2.1125e-08	7.6752	123	COPA,VPS4B,ANKFY1,TMEM199,FIG4,HTT,PDCD6,USP8,VPS33B,VPS16,VPS33A,RNF13,MARCHF8,ATP6V0A2,RAB4B,TMEM165,STX6,SEC23B,CYB561D2,ENTPD7,RCC2,ZFYVE27,C2CD5,PIP4P1,CHMP4A,STX12,DBNL,SLC9A9,CTNS,TSPAN15,GABARAPL1,EPN3,TMEM67,AP3S1,STARD3NL,ATP13A2,LITAF,INPP5B,AP1S1,ABHD6,SRI,TMEM150B,REEP6,SORL1,RAB27B,SYT2,ABHD17C,ABCA3,CLBA1,PLPP2,MREG,SLC15A3,CORO1A,MARCHF1,SLC9B2,AP1S3,GPR143,SGIP1,SLC9A7,EQTN,ZDHHC…
GO:CC	cytoplasmic region	GO:0099568	5.62128e-08	7.25016	57	ARL13B,CEP162,IFT57,IFT172,HIF1A,BLOC1S4,MYL12B,RPGRIP1L,CCSAP,ARL3,KIF3B,DYNC2I1,AP3S1,LCA5,BBS7,AK8,GAS8,ODAD2,GLI1,SPEF1,RAB27B,DNAI4,CCDC40,CCDC96,CAMSAP3,CDKL5,DNAJB13,ODAD4,PPFIA3,GNAI1,ODAD3,MAK,CCDC103,DRC1,DNAH5,CFAP206,SYBU,KIF17,DNAH9,CCDC65,ERC2,DCDC2,BSN,DNAI2,RSPH4A,RIMS1,RIMS3,TRIM46,DNAI3,EFHC2,PCLO,TUBB4A,UNC13A,KIF5A,UNC13C,AP3B2,NEFL
GO:CC	site of polarized growth	GO:0030427	9.55905e-08	7.01959	32	COPA,FRYL,ZFYVE27,FMR1,DBNL,CIB1,MAP3K12,PSEN2,CXADR,HCLS1,FLRT3,CDK5R1,BASP1,PCDH9,SHTN1,UNC5C,GPM6A,RTN4R,CNR1,SNCA,KIF5C,STMN2,INPP5J,DSCAM,GAP43,TUBB3,STMN3,SNAP25,RASGRF1,ELAVL4,LAMP5,OTX2
GO:CC	cell-cell junction	GO:0005911	1.44715e-07	6.83949	91	PNN,NPHP1,SDCCAG8,MAGI3,ARHGEF2,TWF1,SIPA1L3,CCND1,WNK4,RPGRIP1L,FAT1,FRMD4B,NPHP4,GJA9,BAIAP2L2,KIFC3,MAPK15,SHROOM2,CD2AP,NECTIN1,PKP2,EFNA5,CDH24,PTPRK,NECTIN4,EPB41L3,EPPK1,DLG3,GJA1,P2RX7,CXADR,PDLIM2,WAS,CORO1A,PTPRJ,CAMSAP3,VAV1,ADGRL3,CRB1,GJB2,CNTNAP1,SHROOM1,PRKCD,MPP3,CLDN15,FLRT3,LCP2,CD53,KIRREL3,TJP3,DPP4,CALB2,PCDH9,SPTBN4,CLDN20,CDH2,CDH7,CLDN10,CDH1,PARD6B,GJC2,CDH18,MIP,DSC3,DSG…
GO:CC	cell projection membrane	GO:0031253	1.86475e-07	6.72938	58	ARL13B,GNAT2,ARHGEF2,TWF1,SLC39A6,C2CD5,EFCAB7,PPP1R9B,CIB1,ATP6AP2,ABCG2,TMEM67,NME1,MYO6,ROM1,CFL1,SRC,TSPEAR,SLC9A3R1,SLC27A4,MTSS2,PKD2L1,SLC6A6,SLC9A3,EHD3,EPS8L2,AIF1,SLC7A5,KCNC3,SLC7A9,DPP4,PSD,ATP1B2,NDRG4,DMTN,P2RY12,GRIA1,DRD5,SLC7A11,KCNC1,KCNA2,GABRA2,MPP2,PACSIN1,SLC1A2,SNTG1,GABRG3,WWC1,GAP43,GABRG2,DRD1,CDHR1,GABRG1,GABRA1,CDHR2,GABRA4,LAMP5,SSTR3
GO:CC	potassium channel complex	GO:0034705	2.3865e-07	6.62224	30	CCDC51,KCND1,KCNA3,GRIK4,KCNH2,KCNC3,KCNAB2,KCNH1,KCND3,KCNA6,STX1A,KCNC1,KCNA2,KCNA4,KCNK1,KCNAB3,KCNA1,KCNJ3,KCNIP4,GRIK2,KCNK4,KCND2,KCNQ3,HCN4,DPP10,KCNMB2,DPP6,KCNS2,KCNQ2,KCNIP1
GO:CC	axon terminus	GO:0043679	2.46927e-07	6.60743	25	OPHN1,ROR1,SEPTIN6,NTRK2,PRSS12,SNCG,CALB2,PRKCB,KCNA6,CASR,KCNA2,CDH8,SLC8A2,SNCA,PACSIN1,KCNA1,SYP,SLC4A10,UNC13A,CPLX2,CPLX1,GAD1,UNC13C,SNCB,PTPRN
GO:CC	anchoring junction	GO:0070161	2.80676e-07	6.55179	111	PNN,MDC1,NPHP1,SDCCAG8,LASP1,MAGI3,ARHGEF2,LMLN,TWF1,SIPA1L3,ARHGAP26,CCND1,WNK4,RPGRIP1L,PTPRA,FAT1,FRMD4B,NPHP4,ATAT1,GJA9,CFL1,BAIAP2L2,KIFC3,MAPK15,SRC,SHROOM2,CD2AP,NECTIN1,ITGB3,ABCB4,FERMT1,PKP2,EFNA5,CDH24,PTPRK,NECTIN4,EPB41L3,EPPK1,DLG3,GJA1,P2RX7,CXADR,PDLIM2,WAS,CORO1A,PTPRJ,CAMSAP3,VAV1,ADGRL3,TNFSF13B,CRB1,GJB2,FERMT3,ITGB2,CNTNAP1,SHROOM1,PRKCD,MPP3,CLDN15,SLA,FLRT3,LCP2,PARVG,CD53…
GO:CC	presynaptic active zone	GO:0048786	3.20855e-07	6.49369	23	STX2,GUCY1B1,FZD3,NECTIN1,PPFIA3,APBA1,STXBP1,ADCY8,NTNG2,CDH2,ERC2,STX1A,BSN,PPFIA2,SYP,RIMS1,RIMS3,SV2A,PCLO,UNC13A,GAD1,STX1B,UNC13C
GO:CC	main axon	GO:0044304	4.18903e-07	6.37789	17	CNTNAP1,DLG4,SPOCK1,KCNAB2,SPTBN4,KCNC1,KCNA2,KCNA1,MAG,SLC1A2,SCN2A,TRIM46,KCNQ3,TUBB4A,ERMN,KCNQ2,CNTN2
GO:CC	intrinsic component of postsynaptic density membrane	GO:0099146	8.98145e-07	6.04665	17	LRFN1,RGS7BP,PTPRO,LRRC4C,DCC,SLITRK1,CLSTN3,GRIA1,ADCY1,GRID2,MPP2,LRFN2,PLPPR4,LRFN5,CACNG2,NETO1,GRIN2A
GO:CC	Schaffer collateral - CA1 synapse	GO:0098685	9.70024e-07	6.01322	25	GIPC1,ADORA2B,PTPRA,FYN,GABBR1,APBA1,ADCY8,NTNG2,DGKB,LRRC4C,DCC,TNR,DGKI,ADCY1,BSN,MPP2,SYP,ADRB1,SHANK1,LRFN2,INA,GRM1,NEFL,CACNG2,GRM5
GO:CC	growth cone	GO:0030426	1.16033e-06	5.93542	29	COPA,ZFYVE27,FMR1,CIB1,MAP3K12,PSEN2,CXADR,FLRT3,CDK5R1,BASP1,PCDH9,SHTN1,UNC5C,GPM6A,RTN4R,CNR1,SNCA,KIF5C,STMN2,INPP5J,DSCAM,GAP43,TUBB3,STMN3,SNAP25,RASGRF1,ELAVL4,LAMP5,OTX2
GO:CC	ionotropic glutamate receptor complex	GO:0008328	1.16234e-06	5.93467	19	ABHD6,PORCN,DLG3,CPT1C,DLG4,GRIK4,GRIA1,GRID2,GRIK2,GRIN2B,CACNG5,GRIA4,GRIA2,OLFM3,VWC2L,VWC2,CACNG2,GRIN2A,GRIN1
GO:CC	exocytic vesicle membrane	GO:0099501	1.27552e-06	5.89431	28	STX6,STX12,SYT2,SLC9B2,MCTP1,SYN2,SYT5,TMEM163,MCTP2,PRRT1,ATP6V1G2,RAB3B,GRIA1,STX1A,SVOP,GABRA2,SNCA,SYP,SYNPR,SYNGR3,SYT1,SV2A,SLC17A6,UNC13A,SLC17A7,SV2C,UNC13C,LAMP5
GO:CC	synaptic vesicle membrane	GO:0030672	1.27552e-06	5.89431	28	STX6,STX12,SYT2,SLC9B2,MCTP1,SYN2,SYT5,TMEM163,MCTP2,PRRT1,ATP6V1G2,RAB3B,GRIA1,STX1A,SVOP,GABRA2,SNCA,SYP,SYNPR,SYNGR3,SYT1,SV2A,SLC17A6,UNC13A,SLC17A7,SV2C,UNC13C,LAMP5
GO:CC	ciliary plasm	GO:0097014	1.36954e-06	5.86343	36	ARL13B,CEP162,IFT57,IFT172,RPGRIP1L,CCSAP,ARL3,DYNC2I1,LCA5,BBS7,AK8,GAS8,ODAD2,GLI1,SPEF1,DNAI4,CCDC40,CCDC96,CAMSAP3,DNAJB13,ODAD4,ODAD3,MAK,CCDC103,DRC1,DNAH5,CFAP206,KIF17,DNAH9,CCDC65,DCDC2,DNAI2,RSPH4A,DNAI3,EFHC2,TUBB4A
GO:CC	extrinsic component of plasma membrane	GO:0019897	1.75928e-06	5.75466	44	GNB1,USP8,NUMB,GNAT2,GNAI3,GNB4,EPN3,GNAL,ALOX15,SRC,FYN,CDH24,LYN,GNG2,WNT2,SYK,GNAI1,DLG4,GNA14,SLA,SCUBE1,ST14,TF,GNG3,KCNAB2,PTK2B,CDH2,CDH7,HCK,GNAO1,GNAZ,CDH1,CDH18,CDH20,BLK,CDH8,GNG4,STYK1,SNAP91,SNAP25,CDH10,CDHR2,KCNIP1,CTNNA2
GO:CC	intrinsic component of presynaptic membrane	GO:0098889	1.83892e-06	5.73544	17	FXYD6,NECTIN1,GRIK4,PCDH17,ADCY8,RGS7BP,NTNG2,CNTN1,CDH2,ADAM23,CNR1,KCNJ3,SLC1A2,KCNJ9,SCN2A,GRM3,EFNB3
GO:CC	endosome	GO:0005768	3.65873e-06	5.43667	136	TRIM27,VPS4B,VPS52,ANKFY1,ATP6V0B,TMEM127,LEPROTL1,FIG4,VPS26C,HTT,WDR48,TBC1D14,USP8,VPS33B,VPS16,VPS33A,RNF13,MARCHF8,ATP6V0A2,PLEKHJ1,RAB4B,TMEM192,NUMB,TMEM165,STX6,LEPROT,RCC2,DENND6B,MON1B,ATP9B,ZFYVE27,PIP4P1,CHMP4A,STX12,FCHSD2,DBNL,SLC9A9,CTNS,PPP1R21,MFSD12,SNX30,TSPAN15,ANKRD13D,RUBCN,IFNAR1,EPN3,RAB8B,PRKCI,STARD3NL,ATP13A2,LITAF,INPP5B,UHRF1BP1L,SRC,FYN,ABHD6,LDLR,TLR7,TMEM150B,OCIAD…
GO:CC	neurotransmitter receptor complex	GO:0098878	3.75746e-06	5.42511	19	ABHD6,PORCN,DLG3,CPT1C,DLG4,GRIK4,GRIA1,GRID2,GRIK2,GRIN2B,CACNG5,GRIA4,GRIA2,OLFM3,VWC2L,VWC2,CACNG2,GRIN2A,GRIN1
GO:CC	motile cilium	GO:0031514	3.86904e-06	5.4124	47	ARL13B,NPHP1,SPA17,HIF1A,TSSK4,CROCC,WDR19,IQCD,CATSPERG,ATP1B3,AK8,GAS8,SLC9A3R1,SEPTIN6,ATP1A1,IFT52,ENKUR,SPATA6L,SPEF1,CFAP161,AKAP4,TEKT2,IQUB,DNAI4,ENO4,IQCG,CAMSAP3,SLC9B2,DNAJB13,ODAD4,MAK,CFAP69,CCDC103,DRC1,DNAH5,CFAP206,DNAH9,CFAP251,CCDC65,SPEF2,SEPTIN12,TTC29,DNAI2,FLACC1,CCDC181,NME5,RSPH1
GO:CC	axoneme	GO:0005930	3.88992e-06	5.41006	35	ARL13B,CEP162,IFT57,IFT172,RPGRIP1L,CCSAP,ARL3,LCA5,BBS7,AK8,GAS8,ODAD2,GLI1,SPEF1,DNAI4,CCDC40,CCDC96,CAMSAP3,DNAJB13,ODAD4,ODAD3,MAK,CCDC103,DRC1,DNAH5,CFAP206,KIF17,DNAH9,CCDC65,DCDC2,DNAI2,RSPH4A,DNAI3,EFHC2,TUBB4A
GO:CC	voltage-gated potassium channel complex	GO:0008076	4.66895e-06	5.33078	26	KCND1,KCNA3,KCNH2,KCNC3,KCNAB2,KCNH1,KCND3,KCNA6,STX1A,KCNC1,KCNA2,KCNA4,KCNK1,KCNAB3,KCNA1,KCNJ3,KCNIP4,KCND2,KCNQ3,HCN4,DPP10,KCNMB2,DPP6,KCNS2,KCNQ2,KCNIP1
GO:CC	plasma membrane bounded cell projection cytoplasm	GO:0032838	4.76139e-06	5.32227	47	ARL13B,CEP162,IFT57,IFT172,HIF1A,BLOC1S4,RPGRIP1L,CCSAP,ARL3,KIF3B,DYNC2I1,AP3S1,LCA5,BBS7,AK8,GAS8,ODAD2,GLI1,SPEF1,RAB27B,DNAI4,CCDC40,CCDC96,CAMSAP3,CDKL5,DNAJB13,ODAD4,ODAD3,MAK,CCDC103,DRC1,DNAH5,CFAP206,SYBU,KIF17,DNAH9,CCDC65,DCDC2,DNAI2,RSPH4A,TRIM46,DNAI3,EFHC2,TUBB4A,KIF5A,AP3B2,NEFL
GO:CC	leading edge membrane	GO:0031256	1.1327e-05	4.94589	35	ARHGEF2,TWF1,SLC39A6,C2CD5,PPP1R9B,CIB1,ATP6AP2,NME1,MYO6,CFL1,SRC,PTPRK,MTSS2,DOCK8,EPS8L2,AIF1,KCNC3,AMPH,DPP4,PSD,GRIA1,KCNC1,KCNA2,GABRA2,MPP2,PACSIN1,SLC1A2,SNTG1,GABRG3,WWC1,GABRG2,GABRG1,GABRA1,GABRA4,LAMP5
GO:CC	vacuole	GO:0005773	1.17064e-05	4.93158	101	PRCP,ATP6V0B,TMEM199,WDR45B,HTT,MANBA,TBC1D14,VPS33B,VPS16,SLC17A5,VPS33A,RNF13,MARCHF8,ATP6V0A2,TMEM192,GLA,HPS4,TMEM165,VMP1,GANAB,GALNS,PIP4K2C,PIP4P1,SLC35F6,GLMP,TMEM79,TMEM138,GALC,GLB1L,CTNS,ABCD4,MFSD12,GBA,RUBCN,GNS,GABARAPL1,HEXB,IFNAR1,ATP6AP2,GLB1L3,RNASE6,CPQ,ATP13A2,LITAF,ATG16L2,MAPK15,SRC,ABHD6,LDLR,TLR7,TMEM150B,BOLA-DOB,PSEN2,ITM2C,ATP6V1A,NPC1,TMEM97,NPC2,RUBCNL,GJA1,GPR137B,LA…
GO:CC	integral component of presynaptic membrane	GO:0099056	1.18688e-05	4.92559	14	FXYD6,NECTIN1,GRIK4,PCDH17,ADCY8,CDH2,ADAM23,CNR1,KCNJ3,SLC1A2,KCNJ9,SCN2A,GRM3,EFNB3
GO:CC	transport vesicle membrane	GO:0030658	1.51051e-05	4.82088	37	PDCD6,STX6,SEC23B,STX12,AP1S1,SORL1,SYT2,CLBA1,SLC9B2,AP1S3,MCTP1,SYN2,SYT5,TMEM163,MCTP2,PRRT1,ATP6V1G2,SCG3,RAB3B,GRIA1,CPE,STX1A,SVOP,GABRA2,SNCA,SYP,SYNPR,SYNGR3,SYT1,SV2A,SLC17A6,UNC13A,SLC17A7,SV2C,UNC13C,PTPRN,LAMP5
GO:CC	cell leading edge	GO:0031252	1.5316e-05	4.81485	68	SRA1,ARPIN,ARHGEF2,ARFIP2,TWF1,SLC39A6,C2CD5,ARPC3,MYH10,DBNL,PPP1R9B,PLEKHH2,SRGAP2,STX2,CIB1,ARPC5,ATP6AP2,FAT1,SH2B2,NME1,MYO6,FRMD4B,CFL1,SRC,CCDC88A,CD2AP,SLC9A3R1,CARMIL1,FGD2,SPEF1,PTPRK,MTSS2,DOCK8,RINL,CORO1A,MYO5A,EPS8L2,AIF1,CDC42BPG,KCNC3,AMPH,DPP4,PSD,PTK2B,CDH2,CDH1,SHTN1,UNC5C,GRIA1,DUOXA2,KCNC1,KCNA2,GABRA2,MPP2,PACSIN1,STMN2,SLC1A2,WASF1,SNTG1,INPP5J,GABRG3,WWC1,TUBB3,GABRG2,GABR…
GO:CC	apical part of cell	GO:0045177	1.56093e-05	4.80662	69	SLC30A5,NUMB,SLC4A2,C2CD2L,SIPA1L3,C5AR1,MYL12B,SLC23A1,CIB1,CFAP126,SLC46A1,PRKCI,FAT1,ITPK1,ATP1B3,FZD3,SHROOM2,LDLR,SLC23A2,SLC9A3R1,PSEN2,ATP1A1,ITGB3,ABCB4,ATP6V1A,SPEF1,GJA1,SLC16A2,TRPM6,EPB41L4B,PDZK1,STK39,GPR143,CRB1,SLC6A6,SHROOM1,SLC9A3,ZMYND10,SLC4A5,SNX10,SLC2A1,SLC7A5,SLC6A20,ADCY8,ERBB3,TF,SLC7A9,DPP4,ATP1B2,CDH2,PTPRO,MAL2,PARD6B,USH1C,MIP,DUOXA2,CHL1,SLC7A11,PDZD3,KCNK1,SLC22A8,…
GO:CC	plasma membrane signaling receptor complex	GO:0098802	1.82952e-05	4.73766	40	HTRA2,CD247,AMHR2,ITGA10,ABHD6,PORCN,ITGB3,DLG3,TFR2,GPR156,CPT1C,SYK,ITGB2,GABBR1,DLG4,GRIK4,ITGAM,TLR2,RAMP3,ITGA4,ERBB3,TF,GRIA1,GRID2,GRIK2,GRIN2B,ACVR1C,CACNG5,GRIA4,GABBR2,GRIA2,GRM1,OLFM3,VWC2L,CHRNB2,VWC2,CACNG2,CHRNA4,GRIN2A,GRIN1
GO:CC	integral component of postsynaptic density membrane	GO:0099061	2.11236e-05	4.67523	15	LRFN1,PTPRO,LRRC4C,DCC,SLITRK1,CLSTN3,GRIA1,ADCY1,GRID2,LRFN2,PLPPR4,LRFN5,CACNG2,NETO1,GRIN2A
GO:CC	microtubule cytoskeleton	GO:0015630	2.34832e-05	4.62924	194	PHF1,VPS4B,DHX9,CNTROB,SRA1,CEP250,HTT,ZFYVE19,SPICE1,HAUS1,CEP162,IFT57,WDR11,CLUAP1,POC5,TAF1A,SDCCAG8,USP20,HAUS5,IFT172,ARHGEF2,SS18,SASS6,GRAMD2B,ZNF12,CENATAC,BORA,CEP95,MKS1,RCC2,TTLL4,CCDC14,EML4,HAUS2,REEP3,LRRC45,GNAI3,WRN,CEP41,C2CD5,AURKC,CENPJ,CEP70,CDC14B,MACF1,MYCBP2,CCNE2,CROCC,RILPL2,RP2,CEP78,DYNLT3,LYST,CSPP1,SERP1,GABARAPL1,CEP135,TTLL5,GAS2L1,SPTAN1,RPGRIP1L,CCSAP,CIB1,CFAP12…
GO:CC	apical plasma membrane	GO:0016324	4.80889e-05	4.31796	57	SLC30A5,SLC4A2,C2CD2L,SLC23A1,CIB1,CFAP126,SLC46A1,PRKCI,FAT1,ITPK1,ATP1B3,FZD3,SHROOM2,SLC23A2,SLC9A3R1,PSEN2,ATP1A1,ITGB3,ABCB4,ATP6V1A,SPEF1,GJA1,SLC16A2,TRPM6,PDZK1,STK39,GPR143,SLC6A6,SHROOM1,SLC9A3,ZMYND10,SLC4A5,SLC2A1,SLC7A5,SLC6A20,ADCY8,ERBB3,TF,SLC7A9,DPP4,ATP1B2,CDH2,PTPRO,MAL2,PARD6B,MIP,PDZD3,KCNK1,SLC22A8,RHCG,DUOX2,UPK1B,SLC4A10,SLC24A4,CFTR,LHFPL5,CDHR2
GO:CC	perikaryon	GO:0043204	5.67578e-05	4.24597	23	FMR1,DIP2B,DBNL,CIB1,SEPTIN14,CDK5R1,AZIN2,KCNH1,SHTN1,RCVRN,RNF112,KCNA2,KCNK1,CTNND2,RGS8,KCND2,SLC4A10,GAP43,ENO2,CPLX1,CPNE6,ELAVL4,PTPRN
GO:CC	excitatory synapse	GO:0060076	7.43434e-05	4.12876	15	DLG4,ADCY8,CALB2,NLGN3,NLGN1,GRIA1,GRID2,KCNJ3,SYP,KCNJ9,SHANK1,SLC17A6,SLC17A7,UNC13C,NETO1
GO:CC	AMPA glutamate receptor complex	GO:0032281	0.000123712	3.90759	13	ABHD6,PORCN,DLG3,CPT1C,DLG4,GRIA1,CACNG5,GRIA4,GRIA2,OLFM3,VWC2L,VWC2,CACNG2
GO:CC	cell cortex	GO:0005938	0.000200916	3.69699	55	ITPR2,LASP1,FRYL,ARFIP2,C2CD2L,GIPC1,C2CD5,MYH10,DBNL,MYL12B,PPP1R9B,PLEKHH2,SPTAN1,SHROOM2,CD302,PSEN2,SEPTIN6,MYRIP,CORO1A,HCLS1,PPFIA3,GNAI1,SHROOM1,DLG4,SEPTIN14,EXOC3L2,SLC2A1,CTTNBP2,SPIRE2,BFSP2,ANLN,SPTBN4,CDH2,PRKCB,CDH1,DMTN,SEPTIN12,ERC2,PARD6B,SPINK5,BSN,GRM7,SNCA,FGFR2,SELE,SEPTIN3,WASF1,RIMS1,RIMS3,PCLO,UNC13A,MOBP,ERMN,GAD1,UNC13C
GO:CC	extrinsic component of membrane	GO:0019898	0.000322506	3.49146	58	WDR45B,GNB1,USP8,NUMB,GNAT2,GNAI3,PIK3C2A,COQ8B,GNB4,EFCAB7,EPN3,GNAL,ALOX15,SRC,FYN,CDH24,LYN,NCF1,GNG2,PIK3R5,WNT2,SYK,PIK3CD,GNAI1,DLG4,GNA14,BST1,SLA,SNX10,SCUBE1,ST14,TF,GNG3,KCNAB2,PSD,PTK2B,CDH2,CDH7,HCK,GNAO1,GNAZ,CDH1,SOX10,CDH18,RNF112,CDH20,BLK,CDH8,GNG4,STYK1,SNAP91,SNAP25,JAKMIP1,CDH10,CDHR2,KCNIP1,CTNNA2,HPCA
GO:CC	lysosome	GO:0005764	0.000328435	3.48355	80	PRCP,TMEM199,WDR45B,MANBA,VPS33B,VPS16,SLC17A5,VPS33A,RNF13,MARCHF8,TMEM192,GLA,HPS4,TMEM165,GANAB,GALNS,PIP4P1,SLC35F6,GLMP,TMEM79,GALC,CTNS,ABCD4,MFSD12,GBA,RUBCN,GNS,HEXB,IFNAR1,ATP6AP2,RNASE6,CPQ,ATP13A2,LITAF,SRC,ABHD6,LDLR,TLR7,BOLA-DOB,PSEN2,ITM2C,NPC1,TMEM97,NPC2,GJA1,GPR137B,LAPTM5,SLC15A3,HPSE,MARCHF1,GPR143,SLC2A6,UNC13D,GGH,TM4SF5,PRKCD,MYO5A,SLC26A11,TMEM25,RAMP3,LAMP3,TASL,FGFR3,RNF…
GO:CC	lytic vacuole	GO:0000323	0.000328435	3.48355	80	PRCP,TMEM199,WDR45B,MANBA,VPS33B,VPS16,SLC17A5,VPS33A,RNF13,MARCHF8,TMEM192,GLA,HPS4,TMEM165,GANAB,GALNS,PIP4P1,SLC35F6,GLMP,TMEM79,GALC,CTNS,ABCD4,MFSD12,GBA,RUBCN,GNS,HEXB,IFNAR1,ATP6AP2,RNASE6,CPQ,ATP13A2,LITAF,SRC,ABHD6,LDLR,TLR7,BOLA-DOB,PSEN2,ITM2C,NPC1,TMEM97,NPC2,GJA1,GPR137B,LAPTM5,SLC15A3,HPSE,MARCHF1,GPR143,SLC2A6,UNC13D,GGH,TM4SF5,PRKCD,MYO5A,SLC26A11,TMEM25,RAMP3,LAMP3,TASL,FGFR3,RNF…
GO:CC	dendritic shaft	GO:0043198	0.000341247	3.46693	10	GIPC1,PSEN2,PRKAR2B,SYNGAP1,KIRREL3,SEZ6,RTN4R,MPP2,JPH4,INPP5J
GO:CC	secretory granule	GO:0030141	0.000622616	3.20578	56	VPS33B,SLC30A5,ATP6V0A2,RAB4B,DNASE1,HPS4,WFS1,SRI,ENKUR,ATP6V1A,SPAM1,RAB27B,SYT2,ABCA3,IQUB,NCF2,CLU,CXADR,LTF,F5,KLK4,UNC13D,EQTN,PPFIA3,STXBP1,SEPTIN14,SNX10,CFP,ZPBP2,FSTL4,SYT5,CCDC136,DNM1,SLC11A1,ACRBP,MPO,SERPINI1,MOXD1,SCG3,CPE,SPINK5,STXBP5L,STX1A,SNCA,SCG5,ANGPTL6,SYP,PCSK1N,SYT1,SCG2,CHGA,KLK6,CHGB,PTPRN,CARTPT,CRHBP
GO:CC	perinuclear region of cytoplasm	GO:0048471	0.00279405	2.55377	83	VPS52,HTT,VPS33B,ATP6V0A2,USP20,TMEM192,STX6,SEC23B,ZDHHC20,TWF1,ATP9B,FMR1,YWHAB,NXT2,ANKRD13D,CIB1,HSP90B1,MTPN,EPN3,FAT1,MYO6,FIGNL1,SRC,SLC9A3R1,PSEN2,ITM2C,NPC1,LYN,OSBPL3,CHI3L1,AKAP4,RHBDD2,ARF3,CLU,LAPTM5,TNFSF13B,GALNT3,PTGDS,RHPN2,PRKCD,EHD3,KCNH2,SEPTIN14,AIF1,RASEF,AQP11,CDK5R1,BANK1,SYT5,CYFIP2,TF,FGFR3,SNCG,AZIN2,PTK2B,CDH1,DMTN,SHTN1,SEPTIN12,GALNT6,TPD52L1,SLC1A3,SEZ6,RAB3B,DGKI,S…
GO:CC	presynaptic cytoskeleton	GO:0099569	0.00334996	2.47496	7	ERC2,BSN,SEPTIN3,RIMS1,RIMS3,PCLO,NEFL
GO:CC	GABA receptor complex	GO:1902710	0.00352158	2.45326	10	GABRD,GABRA2,GABRB3,GABRG3,GABRG2,GABBR2,GABRG1,GABRA1,GABRA4,GABRB1
GO:CC	vacuolar membrane	GO:0005774	0.00377494	2.42309	53	ATP6V0B,TMEM199,VPS33B,VPS16,SLC17A5,VPS33A,RNF13,MARCHF8,ATP6V0A2,TMEM192,HPS4,TMEM165,VMP1,PIP4P1,SLC35F6,GLMP,TMEM79,TMEM138,CTNS,ABCD4,GBA,GABARAPL1,ATP6AP2,ATP13A2,LITAF,ATG16L2,ABHD6,TMEM150B,PSEN2,ITM2C,ATP6V1A,NPC1,RUBCNL,GPR137B,LAPTM5,SLC15A3,NAPB,GPR143,SLC2A6,TM4SF5,SLC26A11,MAP1LC3C,SLC22A17,LAMP3,TASL,RNF152,GPR137C,CD68,TRPM2,MCOLN3,ATP6V1G2,ATP10B,LAMP5
GO:CC	glial cell projection	GO:0097386	0.00440927	2.35563	8	TMEM50A,FYN,CRB1,ATP1B2,SLC7A11,SLC1A2,GFAP,KCNJ10
GO:CC	extrinsic component of cytoplasmic side of plasma membrane	GO:0031234	0.00448106	2.34862	26	GNB1,GNAT2,GNAI3,GNB4,GNAL,ALOX15,SRC,FYN,LYN,GNG2,SYK,GNAI1,DLG4,GNA14,SLA,GNG3,KCNAB2,PTK2B,HCK,GNAO1,GNAZ,BLK,GNG4,STYK1,SNAP25,KCNIP1
GO:CC	cytoplasmic side of plasma membrane	GO:0009898	0.00480047	2.31872	35	HTRA2,GNB1,GNAT2,C2CD2L,GNAI3,CHMP4A,GNB4,GNAL,ALOX15,LITAF,SRC,FYN,GM2A,LYN,MTSS2,GNG2,SYK,GNAI1,DLG4,GNA14,SLA,GNG3,FGFR3,KCNAB2,PTK2B,HCK,GNAO1,GNAZ,CDH1,BLK,GNG4,STYK1,PRMT8,SNAP25,KCNIP1
GO:CC	basal plasma membrane	GO:0009925	0.00500981	2.30018	39	NUMB,SLC4A2,C5AR1,SLC23A1,STX2,SLC46A1,ATP1B3,LDLR,SLC23A2,SLC39A5,OSCP1,ATP1A1,SPEF1,SLC4A4,SLC51A,DLG3,CXADR,SLC38A1,SLC9B2,STK39,SLC6A6,SLC2A1,NAIP,ADCY8,ERBB3,TF,CHRM3,SLC13A3,CDH2,SLC14A1,NDRG4,LPO,BEST1,SLC22A8,RHCG,TGFA,SLC4A10,SLC22A6,KCNJ10
GO:CC	paranode region of axon	GO:0033270	0.00605966	2.21755	6	CNTNAP1,SPTBN4,KCNA1,MAG,SCN2A,ERMN
GO:CC	basal part of cell	GO:0045178	0.00819028	2.0867	41	PRCP,NUMB,SLC4A2,C5AR1,SLC23A1,STX2,SLC46A1,ATP1B3,LDLR,SLC23A2,SLC39A5,OSCP1,ATP1A1,SPEF1,SLC4A4,SLC51A,DLG3,CXADR,SLC38A1,SLC9B2,STK39,SLC6A6,SLC2A1,NAIP,ADCY8,ERBB3,TF,CHRM3,SLC13A3,CDH2,SLC14A1,NDRG4,LPO,BEST1,CLDN11,SLC22A8,RHCG,TGFA,SLC4A10,SLC22A6,KCNJ10
GO:CC	microtubule organizing center	GO:0005815	0.0109437	1.96083	119	PHF1,VPS4B,DHX9,CNTROB,CEP250,HTT,ZFYVE19,SPICE1,HAUS1,CEP162,IFT57,WDR11,CLUAP1,POC5,SDCCAG8,USP20,HAUS5,IFT172,SASS6,ZNF12,CENATAC,CEP95,MKS1,TTLL4,CCDC14,EML4,HAUS2,LRRC45,GNAI3,WRN,CEP41,C2CD5,AURKC,CENPJ,CEP70,CDC14B,CCNE2,CROCC,RILPL2,RP2,CEP78,CSPP1,CEP135,TTLL5,RPGRIP1L,CCSAP,CIB1,CFAP126,DDHD2,ARL3,KIF3B,CEP72,DYNC2I1,KIF24,TMEM67,PLK4,KIAA0753,NPHP4,XRCC2,MDM1,IQCD,NEK8,KIFC3,MAPK15,RAD…
GO:CC	9+2 motile cilium	GO:0097729	0.0110057	1.95838	30	SPA17,TSSK4,CROCC,CATSPERG,ATP1B3,AK8,SLC9A3R1,SEPTIN6,ATP1A1,ENKUR,SPATA6L,SPEF1,AKAP4,ENO4,IQCG,SLC9B2,DNAJB13,ODAD4,CFAP69,DNAH5,DNAH9,CFAP251,SPEF2,SEPTIN12,TTC29,DNAI2,FLACC1,CCDC181,NME5,RSPH1
GO:CC	actin-based cell projection	GO:0098858	0.0111871	1.95128	36	TWF1,FMR1,FCHSD2,PPP1R9B,CIB1,FAT1,MYO6,FZD3,TSPEAR,CD302,SLC9A3R1,SLC27A4,ATP6V1A,SPEF1,ESPNL,MORN4,CXADR,CRB1,SLC6A6,MYO5A,EPS8L2,WHRN,SLC7A5,TMC2,ANKS4B,SHTN1,UNC5C,USH1C,GPM6A,PCDH15,GAP43,TUBB3,ERMN,LHFPL5,CDHR2,FOXA1
GO:CC	basolateral plasma membrane	GO:0016323	0.0111871	1.95128	36	NUMB,SLC4A2,C5AR1,STX2,SLC46A1,ATP1B3,LDLR,SLC23A2,SLC39A5,ATP1A1,SPEF1,SLC4A4,SLC51A,DLG3,CXADR,SLC38A1,SLC9B2,STK39,SLC6A6,SLC2A1,NAIP,ADCY8,ERBB3,CHRM3,SLC13A3,CDH2,SLC14A1,NDRG4,LPO,BEST1,SLC22A8,RHCG,TGFA,SLC4A10,SLC22A6,KCNJ10
GO:CC	membrane raft	GO:0045121	0.0157472	1.8028	46	PPP2R1B,STX12,EFHD2,ABCG2,TLR6,SRC,FYN,LDLR,PSEN2,NFAM1,ATP1A1,NPC1,LYN,PLPP2,BTK,TNF,CXADR,ADTRP,HPSE,FYB2,ADRA1B,TREM2,ITGAM,TLR2,CLIP3,SLC2A1,LCP2,LAT2,CD8A,ADRA1A,LRP8,PTPRC,GPM6B,MS4A1,DPP4,CDH2,HCK,CDH1,MAL2,TNR,ADCY1,SELE,SLC1A2,FAIM2,ADD2,CDHR2
GO:CC	membrane microdomain	GO:0098857	0.0157472	1.8028	46	PPP2R1B,STX12,EFHD2,ABCG2,TLR6,SRC,FYN,LDLR,PSEN2,NFAM1,ATP1A1,NPC1,LYN,PLPP2,BTK,TNF,CXADR,ADTRP,HPSE,FYB2,ADRA1B,TREM2,ITGAM,TLR2,CLIP3,SLC2A1,LCP2,LAT2,CD8A,ADRA1A,LRP8,PTPRC,GPM6B,MS4A1,DPP4,CDH2,HCK,CDH1,MAL2,TNR,ADCY1,SELE,SLC1A2,FAIM2,ADD2,CDHR2
GO:CC	ciliary transition zone	GO:0035869	0.0158856	1.799	20	TCTN1,IFT57,MKS1,UNC119B,TMEM216,TCTN2,RPGRIP1L,CCSAP,WDR19,ARL3,TMEM67,NPHP4,LCA5,IFT52,CPLANE1,MACIR,MAK,WHRN,KIF17,USH1C
GO:CC	GABA-A receptor complex	GO:1902711	0.0164318	1.78432	9	GABRD,GABRA2,GABRB3,GABRG3,GABRG2,GABRG1,GABRA1,GABRA4,GABRB1
GO:CC	chloride channel complex	GO:0034707	0.020387	1.69065	15	TTYH3,BEST1,GABRD,GABRA2,GLRB,GABRB3,GABRG3,GABRG2,GABRG1,GABRA1,CFTR,GABRA4,GABRB2,GABRB1,GLRA2
GO:CC	dendrite membrane	GO:0032590	0.0208481	1.68093	12	ATP6AP2,KCNC3,GRIA1,KCNC1,GABRA2,MPP2,GABRG3,GABRG2,GABRG1,GABRA1,GABRA4,LAMP5
GO:CC	presynaptic active zone cytoplasmic component	GO:0098831	0.0213683	1.67023	8	PPFIA3,ERC2,BSN,RIMS1,RIMS3,PCLO,UNC13A,UNC13C
GO:CC	cortical cytoskeleton	GO:0030863	0.0214709	1.66815	24	DBNL,PPP1R9B,PLEKHH2,SPTAN1,SHROOM2,MYRIP,CORO1A,HCLS1,SHROOM1,DLG4,SLC2A1,ANLN,SPTBN4,CDH2,PRKCB,CDH1,DMTN,ERC2,BSN,SELE,RIMS1,RIMS3,PCLO,MOBP
GO:CC	non-motile cilium	GO:0097730	0.024116	1.6177	32	ARL13B,GNB1,IFT57,SDCCAG8,GNAT2,TTLL4,TTLL5,RPGRIP1L,WDR19,ARL3,NPHP4,ROM1,GPR83,LCA5,IFT52,PKD2L1,CRB1,RRH,MAK,WHRN,CFAP69,KIF17,RCVRN,USH1C,DCDC2,DRD5,RGR,SLC24A4,DRD1,CDHR1,CERKL,SSTR3
GO:CC	lysosomal membrane	GO:0005765	0.0273775	1.56261	39	VPS33B,VPS16,SLC17A5,VPS33A,RNF13,MARCHF8,TMEM192,HPS4,TMEM165,PIP4P1,SLC35F6,GLMP,TMEM79,CTNS,ABCD4,GBA,ATP6AP2,ATP13A2,LITAF,ABHD6,PSEN2,ITM2C,NPC1,GPR137B,LAPTM5,SLC15A3,GPR143,SLC2A6,TM4SF5,SLC26A11,LAMP3,TASL,RNF152,GPR137C,CD68,TRPM2,MCOLN3,ATP10B,LAMP5
GO:CC	lytic vacuole membrane	GO:0098852	0.0273775	1.56261	39	VPS33B,VPS16,SLC17A5,VPS33A,RNF13,MARCHF8,TMEM192,HPS4,TMEM165,PIP4P1,SLC35F6,GLMP,TMEM79,CTNS,ABCD4,GBA,ATP6AP2,ATP13A2,LITAF,ABHD6,PSEN2,ITM2C,NPC1,GPR137B,LAPTM5,SLC15A3,GPR143,SLC2A6,TM4SF5,SLC26A11,LAMP3,TASL,RNF152,GPR137C,CD68,TRPM2,MCOLN3,ATP10B,LAMP5
GO:CC	microtubule	GO:0005874	0.0295009	1.53016	64	HAUS1,CEP162,HAUS5,ARHGEF2,GRAMD2B,EML4,HAUS2,REEP3,AURKC,MACF1,CSPP1,SERP1,GABARAPL1,GAS2L1,CCSAP,ARL3,KIF3B,ATAT1,KIFC3,SHROOM2,KIF23,GAS8,MAP10,TUBA1C,KIF9,DPYSL2,SPEF1,KIF20B,TUBB2B,TEKT2,DNAL1,STMN1,MTUS2,CAMSAP3,NCKAP5,DNM3,RASSF5,KIFC2,SHROOM1,CLIP3,MAP9,KCNAB2,DNAH5,CFAP206,DNM1,SYBU,KIF21B,KIF17,DNAH9,SLAIN1,HOOK1,SHTN1,DCDC2,DYNC1I1,MAP2,KIF5C,KATNAL2,FSD1,KIF1A,EFHC2,TUBB4A,TUBB3,SCTR,…
GO:CC	ciliary base	GO:0097546	0.0309453	1.5094	12	NPHP3,DYNC2I1,NPHP4,NEK8,ODAD2,IFT52,PRKAR2B,PRKACB,FANK1,CEP126,MOK,KCNJ10
GO:CC	cytoplasmic side of membrane	GO:0098562	0.0353457	1.45166	36	HTRA2,GNB1,GNAT2,C2CD2L,GNAI3,CHMP4A,EPM2AIP1,GNB4,GNAL,ALOX15,LITAF,SRC,FYN,GM2A,LYN,MTSS2,GNG2,SYK,GNAI1,DLG4,GNA14,SLA,GNG3,FGFR3,KCNAB2,PTK2B,HCK,GNAO1,GNAZ,CDH1,BLK,GNG4,STYK1,PRMT8,SNAP25,KCNIP1
GO:CC	neuron projection membrane	GO:0032589	0.0392391	1.40628	13	ATP6AP2,KCNC3,GRIA1,KCNC1,GABRA2,MPP2,SLC1A2,GABRG3,GABRG2,GABRG1,GABRA1,GABRA4,LAMP5
GO:CC	juxtaparanode region of axon	GO:0044224	0.0432583	1.36393	5	DLG4,KCNAB2,KCNA2,KCNA1,CNTN2
