# Supplementary material for: Integration of RNA-seq and ATAC-seq identifies muscle-regulated hub genes in cattle
Source: Front Vet Sci. 2022 Aug 11;9:925590. doi: 10.3389/fvets.2022.925590 (PMC9404375; doi:10.3389/fvets.2022.925590)
Supplement: Supplementary file 8 [file Table_8.XLS]

## Sheet: output_identify_musle_up
Table S8: The KEGG analysis of up-regulated genes
Term	Number	P-Value	Corrected P-Value	Input	Hyperlink
Thermogenesis	99	1.14772e-39	3.46611e-37	NDUFB9|NDUFB8|NDUFB7|NDUFB6|PRKAG3|NDUFB4|NDUFB3|NDUFB2|NDUFB1|UQCRQ|UQCRH|UQCRB|PLIN1|NDUFAB1|NDUFB11|NDUFB10|NDUFA10|NDUFA11|NDUFA12|NDUFA13|LIPE|ARID1B|ADCY9|UQCRFS1|UQCRC2|UQCRC1|MAPK12|HRAS|COX6B1|AKT1S1|PRKG1|PRKAB2|COX7A1|RPS6KA3|ATP5PD|ATP5F1E|ATP5PF|ATP5F1A|ATP5PB|ATP5F1C|COX10|COX14|COX17|NDUFAF6|NDUFAF1|NDUFAF3|TSC1|NDUFV3|NDUFV2|NDUFV1|COX8B|NDUFA6|NDUFA7|NDUFA4|NDUFA5|NDUFA2|NDUFA3|N…	http://www.genome.jp/kegg-bin/show_pathway?bta04714/bta:509459%09red/bta:281570%09red/bta:327680%09red/bta:512665%09red/bta:338060%09red/bta:520598%09red/bta:616109%09red/bta:614700%09red/bta:100270792%09red/bta:288380%09red/bta:768048%09red/bta:282690%09red/bta:511440%09red/bta:617230%09red/bta:100300550%09red/bta:327701%09red/bta:327702%09red/bta:327704%09red/bta:327706%09red/bta:100295800%09re…
Parkinson disease	81	4.69606e-39	7.09105e-37	NDUFB8|COX5A|UBE2J2|NDUFA7|NDUFB7|UQCR11|NDUFB4|NDUFB3|NDUFA4|NDUFB1|UQCRQ|UQCRFS1|VDAC3|NDUFAB1|ATP5PB|UQCRH|UBE2G1|ATP5MC1|COX6B1|VDAC1|ATP5MC2|UQCRB|ATP5MC3|NDUFA3|NDUFV3|NDUFV2|NDUFV1|COX5B|PARK7|PINK1|NDUFB11|NDUFB10|UQCR10|NDUFA9|NDUFA10|COX8B|NDUFA12|NDUFA13|PRKACA|NDUFA11|NDUFA6|NDUFC1|NDUFC2|NDUFA5|NDUFA2|NDUFS6|NDUFA1|NDUFA8|NDUFB2|COX4I1|CYCS|VDAC2|COX7A1|NDUFB9|SLC25A4|ATP5PD|NDUFB6|A…	http://www.genome.jp/kegg-bin/show_pathway?bta05012/bta:511268%09red/bta:281570%09red/bta:282517%09red/bta:404188%09red/bta:617230%09red/bta:767894%09red/bta:338079%09red/bta:404161%09red/bta:444878%09red/bta:282322%09red/bta:338053%09red/bta:512500%09red/bta:338057%09red/bta:506103%09red/bta:338073%09red/bta:616871%09red/bta:613676%09red/bta:287027%09red/bta:287020%09red/bta:282289%09red/bta:326…
Oxidative phosphorylation	75	4.4991e-36	4.5291e-34	COX5A|NDUFB9|NDUFA7|NDUFB7|UQCR11|NDUFB4|NDUFB3|NDUFA4|NDUFB1|UQCRQ|UQCRFS1|NDUFAB1|ATP5PB|UQCRH|ATP5MC1|COX6B1|ATP5MC3|ATP5MC2|UQCRB|SDHB|NDUFA3|NDUFV3|NDUFV2|NDUFV1|COX5B|NDUFB8|NDUFB11|NDUFB10|UQCR10|NDUFA10|COX8B|NDUFA12|NDUFA13|ATP5MG|ATP5MF|ATP5ME|NDUFA11|NDUFA6|NDUFC1|NDUFC2|NDUFA5|NDUFA2|ATP6V1G1|NDUFA1|NDUFA8|NDUFB2|COX10|COX4I1|COX7A1|NDUFA9|ATP5PD|NDUFB6|ATP5PO|MGC148714|ATP5F1D|COX7B|…	http://www.genome.jp/kegg-bin/show_pathway?bta00190/bta:281570%09red/bta:282517%09red/bta:617230%09red/bta:404188%09red/bta:338079%09red/bta:404161%09red/bta:444878%09red/bta:327668%09red/bta:338053%09red/bta:512500%09red/bta:338057%09red/bta:338073%09red/bta:616871%09red/bta:287027%09red/bta:287020%09red/bta:282289%09red/bta:326346%09red/bta:337887%09red/bta:540176%09red/bta:327690%09red/bta:281…
Huntington disease	84	2.01971e-34	1.52488e-32	COX5A|COX5B|NDUFA7|NDUFB7|UQCR11|NDUFB4|NDUFB3|NDUFA4|NDUFB1|UQCRQ|UQCRFS1|VDAC3|NDUFAB1|ATP5PB|UQCRH|VDAC2|ATP5MC1|COX6B1|VDAC1|ATP5MC2|UQCRB|ATP5MC3|DCTN2|NDUFV3|NDUFV2|NDUFV1|NDUFB9|NDUFB8|NDUFB11|NDUFB10|UQCR10|NDUFA9|NDUFA10|COX8B|NDUFA12|NDUFA13|NDUFA11|NDUFA6|NDUFC1|NDUFC2|NDUFA5|SOD2|NDUFA3|NDUFA1|NDUFA8|NDUFB2|POLR2E|POLR2D|COX4I1|POLR2F|NDUFA2|CYCS|POLR2C|POLR2B|COX7A1|SLC25A4|POLR2I|AT…	http://www.genome.jp/kegg-bin/show_pathway?bta05016/bta:281570%09red/bta:282517%09red/bta:404188%09red/bta:617230%09red/bta:540176%09red/bta:338079%09red/bta:404161%09red/bta:444878%09red/bta:286840%09red/bta:338053%09red/bta:512500%09red/bta:281496%09red/bta:338057%09red/bta:617422%09red/bta:527201%09red/bta:538184%09red/bta:338073%09red/bta:616871%09red/bta:287027%09red/bta:534232%09red/bta:614…
Alzheimer disease	77	7.62498e-32	4.60549e-30	ATP2A1|ATP2A2|NDUFA7|NDUFB7|UQCR11|NDUFB4|NDUFB3|NDUFA4|NDUFB1|UQCRQ|UQCRFS1|NDUFAB1|ATP5PB|UQCRH|ATP5MC1|COX6B1|ATP5MC3|ATP5MC2|UQCRB|SDHB|COX5A|NDUFV3|NDUFV2|NDUFV1|COX5B|NDUFB8|NDUFB11|NDUFB10|GAPDH|UQCR10|NDUFA10|COX8B|CAPN1|NDUFA13|CACNA1S|NDUFA11|NDUFA6|NDUFC1|NDUFC2|NDUFA5|NDUFA2|NDUFA12|NDUFA1|NDUFA3|NDUFA8|NDUFB2|COX4I1|LPL|CYCS|COX7A1|NDUFB9|NDUFA9|ATP5PD|NDUFB6|ATP5PO|MGC148714|ATP5F1D…	http://www.genome.jp/kegg-bin/show_pathway?bta05010/bta:281570%09red/bta:282517%09red/bta:404188%09red/bta:617230%09red/bta:540176%09red/bta:281661%09red/bta:338079%09red/bta:404161%09red/bta:444878%09red/bta:286840%09red/bta:338053%09red/bta:512500%09red/bta:540568%09red/bta:338057%09red/bta:280843%09red/bta:338073%09red/bta:616871%09red/bta:287027%09red/bta:287020%09red/bta:282289%09red/bta:326…
Non-alcoholic fatty liver disease (NAFLD)	68	2.14388e-28	1.07909e-26	COX5A|COX5B|NDUFA7|NDUFB7|UQCR11|PRKAG3|NDUFB4|NDUFB3|NDUFA4|NDUFB1|UQCRQ|NDUFAB1|UQCRH|COX6B1|UQCRB|ADIPOQ|NDUFV3|NDUFV2|NDUFV1|NDUFB9|ADIPOR1|NDUFB8|NDUFB11|NDUFB10|UQCR10|NDUFA10|COX8B|NDUFA12|NDUFA13|NDUFA11|NDUFA6|NDUFC1|NDUFC2|NDUFA5|PRKAB2|NDUFA3|NDUFA1|NDUFA8|NDUFB2|COX4I1|MLXIP|NDUFA2|CYCS|PPARA|COX7A1|NDUFA9|UQCRFS1|NDUFB6|PRKAA1|MGC148714|PRKAA2|COX7B|CYC1|LEP|NDUFS1|NDUFS2|NDUFS3|NDUF…	http://www.genome.jp/kegg-bin/show_pathway?bta04932/bta:338064%09red/bta:281570%09red/bta:404188%09red/bta:280836%09red/bta:512665%09red/bta:338079%09red/bta:404161%09red/bta:444878%09red/bta:282517%09red/bta:512500%09red/bta:338057%09red/bta:509107%09red/bta:338073%09red/bta:616871%09red/bta:327704%09red/bta:287027%09red/bta:287020%09red/bta:282289%09red/bta:326346%09red/bta:540404%09red/bta:616…
Metabolic pathways	196	5.30128e-18	2.28713e-16	AGL|NDUFB9|NDUFB8|NDUFB7|GPAT4|NDUFB3|NDUFB2|NDUFB1|UQCRQ|DHTKD1|TPI1|DMGDH|FBP2|APIP|ENO3|UQCRB|ATP5F1C|NDUFAB1|OGDH|GPAM|NDUFB11|NDUFB10|CKM|NDUFA10|COX8B|NDUFA12|NDUFA13|GOT2|NNT|MTMR3|PYGM|PIP4K2B|B3GALT4|NTPCR|NDUFB4|GPI|IDH2|GPT|ACOT2|PDHB|GMPR|GMPS|MLYCD|NME6|ACYP2|UCKL1|PTGES2|ADCY9|LDHA|NFS1|UQCRFS1|GATC|UQCRC2|CPS1|UQCRC1|UQCRH|GAPDH|NDUFV3|FH|COX6B1|ACADM|PDHX|PANK4|PCYT1A|PLA2G12A|GBA…	http://www.genome.jp/kegg-bin/show_pathway?bta01100/bta:280715%09red/bta:281570%09red/bta:509744%09red/bta:534046%09red/bta:281306%09red/bta:286840%09red/bta:517113%09red/bta:515067%09red/bta:540771%09red/bta:768038%09red/bta:515338%09red/bta:522863%09red/bta:534097%09red/bta:326346%09red/bta:286822%09red/bta:510483%09red/bta:280976%09red/bta:100139170%09red/bta:780788%09red/bta:614145%09red/bta:…
Proteasome	30	5.33231e-17	2.01295e-15	PSMD4|PSMD7|PSMD6|PSMD1|PSMD3|PSMD2|PSMA2|PSMA3|PSMA1|PSMA6|PSMA7|PSMA5|PSMC1|PSMC2|PSMC3|ADRM1|PSMC5|PSMC6|PSME4|PSMC4|SEM1|PSMD14|PSMD11|PSMD13|PSMD12|PSMB7|PSMB6|PSMB5|PSMB4|PSMB3	http://www.genome.jp/kegg-bin/show_pathway?bta03050/bta:506238%09red/bta:538204%09red/bta:519729%09red/bta:539784%09red/bta:534640%09red/bta:282016%09red/bta:282015%09red/bta:528142%09red/bta:510029%09red/bta:510069%09red/bta:515503%09red/bta:511803%09red/bta:539141%09red/bta:533874%09red/bta:508448%09red/bta:538625%09red/bta:504937%09red/bta:512456%09red/bta:518637%09red/bta:513525%09red/bta:511…
Cardiac muscle contraction	37	1.36449e-15	4.57862e-14	ATP2A1|ATP2A2|UQCR10|ACTC1|UQCRQ|MYL2|TNNC1|UQCRH|COX6B1|UQCRB|COX5A|TNNT2|MYH6|MYH7|CASQ2|CACNB1|TPM3|TPM2|TPM1|COX8B|UQCR11|CACNA1S|ATP1B4|COX5B|COX7A1|MYL3|HRC|MGC148714|COX7B|CYC1|COX4I1|ATP1A4|CACNG1|UQCRFS1|UQCRC2|CACNG6|UQCRC1	http://www.genome.jp/kegg-bin/show_pathway?bta04260/bta:281570%09red/bta:537960%09red/bta:512500%09red/bta:540568%09red/bta:521616%09red/bta:616871%09red/bta:100296004%09red/bta:505519%09red/bta:509486%09red/bta:617610%09red/bta:518117%09red/bta:616109%09red/bta:614700%09red/bta:100270792%09red/bta:528555%09red/bta:618352%09red/bta:281544%09red/bta:286885%09red/bta:613899%09red/bta:781184%09red/b…
Retrograde endocannabinoid signaling	41	4.47699e-12	1.35205e-10	NDUFB9|NDUFA7|NDUFB7|NDUFB6|NDUFB4|NDUFB3|NDUFA4|NDUFB1|NDUFAB1|MAPK12|NDUFV3|NDUFV2|NDUFV1|NDUFB8|NDUFB11|NDUFB10|NDUFA10|NDUFA11|NDUFA12|NDUFA13|PRKACA|CACNA1S|NDUFA6|NDUFC1|NDUFC2|NDUFA5|NDUFA2|NDUFA3|NDUFA1|NDUFA8|NDUFB2|NDUFA9|ADCY9|NDUFS1|NDUFS2|NDUFS3|NDUFS4|NDUFS5|NDUFS6|NDUFS7|NDUFS8	http://www.genome.jp/kegg-bin/show_pathway?bta04723/bta:338057%09red/bta:404161%09red/bta:282322%09red/bta:338079%09red/bta:338073%09red/bta:287027%09red/bta:404188%09red/bta:282289%09red/bta:327680%09red/bta:282517%09red/bta:327702%09red/bta:327717%09red/bta:326346%09red/bta:327714%09red/bta:327713%09red/bta:327710%09red/bta:327665%09red/bta:327660%09red/bta:512943%09red/bta:338046%09red/bta:338…
Citrate cycle (TCA cycle)	18	2.54477e-10	6.98654e-09	OGDH|PDHA1|SDHB|IDH3G|DLD|IDH2|SUCLA2|IDH3B|SDHD|FH|SUCLG1|MDH2|DLAT|DLST|CS|PDHB|ACO2|SDHC	http://www.genome.jp/kegg-bin/show_pathway?bta00020/bta:520260%09red/bta:286840%09red/bta:511090%09red/bta:512723%09red/bta:614145%09red/bta:534599%09red/bta:407109%09red/bta:281306%09red/bta:533910%09red/bta:281481%09red/bta:280682%09red/bta:327696%09red/bta:327669%09red/bta:506888%09red/bta:509983%09red/bta:280976%09red/bta:613610%09red/bta:613338%09red
Hypertrophic cardiomyopathy (HCM)	29	2.90329e-10	7.30661e-09	EMD|ATP2A1|ATP2A2|ACTC1|PRKAG3|DES|PRKAA2|PRKAA1|SGCB|MYL2|TNNC1|TNNT2|MYH6|MYH7|SGCG|CACNB1|SGCD|TPM3|TPM2|TPM1|CACNA1S|LAMA2|PRKAB2|ITGB6|DAG1|SGCA|CACNG1|CACNG6|MYL3	http://www.genome.jp/kegg-bin/show_pathway?bta05410/bta:509486%09red/bta:281439%09red/bta:280765%09red/bta:540568%09red/bta:521616%09red/bta:100296004%09red/bta:505519%09red/bta:517059%09red/bta:282644%09red/bta:512665%09red/bta:541308%09red/bta:511961%09red/bta:518117%09red/bta:538954%09red/bta:100138434%09red/bta:281544%09red/bta:781184%09red/bta:506155%09red/bta:535372%09red/bta:497015%09red/b…
Ubiquitin mediated proteolysis	35	9.03013e-10	2.09777e-08	UBE2J2|WWP1|NEDD4|UBE2D4|RHOBTB1|BIRC2|UBE2D1|ELOB|UBE2L3|MDM2|UBOX5|NHLRC1|UBE3B|UBE3C|UBE3A|CDC34|ANAPC10|ANAPC13|UBE2G1|CUL5|CUL1|CUL2|CUL3|RCHY1|SIAH1|UBE2R2|RBX1|DET1|TRIP12|UBE2H|STUB1|UBE2B|CUL4A|KEAP1|RNF7	http://www.genome.jp/kegg-bin/show_pathway?bta04120/bta:541005%09red/bta:535219%09red/bta:515595%09red/bta:507781%09red/bta:617935%09red/bta:514387%09red/bta:540378%09red/bta:506103%09red/bta:532791%09red/bta:614347%09red/bta:535287%09red/bta:767894%09red/bta:533136%09red/bta:540733%09red/bta:504565%09red/bta:510331%09red/bta:518880%09red/bta:511801%09red/bta:783986%09red/bta:514445%09red/bta:613…
Carbon metabolism	31	1.24504e-09	2.68573e-08	GAPDH|GPT|TPI1|PGAM2|MDH2|FBP2|FH|ENO3|OGDH|IDH3B|IDH3G|PFKM|GOT2|PDHB|PKM|PGK1|PDHA1|ALDOA|GPI|DLD|IDH2|SUCLG1|CS|ACO2|DLST|SUCLA2|CPS1|DLAT|SDHC|SDHB|SDHD	http://www.genome.jp/kegg-bin/show_pathway?bta01200/bta:520260%09red/bta:280682%09red/bta:506544%09red/bta:281306%09red/bta:510506%09red/bta:515067%09red/bta:506888%09red/bta:512723%09red/bta:613610%09red/bta:280808%09red/bta:511090%09red/bta:286840%09red/bta:280976%09red/bta:614145%09red/bta:509983%09red/bta:281181%09red/bta:281543%09red/bta:327669%09red/bta:507476%09red/bta:512571%09red/bta:533…
Insulin signaling pathway	34	1.83347e-09	3.69138e-08	CRKL|MKNK2|HRAS|PRKAA2|PRKAA1|PRKAR2A|MAP2K2|ARAF|RAPGEF1|FBP2|PRKAB2|RAF1|TSC1|PPP1R3C|INPPL1|PHKB|PRKAG3|PHKG1|LIPE|ACACB|RHOQ|PHKA1|GYS1|PPP1R3A|PPP1CB|SOS2|SLC2A4|PYGM|ELK1|PRKACA|FLOT1|FLOT2|PDPK1|RHEB	http://www.genome.jp/kegg-bin/show_pathway?bta04910/bta:518180%09red/bta:100298939%09red/bta:282322%09red/bta:539466%09red/bta:515338%09red/bta:514066%09red/bta:532573%09red/bta:100139988%09red/bta:540421%09red/bta:784877%09red/bta:540682%09red/bta:512665%09red/bta:511783%09red/bta:511961%09red/bta:520454%09red/bta:538954%09red/bta:327664%09red/bta:783833%09red/bta:100336808%09red/bta:533440%09re…
Dilated cardiomyopathy (DCM)	28	4.41378e-09	8.33101e-08	EMD|ATP2A1|ATP2A2|ACTC1|DES|TPM2|MYL2|TNNC1|TNNT2|MYH6|MYH7|SGCG|CACNB1|SGCD|TPM3|SGCB|TPM1|CACNA1S|LAMA2|ITGB6|DAG1|PLN|SGCA|ADCY9|PRKACA|CACNG1|CACNG6|MYL3	http://www.genome.jp/kegg-bin/show_pathway?bta05414/bta:282644%09red/bta:281439%09red/bta:280765%09red/bta:282322%09red/bta:540568%09red/bta:521616%09red/bta:100296004%09red/bta:505519%09red/bta:517059%09red/bta:509486%09red/bta:541308%09red/bta:518117%09red/bta:100138434%09red/bta:281544%09red/bta:781184%09red/bta:506155%09red/bta:100125240%09red/bta:535372%09red/bta:497015%09red/bta:618352%09re…
Mitophagy - animal	22	1.73343e-08	3.07939e-07	HRAS|FOXO3|MITF|PGAM5|PINK1|TOMM7|OPTN|BCL2L13|CALCOCO2|ATG9A|FUNDC1|TFEB|USP15|CSNK2A1|BNIP3|SQSTM1|MFN2|MFN1|FIS1|UBB|ATF4|CSNK2B	http://www.genome.jp/kegg-bin/show_pathway?bta04137/bta:508608%09red/bta:534150%09red/bta:539235%09red/bta:100298939%09red/bta:509107%09red/bta:535530%09red/bta:538284%09red/bta:407219%09red/bta:615565%09red/bta:540482%09red/bta:515180%09red/bta:281370%09red/bta:510032%09red/bta:338045%09red/bta:510683%09red/bta:617809%09red/bta:281942%09red/bta:534574%09red/bta:282419%09red/bta:614074%09red/bta:…
AMPK signaling pathway	29	7.19479e-08	1.20713e-06	PRKAG3|PPP2R3A|CAB39|PRKAA2|PRKAA1|FOXO3|FBP2|PRKAB2|ADIPOQ|TSC1|EEF2K|ADIPOR1|PFKM|AKT1S1|RAB10|CPT1B|LIPE|ACACB|GYS1|MLYCD|PFKFB3|SLC2A4|PFKFB4|STK11|LEP|STRADB|PDPK1|RHEB|EEF2	http://www.genome.jp/kegg-bin/show_pathway?bta04152/bta:509459%09red/bta:506544%09red/bta:512665%09red/bta:281138%09red/bta:511451%09red/bta:514066%09red/bta:535530%09red/bta:540404%09red/bta:787607%09red/bta:534928%09red/bta:511961%09red/bta:407235%09red/bta:538954%09red/bta:506029%09red/bta:533440%09red/bta:783373%09red/bta:521730%09red/bta:528204%09red/bta:786335%09red/bta:280836%09red/bta:515…
RNA transport	34	8.48047e-08	1.34795e-06	RPP38|SUMO1|EIF1|RPP30|EIF2B2|PAIP1|STRAP|EIF2S2|EIF3H|EIF3J|ELAC2|EIF3A|EIF3B|EIF3D|EIF3F|EIF3G|SAP18|NUP37|EIF2B4|EIF3CL|RPP21|PABPC4|SNUPN|FXR1|FXR2|THOC7|THOC5|RPP25L|GEMIN2|EIF4G2|EIF4G1|GEMIN4|EIF4EBP2|EIF4A2	http://www.genome.jp/kegg-bin/show_pathway?bta03013/bta:509764%09red/bta:521926%09red/bta:104968464%09red/bta:615695%09red/bta:615692%09red/bta:539052%09red/bta:515226%09red/bta:536793%09red/bta:520094%09red/bta:782397%09red/bta:534882%09red/bta:510201%09red/bta:511723%09red/bta:510246%09red/bta:513793%09red/bta:513958%09red/bta:615098%09red/bta:539147%09red/bta:789999%09red/bta:614967%09red/bta:…
Glycolysis / Gluconeogenesis	19	7.04909e-07	1.06441e-05	PGM1|PDHA1|GPI|BPGM|ADH4|DLD|TPI1|ENO3|GAPDH|PFKM|DLAT|PGAM2|FBP2|ALDOA|ADH1C|PDHB|PKM|LDHA|PGK1	http://www.genome.jp/kegg-bin/show_pathway?bta00010/bta:281181%09red/bta:509566%09red/bta:281543%09red/bta:512723%09red/bta:533910%09red/bta:506544%09red/bta:509744%09red/bta:407109%09red/bta:534402%09red/bta:512571%09red/bta:533785%09red/bta:280808%09red/bta:507476%09red/bta:281274%09red/bta:540303%09red/bta:515067%09red/bta:514066%09red/bta:613610%09red/bta:520508%09red
RNA polymerase	13	1.0376e-06	1.49217e-05	POLR2D|POLR1B|POLR2E|POLR3G|POLR3D|POLR2F|POLR1D|POLR2C|POLR2B|POLR2I|POLR3K|POLR2K|POLR2J	http://www.genome.jp/kegg-bin/show_pathway?bta03020/bta:282342%09red/bta:539061%09red/bta:534232%09red/bta:614472%09red/bta:512971%09red/bta:618296%09red/bta:617422%09red/bta:540428%09red/bta:614776%09red/bta:613778%09red/bta:504452%09red/bta:538184%09red/bta:508049%09red
Oxytocin signaling pathway	30	1.16587e-06	1.60042e-05	NFATC1|NFATC3|RCAN1|HRAS|PRKAA2|PRKAA1|MAP2K2|MAP2K5|RAF1|EEF2K|RYR1|CACNB1|PPP1R12B|CACNA1S|PRKAG3|KCNJ12|PRKAB2|CAMK2D|MYLK4|MYLK2|MYL6B|PPP1CB|ADCY9|MEF2C|ELK1|PRKACA|EEF2|CACNG1|PPP3CC|CACNG6	http://www.genome.jp/kegg-bin/show_pathway?bta04921/bta:532713%09red/bta:512665%09red/bta:100298939%09red/bta:538479%09red/bta:525482%09red/bta:282322%09red/bta:512254%09red/bta:541127%09red/bta:521616%09red/bta:540404%09red/bta:533527%09red/bta:511961%09red/bta:538954%09red/bta:100295732%09red/bta:515421%09red/bta:107131237%09red/bta:781184%09red/bta:521730%09red/bta:786886%09red/bta:538829%09re…
Glucagon signaling pathway	24	1.29633e-06	1.70213e-05	PRKAG3|PRKAA2|PRKAA1|CPT1B|PGAM2|FBP2|PHKB|PFKM|PDHB|LDHA|PHKG1|PKM|PDHA1|PRKAB2|ACACB|CAMK2D|PRMT1|PHKA1|GYS1|PPARA|PYGM|PRKACA|ATF4|PPP3CC	http://www.genome.jp/kegg-bin/show_pathway?bta04922/bta:509459%09red/bta:506544%09red/bta:532713%09red/bta:533527%09red/bta:509107%09red/bta:282322%09red/bta:515067%09red/bta:613610%09red/bta:514066%09red/bta:540404%09red/bta:540682%09red/bta:512665%09red/bta:511783%09red/bta:511961%09red/bta:538954%09red/bta:281992%09red/bta:327664%09red/bta:100336808%09red/bta:281274%09red/bta:512571%09red/bta:…
Adrenergic signaling in cardiomyocytes	29	2.4963e-06	3.14117e-05	ATP2A1|ATP2A2|ACTC1|PPP2R3A|MYL2|TNNC1|MAPK12|PPP1R1A|TNNT2|MYH6|MYH7|CACNB1|TPM3|TPM2|TPM1|SCN4B|ATF4|CAMK2D|ATP1B4|PLN|CACNA1S|PPP1CB|ADCY9|ATP1A4|PRKACA|CREM|CACNG1|CACNG6|MYL3	http://www.genome.jp/kegg-bin/show_pathway?bta04261/bta:538100%09red/bta:532713%09red/bta:537960%09red/bta:282322%09red/bta:540605%09red/bta:509107%09red/bta:521616%09red/bta:100296004%09red/bta:505519%09red/bta:509486%09red/bta:787607%09red/bta:518117%09red/bta:510026%09red/bta:281544%09red/bta:781184%09red/bta:512943%09red/bta:538829%09red/bta:100125240%09red/bta:497015%09red/bta:618352%09red/b…
Ribosome	30	2.9081e-06	3.51299e-05	MRPL27|MRPL21|MRPL23|MRPL22|RPLP1|MRPL12|MRPS17|MRPS16|RPL3L|MRPL13|MRPS12|MRPS11|MRPL15|RPS27L|MRPS7|MRPL34|MRPL35|MRPL32|MRPL33|MRPL30|MRPL18|MRPS5|MRPS18A|MRPS18C|MRPL4|MRPL2|MRPL1|MRPL9|MRPS15|MRPS14	http://www.genome.jp/kegg-bin/show_pathway?bta03010/bta:512469%09red/bta:540278%09red/bta:507154%09red/bta:614220%09red/bta:614639%09red/bta:510899%09red/bta:786454%09red/bta:618440%09red/bta:534352%09red/bta:614102%09red/bta:618609%09red/bta:510347%09red/bta:509816%09red/bta:504835%09red/bta:399560%09red/bta:533285%09red/bta:514403%09red/bta:445421%09red/bta:509115%09red/bta:508143%09red/bta:768…
FoxO signaling pathway	26	6.04931e-06	7.0265e-05	SMAD4|HRAS|STK11|PRKAA2|PRKAA1|USP7|FOXO3|MAP2K2|ARAF|FOXO6|MAPK12|FOXO4|PRKAB2|RAF1|HOMER2|PRKAG3|SOD2|PRMT1|CHUK|MDM2|SETD7|BNIP3|SOS2|SLC2A4|FBXO32|PDPK1	http://www.genome.jp/kegg-bin/show_pathway?bta04068/bta:100298939%09red/bta:513776%09red/bta:281496%09red/bta:540378%09red/bta:535530%09red/bta:540421%09red/bta:540404%09red/bta:512665%09red/bta:511961%09red/bta:538954%09red/bta:540248%09red/bta:512943%09red/bta:112446032%09red/bta:281073%09red/bta:515928%09red/bta:510434%09red/bta:100138102%09red/bta:618793%09red/bta:282359%09red/bta:520388%09re…
mTOR signaling pathway	27	2.55465e-05	0.000285743	HRAS|CAB39|PRKAA2|PRKAA1|MAP2K2|MIOS|RAF1|TSC1|FNIP1|FZD7|FZD9|MAPKAP1|CLIP1|DVL1|AKT1S1|STK11|DDIT4|CHUK|PDPK1|RPS6KA3|SOS2|SLC3A2|GRB10|ATP6V1G1|LAMTOR5|RHEB|STRADB	http://www.genome.jp/kegg-bin/show_pathway?bta04150/bta:529235%09red/bta:100298939%09red/bta:516090%09red/bta:533861%09red/bta:511451%09red/bta:534624%09red/bta:511190%09red/bta:523042%09red/bta:540404%09red/bta:538954%09red/bta:407210%09red/bta:521364%09red/bta:506029%09red/bta:533440%09red/bta:528204%09red/bta:507107%09red/bta:281073%09red/bta:523325%09red/bta:510434%09red/bta:281641%09red/bta:…
Autophagy - animal	24	4.70368e-05	0.000507325	ATG101|HRAS|STK11|PRKAA2|PRKAA1|MAP2K2|RAF1|TSC1|AKT1S1|ATG9A|MTMR3|IGBP1|DDIT4|WIPI1|SH3GLB1|ATG10|ATG4A|ATG4D|PRKCQ|BNIP3|PRKACA|PIK3R4|PDPK1|RHEB	http://www.genome.jp/kegg-bin/show_pathway?bta04140/bta:100296883%09red/bta:100298939%09red/bta:529235%09red/bta:282322%09red/bta:513049%09red/bta:408003%09red/bta:540404%09red/bta:528410%09red/bta:538954%09red/bta:540482%09red/bta:535099%09red/bta:505901%09red/bta:533918%09red/bta:533440%09red/bta:528204%09red/bta:507414%09red/bta:510434%09red/bta:100138102%09red/bta:615657%09red/bta:514859%09re…
Arrhythmogenic right ventricular cardiomyopathy (ARVC)	17	6.14163e-05	0.000639576	ACTN3|ACTN2|LAMA2|DES|ATP2A1|ATP2A2|EMD|SGCG|CACNB1|SGCD|SGCB|SGCA|ITGB6|DAG1|CACNG1|CACNA1S|CACNG6	http://www.genome.jp/kegg-bin/show_pathway?bta05412/bta:100138434%09red/bta:535372%09red/bta:536607%09red/bta:281439%09red/bta:100337204%09red/bta:282644%09red/bta:539375%09red/bta:781184%09red/bta:541308%09red/bta:517059%09red/bta:506155%09red/bta:327703%09red/bta:540568%09red/bta:518117%09red/bta:280765%09red/bta:521616%09red/bta:399681%09red
Biosynthesis of amino acids	16	0.000122805	0.00119878	CS|IDH3B|ALDOA|IDH3G|IDH2|TPI1|GAPDH|GPT|PFKM|ENO3|PGAM2|PKM|GOT2|ACO2|CPS1|PGK1	http://www.genome.jp/kegg-bin/show_pathway?bta01230/bta:281181%09red/bta:509566%09red/bta:281543%09red/bta:280682%09red/bta:506544%09red/bta:507476%09red/bta:614145%09red/bta:539188%09red/bta:512571%09red/bta:540303%09red/bta:286886%09red/bta:515067%09red/bta:327669%09red/bta:510506%09red/bta:280976%09red/bta:613338%09red
MAPK signaling pathway	39	0.000123054	0.00119878	NFATC1|NFATC3|MAPK12|CRKL|MKNK2|HRAS|MAP2K2|ARAF|MAP2K6|MAP2K5|NTF4|MAPKAPK5|RAF1|MAPKAPK2|PPM1B|PPM1A|CACNB1|NTRK1|MAP3K4|IRAK1|CACNA1S|MAP3K20|SRF|HSPB1|CHUK|RPS6KA3|ECSIT|ATF4|DUSP10|FLNC|SOS2|TAB2|MEF2C|ELK1|PRKACA|MAX|CACNG1|PPP3CC|CACNG6	http://www.genome.jp/kegg-bin/show_pathway?bta04010/bta:516099%09red/bta:518180%09red/bta:100298939%09red/bta:509107%09red/bta:282322%09red/bta:512254%09red/bta:541127%09red/bta:521616%09red/bta:540421%09red/bta:511190%09red/bta:506660%09red/bta:533527%09red/bta:533039%09red/bta:528415%09red/bta:100295732%09red/bta:353111%09red/bta:281994%09red/bta:281995%09red/bta:519251%09red/bta:511779%09red/b…
Longevity regulating pathway	18	0.000131535	0.00124136	SOD2|SESN1|ADIPOR1|ATG101|HRAS|STK11|ADCY9|PRKAA1|PRKAA2|FOXO3|AKT1S1|PRKACA|ATF4|PRKAB2|RHEB|PRKAG3|ADIPOQ|TSC1	http://www.genome.jp/kegg-bin/show_pathway?bta04211/bta:538954%09red/bta:535530%09red/bta:100337329%09red/bta:540404%09red/bta:533440%09red/bta:100298939%09red/bta:512665%09red/bta:525482%09red/bta:528204%09red/bta:514859%09red/bta:513049%09red/bta:282322%09red/bta:511961%09red/bta:281496%09red/bta:407235%09red/bta:538226%09red/bta:509107%09red/bta:282865%09red
Insulin resistance	20	0.000178076	0.00162967	PRKAA1|CPT1B|PPP1R3C|PPP1R3A|ACACB|PRKAG3|SLC2A4|TBC1D4|PPP1CB|PPARGC1B|PRKAA2|GYS1|PTPA|RPS6KA3|PRKAB2|PPARA|PRKCQ|PDPK1|MLXIP|PYGM	http://www.genome.jp/kegg-bin/show_pathway?bta04931/bta:100138102%09red/bta:509459%09red/bta:505901%09red/bta:511190%09red/bta:282359%09red/bta:783217%09red/bta:514750%09red/bta:512665%09red/bta:511961%09red/bta:784877%09red/bta:514460%09red/bta:538829%09red/bta:540404%09red/bta:786335%09red/bta:538954%09red/bta:281992%09red/bta:539466%09red/bta:327664%09red/bta:515338%09red/bta:534649%09red
cGMP-PKG signaling pathway	26	0.000234845	0.00208598	NFATC1|NFATC3|ATP2A1|ATP2A2|MAP2K2|VDAC3|VDAC2|VDAC1|RAF1|MYH6|MYH7|PRKG1|CACNA1S|ATP1B4|SRF|MYLK4|MYLK2|SLC25A4|ATF4|PPP1CB|ADCY9|MEF2C|ATP1A4|MEF2D|PLN|PPP3CC	http://www.genome.jp/kegg-bin/show_pathway?bta04022/bta:100336730%09red/bta:537960%09red/bta:512254%09red/bta:541127%09red/bta:100296004%09red/bta:282119%09red/bta:533527%09red/bta:533039%09red/bta:518117%09red/bta:510026%09red/bta:540568%09red/bta:538829%09red/bta:100125240%09red/bta:282478%09red/bta:510434%09red/bta:509107%09red/bta:511224%09red/bta:282004%09red/bta:282120%09red/bta:525482%09re…
Spliceosome	22	0.000284831	0.00245768	SF3B5|ZMAT2|TXNL4A|BCAS2|PRPF6|PRPF18|EFTUD2|RP9|RBM17|PCBP1|SMNDC1|LSM6|WBP11|USP39|SNRPC|SART1|CWC15|DDX23|PQBP1|SNRNP27|BUD31|PHF5A	http://www.genome.jp/kegg-bin/show_pathway?bta03040/bta:615916%09red/bta:507639%09red/bta:782132%09red/bta:535457%09red/bta:614553%09red/bta:790677%09red/bta:534416%09red/bta:615704%09red/bta:615312%09red/bta:509425%09red/bta:574400%09red/bta:507180%09red/bta:512694%09red/bta:535258%09red/bta:533977%09red/bta:534894%09red/bta:509917%09red/bta:537395%09red/bta:507944%09red/bta:534228%09red/bta:532…
Protein processing in endoplasmic reticulum	25	0.000375532	0.0031503	BAG2|BAG1|RAD23B|UBE2J2|RAD23A|UBE2D4|CRYAB|UBE2D1|NPLOC4|NGLY1|SAR1B|HSPBP1|STUB1|DNAJB12|NSFL1C|CAPN1|CUL1|UBE2G1|VCP|AMFR|ATF4|PLAA|DNAJA2|RBX1|RNF5	http://www.genome.jp/kegg-bin/show_pathway?bta04141/bta:281719%09red/bta:533736%09red/bta:507541%09red/bta:506073%09red/bta:540564%09red/bta:506103%09red/bta:506107%09red/bta:613676%09red/bta:535287%09red/bta:504565%09red/bta:515999%09red/bta:507345%09red/bta:533603%09red/bta:518880%09red/bta:511801%09red/bta:526612%09red/bta:613855%09red/bta:616187%09red/bta:360006%09red/bta:509107%09red/bta:281…
Tight junction	26	0.000477542	0.00389778	TUBA8|SYNPO|PRKAG3|STK11|PRKAA2|PRKAA1|MYL2|MYH2|MYH3|MYH1|TUBA3E|MYH4|MYH8|NEDD4|NF2|WHAMM|PRKAB2|BVES|TUBA4A|MYH7B|MYL12A|SCRIB|PRKACA|MYL6B|YBX3|AMOT	http://www.genome.jp/kegg-bin/show_pathway?bta04530/bta:533297%09red/bta:282322%09red/bta:539988%09red/bta:510810%09red/bta:777775%09red/bta:521764%09red/bta:507781%09red/bta:788772%09red/bta:100295316%09red/bta:531505%09red/bta:540404%09red/bta:512665%09red/bta:511961%09red/bta:538954%09red/bta:534900%09red/bta:515421%09red/bta:535509%09red/bta:281337%09red/bta:281338%09red/bta:281339%09red/bta:…
2-Oxocarboxylic acid metabolism	7	0.000671192	0.00524213	CS|IDH3B|IDH3G|IDH2|GPT|GOT2|ACO2	http://www.genome.jp/kegg-bin/show_pathway?bta01210/bta:280682%09red/bta:327669%09red/bta:539188%09red/bta:286886%09red/bta:614145%09red/bta:280976%09red/bta:613338%09red
Pyruvate metabolism	10	0.000676963	0.00524213	PDHA1|ACYP2|DLD|ACACB|DLAT|MDH2|FH|PDHB|LDHA|PKM	http://www.genome.jp/kegg-bin/show_pathway?bta00620/bta:520260%09red/bta:281274%09red/bta:767889%09red/bta:407109%09red/bta:512571%09red/bta:281306%09red/bta:533910%09red/bta:515338%09red/bta:512723%09red/bta:613610%09red
Renal cell carcinoma	14	0.000799568	0.00603674	EGLN3|EGLN1|SOS2|CRKL|PRCC|HRAS|MAP2K2|ELOB|RAPGEF1|RBX1|FH|ARAF|RAF1|CUL2	http://www.genome.jp/kegg-bin/show_pathway?bta05211/bta:520260%09red/bta:518880%09red/bta:535219%09red/bta:617277%09red/bta:540421%09red/bta:518180%09red/bta:100298939%09red/bta:534075%09red/bta:520454%09red/bta:100138040%09red/bta:535578%09red/bta:507189%09red/bta:510434%09red/bta:521196%09red
Cellular senescence	24	0.000876389	0.00645536	NFATC1|NFATC3|RAD9B|HRAS|HIPK3|MAP2K2|FOXO3|MAP2K6|MAPK12|VDAC3|VDAC2|VDAC1|PPID|RAF1|MAPKAPK2|TSC1|CAPN1|SLC25A4|MDM2|SQSTM1|RHEB|PPP1CB|MCU|PPP3CC	http://www.genome.jp/kegg-bin/show_pathway?bta04218/bta:100298939%09red/bta:541127%09red/bta:536656%09red/bta:616597%09red/bta:540378%09red/bta:535530%09red/bta:282119%09red/bta:533527%09red/bta:281420%09red/bta:286883%09red/bta:533440%09red/bta:528204%09red/bta:512943%09red/bta:538866%09red/bta:538829%09red/bta:282478%09red/bta:510434%09red/bta:511224%09red/bta:281661%09red/bta:788091%09red/bta:…
Adipocytokine signaling pathway	14	0.000900729	0.00647667	ACACB|CPT1B|PRKAB2|ADIPOR1|PRKAG3|SLC2A4|CHUK|PRKAA1|PRKAA2|LEP|STK11|PPARA|PRKCQ|ADIPOQ	http://www.genome.jp/kegg-bin/show_pathway?bta04920/bta:509459%09red/bta:505901%09red/bta:540404%09red/bta:282359%09red/bta:512665%09red/bta:281073%09red/bta:280836%09red/bta:511961%09red/bta:407235%09red/bta:538954%09red/bta:281992%09red/bta:100337329%09red/bta:515338%09red/bta:282865%09red
HIF-1 signaling pathway	18	0.00108984	0.00765424	EGLN3|EGLN1|PDHA1|ENO3|MKNK2|PFKFB3|GAPDH|CAMK2D|MAP2K2|PFKM|TFRC|ELOB|ALDOA|RBX1|PDHB|LDHA|CUL2|PGK1	http://www.genome.jp/kegg-bin/show_pathway?bta04066/bta:281181%09red/bta:509566%09red/bta:535219%09red/bta:281274%09red/bta:506544%09red/bta:534075%09red/bta:407109%09red/bta:518880%09red/bta:532713%09red/bta:540303%09red/bta:507476%09red/bta:538519%09red/bta:535578%09red/bta:510434%09red/bta:617277%09red/bta:407183%09red/bta:613610%09red/bta:504698%09red
Calcium signaling pathway	27	0.00133312	0.00906632	STIM1|ATP2A1|ATP2A2|TNNC1|TNNC2|VDAC3|VDAC2|VDAC1|CASQ1|CASQ2|RYR1|PHKB|CACNA1S|PHKG1|ORAI1|CAMK2D|PHKA1|MYLK4|MYLK2|SLC25A4|PLCD4|HRC|ADCY9|PRKACA|PLN|MCU|PPP3CC	http://www.genome.jp/kegg-bin/show_pathway?bta04020/bta:532713%09red/bta:517688%09red/bta:282322%09red/bta:540568%09red/bta:536656%09red/bta:540771%09red/bta:508394%09red/bta:282119%09red/bta:509486%09red/bta:533527%09red/bta:511783%09red/bta:617610%09red/bta:518117%09red/bta:528555%09red/bta:100336808%09red/bta:100139857%09red/bta:100125240%09red/bta:282478%09red/bta:282120%09red/bta:525482%09re…
Neurotrophin signaling pathway	19	0.00135094	0.00906632	RPS6KA3|NTF4|SOS2|CRKL|CAMK2D|HRAS|NTRK1|FOXO3|MAP2K2|MAPK12|ATF4|RAPGEF1|MAP2K5|SH2B1|IRAK2|PDPK1|IRAK1|RAF1|MAPKAPK2	http://www.genome.jp/kegg-bin/show_pathway?bta04722/bta:788091%09red/bta:100138102%09red/bta:353111%09red/bta:511190%09red/bta:532713%09red/bta:515034%09red/bta:518180%09red/bta:100298939%09red/bta:535530%09red/bta:512943%09red/bta:533953%09red/bta:520454%09red/bta:506066%09red/bta:100138040%09red/bta:509107%09red/bta:100295732%09red/bta:510434%09red/bta:521196%09red/bta:506660%09red
Nucleotide excision repair	10	0.00202991	0.0133268	RAD23B|RAD23A|ERCC1|GTF2H5|RPA2|CUL4A|POLD2|POLE3|RBX1|MNAT1	http://www.genome.jp/kegg-bin/show_pathway?bta03420/bta:518046%09red/bta:518880%09red/bta:510678%09red/bta:530189%09red/bta:534176%09red/bta:615637%09red/bta:540564%09red/bta:617935%09red/bta:281991%09red/bta:507912%09red
Longevity regulating pathway - multiple species	12	0.00211359	0.0135809	SOD2|HRAS|CRYAB|ADCY9|PRKAA1|PRKAA2|FOXO3|AKT1S1|PRKACA|EIF4EBP2|PRKAB2|PRKAG3	http://www.genome.jp/kegg-bin/show_pathway?bta04213/bta:281719%09red/bta:535530%09red/bta:540404%09red/bta:100298939%09red/bta:512665%09red/bta:511961%09red/bta:525482%09red/bta:282322%09red/bta:281496%09red/bta:538954%09red/bta:782397%09red/bta:514859%09red
Thyroid hormone signaling pathway	18	0.002183	0.0137347	MYH6|MYH7|ATP2A2|RCAN1|HRAS|TBC1D4|MAP2K2|PLCD4|ATP1A4|PRKACA|PDPK1|PLN|MDM2|RHEB|RAF1|ATP1B4|NCOR1|ATP2A1	http://www.genome.jp/kegg-bin/show_pathway?bta04919/bta:100138102%09red/bta:100296004%09red/bta:510026%09red/bta:100298939%09red/bta:507663%09red/bta:528204%09red/bta:537960%09red/bta:539640%09red/bta:282322%09red/bta:100125240%09red/bta:518117%09red/bta:540771%09red/bta:510434%09red/bta:521196%09red/bta:540378%09red/bta:282714%09red/bta:534649%09red/bta:540568%09red
Circadian rhythm	8	0.00254785	0.0154454	PRKAB2|BHLHE40|PRKAG3|PRKAA2|PRKAA1|NR1D1|RBX1|CUL1	http://www.genome.jp/kegg-bin/show_pathway?bta04710/bta:540404%09red/bta:512665%09red/bta:511961%09red/bta:768225%09red/bta:407228%09red/bta:538954%09red/bta:506945%09red/bta:518880%09red
Apelin signaling pathway	20	0.00255718	0.0154454	MYL3|LIPE|RYR1|SMAD4|HRAS|MYLK2|ADCY9|PRKAA1|PRKAA2|MEF2C|MAP2K2|PIK3R4|PRKACA|MYLK4|MEF2D|PRKAB2|RAF1|PRKAG3|MYL2|PLIN1	http://www.genome.jp/kegg-bin/show_pathway?bta04371/bta:507414%09red/bta:100336730%09red/bta:618352%09red/bta:540404%09red/bta:505519%09red/bta:540248%09red/bta:286879%09red/bta:100298939%09red/bta:512665%09red/bta:525482%09red/bta:511961%09red/bta:538954%09red/bta:282322%09red/bta:512254%09red/bta:100139857%09red/bta:518025%09red/bta:510434%09red/bta:521196%09red/bta:533378%09red/bta:520598%09red
Starch and sucrose metabolism	8	0.00301221	0.0177658	AGL|GPI|AMY2B|PGM1|GYS1|GANC|GYG1|PYGM	http://www.genome.jp/kegg-bin/show_pathway?bta00500/bta:505049%09red/bta:530330%09red/bta:517397%09red/bta:534402%09red/bta:280812%09red/bta:786335%09red/bta:327664%09red/bta:280808%09red
GnRH signaling pathway	15	0.00308384	0.0177658	LHB|MAP2K2|CAMK2D|HRAS|ADCY9|MAP3K4|HBEGF|ELK1|PRKACA|MAP2K6|MAPK12|ATF4|CACNA1S|RAF1|SOS2	http://www.genome.jp/kegg-bin/show_pathway?bta04912/bta:509107%09red/bta:532713%09red/bta:280839%09red/bta:100298939%09red/bta:525482%09red/bta:512943%09red/bta:786886%09red/bta:282322%09red/bta:522921%09red/bta:100138040%09red/bta:511779%09red/bta:510434%09red/bta:521196%09red/bta:100337204%09red/bta:286883%09red
Epstein-Barr virus infection	28	0.00311784	0.0177658	PSMD4|PSMD7|PSMD6|PSMD1|CYCS|USP7|MAP2K6|MAPK12|PSMC4|NEDD4|PSMC1|PSMC2|PSMC3|ADRM1|PSMC5|PSMC6|CHUK|PSMD3|MDM2|PSMD2|SEM1|IRAK1|TAB2|PSMD11|PSMD13|PSMD12|PSMD14|MAVS	http://www.genome.jp/kegg-bin/show_pathway?bta05169/bta:506238%09red/bta:540203%09red/bta:538204%09red/bta:519729%09red/bta:539784%09red/bta:618508%09red/bta:507781%09red/bta:540378%09red/bta:282016%09red/bta:282015%09red/bta:510029%09red/bta:286883%09red/bta:511803%09red/bta:508448%09red/bta:512943%09red/bta:538625%09red/bta:504937%09red/bta:281073%09red/bta:514813%09red/bta:512456%09red/bta:518…
Autophagy - other	8	0.00353982	0.0197968	IGBP1|ATG101|WIPI1|ATG10|ATG4A|PIK3R4|ATG4D|ATG9A	http://www.genome.jp/kegg-bin/show_pathway?bta04136/bta:100296883%09red/bta:615657%09red/bta:507414%09red/bta:528410%09red/bta:513049%09red/bta:540482%09red/bta:408003%09red/bta:787344%09red
Purine metabolism	19	0.00373434	0.0205049	NTPCR|AMPD3|NME6|NUDT2|AMPD1|NT5C3A|ADCY9|IMPDH2|PGM1|PKM|GMPR|NT5C1A|PRUNE1|PDE4A|ADSL|PDE4C|AK1|PDE8A|GMPS	http://www.genome.jp/kegg-bin/show_pathway?bta00230/bta:524624%09red/bta:504454%09red/bta:512748%09red/bta:512222%09red/bta:511200%09red/bta:511858%09red/bta:519803%09red/bta:510949%09red/bta:512571%09red/bta:525482%09red/bta:280715%09red/bta:506787%09red/bta:509354%09red/bta:768044%09red/bta:534402%09red/bta:521103%09red/bta:511969%09red/bta:533000%09red/bta:524973%09red
PPAR signaling pathway	13	0.00640109	0.0345202	AQP7|HMGCS2|CPT1B|UBC|FABP1|LPL|APOC3|PPARA|PDPK1|PLIN4|ACADM|ADIPOQ|PLIN1	http://www.genome.jp/kegg-bin/show_pathway?bta03320/bta:327700%09red/bta:100138102%09red/bta:509459%09red/bta:503684%09red/bta:615498%09red/bta:107131384%09red/bta:408009%09red/bta:281992%09red/bta:444874%09red/bta:520598%09red/bta:505968%09red/bta:280843%09red/bta:282865%09red
Central carbon metabolism in cancer	11	0.00769139	0.0407509	PDHA1|HRAS|NTRK1|LDHA|MAP2K2|PFKM|PGAM2|PDHB|RAF1|SLC16A3|PKM	http://www.genome.jp/kegg-bin/show_pathway?bta05230/bta:353111%09red/bta:506544%09red/bta:407109%09red/bta:100298939%09red/bta:512571%09red/bta:510085%09red/bta:281274%09red/bta:515067%09red/bta:510434%09red/bta:521196%09red/bta:613610%09red
Chronic myeloid leukemia	12	0.00884613	0.0460609	SOS2|CRKL|STAT5B|SMAD4|HRAS|GAB2|CHUK|MAP2K2|ARAF|CTBP1|MDM2|RAF1	http://www.genome.jp/kegg-bin/show_pathway?bta05220/bta:513131%09red/bta:540421%09red/bta:540248%09red/bta:518180%09red/bta:100298939%09red/bta:529346%09red/bta:281073%09red/bta:100138040%09red/bta:510434%09red/bta:521196%09red/bta:540378%09red/bta:282376%09red
Long-term potentiation	11	0.0112105	0.0573823	PPP1R1A|RPS6KA3|PPP1CB|CAMK2D|HRAS|MAP2K2|PRKACA|ATF4|ARAF|PPP3CC|RAF1	http://www.genome.jp/kegg-bin/show_pathway?bta04720/bta:767949%09red/bta:540421%09red/bta:511190%09red/bta:532713%09red/bta:100298939%09red/bta:533527%09red/bta:538829%09red/bta:509107%09red/bta:282322%09red/bta:510434%09red/bta:521196%09red
Fructose and mannose metabolism	7	0.013057	0.0657203	PFKFB3|TPI1|PFKFB4|PFKM|FBP2|ALDOA|MPI	http://www.genome.jp/kegg-bin/show_pathway?bta00051/bta:509566%09red/bta:513586%09red/bta:281543%09red/bta:506544%09red/bta:534928%09red/bta:407183%09red/bta:514066%09red
Ribosome biogenesis in eukaryotes	12	0.0157882	0.0781645	RPP38|UTP15|RPP25L|RPP30|EFL1|NOP10|NHP2|CSNK2A1|EMG1|NVL|CSNK2B|SPATA5	http://www.genome.jp/kegg-bin/show_pathway?bta03008/bta:511723%09red/bta:526343%09red/bta:539235%09red/bta:282419%09red/bta:616675%09red/bta:515362%09red/bta:512203%09red/bta:520891%09red/bta:100297992%09red/bta:527607%09red/bta:532708%09red/bta:615098%09red
Hepatitis B	20	0.0183334	0.0878808	NFATC1|NFATC3|SOS2|STAT5B|SMAD4|TAB2|HRAS|HSPG2|IRAK1|CHUK|CYCS|MAP2K2|ELK1|ARAF|MAP2K6|MAPK12|VDAC3|ATF4|MAVS|RAF1	http://www.genome.jp/kegg-bin/show_pathway?bta05161/bta:510767%09red/bta:540203%09red/bta:282716%09red/bta:540421%09red/bta:509107%09red/bta:540248%09red/bta:286883%09red/bta:100298939%09red/bta:281073%09red/bta:512943%09red/bta:786886%09red/bta:533953%09red/bta:444872%09red/bta:541127%09red/bta:618508%09red/bta:510434%09red/bta:521196%09red/bta:511224%09red/bta:282376%09red/bta:100138040%09red
ErbB signaling pathway	12	0.0183761	0.0878808	NCK2|CRKL|HBEGF|CAMK2D|HRAS|MAP2K2|STAT5B|ELK1|ARAF|BTC|RAF1|SOS2	http://www.genome.jp/kegg-bin/show_pathway?bta04012/bta:540421%09red/bta:532713%09red/bta:518180%09red/bta:100298939%09red/bta:280737%09red/bta:786886%09red/bta:522921%09red/bta:100138040%09red/bta:510434%09red/bta:521196%09red/bta:282376%09red/bta:526430%09red
Wnt signaling pathway	19	0.0186238	0.0878808	NFATC1|NFATC3|RYK|AXIN1|FZD7|SMAD4|FZD9|DKK1|CAMK2D|CSNK1A1|DVL1|PRKACA|SIAH1|CSNK2B|CTBP1|PPP3CC|CUL1|CSNK2A1|RBX1	http://www.genome.jp/kegg-bin/show_pathway?bta04310/bta:513131%09red/bta:540248%09red/bta:533527%09red/bta:532713%09red/bta:282419%09red/bta:524255%09red/bta:504357%09red/bta:781353%09red/bta:282322%09red/bta:504445%09red/bta:407228%09red/bta:523325%09red/bta:534655%09red/bta:539235%09red/bta:521364%09red/bta:518880%09red/bta:511224%09red/bta:282684%09red/bta:541127%09red
Viral myocarditis	11	0.0201648	0.0936887	LAMA2|SGCA|MYH6|MYH7|SGCG|EIF4G2|EIF4G1|SGCD|SGCB|CYCS|DAG1	http://www.genome.jp/kegg-bin/show_pathway?bta05416/bta:100138434%09red/bta:286870%09red/bta:100296004%09red/bta:535372%09red/bta:510767%09red/bta:281439%09red/bta:541308%09red/bta:517059%09red/bta:506155%09red/bta:444858%09red/bta:282714%09red
Focal adhesion	22	0.0212384	0.0971817	CRKL|HRAS|BIRC2|MYL2|MYLPF|RAF1|CAV3|THBS4|PPP1R12B|PARVB|LAMA2|ITGB6|MYLK4|MYLK2|VTN|PPP1CB|SOS2|MYL12A|ELK1|PDPK1|FLNC|RAPGEF1	http://www.genome.jp/kegg-bin/show_pathway?bta04510/bta:541281%09red/bta:518180%09red/bta:100298939%09red/bta:514106%09red/bta:507525%09red/bta:531505%09red/bta:505519%09red/bta:282644%09red/bta:520454%09red/bta:615310%09red/bta:528415%09red/bta:100138040%09red/bta:100138434%09red/bta:107131237%09red/bta:786886%09red/bta:538829%09red/bta:539314%09red/bta:100138102%09red/bta:518025%09red/bta:61629…
Endocytosis	26	0.0221044	0.0996347	TSG101|CAPZB|WASHC1|WWP1|HRAS|CHMP4C|ARFGAP2|CHMP3|CHMP7|CAV3|BIN1|NEDD4|CHMP6|TFRC|RAB10|CHMP4B|RAB5B|EPN1|SH3GLB1|SNF8|CYTH3|CAPZA2|KIF5B|MDM2|UBB|VPS4A	http://www.genome.jp/kegg-bin/show_pathway?bta04144/bta:539150%09red/bta:618488%09red/bta:100298939%09red/bta:507722%09red/bta:508199%09red/bta:541288%09red/bta:338052%09red/bta:507781%09red/bta:540378%09red/bta:507659%09red/bta:616164%09red/bta:614576%09red/bta:505438%09red/bta:615310%09red/bta:507572%09red/bta:533918%09red/bta:533602%09red/bta:783373%09red/bta:493728%09red/bta:281370%09red/bta:…
Necroptosis	20	0.0234874	0.104312	CAMK2D|SQSTM1|FAF1|SLC25A4|CHMP4C|BIRC2|PYGM|STAT5B|PGAM5|VPS4A|CAPN1|VDAC2|VDAC3|CHMP4B|VDAC1|PPID|CHMP7|CHMP6|CHMP3|RNF31	http://www.genome.jp/kegg-bin/show_pathway?bta04217/bta:281420%09red/bta:616164%09red/bta:508608%09red/bta:507572%09red/bta:541288%09red/bta:282120%09red/bta:282119%09red/bta:507722%09red/bta:281661%09red/bta:509856%09red/bta:532713%09red/bta:338045%09red/bta:510596%09red/bta:618168%09red/bta:282478%09red/bta:327664%09red/bta:531770%09red/bta:282376%09red/bta:539314%09red/bta:282716%09red
RNA degradation	11	0.0252975	0.110722	TOB1|TOB2|LSM6|PABPC4|LSM1|PFKM|ENO3|TTC37|DCP1B|DIS3L|CNOT4	http://www.genome.jp/kegg-bin/show_pathway?bta03018/bta:534095%09red/bta:540891%09red/bta:506544%09red/bta:514548%09red/bta:534576%09red/bta:540303%09red/bta:777771%09red/bta:507934%09red/bta:535447%09red/bta:768016%09red/bta:615916%09red
Endometrial cancer	9	0.0259148	0.111804	SOS2|AXIN1|HRAS|FOXO3|MAP2K2|ELK1|ARAF|PDPK1|RAF1	http://www.genome.jp/kegg-bin/show_pathway?bta05213/bta:100138102%09red/bta:540421%09red/bta:100298939%09red/bta:535530%09red/bta:504357%09red/bta:786886%09red/bta:100138040%09red/bta:510434%09red/bta:521196%09red
Cholesterol metabolism	8	0.0278202	0.118334	APOB|VAPA|APOH|LPL|APOC3|VDAC3|VDAC2|VDAC1	http://www.genome.jp/kegg-bin/show_pathway?bta04979/bta:281006%09red/bta:282119%09red/bta:408009%09red/bta:280843%09red/bta:494004%09red/bta:516024%09red/bta:282120%09red/bta:282716%09red
PD-L1 expression and PD-1 checkpoint pathway in cancer	12	0.0319661	0.13408	NFATC1|NFATC3|HRAS|CHUK|MAP2K2|MAP2K6|MAPK12|PRKCQ|PPP3CC|RAF1|CSNK2B|CSNK2A1	http://www.genome.jp/kegg-bin/show_pathway?bta05235/bta:282419%09red/bta:505901%09red/bta:539235%09red/bta:286883%09red/bta:100298939%09red/bta:533527%09red/bta:512943%09red/bta:281073%09red/bta:541127%09red/bta:510434%09red/bta:521196%09red/bta:511224%09red
Propanoate metabolism	6	0.033462	0.138432	MLYCD|ACACB|SUCLA2|DLD|SUCLG1|LDHA	http://www.genome.jp/kegg-bin/show_pathway?bta00640/bta:511090%09red/bta:533910%09red/bta:281274%09red/bta:515338%09red/bta:509983%09red/bta:512341%09red
Endocrine resistance	12	0.0340669	0.13903	SOS2|MAP2K2|HRAS|ADCY9|CARM1|HBEGF|PRKACA|MAPK12|ARAF|MDM2|RAF1|NCOR1	http://www.genome.jp/kegg-bin/show_pathway?bta01522/bta:540421%09red/bta:100298939%09red/bta:507663%09red/bta:525482%09red/bta:512943%09red/bta:282322%09red/bta:522921%09red/bta:100138040%09red/bta:510434%09red/bta:521196%09red/bta:540378%09red/bta:784795%09red
Basal transcription factors	7	0.0392209	0.157929	GTF2E1|TAF3|TAF7L|GTF2F2|GTF2H5|TAF12|MNAT1	http://www.genome.jp/kegg-bin/show_pathway?bta03022/bta:509259%09red/bta:540525%09red/bta:614227%09red/bta:518046%09red/bta:534176%09red/bta:615711%09red/bta:506674%09red
Proteoglycans in cancer	21	0.0420429	0.167065	HSPB2|SOS2|HBEGF|CAMK2D|FZD9|HRAS|HSPG2|PPP1CB|ARAF|VTN|MAP2K2|ELK1|PRKACA|MAPK12|PPP1R12B|PDPK1|MDM2|FLNC|RAF1|CAV3|FZD7	http://www.genome.jp/kegg-bin/show_pathway?bta05205/bta:538829%09red/bta:100138102%09red/bta:508671%09red/bta:540421%09red/bta:532713%09red/bta:100298939%09red/bta:524255%09red/bta:444872%09red/bta:107131237%09red/bta:512943%09red/bta:786886%09red/bta:507525%09red/bta:282322%09red/bta:522921%09red/bta:615310%09red/bta:528415%09red/bta:510434%09red/bta:521196%09red/bta:540378%09red/bta:521364%09re…
Fatty acid biosynthesis	4	0.0458031	0.179484	HSD17B8|MCAT|OXSM|ACACB	http://www.genome.jp/kegg-bin/show_pathway?bta00061/bta:515338%09red/bta:508130%09red/bta:513530%09red/bta:532422%09red
Legionellosis	8	0.0463568	0.179484	HSF1|BCL2L13|EEF1G|CYCS|VCP|SAR1B|HBS1L|BNIP3	http://www.genome.jp/kegg-bin/show_pathway?bta05134/bta:510767%09red/bta:326581%09red/bta:541083%09red/bta:506235%09red/bta:515999%09red/bta:507345%09red/bta:617809%09red/bta:615342%09red
Cytosolic DNA-sensing pathway	9	0.0482371	0.1844	CHUK|POLR2E|POLR3G|POLR3D|POLR2F|POLR1D|MAVS|POLR3K|POLR2K	http://www.genome.jp/kegg-bin/show_pathway?bta04623/bta:539061%09red/bta:534232%09red/bta:512971%09red/bta:618296%09red/bta:614776%09red/bta:281073%09red/bta:613778%09red/bta:618508%09red/bta:508049%09red
Gap junction	11	0.0521909	0.197021	TUBA8|TUBA3E|SOS2|HRAS|ADCY9|MAP2K2|PRKACA|MAP2K5|TUBA4A|PRKG1|RAF1	http://www.genome.jp/kegg-bin/show_pathway?bta04540/bta:282004%09red/bta:100138040%09red/bta:100298939%09red/bta:525482%09red/bta:282322%09red/bta:768036%09red/bta:100295732%09red/bta:510434%09red/bta:521196%09red/bta:534900%09red/bta:777775%09red
Pentose phosphate pathway	5	0.0532876	0.198677	ALDOA|PFKM|GPI|FBP2|PGM1	http://www.genome.jp/kegg-bin/show_pathway?bta00030/bta:509566%09red/bta:534402%09red/bta:280808%09red/bta:506544%09red/bta:514066%09red
Prolactin signaling pathway	10	0.0666597	0.245503	SOCS6|SOS2|STAT5B|HRAS|FOXO3|MAP2K2|CISH|MAPK12|RAF1|LHB	http://www.genome.jp/kegg-bin/show_pathway?bta04917/bta:535530%09red/bta:100298939%09red/bta:512943%09red/bta:616753%09red/bta:100138040%09red/bta:615146%09red/bta:280839%09red/bta:510434%09red/bta:521196%09red/bta:282376%09red
T cell receptor signaling pathway	12	0.0707692	0.257497	NFATC1|NFATC3|SOS2|NCK2|HRAS|CHUK|MAP2K2|MAPK12|PRKCQ|PDPK1|PPP3CC|RAF1	http://www.genome.jp/kegg-bin/show_pathway?bta04660/bta:100138102%09red/bta:505901%09red/bta:100138040%09red/bta:100298939%09red/bta:533527%09red/bta:512943%09red/bta:281073%09red/bta:541127%09red/bta:510434%09red/bta:521196%09red/bta:511224%09red/bta:526430%09red
Homologous recombination	6	0.0786568	0.27713	RPA2|POLD2|BABAM1|RAD52|SSBP1|SEM1	http://www.genome.jp/kegg-bin/show_pathway?bta03440/bta:504517%09red/bta:512897%09red/bta:767981%09red/bta:281991%09red/bta:515765%09red/bta:507912%09red
Platelet activation	13	0.0787329	0.27713	STIM1|ORAI1|PPP1CB|MYL12A|MYLK4|MYLK2|ADCY9|PRKG1|MAPK12|PRKACA|P2RY1|FGA|FGB	http://www.genome.jp/kegg-bin/show_pathway?bta04611/bta:538829%09red/bta:282004%09red/bta:531505%09red/bta:510522%09red/bta:525482%09red/bta:512943%09red/bta:534816%09red/bta:282322%09red/bta:518025%09red/bta:517688%09red/bta:281963%09red/bta:533378%09red/bta:522039%09red
Vascular smooth muscle contraction	14	0.0789178	0.27713	CACNA1S|PPP1CB|PLA2G12A|MYLK2|ADCY9|ARAF|MAP2K2|PRKG1|PPP1R12B|PRKCQ|PRKACA|MYL6B|RAF1|MYLK4	http://www.genome.jp/kegg-bin/show_pathway?bta04270/bta:527214%09red/bta:282004%09red/bta:515421%09red/bta:505901%09red/bta:538829%09red/bta:525482%09red/bta:107131237%09red/bta:282322%09red/bta:518025%09red/bta:510434%09red/bta:521196%09red/bta:100337204%09red/bta:533378%09red/bta:540421%09red
Nicotinate and nicotinamide metabolism	5	0.0799094	0.277387	NNT|NMNAT1|NT5C3A|NMRK2|NT5C1A	http://www.genome.jp/kegg-bin/show_pathway?bta00760/bta:504454%09red/bta:280878%09red/bta:511858%09red/bta:780788%09red/bta:522863%09red
Lysine degradation	8	0.0814608	0.279559	DLD|DLST|KMT5A|DHTKD1|NSD1|SETD3|DOT1L|SETD7	http://www.genome.jp/kegg-bin/show_pathway?bta00310/bta:512324%09red/bta:515928%09red/bta:532622%09red/bta:540197%09red/bta:533910%09red/bta:517113%09red/bta:506888%09red/bta:510442%09red
Human T-cell leukemia virus 1 infection	22	0.084807	0.28246	NFATC1|NFATC3|SMAD4|HRAS|MAP2K2|POLB|VDAC3|VDAC2|VDAC1|GPS2|ANAPC10|ETS2|RANBP3|SRF|CHUK|SLC25A4|ADCY9|STAT5B|ELK1|PRKACA|ATF4|PPP3CC	http://www.genome.jp/kegg-bin/show_pathway?bta05166/bta:100298939%09red/bta:509107%09red/bta:282322%09red/bta:541127%09red/bta:282119%09red/bta:533527%09red/bta:281148%09red/bta:533039%09red/bta:783986%09red/bta:540248%09red/bta:786886%09red/bta:281073%09red/bta:518494%09red/bta:282478%09red/bta:510434%09red/bta:511224%09red/bta:282376%09red/bta:282120%09red/bta:525482%09red/bta:614688%09red/bta:…
Bladder cancer	6	0.0851121	0.28246	MAP2K2|HRAS|HBEGF|ARAF|MDM2|RAF1	http://www.genome.jp/kegg-bin/show_pathway?bta05219/bta:540421%09red/bta:100298939%09red/bta:522921%09red/bta:510434%09red/bta:521196%09red/bta:540378%09red
Glycine, serine and threonine metabolism	6	0.0851121	0.28246	GAMT|BHMT|BPGM|DLD|PGAM2|DMGDH	http://www.genome.jp/kegg-bin/show_pathway?bta00260/bta:515270%09red/bta:497025%09red/bta:533910%09red/bta:504453%09red/bta:533785%09red/bta:515067%09red
Mismatch repair	4	0.0860536	0.28248	SSBP1|POLD2|MLH3|RPA2	http://www.genome.jp/kegg-bin/show_pathway?bta03430/bta:515765%09red/bta:281991%09red/bta:786279%09red/bta:507912%09red
Non-small cell lung cancer	8	0.0978076	0.317612	SOS2|MAP2K2|HRAS|FOXO3|STAT5B|ARAF|PDPK1|RAF1	http://www.genome.jp/kegg-bin/show_pathway?bta05223/bta:100138102%09red/bta:540421%09red/bta:100298939%09red/bta:535530%09red/bta:100138040%09red/bta:510434%09red/bta:521196%09red/bta:282376%09red
Ferroptosis	6	0.0988675	0.317638	SLC3A2|TFRC|PCBP2|PCBP1|VDAC3|VDAC2	http://www.genome.jp/kegg-bin/show_pathway?bta04216/bta:509917%09red/bta:282120%09red/bta:507107%09red/bta:540653%09red/bta:504698%09red/bta:282716%09red
DNA replication	5	0.112382	0.353549	SSBP1|POLD2|POLE3|RNASEH2C|RPA2	http://www.genome.jp/kegg-bin/show_pathway?bta03030/bta:510678%09red/bta:505618%09red/bta:281991%09red/bta:515765%09red/bta:507912%09red
VEGF signaling pathway	7	0.112397	0.353549	HSPB1|HRAS|MAP2K2|MAPK12|PPP3CC|RAF1|MAPKAPK2	http://www.genome.jp/kegg-bin/show_pathway?bta04370/bta:788091%09red/bta:516099%09red/bta:100298939%09red/bta:533527%09red/bta:512943%09red/bta:510434%09red/bta:521196%09red
Apoptosis	14	0.113557	0.353549	TUBA8|TUBA3E|HRAS|BIRC2|CYCS|NTRK1|MAP2K2|CHUK|ATF4|DIABLO|CAPN1|TUBA4A|PDPK1|RAF1	http://www.genome.jp/kegg-bin/show_pathway?bta04210/bta:510767%09red/bta:100138102%09red/bta:353111%09red/bta:100298939%09red/bta:493999%09red/bta:509107%09red/bta:281073%09red/bta:777775%09red/bta:510434%09red/bta:521196%09red/bta:534900%09red/bta:281661%09red/bta:539314%09red/bta:768036%09red
Fc epsilon RI signaling pathway	8	0.115868	0.357062	SOS2|HRAS|GAB2|MAP2K2|MAP2K6|MAPK12|PDPK1|RAF1	http://www.genome.jp/kegg-bin/show_pathway?bta04664/bta:100138102%09red/bta:286883%09red/bta:100298939%09red/bta:529346%09red/bta:512943%09red/bta:100138040%09red/bta:510434%09red/bta:521196%09red
Cushing syndrome	15	0.119933	0.365856	WDR5|ORAI1|AXIN1|FZD7|CAMK2D|FZD9|ADCY9|RBBP5|MAP2K2|DVL1|PRKACA|FH|ATF4|CACNA1S|PDE8A	http://www.genome.jp/kegg-bin/show_pathway?bta04934/bta:520260%09red/bta:510455%09red/bta:532713%09red/bta:524255%09red/bta:525482%09red/bta:504357%09red/bta:100125836%09red/bta:506787%09red/bta:282322%09red/bta:523325%09red/bta:517688%09red/bta:521364%09red/bta:509107%09red/bta:100337204%09red/bta:510434%09red
Human immunodeficiency virus 1 infection	21	0.124506	0.376009	NFATC1|NFATC3|CRKL|LIMK2|TAB2|HRAS|IRAK1|CHUK|CYCS|CUL4A|MAP2K2|CUL5|ELOB|CFL2|MAPK12|RBX1|RNF7|PPP3CC|RAF1|CUL1|MAP2K6	http://www.genome.jp/kegg-bin/show_pathway?bta05170/bta:510767%09red/bta:617277%09red/bta:518880%09red/bta:518180%09red/bta:100298939%09red/bta:533527%09red/bta:513539%09red/bta:286883%09red/bta:512943%09red/bta:533953%09red/bta:281073%09red/bta:515595%09red/bta:407228%09red/bta:541127%09red/bta:540203%09red/bta:510331%09red/bta:510434%09red/bta:521196%09red/bta:511224%09red/bta:617935%09red/bta:…
Fluid shear stress and atherosclerosis	14	0.126827	0.379224	SQSTM1|ACVR2B|GSTO1|MAPK12|BMPR1A|SUMO1|CHUK|PRKAA1|PRKAA2|MEF2C|KEAP1|MAP2K6|MAP2K5|CAV3	http://www.genome.jp/kegg-bin/show_pathway?bta05418/bta:532791%09red/bta:540404%09red/bta:614967%09red/bta:282131%09red/bta:286883%09red/bta:281073%09red/bta:512943%09red/bta:338045%09red/bta:505642%09red/bta:512254%09red/bta:615310%09red/bta:538954%09red/bta:100295732%09red/bta:404101%09red
Aldosterone synthesis and secretion	10	0.129192	0.382509	ORAI1|LIPE|CAMK2D|ATP1B4|ADCY9|ATP1A4|PRKACA|ATF4|CACNA1S|ATF1	http://www.genome.jp/kegg-bin/show_pathway?bta04925/bta:532713%09red/bta:286879%09red/bta:525482%09red/bta:537960%09red/bta:506967%09red/bta:282322%09red/bta:517688%09red/bta:509107%09red/bta:100337204%09red/bta:510026%09red
Insulin secretion	9	0.135797	0.398162	KCNJ11|CAMK2D|ATP1B4|ADCY9|ATP1A4|KCNN3|ATF4|PRKACA|CACNA1S	http://www.genome.jp/kegg-bin/show_pathway?bta04911/bta:532713%09red/bta:534180%09red/bta:525482%09red/bta:537960%09red/bta:282322%09red/bta:509107%09red/bta:100337204%09red/bta:532060%09red/bta:510026%09red
Tyrosine metabolism	5	0.140265	0.403549	GOT2|FAHD1|GSTZ1|ADH1C|ADH4	http://www.genome.jp/kegg-bin/show_pathway?bta00350/bta:509273%09red/bta:514822%09red/bta:520508%09red/bta:509744%09red/bta:286886%09red
Thiamine metabolism	3	0.141886	0.403549	NTPCR|NFS1|AK1	http://www.genome.jp/kegg-bin/show_pathway?bta00730/bta:280715%09red/bta:521103%09red/bta:517656%09red
B cell receptor signaling pathway	9	0.142192	0.403549	NFATC1|NFATC3|SOS2|INPPL1|HRAS|CHUK|MAP2K2|PPP3CC|RAF1	http://www.genome.jp/kegg-bin/show_pathway?bta04662/bta:100298939%09red/bta:533527%09red/bta:281073%09red/bta:541127%09red/bta:510434%09red/bta:521196%09red/bta:511224%09red/bta:783833%09red/bta:100138040%09red
Hepatocellular carcinoma	16	0.142979	0.403549	GSTO1|SOS2|AXIN1|KEAP1|SMAD4|ARID1B|HRAS|FZD7|MAP2K2|ELK1|ARAF|FZD9|BRD7|RAF1|DVL1|CSNK1A1	http://www.genome.jp/kegg-bin/show_pathway?bta05225/bta:532791%09red/bta:540421%09red/bta:540248%09red/bta:100298939%09red/bta:524255%09red/bta:504357%09red/bta:505642%09red/bta:786886%09red/bta:526153%09red/bta:505229%09red/bta:523325%09red/bta:510434%09red/bta:521196%09red/bta:521364%09red/bta:282684%09red/bta:100138040%09red
Transcriptional misregulation in cancer	17	0.147813	0.413329	MLF1|LYL1|SIX4|EYA1|MAF|NTRK1|BMI1|MEF2C|PRCC|HOXA9|MAX|MITF|MDM2|DOT1L|ATF1|SIX1|NCOR1	http://www.genome.jp/kegg-bin/show_pathway?bta05202/bta:407219%09red/bta:353111%09red/bta:510666%09red/bta:507189%09red/bta:511371%09red/bta:507663%09red/bta:511188%09red/bta:510459%09red/bta:506967%09red/bta:540616%09red/bta:512254%09red/bta:782481%09red/bta:510442%09red/bta:533379%09red/bta:540378%09red/bta:615458%09red/bta:526104%09red
Thyroid cancer	5	0.150172	0.416074	MAP2K2|HRAS|CCDC6|TPM3|NTRK1	http://www.genome.jp/kegg-bin/show_pathway?bta05216/bta:100298939%09red/bta:522998%09red/bta:510434%09red/bta:497019%09red/bta:353111%09red
Arginine biosynthesis	3	0.157057	0.431193	GOT2|GPT|CPS1	http://www.genome.jp/kegg-bin/show_pathway?bta00220/bta:510506%09red/bta:539188%09red/bta:286886%09red
Signaling pathways regulating pluripotency of stem cells	13	0.160124	0.43421	ACVR2B|MYF5|AXIN1|FZD7|SMAD4|FZD9|HRAS|BMI1|BMPR1A|MAP2K2|DVL1|MAPK12|RAF1	http://www.genome.jp/kegg-bin/show_pathway?bta04550/bta:510666%09red/bta:540248%09red/bta:100298939%09red/bta:524255%09red/bta:504357%09red/bta:512943%09red/bta:282131%09red/bta:523325%09red/bta:281335%09red/bta:510434%09red/bta:521196%09red/bta:521364%09red/bta:404101%09red
Colorectal cancer	9	0.162265	0.43421	SOS2|AXIN1|SMAD4|HRAS|CYCS|MAP2K2|ARAF|RAF1|RALA	http://www.genome.jp/kegg-bin/show_pathway?bta05210/bta:510767%09red/bta:538477%09red/bta:540421%09red/bta:540248%09red/bta:100298939%09red/bta:504357%09red/bta:100138040%09red/bta:510434%09red/bta:521196%09red
Glyoxylate and dicarboxylate metabolism	4	0.162469	0.43421	CS|ACO2|MDH2|DLD	http://www.genome.jp/kegg-bin/show_pathway?bta00630/bta:280682%09red/bta:280976%09red/bta:533910%09red/bta:281306%09red
Melanogenesis	10	0.166007	0.439772	FZD7|CAMK2D|FZD9|HRAS|ADCY9|MAP2K2|DVL1|PRKACA|MITF|RAF1	http://www.genome.jp/kegg-bin/show_pathway?bta04916/bta:532713%09red/bta:100298939%09red/bta:524255%09red/bta:525482%09red/bta:407219%09red/bta:282322%09red/bta:523325%09red/bta:510434%09red/bta:521196%09red/bta:521364%09red
Ubiquinone and other terpenoid-quinone biosynthesis	2	0.171598	0.450631	COQ7|COQ3	http://www.genome.jp/kegg-bin/show_pathway?bta00130/bta:504771%09red/bta:540298%09red
Acute myeloid leukemia	7	0.173587	0.451924	SOS2|STAT5B|HRAS|CHUK|MAP2K2|ARAF|RAF1	http://www.genome.jp/kegg-bin/show_pathway?bta05221/bta:540421%09red/bta:100298939%09red/bta:281073%09red/bta:100138040%09red/bta:510434%09red/bta:521196%09red/bta:282376%09red
Parathyroid hormone synthesis, secretion and action	10	0.179296	0.462799	ADCY9|ARAF|MEF2C|HBEGF|ATF4|PRKACA|MEF2D|PDE4A|PDE4C|RAF1	http://www.genome.jp/kegg-bin/show_pathway?bta04928/bta:524624%09red/bta:512222%09red/bta:540421%09red/bta:100336730%09red/bta:525482%09red/bta:509107%09red/bta:282322%09red/bta:512254%09red/bta:522921%09red/bta:521196%09red
Prion diseases	4	0.187717	0.480429	MAP2K2|ELK1|PRKACA|C8A	http://www.genome.jp/kegg-bin/show_pathway?bta05020/bta:786886%09red/bta:527391%09red/bta:282322%09red/bta:510434%09red
Pyrimidine metabolism	6	0.192773	0.484577	NME6|UCKL1|NUDT2|NT5C3A|NT5C1A|DUT	http://www.genome.jp/kegg-bin/show_pathway?bta00240/bta:509354%09red/bta:511858%09red/bta:504454%09red/bta:768044%09red/bta:534046%09red/bta:507945%09red
C-type lectin receptor signaling pathway	10	0.193059	0.484577	NFATC1|NFATC3|HRAS|CHUK|MAPK12|KSR1|MDM2|PPP3CC|RAF1|MAPKAPK2	http://www.genome.jp/kegg-bin/show_pathway?bta04625/bta:788091%09red/bta:100138565%09red/bta:540378%09red/bta:100298939%09red/bta:533527%09red/bta:512943%09red/bta:281073%09red/bta:541127%09red/bta:521196%09red/bta:511224%09red
Oocyte meiosis	11	0.194152	0.484577	RPS6KA3|PPP1CB|CAMK2D|ANAPC10|ANAPC13|ADCY9|PRKACA|MAPK12|RBX1|PPP3CC|CUL1	http://www.genome.jp/kegg-bin/show_pathway?bta04114/bta:518880%09red/bta:614347%09red/bta:511190%09red/bta:532713%09red/bta:533527%09red/bta:282322%09red/bta:525482%09red/bta:538829%09red/bta:407228%09red/bta:512943%09red/bta:783986%09red
Regulation of actin cytoskeleton	18	0.198738	0.491959	PPP1CB|MYL12A|CRKL|ITGB6|LIMK2|HRAS|MYLK2|MAP2K2|SSH2|MYLPF|PPP1R12B|ARAF|CFL2|PIP4K2B|RAF1|MYLK4|MYL2|SOS2	http://www.genome.jp/kegg-bin/show_pathway?bta04810/bta:531505%09red/bta:282644%09red/bta:540421%09red/bta:539211%09red/bta:518180%09red/bta:100298939%09red/bta:107131237%09red/bta:512652%09red/bta:513539%09red/bta:514106%09red/bta:538829%09red/bta:518025%09red/bta:100138040%09red/bta:505519%09red/bta:510434%09red/bta:521196%09red/bta:533378%09red/bta:539332%09red
Base excision repair	4	0.200785	0.492984	POLD2|POLE3|POLB|LIG3	http://www.genome.jp/kegg-bin/show_pathway?bta03410/bta:614688%09red/bta:281991%09red/bta:510678%09red/bta:514719%09red
Prostate cancer	9	0.206111	0.497964	SOS2|HRAS|CHUK|MAP2K2|ARAF|ATF4|PDPK1|MDM2|RAF1	http://www.genome.jp/kegg-bin/show_pathway?bta05215/bta:100138102%09red/bta:540421%09red/bta:100298939%09red/bta:509107%09red/bta:281073%09red/bta:100138040%09red/bta:510434%09red/bta:521196%09red/bta:540378%09red
mRNA surveillance pathway	9	0.206111	0.497964	SMG5|GSPT1|PPP1CB|PPP2R3A|PABPC4|ETF1|SAP18|HBS1L|CPSF2	http://www.genome.jp/kegg-bin/show_pathway?bta03015/bta:541083%09red/bta:534576%09red/bta:513598%09red/bta:787607%09red/bta:615692%09red/bta:538829%09red/bta:541077%09red/bta:327689%09red/bta:532337%09red
Regulation of lipolysis in adipocytes	6	0.212652	0.503513	AQP7|LIPE|ADCY9|PRKACA|PRKG1|PLIN1	http://www.genome.jp/kegg-bin/show_pathway?bta04923/bta:282004%09red/bta:286879%09red/bta:615498%09red/bta:525482%09red/bta:282322%09red/bta:520598%09red
Fatty acid metabolism	6	0.212652	0.503513	HACD1|CPT1B|OXSM|HSD17B8|MCAT|ACADM	http://www.genome.jp/kegg-bin/show_pathway?bta01212/bta:509459%09red/bta:513530%09red/bta:532422%09red/bta:615191%09red/bta:505968%09red/bta:508130%09red
SNARE interactions in vesicular transport	4	0.214113	0.503513	STX18|VAMP5|STX4|STX8	http://www.genome.jp/kegg-bin/show_pathway?bta04130/bta:508675%09red/bta:614135%09red/bta:540406%09red/bta:613567%09red
Type II diabetes mellitus	5	0.215077	0.503513	MAFA|KCNJ11|SLC2A4|ADIPOQ|PKM	http://www.genome.jp/kegg-bin/show_pathway?bta04930/bta:282359%09red/bta:618421%09red/bta:512571%09red/bta:532060%09red/bta:282865%09red
Peroxisome	8	0.220489	0.507663	MLYCD|CRAT|SOD2|IDH2|PEX19|GNPAT|PEX5|PHYH	http://www.genome.jp/kegg-bin/show_pathway?bta04146/bta:538800%09red/bta:281400%09red/bta:521522%09red/bta:281496%09red/bta:327669%09red/bta:512902%09red/bta:514832%09red/bta:512341%09red
Mannose type O-glycan biosynthesis	3	0.221893	0.507663	ST3GAL3|POMGNT1|B3GALNT2	http://www.genome.jp/kegg-bin/show_pathway?bta00515/bta:100125310%09red/bta:506551%09red/bta:444859%09red
Vitamin digestion and absorption	3	0.221893	0.507663	MMACHC|APOB|ABCC1	http://www.genome.jp/kegg-bin/show_pathway?bta04977/bta:494004%09red/bta:513433%09red/bta:281588%09red
Hedgehog signaling pathway	5	0.226664	0.51468	CSNK1A1|SPOPL|PRKACA|CUL1|CUL3	http://www.genome.jp/kegg-bin/show_pathway?bta04340/bta:282322%09red/bta:510817%09red/bta:407228%09red/bta:534325%09red/bta:282684%09red
Long-term depression	6	0.233199	0.525568	RYR1|HRAS|MAP2K2|PRKG1|ARAF|RAF1	http://www.genome.jp/kegg-bin/show_pathway?bta04730/bta:282004%09red/bta:540421%09red/bta:100298939%09red/bta:100139857%09red/bta:510434%09red/bta:521196%09red
Choline metabolism in cancer	9	0.245905	0.539457	PCYT1A|RHEB|SOS2|HRAS|MAP2K2|PDPK1|TSC1|RAF1|GPCPD1	http://www.genome.jp/kegg-bin/show_pathway?bta05231/bta:100138102%09red/bta:100125779%09red/bta:100298939%09red/bta:533440%09red/bta:528204%09red/bta:518469%09red/bta:100138040%09red/bta:510434%09red/bta:521196%09red
Thyroid hormone synthesis	7	0.245988	0.539457	IYD|ATP1B4|ALB|ADCY9|ATP1A4|PRKACA|ATF4	http://www.genome.jp/kegg-bin/show_pathway?bta04918/bta:280717%09red/bta:534110%09red/bta:525482%09red/bta:537960%09red/bta:282322%09red/bta:509107%09red/bta:510026%09red
Gastric acid secretion	7	0.245988	0.539457	CAMK2D|MYLK4|MYLK2|ADCY9|ATP1A4|PRKACA|ATP1B4	http://www.genome.jp/kegg-bin/show_pathway?bta04971/bta:532713%09red/bta:525482%09red/bta:537960%09red/bta:282322%09red/bta:518025%09red/bta:533378%09red/bta:510026%09red
Complement and coagulation cascades	8	0.246507	0.539457	F13B|CPB2|VTN|PLG|C8A|FGA|FGB|MBL2	http://www.genome.jp/kegg-bin/show_pathway?bta04610/bta:511483%09red/bta:281297%09red/bta:280897%09red/bta:507525%09red/bta:510522%09red/bta:508222%09red/bta:527391%09red/bta:522039%09red
Cysteine and methionine metabolism	5	0.250355	0.540051	GOT2|BHMT|APIP|MDH2|LDHA	http://www.genome.jp/kegg-bin/show_pathway?bta00270/bta:508345%09red/bta:281274%09red/bta:281306%09red/bta:497025%09red/bta:286886%09red
Vasopressin-regulated water reabsorption	5	0.250355	0.540051	DCTN2|RAB5B|PRKACA|ADCY9|STX4	http://www.genome.jp/kegg-bin/show_pathway?bta04962/bta:508675%09red/bta:539150%09red/bta:282322%09red/bta:525482%09red/bta:527201%09red
Progesterone-mediated oocyte maturation	8	0.255395	0.543174	RPS6KA3|ADCY9|ANAPC13|ANAPC10|PRKACA|MAPK12|ARAF|RAF1	http://www.genome.jp/kegg-bin/show_pathway?bta04914/bta:614347%09red/bta:540421%09red/bta:511190%09red/bta:525482%09red/bta:512943%09red/bta:282322%09red/bta:521196%09red/bta:783986%09red
Alanine, aspartate and glutamate metabolism	4	0.2554	0.543174	GOT2|GPT|ADSL|CPS1	http://www.genome.jp/kegg-bin/show_pathway?bta00250/bta:510506%09red/bta:539188%09red/bta:510949%09red/bta:286886%09red
Amino sugar and nucleotide sugar metabolism	5	0.262427	0.554217	PGM1|CHIA|GPI|CYB5R1|MPI	http://www.genome.jp/kegg-bin/show_pathway?bta00520/bta:516287%09red/bta:513586%09red/bta:282645%09red/bta:534402%09red/bta:280808%09red
Drug metabolism - other enzymes	7	0.265412	0.556627	NME6|GSTO1|UCKL1|IMPDH2|CES2|DUT|GMPS	http://www.genome.jp/kegg-bin/show_pathway?bta00983/bta:511200%09red/bta:507945%09red/bta:505928%09red/bta:505642%09red/bta:509354%09red/bta:534046%09red/bta:511969%09red
Glioma	7	0.275278	0.573339	SOS2|CAMK2D|HRAS|MAP2K2|ARAF|MDM2|RAF1	http://www.genome.jp/kegg-bin/show_pathway?bta05214/bta:540421%09red/bta:532713%09red/bta:100298939%09red/bta:100138040%09red/bta:510434%09red/bta:521196%09red/bta:540378%09red
cAMP signaling pathway	18	0.285224	0.589463	NFATC1|ORAI1|LIPE|ATP2A1|ATP2A2|CACNA1S|CAMK2D|ATP1B4|PPP1CB|ADCY9|MAP2K2|ATP1A4|PRKACA|PLN|PDE4A|PDE4C|RAF1|PPARA	http://www.genome.jp/kegg-bin/show_pathway?bta04024/bta:524624%09red/bta:512222%09red/bta:510026%09red/bta:538829%09red/bta:532713%09red/bta:286879%09red/bta:100337204%09red/bta:525482%09red/bta:537960%09red/bta:517688%09red/bta:282322%09red/bta:100125240%09red/bta:518117%09red/bta:281992%09red/bta:510434%09red/bta:521196%09red/bta:511224%09red/bta:540568%09red
Cortisol synthesis and secretion	6	0.286924	0.589463	ORAI1|ADCY9|PRKACA|ATF4|CACNA1S|PDE8A	http://www.genome.jp/kegg-bin/show_pathway?bta04927/bta:525482%09red/bta:509107%09red/bta:506787%09red/bta:282322%09red/bta:517688%09red/bta:100337204%09red
Aminoacyl-tRNA biosynthesis	6	0.297985	0.600173	QRSL1|IARS2|FARSB|FARSA|AARS2|GATC	http://www.genome.jp/kegg-bin/show_pathway?bta00970/bta:533057%09red/bta:532822%09red/bta:615845%09red/bta:786099%09red/bta:522024%09red/bta:788792%09red
Porphyrin and chlorophyll metabolism	4	0.298099	0.600173	HMBS|COX10|FXN|FECH	http://www.genome.jp/kegg-bin/show_pathway?bta00860/bta:505694%09red/bta:515614%09red/bta:511440%09red/bta:281158%09red
Carbohydrate digestion and absorption	4	0.298099	0.600173	ATP1B4|ATP1A4|AMY2B|SLC37A4	http://www.genome.jp/kegg-bin/show_pathway?bta04973/bta:505049%09red/bta:506423%09red/bta:510026%09red/bta:537960%09red
Human cytomegalovirus infection	19	0.302764	0.605528	NFATC1|NFATC3|SOS2|CRKL|RHEB|HRAS|ADCY9|CYCS|CHUK|MAP2K2|ELK1|PRKACA|MAP2K6|MAPK12|ATF4|MDM2|PPP3CC|RAF1|TSC1	http://www.genome.jp/kegg-bin/show_pathway?bta05163/bta:510767%09red/bta:540378%09red/bta:509107%09red/bta:533440%09red/bta:518180%09red/bta:100298939%09red/bta:533527%09red/bta:525482%09red/bta:528204%09red/bta:512943%09red/bta:786886%09red/bta:282322%09red/bta:281073%09red/bta:541127%09red/bta:510434%09red/bta:521196%09red/bta:511224%09red/bta:286883%09red/bta:100138040%09red
Human papillomavirus infection	26	0.30963	0.615186	HRAS|PPP2R3A|MAP2K2|RAF1|TSC1|TUBG1|AXIN1|FZD7|FZD9|THBS4|UBE3A|DVL1|PSMC1|PKM|LAMA2|ITGB6|CHUK|VTN|RFNG|MDM2|CSNK1A1|SOS2|SCRIB|PRKACA|ATP6V1G1|RHEB	http://www.genome.jp/kegg-bin/show_pathway?bta05165/bta:506238%09red/bta:541281%09red/bta:100298939%09red/bta:507525%09red/bta:282322%09red/bta:541101%09red/bta:540378%09red/bta:100295316%09red/bta:282644%09red/bta:787607%09red/bta:504357%09red/bta:533136%09red/bta:521364%09red/bta:282684%09red/bta:100138434%09red/bta:512571%09red/bta:533440%09red/bta:528204%09red/bta:281073%09red/bta:523325%09re…
Hippo signaling pathway - multiple species	3	0.325975	0.637762	TEAD1|NF2|TEAD4	http://www.genome.jp/kegg-bin/show_pathway?bta04392/bta:536560%09red/bta:526771%09red/bta:540479%09red
Fatty acid degradation	4	0.327023	0.637762	CPT1B|ADH1C|ACADM|ADH4	http://www.genome.jp/kegg-bin/show_pathway?bta00071/bta:509744%09red/bta:509459%09red/bta:520508%09red/bta:505968%09red
Hippo signaling pathway	12	0.327328	0.637762	PPP1CB|AXIN1|FZD7|SMAD4|FZD9|SCRIB|BMPR1A|DVL1|NF2|TEAD1|TEAD4|AMOT	http://www.genome.jp/kegg-bin/show_pathway?bta04390/bta:538829%09red/bta:540248%09red/bta:524255%09red/bta:504357%09red/bta:536560%09red/bta:535509%09red/bta:404101%09red/bta:523325%09red/bta:521364%09red/bta:100295316%09red/bta:540479%09red/bta:526771%09red
Axon guidance	14	0.334883	0.648299	NFATC3|MYL12A|NCK2|LIMK2|SEMA4D|HRAS|CAMK2D|SSH2|CFL2|ABLIM2|PPP3CC|RAF1|SEMA6C|RYK	http://www.genome.jp/kegg-bin/show_pathway?bta04360/bta:531505%09red/bta:524464%09red/bta:785942%09red/bta:532713%09red/bta:100298939%09red/bta:533527%09red/bta:512652%09red/bta:513539%09red/bta:781353%09red/bta:541127%09red/bta:618227%09red/bta:521196%09red/bta:539332%09red/bta:526430%09red
Nitrogen metabolism	2	0.337179	0.648586	CA3|CPS1	http://www.genome.jp/kegg-bin/show_pathway?bta00910/bta:510506%09red/bta:513212%09red
NOD-like receptor signaling pathway	14	0.341849	0.653408	NEK7|SUGT1|TAB2|BIRC2|CHUK|MFN2|MFN1|MAPK12|VDAC3|VDAC2|VDAC1|MAVS|MCU|RNF31	http://www.genome.jp/kegg-bin/show_pathway?bta04621/bta:515180%09red/bta:534574%09red/bta:282119%09red/bta:618508%09red/bta:781355%09red/bta:512943%09red/bta:509856%09red/bta:281073%09red/bta:515509%09red/bta:540203%09red/bta:536656%09red/bta:282120%09red/bta:539314%09red/bta:282716%09red
Th1 and Th2 cell differentiation	8	0.348588	0.662098	NFATC1|NFATC3|CHUK|STAT5B|MAPK12|MAF|PRKCQ|PPP3CC	http://www.genome.jp/kegg-bin/show_pathway?bta04658/bta:505901%09red/bta:533527%09red/bta:512943%09red/bta:281073%09red/bta:541127%09red/bta:782481%09red/bta:511224%09red/bta:282376%09red
Toxoplasmosis	9	0.358756	0.676238	LAMA2|TAB2|CHUK|CYCS|BIRC2|MAP2K6|MAPK12|PDPK1|IRAK1	http://www.genome.jp/kegg-bin/show_pathway?bta05145/bta:100138434%09red/bta:510767%09red/bta:100138102%09red/bta:286883%09red/bta:512943%09red/bta:533953%09red/bta:281073%09red/bta:540203%09red/bta:539314%09red
Galactose metabolism	3	0.361061	0.676238	GANC|PFKM|PGM1	http://www.genome.jp/kegg-bin/show_pathway?bta00052/bta:534402%09red/bta:530330%09red/bta:506544%09red
Phenylalanine, tyrosine and tryptophan biosynthesis	1	0.364989	0.676238	GOT2	http://www.genome.jp/kegg-bin/show_pathway?bta00400/bta:286886%09red
Phosphonate and phosphinate metabolism	1	0.364989	0.676238	PCYT1A	http://www.genome.jp/kegg-bin/show_pathway?bta00440/bta:100125779%09red
Cholinergic synapse	9	0.367771	0.677238	KCNJ12|CAMK2D|KCNQ4|KCNQ5|ADCY9|PRKACA|ATF4|CACNA1S|HRAS	http://www.genome.jp/kegg-bin/show_pathway?bta04725/bta:532713%09red/bta:528741%09red/bta:100298939%09red/bta:538479%09red/bta:525482%09red/bta:282322%09red/bta:613605%09red/bta:509107%09red/bta:100337204%09red
Melanoma	6	0.377032	0.685926	HRAS|MAP2K2|ARAF|MITF|MDM2|RAF1	http://www.genome.jp/kegg-bin/show_pathway?bta05218/bta:540421%09red/bta:100298939%09red/bta:407219%09red/bta:510434%09red/bta:521196%09red/bta:540378%09red
Inositol phosphate metabolism	6	0.377032	0.685926	PI4KB|INPPL1|TPI1|PLCD4|MTMR3|PIP4K2B	http://www.genome.jp/kegg-bin/show_pathway?bta00562/bta:281543%09red/bta:535099%09red/bta:539211%09red/bta:286846%09red/bta:540771%09red/bta:783833%09red
Pantothenate and CoA biosynthesis	2	0.383518	0.692371	GADL1|PANK4	http://www.genome.jp/kegg-bin/show_pathway?bta00770/bta:514589%09red/bta:614548%09red
Endocrine and other factor-regulated calcium reabsorption	4	0.38516	0.692371	ATP1B4|ATP1A4|PRKACA|ADCY9	http://www.genome.jp/kegg-bin/show_pathway?bta04961/bta:282322%09red/bta:510026%09red/bta:525482%09red/bta:537960%09red
Yersinia infection	10	0.392875	0.700862	NFATC1|RPS6KA3|CRKL|TAB2|CHUK|MAP2K2|NFATC3|MAP2K6|MAPK12|IRAK1	http://www.genome.jp/kegg-bin/show_pathway?bta05135/bta:511190%09red/bta:518180%09red/bta:512943%09red/bta:533953%09red/bta:281073%09red/bta:541127%09red/bta:540203%09red/bta:510434%09red/bta:511224%09red/bta:286883%09red
Glycerophospholipid metabolism	8	0.396846	0.700862	PCYT1A|GPAM|PLA2G12A|GPAT4|TAZ|AGPAT5|GNPAT|GPCPD1	http://www.genome.jp/kegg-bin/show_pathway?bta00564/bta:527214%09red/bta:497202%09red/bta:511614%09red/bta:538800%09red/bta:100125779%09red/bta:515177%09red/bta:518469%09red/bta:530414%09red
Inflammatory mediator regulation of TRP channels	8	0.396846	0.700862	PPP1CB|CAMK2D|ADCY9|NTRK1|PRKACA|MAP2K6|MAPK12|PRKCQ	http://www.genome.jp/kegg-bin/show_pathway?bta04750/bta:505901%09red/bta:532713%09red/bta:286883%09red/bta:282322%09red/bta:512943%09red/bta:525482%09red/bta:538829%09red/bta:353111%09red
Apoptosis - multiple species	3	0.413067	0.718637	BIRC2|CYCS|DIABLO	http://www.genome.jp/kegg-bin/show_pathway?bta04215/bta:510767%09red/bta:493999%09red/bta:539314%09red
Arginine and proline metabolism	4	0.414049	0.718637	GOT2|CKMT2|GAMT|CKM	http://www.genome.jp/kegg-bin/show_pathway?bta00330/bta:538944%09red/bta:286822%09red/bta:515270%09red/bta:286886%09red
Fat digestion and absorption	4	0.414049	0.718637	GOT2|PLA2G12A|APOB|FABP1	http://www.genome.jp/kegg-bin/show_pathway?bta04975/bta:494004%09red/bta:527214%09red/bta:327700%09red/bta:286886%09red
Sphingolipid signaling pathway	9	0.422148	0.725092	HRAS|PPP2R3A|GAB2|MAP2K2|MAPK12|PDPK1|NSMAF|RAF1|ABCC1	http://www.genome.jp/kegg-bin/show_pathway?bta04071/bta:100138102%09red/bta:509626%09red/bta:100298939%09red/bta:787607%09red/bta:529346%09red/bta:512943%09red/bta:510434%09red/bta:521196%09red/bta:281588%09red
p53 signaling pathway	6	0.42257	0.725092	RCHY1|SESN1|CYCS|CCNG1|MDM2|SIAH1	http://www.genome.jp/kegg-bin/show_pathway?bta04115/bta:510767%09red/bta:540733%09red/bta:281671%09red/bta:534655%09red/bta:538226%09red/bta:540378%09red
Other types of O-glycan biosynthesis	2	0.428399	0.726834	ST3GAL3|RFNG	http://www.genome.jp/kegg-bin/show_pathway?bta00514/bta:444859%09red/bta:532242%09red
Terpenoid backbone biosynthesis	2	0.428399	0.726834	PCYOX1|HMGCS2	http://www.genome.jp/kegg-bin/show_pathway?bta00900/bta:503684%09red/bta:100125835%09red
Platinum drug resistance	6	0.4339	0.732055	GSTO1|ERCC1|BIRC2|CYCS|PDPK1|MDM2	http://www.genome.jp/kegg-bin/show_pathway?bta01524/bta:510767%09red/bta:100138102%09red/bta:505642%09red/bta:615637%09red/bta:540378%09red/bta:539314%09red
TGF-beta signaling pathway	7	0.440181	0.737658	ACVR2B|HJV|SMAD4|BMPR1A|PITX2|RBX1|CUL1	http://www.genome.jp/kegg-bin/show_pathway?bta04350/bta:540248%09red/bta:100335368%09red/bta:282131%09red/bta:506721%09red/bta:404101%09red/bta:407228%09red/bta:518880%09red
Vitamin B6 metabolism	1	0.44227	0.737658	PHOSPHO2	http://www.genome.jp/kegg-bin/show_pathway?bta00750/bta:507308%09red
Phospholipase D signaling pathway	11	0.44766	0.737658	SOS2|HRAS|GAB2|ADCY9|MAP2K2|AGPAT5|CYTH3|RHEB|RAF1|RALA|TSC1	http://www.genome.jp/kegg-bin/show_pathway?bta04072/bta:528204%09red/bta:538477%09red/bta:618488%09red/bta:100298939%09red/bta:533440%09red/bta:525482%09red/bta:529346%09red/bta:530414%09red/bta:100138040%09red/bta:510434%09red/bta:521196%09red
Proximal tubule bicarbonate reclamation	2	0.450185	0.737658	ATP1B4|ATP1A4	http://www.genome.jp/kegg-bin/show_pathway?bta04964/bta:510026%09red/bta:537960%09red
Fc gamma R-mediated phagocytosis	7	0.450533	0.737658	CRKL|INPPL1|LIMK2|RAF1|GAB2|CFL2|BIN1	http://www.genome.jp/kegg-bin/show_pathway?bta04666/bta:614576%09red/bta:518180%09red/bta:529346%09red/bta:513539%09red/bta:521196%09red/bta:539332%09red/bta:783833%09red
Gastric cancer	11	0.455768	0.737658	SOS2|AXIN1|FZD7|SMAD4|FZD9|HRAS|MAP2K2|DVL1|ARAF|RAF1|CSNK1A1	http://www.genome.jp/kegg-bin/show_pathway?bta05226/bta:540421%09red/bta:540248%09red/bta:100298939%09red/bta:524255%09red/bta:504357%09red/bta:523325%09red/bta:510434%09red/bta:521196%09red/bta:521364%09red/bta:282684%09red/bta:100138040%09red
EGFR tyrosine kinase inhibitor resistance	6	0.456434	0.737658	SOS2|HRAS|FOXO3|MAP2K2|ARAF|RAF1	http://www.genome.jp/kegg-bin/show_pathway?bta01521/bta:535530%09red/bta:540421%09red/bta:100298939%09red/bta:100138040%09red/bta:510434%09red/bta:521196%09red
Amyotrophic lateral sclerosis (ALS)	4	0.456762	0.737658	PPP3CC|CYCS|MAPK12|MAP2K6	http://www.genome.jp/kegg-bin/show_pathway?bta05014/bta:510767%09red/bta:286883%09red/bta:533527%09red/bta:512943%09red
Ras signaling pathway	17	0.461454	0.740868	NTF4|SOS2|RAB5B|HRAS|RGL2|GAB2|NTRK1|CHUK|ETS2|MAP2K2|ELK1|PRKACA|FOXO4|KSR1|RAF1|PLA2G12A|RALA	http://www.genome.jp/kegg-bin/show_pathway?bta04014/bta:527214%09red/bta:539150%09red/bta:538477%09red/bta:618793%09red/bta:100138565%09red/bta:506660%09red/bta:100298939%09red/bta:281073%09red/bta:529346%09red/bta:786886%09red/bta:282322%09red/bta:100138040%09red/bta:353111%09red/bta:510434%09red/bta:521196%09red/bta:504334%09red/bta:281148%09red
Aldosterone-regulated sodium reabsorption	3	0.463656	0.740868	PDPK1|ATP1B4|ATP1A4	http://www.genome.jp/kegg-bin/show_pathway?bta04960/bta:100138102%09red/bta:510026%09red/bta:537960%09red
Pathways in cancer	37	0.468023	0.74391	CRKL|SMAD4|HRAS|BIRC2|CYCS|MAP2K2|ELOB|MITF|RAF1|FH|RBX1|AXIN1|FZD7|FZD9|TPM3|NTRK1|DVL1|CUL1|CUL2|LAMA2|CAMK2D|CHUK|CCDC6|CTBP1|MDM2|KEAP1|EGLN3|EGLN1|GSTO1|SOS2|MAX|ADCY9|STAT5B|ELK1|PRKACA|ARAF|RALA	http://www.genome.jp/kegg-bin/show_pathway?bta05200/bta:520260%09red/bta:538477%09red/bta:532713%09red/bta:518180%09red/bta:100298939%09red/bta:505642%09red/bta:534075%09red/bta:282322%09red/bta:535578%09red/bta:540378%09red/bta:532791%09red/bta:540421%09red/bta:504357%09red/bta:407219%09red/bta:522998%09red/bta:521364%09red/bta:353111%09red/bta:100138434%09red/bta:535219%09red/bta:540248%09red/b…
Protein export	2	0.471491	0.745498	OXA1L|SRP68	http://www.genome.jp/kegg-bin/show_pathway?bta03060/bta:538777%09red/bta:520335%09red
Amphetamine addiction	5	0.475397	0.74776	CAMK2D|PPP1CB|PPP3CC|PRKACA|ATF4	http://www.genome.jp/kegg-bin/show_pathway?bta05031/bta:532713%09red/bta:282322%09red/bta:533527%09red/bta:538829%09red/bta:509107%09red
Pancreatic secretion	7	0.48134	0.753185	ATP2A1|ATP2A2|PLA2G12A|CPB2|ADCY9|ATP1A4|ATP1B4	http://www.genome.jp/kegg-bin/show_pathway?bta04972/bta:527214%09red/bta:525482%09red/bta:537960%09red/bta:508222%09red/bta:540568%09red/bta:518117%09red/bta:510026%09red
Th17 cell differentiation	8	0.492903	0.767302	NFATC1|NFATC3|SMAD4|CHUK|STAT5B|MAPK12|PRKCQ|PPP3CC	http://www.genome.jp/kegg-bin/show_pathway?bta04659/bta:505901%09red/bta:540248%09red/bta:533527%09red/bta:512943%09red/bta:281073%09red/bta:541127%09red/bta:511224%09red/bta:282376%09red
Ovarian steroidogenesis	4	0.49837	0.771835	CYP19A1|PRKACA|ADCY9|LHB	http://www.genome.jp/kegg-bin/show_pathway?bta04913/bta:282322%09red/bta:281740%09red/bta:525482%09red/bta:280839%09red
Sulfur relay system	1	0.510149	0.782056	NFS1	http://www.genome.jp/kegg-bin/show_pathway?bta04122/bta:517656%09red
Sulfur metabolism	1	0.510149	0.782056	ETHE1	http://www.genome.jp/kegg-bin/show_pathway?bta00920/bta:509150%09red
Relaxin signaling pathway	9	0.529189	0.801093	SOS2|HRAS|RXFP2|ADCY9|MAP2K2|PRKACA|MAPK12|ATF4|RAF1	http://www.genome.jp/kegg-bin/show_pathway?bta04926/bta:509107%09red/bta:100298939%09red/bta:525482%09red/bta:512943%09red/bta:282322%09red/bta:100138040%09red/bta:510434%09red/bta:521196%09red/bta:507053%09red
NF-kappa B signaling pathway	7	0.531509	0.801093	TAB2|BIRC2|CHUK|PRKCQ|IRAK1|CSNK2B|CSNK2A1	http://www.genome.jp/kegg-bin/show_pathway?bta04064/bta:505901%09red/bta:539235%09red/bta:282419%09red/bta:533953%09red/bta:281073%09red/bta:540203%09red/bta:539314%09red
Renin-angiotensin system	2	0.532295	0.801093	PREP|THOP1	http://www.genome.jp/kegg-bin/show_pathway?bta04614/bta:286818%09red/bta:510889%09red
ECM-receptor interaction	6	0.533178	0.801093	LAMA2|ITGB6|THBS4|HSPG2|VTN|DAG1	http://www.genome.jp/kegg-bin/show_pathway?bta04512/bta:100138434%09red/bta:541281%09red/bta:281439%09red/bta:282644%09red/bta:507525%09red/bta:444872%09red
Osteoclast differentiation	9	0.537834	0.804088	NFATC1|SQSTM1|TAB2|GAB2|CHUK|MAP2K6|MAPK12|MITF|PPP3CC	http://www.genome.jp/kegg-bin/show_pathway?bta04380/bta:286883%09red/bta:533527%09red/bta:281073%09red/bta:529346%09red/bta:512943%09red/bta:407219%09red/bta:338045%09red/bta:540203%09red/bta:511224%09red
Synthesis and degradation of ketone bodies	1	0.540927	0.804728	HMGCS2	http://www.genome.jp/kegg-bin/show_pathway?bta00072/bta:503684%09red
Viral carcinogenesis	16	0.551357	0.81437	GTF2E1|SRF|DNAJA3|HRAS|UBE3A|USP7|SCRIB|STAT5B|PRKACA|POLB|PSMC1|VDAC3|ATF4|MDM2|MAPKAPK2|PKM	http://www.genome.jp/kegg-bin/show_pathway?bta05203/bta:614688%09red/bta:788091%09red/bta:506238%09red/bta:540525%09red/bta:100298939%09red/bta:512571%09red/bta:533136%09red/bta:509107%09red/bta:533039%09red/bta:282322%09red/bta:514813%09red/bta:513397%09red/bta:100295316%09red/bta:540378%09red/bta:282376%09red/bta:282716%09red
Breast cancer	10	0.552801	0.81437	SOS2|AXIN1|FZD7|FZD9|HRAS|MAP2K2|DVL1|ARAF|RAF1|CSNK1A1	http://www.genome.jp/kegg-bin/show_pathway?bta05224/bta:540421%09red/bta:100298939%09red/bta:524255%09red/bta:504357%09red/bta:523325%09red/bta:510434%09red/bta:521196%09red/bta:521364%09red/bta:282684%09red/bta:100138040%09red
Pancreatic cancer	5	0.558523	0.818806	SMAD4|ARAF|RAF1|CHUK|RALA	http://www.genome.jp/kegg-bin/show_pathway?bta05212/bta:540248%09red/bta:281073%09red/bta:538477%09red/bta:540421%09red/bta:521196%09red
Measles	10	0.56882	0.829873	EIF3H|RCHY1|IRAK1|TAB2|CHUK|CYCS|STAT5B|MAVS|CSNK2B|CSNK2A1	http://www.genome.jp/kegg-bin/show_pathway?bta05162/bta:510767%09red/bta:539235%09red/bta:282419%09red/bta:540733%09red/bta:533953%09red/bta:281073%09red/bta:540203%09red/bta:506873%09red/bta:618508%09red/bta:282376%09red
Estrogen signaling pathway	9	0.580108	0.842273	EBAG9|SOS2|MAP2K2|HRAS|ADCY9|HBEGF|PRKACA|ATF4|RAF1	http://www.genome.jp/kegg-bin/show_pathway?bta04915/bta:100298939%09red/bta:525482%09red/bta:509107%09red/bta:282322%09red/bta:522921%09red/bta:100138040%09red/bta:538551%09red/bta:510434%09red/bta:521196%09red
Fatty acid elongation	2	0.588133	0.846809	HACD1|ACOT2	http://www.genome.jp/kegg-bin/show_pathway?bta00062/bta:615191%09red/bta:785383%09red
Phagosome	11	0.588841	0.846809	TUBA8|TUBA3E|CGN1|RILP|THBS4|RAB5B|TFRC|ATP6V1G1|TUBA4A|STX18|MBL2	http://www.genome.jp/kegg-bin/show_pathway?bta04145/bta:539150%09red/bta:541281%09red/bta:281297%09red/bta:504698%09red/bta:614135%09red/bta:768036%09red/bta:783642%09red/bta:281068%09red/bta:281641%09red/bta:534900%09red/bta:777775%09red
Taurine and hypotaurine metabolism	1	0.596804	0.854194	GADL1	http://www.genome.jp/kegg-bin/show_pathway?bta00430/bta:614548%09red
Biosynthesis of unsaturated fatty acids	2	0.605611	0.862709	HACD1|ACOT2	http://www.genome.jp/kegg-bin/show_pathway?bta01040/bta:615191%09red/bta:785383%09red
Basal cell carcinoma	4	0.613593	0.86876	FZD9|DVL1|AXIN1|FZD7	http://www.genome.jp/kegg-bin/show_pathway?bta05217/bta:521364%09red/bta:524255%09red/bta:523325%09red/bta:504357%09red
Tryptophan metabolism	3	0.615611	0.86876	DHTKD1|DLST|DLD	http://www.genome.jp/kegg-bin/show_pathway?bta00380/bta:506888%09red/bta:517113%09red/bta:533910%09red
Glycosaminoglycan biosynthesis - keratan sulfate	1	0.622139	0.871698	ST3GAL3	http://www.genome.jp/kegg-bin/show_pathway?bta00533/bta:444859%09red
Kaposi sarcoma-associated herpesvirus infection	13	0.623466	0.871698	NFATC1|NFATC3|MAPK12|RCAN1|HRAS|CHUK|CYCS|MAP2K2|MAP2K6|UBB|PPP3CC|RAF1|MAPKAPK2	http://www.genome.jp/kegg-bin/show_pathway?bta05167/bta:510767%09red/bta:788091%09red/bta:286883%09red/bta:100298939%09red/bta:533527%09red/bta:281370%09red/bta:512943%09red/bta:539640%09red/bta:281073%09red/bta:541127%09red/bta:510434%09red/bta:521196%09red/bta:511224%09red
Notch signaling pathway	3	0.62911	0.875535	RFNG|DVL1|CTBP1	http://www.genome.jp/kegg-bin/show_pathway?bta04330/bta:513131%09red/bta:523325%09red/bta:532242%09red
Natural killer cell mediated cytotoxicity	8	0.65105	0.899587	NFATC1|ULBP21|SOS2|HRAS|MAP2K2|ARAF|PPP3CC|RAF1	http://www.genome.jp/kegg-bin/show_pathway?bta04650/bta:513308%09red/bta:540421%09red/bta:100298939%09red/bta:533527%09red/bta:100138040%09red/bta:510434%09red/bta:521196%09red/bta:511224%09red
Phosphatidylinositol signaling system	6	0.65235	0.899587	PI4KB|INPPL1|IP6K3|PLCD4|MTMR3|PIP4K2B	http://www.genome.jp/kegg-bin/show_pathway?bta04070/bta:521960%09red/bta:539211%09red/bta:286846%09red/bta:535099%09red/bta:540771%09red/bta:783833%09red
Dopaminergic synapse	8	0.658963	0.900792	PPP1CB|CAMK2D|KIF5B|PPP2R3A|PRKACA|MAPK12|ATF4|PPP3CC	http://www.genome.jp/kegg-bin/show_pathway?bta04728/bta:532713%09red/bta:787607%09red/bta:533527%09red/bta:538829%09red/bta:512943%09red/bta:282322%09red/bta:514261%09red/bta:509107%09red
Glycerolipid metabolism	4	0.659189	0.900792	LPL|AGPAT5|GPAT4|GPAM	http://www.genome.jp/kegg-bin/show_pathway?bta00561/bta:280843%09red/bta:497202%09red/bta:530414%09red/bta:511614%09red
Valine, leucine and isoleucine degradation	3	0.667609	0.90483	HMGCS2|ACADM|DLD	http://www.genome.jp/kegg-bin/show_pathway?bta00280/bta:503684%09red/bta:533910%09red/bta:505968%09red
Glycosphingolipid biosynthesis - ganglio series	1	0.668136	0.90483	B3GALT4	http://www.genome.jp/kegg-bin/show_pathway?bta00604/bta:768038%09red
TNF signaling pathway	7	0.676186	0.91056	TAB2|BIRC2|CHUK|PGAM5|MAP2K6|MAPK12|ATF4	http://www.genome.jp/kegg-bin/show_pathway?bta04668/bta:508608%09red/bta:286883%09red/bta:512943%09red/bta:281073%09red/bta:540203%09red/bta:509107%09red/bta:539314%09red
Fanconi anemia pathway	3	0.679773	0.91056	ERCC1|FANCE|RPA2	http://www.genome.jp/kegg-bin/show_pathway?bta03460/bta:513464%09red/bta:615637%09red/bta:507912%09red
PI3K-Akt signaling pathway	23	0.681413	0.91056	HRAS|STK11|PRKAA2|PRKAA1|FOXO3|MAP2K2|DDIT4|RAF1|TSC1|THBS4|NTRK1|LAMA2|PPP2R3A|NTF4|ITGB6|CHUK|VTN|GYS1|PDPK1|MDM2|SOS2|ATF4|RHEB	http://www.genome.jp/kegg-bin/show_pathway?bta04151/bta:541281%09red/bta:100298939%09red/bta:509107%09red/bta:507525%09red/bta:540378%09red/bta:535530%09red/bta:540404%09red/bta:506660%09red/bta:282644%09red/bta:787607%09red/bta:538954%09red/bta:353111%09red/bta:100138434%09red/bta:533440%09red/bta:528204%09red/bta:281073%09red/bta:786335%09red/bta:510434%09red/bta:100138102%09red/bta:529235%09re…
AGE-RAGE signaling pathway in diabetic complications	6	0.687629	0.914819	NFATC1|SMAD4|HRAS|STAT5B|PLCD4|MAPK12	http://www.genome.jp/kegg-bin/show_pathway?bta04933/bta:540248%09red/bta:100298939%09red/bta:512943%09red/bta:540771%09red/bta:511224%09red/bta:282376%09red
beta-Alanine metabolism	2	0.698669	0.92543	MLYCD|GADL1	http://www.genome.jp/kegg-bin/show_pathway?bta00410/bta:614548%09red/bta:512341%09red
Renin secretion	4	0.710852	0.937455	CACNA1S|PPP3CC|PRKACA|ORAI1	http://www.genome.jp/kegg-bin/show_pathway?bta04924/bta:517688%09red/bta:100337204%09red/bta:282322%09red/bta:533527%09red
Cell cycle	7	0.715125	0.93899	CDKN1C|ANAPC10|ANAPC13|SMAD4|RBX1|MDM2|CUL1	http://www.genome.jp/kegg-bin/show_pathway?bta04110/bta:510972%09red/bta:614347%09red/bta:540248%09red/bta:407228%09red/bta:518880%09red/bta:540378%09red/bta:783986%09red
IL-17 signaling pathway	5	0.728014	0.951776	TAB2|USP25|MAPK6|CHUK|MAPK12	http://www.genome.jp/kegg-bin/show_pathway?bta04657/bta:281073%09red/bta:512943%09red/bta:524531%09red/bta:538094%09red/bta:540203%09red
Morphine addiction	5	0.736334	0.954741	PDE4A|PDE4C|PRKACA|ADCY9|PDE8A	http://www.genome.jp/kegg-bin/show_pathway?bta05032/bta:524624%09red/bta:506787%09red/bta:282322%09red/bta:512222%09red/bta:525482%09red
Toll-like receptor signaling pathway	6	0.74347	0.954741	TAB2|CHUK|MAP2K2|MAP2K6|MAPK12|IRAK1	http://www.genome.jp/kegg-bin/show_pathway?bta04620/bta:286883%09red/bta:512943%09red/bta:533953%09red/bta:281073%09red/bta:540203%09red/bta:510434%09red
Glycosaminoglycan biosynthesis - chondroitin sulfate / dermatan sulfate	1	0.744021	0.954741	CSGALNACT2	http://www.genome.jp/kegg-bin/show_pathway?bta00532/bta:509328%09red
Salivary secretion	5	0.744466	0.954741	PRKG1|ATP1B4|ATP1A4|PRKACA|ADCY9	http://www.genome.jp/kegg-bin/show_pathway?bta04970/bta:282004%09red/bta:282322%09red/bta:510026%09red/bta:525482%09red/bta:537960%09red
Leishmaniasis	4	0.747877	0.954741	TAB2|ELK1|IRAK1|MAPK12	http://www.genome.jp/kegg-bin/show_pathway?bta05140/bta:786886%09red/bta:533953%09red/bta:512943%09red/bta:540203%09red
Influenza A	10	0.749546	0.954741	CALCOCO2|CHUK|CYCS|SLC25A4|PLG|MAP2K2|KPNA1|VDAC1|MAVS|RAF1	http://www.genome.jp/kegg-bin/show_pathway?bta05164/bta:510767%09red/bta:282119%09red/bta:280897%09red/bta:281073%09red/bta:539679%09red/bta:618508%09red/bta:282478%09red/bta:510434%09red/bta:521196%09red/bta:281942%09red
Small cell lung cancer	5	0.752412	0.954741	MAX|LAMA2|BIRC2|CYCS|CHUK	http://www.genome.jp/kegg-bin/show_pathway?bta05222/bta:100138434%09red/bta:540616%09red/bta:281073%09red/bta:539314%09red/bta:510767%09red
Hepatitis C	9	0.765163	0.96295	SOS2|HRAS|CHUK|CYCS|MAP2K2|ARAF|PPARA|MAVS|RAF1	http://www.genome.jp/kegg-bin/show_pathway?bta05160/bta:510767%09red/bta:540421%09red/bta:100298939%09red/bta:281073%09red/bta:100138040%09red/bta:618508%09red/bta:281992%09red/bta:510434%09red/bta:521196%09red
ABC transporters	3	0.765258	0.96295	ABCC1|ABCC9|ABCB6	http://www.genome.jp/kegg-bin/show_pathway?bta02010/bta:281588%09red/bta:100336551%09red/bta:783257%09red
Other glycan degradation	1	0.775187	0.971396	GBA2	http://www.genome.jp/kegg-bin/show_pathway?bta00511/bta:100139170%09red
Antifolate resistance	2	0.783418	0.973529	ABCC1|CHUK	http://www.genome.jp/kegg-bin/show_pathway?bta01523/bta:281073%09red/bta:281588%09red
Phenylalanine metabolism	1	0.789317	0.973529	GOT2	http://www.genome.jp/kegg-bin/show_pathway?bta00360/bta:286886%09red
Histidine metabolism	1	0.789317	0.973529	CARNMT1	http://www.genome.jp/kegg-bin/show_pathway?bta00340/bta:538441%09red
Drug metabolism - cytochrome P450	3	0.792132	0.973529	GSTO1|ADH1C|ADH4	http://www.genome.jp/kegg-bin/show_pathway?bta00982/bta:520508%09red/bta:509744%09red/bta:505642%09red
Circadian entrainment	5	0.796231	0.973529	RYR1|PRKG1|CAMK2D|PRKACA|ADCY9	http://www.genome.jp/kegg-bin/show_pathway?bta04713/bta:100139857%09red/bta:282004%09red/bta:282322%09red/bta:525482%09red/bta:532713%09red
Amoebiasis	5	0.796231	0.973529	C8A|LAMA2|RAB5B|PRKACA|HSPB1	http://www.genome.jp/kegg-bin/show_pathway?bta05146/bta:100138434%09red/bta:527391%09red/bta:282322%09red/bta:539150%09red/bta:516099%09red
Bile secretion	4	0.803755	0.978766	ATP1B4|ATP1A4|PRKACA|ADCY9	http://www.genome.jp/kegg-bin/show_pathway?bta04976/bta:282322%09red/bta:510026%09red/bta:525482%09red/bta:537960%09red
Salmonella infection	4	0.817739	0.986695	PLEKHM2|FLNC|MAPK12|RILP	http://www.genome.jp/kegg-bin/show_pathway?bta05132/bta:515552%09red/bta:783642%09red/bta:528415%09red/bta:512943%09red
Mineral absorption	2	0.821811	0.986695	ATP1B4|ATP1A4	http://www.genome.jp/kegg-bin/show_pathway?bta04978/bta:510026%09red/bta:537960%09red
Metabolism of xenobiotics by cytochrome P450	3	0.823925	0.986695	GSTO1|ADH1C|ADH4	http://www.genome.jp/kegg-bin/show_pathway?bta00980/bta:520508%09red/bta:509744%09red/bta:505642%09red
Glycosylphosphatidylinositol (GPI)-anchor biosynthesis	1	0.826602	0.986695	PIGC	http://www.genome.jp/kegg-bin/show_pathway?bta00563/bta:510483%09red
Maturity onset diabetes of the young	1	0.826602	0.986695	MAFA	http://www.genome.jp/kegg-bin/show_pathway?bta04950/bta:618421%09red
Cocaine addiction	2	0.830402	0.987329	ATF4|PRKACA	http://www.genome.jp/kegg-bin/show_pathway?bta05030/bta:282322%09red/bta:509107%09red
Adherens junction	3	0.838201	0.99229	SMAD4|CSNK2B|CSNK2A1	http://www.genome.jp/kegg-bin/show_pathway?bta04520/bta:540248%09red/bta:539235%09red/bta:282419%09red
Tuberculosis	10	0.847717	0.99229	IRAK1|RAB5B|CAMK2D|CYCS|NFYC|MAPK12|IRAK2|KSR1|PPP3CC|RAF1	http://www.genome.jp/kegg-bin/show_pathway?bta05152/bta:539150%09red/bta:510767%09red/bta:100138565%09red/bta:532713%09red/bta:515034%09red/bta:533527%09red/bta:534003%09red/bta:512943%09red/bta:533953%09red/bta:521196%09red
Butanoate metabolism	1	0.847718	0.99229	HMGCS2	http://www.genome.jp/kegg-bin/show_pathway?bta00650/bta:503684%09red
Collecting duct acid secretion	1	0.847718	0.99229	ATP6V1G1	http://www.genome.jp/kegg-bin/show_pathway?bta04966/bta:281641%09red
Glycosphingolipid biosynthesis - lacto and neolacto series	1	0.857291	0.995777	ST3GAL3	http://www.genome.jp/kegg-bin/show_pathway?bta00601/bta:444859%09red
alpha-Linolenic acid metabolism	1	0.857291	0.995777	PLA2G12A	http://www.genome.jp/kegg-bin/show_pathway?bta00592/bta:527214%09red
Protein digestion and absorption	5	0.870112	1	SLC3A2|PAG2|ATP1A4|ATP1B4|CPB2	http://www.genome.jp/kegg-bin/show_pathway?bta04974/bta:507107%09red/bta:337897%09red/bta:510026%09red/bta:508222%09red/bta:537960%09red
Mucin type O-glycan biosynthesis	1	0.874671	1	GALNT1	http://www.genome.jp/kegg-bin/show_pathway?bta00512/bta:282241%09red
Chemokine signaling pathway	9	0.880301	1	SOS2|CRKL|HRAS|ADCY9|CHUK|FOXO3|STAT5B|PRKACA|RAF1	http://www.genome.jp/kegg-bin/show_pathway?bta04062/bta:535530%09red/bta:518180%09red/bta:100298939%09red/bta:525482%09red/bta:282322%09red/bta:281073%09red/bta:100138040%09red/bta:521196%09red/bta:282376%09red
Serotonergic synapse	5	0.883516	1	RAF1|HRAS|CACNA1S|PRKACA|ARAF	http://www.genome.jp/kegg-bin/show_pathway?bta04726/bta:100298939%09red/bta:282322%09red/bta:521196%09red/bta:100337204%09red/bta:540421%09red
Pertussis	3	0.885715	1	IRAK1|CFL2|MAPK12	http://www.genome.jp/kegg-bin/show_pathway?bta05133/bta:533953%09red/bta:539332%09red/bta:512943%09red
Chemical carcinogenesis	3	0.885715	1	GSTO1|ADH1C|ADH4	http://www.genome.jp/kegg-bin/show_pathway?bta05204/bta:520508%09red/bta:509744%09red/bta:505642%09red
Rap1 signaling pathway	10	0.90761	1	CRKL|HRAS|ADCY9|MAP2K2|RAPGEF1|MAPK12|P2RY1|RAF1|RALA|MAP2K6	http://www.genome.jp/kegg-bin/show_pathway?bta04015/bta:538477%09red/bta:518180%09red/bta:100298939%09red/bta:525482%09red/bta:512943%09red/bta:520454%09red/bta:281963%09red/bta:510434%09red/bta:521196%09red/bta:286883%09red
Glutathione metabolism	2	0.907835	1	IDH2|GSTO1	http://www.genome.jp/kegg-bin/show_pathway?bta00480/bta:505642%09red/bta:327669%09red
MicroRNAs in cancer	13	0.908032	1	TP63|DICER1|SOS2|CRKL|CCNG1|HRAS|BMI1|TPM1|MAP2K2|DDIT4|MDM2|RAF1|ABCC1	http://www.genome.jp/kegg-bin/show_pathway?bta05206/bta:337871%09red/bta:281544%09red/bta:518180%09red/bta:100298939%09red/bta:529235%09red/bta:281588%09red/bta:281671%09red/bta:100138040%09red/bta:510434%09red/bta:521196%09red/bta:540378%09red/bta:615335%09red/bta:510666%09red
Linoleic acid metabolism	1	0.90942	1	PLA2G12A	http://www.genome.jp/kegg-bin/show_pathway?bta00591/bta:527214%09red
Folate biosynthesis	1	0.915116	1	PCBD2	http://www.genome.jp/kegg-bin/show_pathway?bta00790/bta:100297795%09red
Retinol metabolism	2	0.925232	1	ADH1C|ADH4	http://www.genome.jp/kegg-bin/show_pathway?bta00830/bta:520508%09red/bta:509744%09red
Primary immunodeficiency	1	0.925456	1	ORAI1	http://www.genome.jp/kegg-bin/show_pathway?bta05340/bta:517688%09red
GABAergic synapse	3	0.936824	1	CACNA1S|PRKACA|ADCY9	http://www.genome.jp/kegg-bin/show_pathway?bta04727/bta:282322%09red/bta:100337204%09red/bta:525482%09red
Steroid hormone biosynthesis	2	0.939496	1	HSD17B8|CYP19A1	http://www.genome.jp/kegg-bin/show_pathway?bta00140/bta:281740%09red/bta:532422%09red
Leukocyte transendothelial migration	4	0.940847	1	MAPK12|MYL2|MYLPF|MYL12A	http://www.genome.jp/kegg-bin/show_pathway?bta04670/bta:514106%09red/bta:531505%09red/bta:505519%09red/bta:512943%09red
Glutamatergic synapse	4	0.940847	1	HOMER2|PPP3CC|PRKACA|ADCY9	http://www.genome.jp/kegg-bin/show_pathway?bta04724/bta:282322%09red/bta:533527%09red/bta:525482%09red/bta:510811%09red
Inflammatory bowel disease (IBD)	2	0.942635	1	NFATC1|MAF	http://www.genome.jp/kegg-bin/show_pathway?bta05321/bta:511224%09red/bta:782481%09red
African trypanosomiasis	1	0.946129	1	THOP1	http://www.genome.jp/kegg-bin/show_pathway?bta05143/bta:510889%09red
Bacterial invasion of epithelial cells	2	0.956138	1	CAV3|CRKL	http://www.genome.jp/kegg-bin/show_pathway?bta05100/bta:518180%09red/bta:615310%09red
Staphylococcus aureus infection	2	0.958447	1	PLG|MBL2	http://www.genome.jp/kegg-bin/show_pathway?bta05150/bta:281297%09red/bta:280897%09red
Sphingolipid metabolism	1	0.96107	1	GBA2	http://www.genome.jp/kegg-bin/show_pathway?bta00600/bta:100139170%09red
RIG-I-like receptor signaling pathway	3	0.964352	1	MAVS|CHUK|MAPK12	http://www.genome.jp/kegg-bin/show_pathway?bta04622/bta:281073%09red/bta:512943%09red/bta:618508%09red
N-Glycan biosynthesis	1	0.965815	1	DPM1	http://www.genome.jp/kegg-bin/show_pathway?bta00510/bta:534097%09red
Taste transduction	2	0.966567	1	P2RY1|PRKACA	http://www.genome.jp/kegg-bin/show_pathway?bta04742/bta:282322%09red/bta:281963%09red
Ether lipid metabolism	1	0.967965	1	PLA2G12A	http://www.genome.jp/kegg-bin/show_pathway?bta00565/bta:527214%09red
Arachidonic acid metabolism	2	0.973147	1	PTGES2|PLA2G12A	http://www.genome.jp/kegg-bin/show_pathway?bta00590/bta:527214%09red/bta:493639%09red
Jak-STAT signaling pathway	7	0.979392	1	SOCS6|SOS2|HRAS|LEP|STAT5B|CISH|RAF1	http://www.genome.jp/kegg-bin/show_pathway?bta04630/bta:100298939%09red/bta:100138040%09red/bta:615146%09red/bta:616753%09red/bta:280836%09red/bta:521196%09red/bta:282376%09red
Malaria	1	0.979674	1	THBS4	http://www.genome.jp/kegg-bin/show_pathway?bta05144/bta:541281%09red
Chagas disease (American trypanosomiasis)	3	0.982158	1	IRAK1|CHUK|MAPK12	http://www.genome.jp/kegg-bin/show_pathway?bta05142/bta:533953%09red/bta:281073%09red/bta:512943%09red
Lysosome	3	0.987483	1	AP3S2|GGA1|AP4E1	http://www.genome.jp/kegg-bin/show_pathway?bta04142/bta:534634%09red/bta:536144%09red/bta:508867%09red
Alcoholism	7	0.991456	1	PPP1CB|SOS2|HRAS|PKIA|ARAF|ATF4|RAF1	http://www.genome.jp/kegg-bin/show_pathway?bta05034/bta:540421%09red/bta:100298939%09red/bta:613524%09red/bta:509107%09red/bta:538829%09red/bta:100138040%09red/bta:521196%09red
Synaptic vesicle cycle	1	0.99409	1	ATP6V1G1	http://www.genome.jp/kegg-bin/show_pathway?bta04721/bta:281641%09red
Antigen processing and presentation	1	0.996252	1	NFYC	http://www.genome.jp/kegg-bin/show_pathway?bta04612/bta:534003%09red
Herpes simplex virus 1 infection	14	0.99757	1	ZNF140|RHEB|PPP1CB|TAB2|EIF2B4|EIF2B2|BIRC2|CYCS|CHUK|TSC1|IRAK1|ZNF853|MAVS|ZNF641	http://www.genome.jp/kegg-bin/show_pathway?bta05168/bta:510767%09red/bta:785125%09red/bta:533953%09red/bta:618508%09red/bta:533440%09red/bta:281073%09red/bta:528204%09red/bta:618217%09red/bta:538714%09red/bta:538829%09red/bta:521926%09red/bta:540203%09red/bta:539314%09red/bta:513958%09red
Rheumatoid arthritis	1	0.99876	1	ATP6V1G1	http://www.genome.jp/kegg-bin/show_pathway?bta05323/bta:281641%09red
Neuroactive ligand-receptor interaction	11	0.998928	1	LEP|LHB|CHRNB1|RXFP2|MCHR1|PLG|CHRNG|CHRND|CHRNE|P2RY1|CHRNA1	http://www.genome.jp/kegg-bin/show_pathway?bta04080/bta:281689%09red/bta:282179%09red/bta:280897%09red/bta:540119%09red/bta:281963%09red/bta:281688%09red/bta:280839%09red/bta:280836%09red/bta:281687%09red/bta:338070%09red/bta:507053%09red
Hematopoietic cell lineage	1	0.999263	1	TFRC	http://www.genome.jp/kegg-bin/show_pathway?bta04640/bta:504698%09red
Cell adhesion molecules (CAMs)	2	0.999664	1	VTCN1|MPZ	http://www.genome.jp/kegg-bin/show_pathway?bta04514/bta:539919%09red/bta:539462%09red
Cytokine-cytokine receptor interaction	6	0.999973	1	INHA|ACVR2B|LEP|BMPR1A|MSTN|TNFRSF12A	http://www.genome.jp/kegg-bin/show_pathway?bta04060/bta:617439%09red/bta:281187%09red/bta:282131%09red/bta:281254%09red/bta:404101%09red/bta:280836%09red
Systemic lupus erythematosus	1	0.999993	1	C8A	http://www.genome.jp/kegg-bin/show_pathway?bta05322/bta:527391%09red
Olfactory transduction	5	1	1	CAMK2D|PRKG1|PRKACA|OR51E1|OR51E2	http://www.genome.jp/kegg-bin/show_pathway?bta04740/bta:532713%09red/bta:282004%09red/bta:282322%09red/bta:510115%09red/bta:526623%09red
