# Supplementary material for: Integration of RNA-seq and ATAC-seq identifies muscle-regulated hub genes in cattle
Source: Front Vet Sci. 2022 Aug 11;9:925590. doi: 10.3389/fvets.2022.925590 (PMC9404375; doi:10.3389/fvets.2022.925590)
Supplement: Supplementary file 9 [file Table_9.XLS]

## Sheet: output_identify_20220520221641
Table S9: The KEGG analysis of down-regulated genes
Term	Number	P-Value	Corrected P-Value	Input	Hyperlink
Metabolic pathways	245	2.2201e-15	7.03773e-13	CD38|PCK2|AGK|CKB|IPMK|CDO1|GSTA2|ACOD1|MAN1B1|UPB1|B3GAT2|SQLE|CERS2|CERS6|ITPKA|CERS4|AHCYL1|COX7A2|PPT1|NDST3|PIK3CD|FIG4|CA8|PYGB|PLA2G5|SPTLC2|COX8A|AMPD2|LPCAT2|MTMR4|PIP4K2C|LSS|B3GALT5|ENTPD5|ADCY7|HAL|TBXAS1|ENTPD1|ADCY5|IDH1|BCAT1|IMPA1|PIK3C2A|TDH|HMGCR|PPCS|GSTA3|COX6A1|MAN1A1|CNDP2|GALNT13|HPSE|NPL|INPP5B|PCYT1B|NME1|INPP5J|ACSL6|PTEN|B3GNT6|BST1|GUCY1B1|CYP51A1|ACLY|B4GALT6|ADCY1|HS…	http://www.genome.jp/kegg-bin/show_pathway?bta01100/bta:506059%09red/bta:518523%09red/bta:615813%09red/bta:505926%09red/bta:520403%09red/bta:404148%09red/bta:539159%09red/bta:509102%09red/bta:100336936%09red/bta:514646%09red/bta:535227%09red/bta:507290%09red/bta:515771%09red/bta:507119%09red/bta:504769%09red/bta:525563%09red/bta:504481%09red/bta:514494%09red/bta:789315%09red/bta:338038%09red/bta:…
Glutamatergic synapse	48	1.11844e-14	1.77273e-12	GRIA2|GNAO1|GRIA1|GRIA4|SLC1A2|GNAI3|GNAI1|DLG4|CACNA1A|CACNA1D|GRK3|DLGAP1|GRM8|GRM5|GRIN1|GRM7|SLC17A6|GRM3|PLCB1|PLCB2|SLC38A1|GNB4|PRKCB|GNB1|PRKCG|ADCY8|ITPR2|PLA2G4A|SHANK2|SHANK1|KCNJ3|ADCY5|ADCY7|ADCY1|GRIK2|SLC17A7|GRIK4|GRM1|GRIN2B|GNG4|GRIN2A|GNG2|GNG3|PRKACB|SLC1A6|SLC1A1|GLS2|SLC1A3	http://www.genome.jp/kegg-bin/show_pathway?bta04724/bta:538360%09red/bta:508888%09red/bta:618649%09red/bta:100125276%09red/bta:541119%09red/bta:518970%09red/bta:281203%09red/bta:282323%09red/bta:539521%09red/bta:282325%09red/bta:281204%09red/bta:539561%09red/bta:538673%09red/bta:525962%09red/bta:526363%09red/bta:287026%09red/bta:527491%09red/bta:526088%09red/bta:282136%09red/bta:100336579%09red/b…
GABAergic synapse	41	1.56373e-13	1.65234e-11	GABRG3|GNAO1|GABRG1|CACNA1F|GABRA4|GABBR1|GABBR2|GABRA1|GNAI3|GAD2|GNAI1|GABARAPL1|CACNA1A|CACNA1D|NSF|GAD1|GABRG2|SLC6A12|SLC6A11|GABRA2|SLC38A5|SRC|SLC38A1|GNB4|PRKCB|GNB1|PRKCG|GABRB1|GABRB2|GABRB3|ADCY1|ADCY5|ADCY7|KCNJ6|ADCY8|GNG4|GNG2|GNG3|PRKACB|GABRD|GLS2	http://www.genome.jp/kegg-bin/show_pathway?bta04727/bta:525962%09red/bta:616071%09red/bta:100125276%09red/bta:281601%09red/bta:520743%09red/bta:281203%09red/bta:282323%09red/bta:539521%09red/bta:282325%09red/bta:281204%09red/bta:539561%09red/bta:282240%09red/bta:509779%09red/bta:613670%09red/bta:527491%09red/bta:615885%09red/bta:517552%09red/bta:281792%09red/bta:529593%09red/bta:535742%09red/bta:…
Morphine addiction	37	4.20876e-11	3.33544e-09	ADORA1|GABRG2|GABRG1|ARRB1|ARRB2|GABRA4|GABBR1|GABBR2|GABRA1|GNAI3|GNAI1|CACNA1A|GRK3|PDE3B|GABRG3|GNAO1|GABRA2|GNB4|PRKCB|GNB1|PRKCG|GABRB1|GABRB2|GABRB3|ADCY1|KCNJ3|ADCY5|ADCY7|KCNJ6|KCNJ9|ADCY8|DRD1|GNG4|GNG2|GNG3|PRKACB|GABRD	http://www.genome.jp/kegg-bin/show_pathway?bta05032/bta:525962%09red/bta:282238%09red/bta:281638%09red/bta:281637%09red/bta:100125276%09red/bta:281601%09red/bta:520743%09red/bta:281203%09red/bta:282323%09red/bta:539521%09red/bta:282325%09red/bta:281204%09red/bta:282240%09red/bta:613670%09red/bta:282648%09red/bta:615885%09red/bta:282133%09red/bta:526088%09red/bta:533323%09red/bta:282136%09red/bta:…
Calcium signaling pathway	55	3.55649e-10	2.25481e-08	CD38|HTR5A|CAMK1D|CAMK1G|ERBB3|PTK2B|PTAFR|P2RX1|EDNRB|CACNA1G|P2RX7|CCKBR|CACNA1I|ADORA2B|CAMK1|CACNA1A|RYR2|CACNA1D|CACNA1F|PTGER3|ITPKA|SPHK2|GRIN2A|HTR2C|HTR2B|GRM5|GRIN1|SLC8A2|GRM1|ORAI2|PLCB1|PLCB2|PRKCB|CHRM3|CHRM2|PRKCG|PHKA2|ADCY7|PHKG2|SLC25A5|ITPR2|ATP2B3|ATP2A3|ADRA1A|ADRA1B|ADCY1|DRD5|ADCY8|CCKAR|DRD1|ADRB1|GNA14|ADRB3|PRKACB|GNAL	http://www.genome.jp/kegg-bin/show_pathway?bta04020/bta:508888%09red/bta:541008%09red/bta:535017%09red/bta:529760%09red/bta:281601%09red/bta:281603%09red/bta:282323%09red/bta:515732%09red/bta:282325%09red/bta:408013%09red/bta:281665%09red/bta:281750%09red/bta:615813%09red/bta:407135%09red/bta:287026%09red/bta:282648%09red/bta:504353%09red/bta:535881%09red/bta:785655%09red/bta:282134%09red/bta:100…
Retrograde endocannabinoid signaling	46	5.14806e-10	2.71989e-08	GABRG3|GNAO1|GABRG1|GRIA1|GRIA4|MAPK10|MAPK13|GABRA4|GABRA1|GNAI3|GNAI1|CNR1|CACNA1A|CACNA1D|CACNA1F|GRIA2|GABRG2|GRM5|GABRA2|GRM1|PLCB1|PLCB2|GNB4|PRKCB|GNB1|PRKCG|ITPR2|GABRB1|GABRB2|GABRB3|ABHD6|ADCY1|KCNJ3|ADCY5|ADCY7|KCNJ6|SLC17A6|SLC17A7|ADCY8|RIMS1|GNG4|GNG2|GNG3|PRKACB|GABRD|KCNJ9	http://www.genome.jp/kegg-bin/show_pathway?bta04723/bta:535327%09red/bta:508888%09red/bta:282238%09red/bta:509779%09red/bta:100125276%09red/bta:281601%09red/bta:525962%09red/bta:534114%09red/bta:520743%09red/bta:281203%09red/bta:282323%09red/bta:539521%09red/bta:282325%09red/bta:281204%09red/bta:282240%09red/bta:287026%09red/bta:613670%09red/bta:282648%09red/bta:615885%09red/bta:526088%09red/bta:…
Neuroactive ligand-receptor interaction	77	2.47466e-09	1.12067e-07	GPR83|HTR5A|ADORA1|GABRG2|GABRG1|GRIA1|GRIA4|GRIA2|C5AR1|PTAFR|GABRA4|P2RX1|GABBR1|EDNRB|ADCYAP1R1|GABRA1|OPRL1|P2RX7|GABRA2|CNR1|ADORA2B|AGT|PRLR|CHRNB2|ADRA2A|S1PR5|PTGER3|GABRG3|GRIN2A|GRM8|HTR2C|GLP1R|C3|GRM5|GRIN1|GRM7|GRM1|GRM3|UTS2|CCKBR|PDYN|GRID2|HTR2B|CHRM3|GLRB|CHRM2|PMCH|HTR1D|CNR2|GABBR2|HTR1E|OPRK1|GABRB1|GABRB2|GABRB3|HTR1F|GIPR|ADRA1A|CHRNA4|ADRA1B|GPR156|NPY5R|C3AR1|GRIK2|DRD5|GR…	http://www.genome.jp/kegg-bin/show_pathway?bta04080/bta:538360%09red/bta:780973%09red/bta:282238%09red/bta:527114%09red/bta:319095%09red/bta:509748%09red/bta:282330%09red/bta:282134%09red/bta:529904%09red/bta:529760%09red/bta:508013%09red/bta:282240%09red/bta:526363%09red/bta:518283%09red/bta:104968467%09red/bta:526525%09red/bta:536367%09red/bta:407136%09red/bta:518585%09red/bta:613670%09red/bta:…
Nicotine addiction	21	1.91709e-08	7.42672e-07	CHRNA4|GRIA1|GABRA1|GABRG3|GABRG2|SLC17A6|CHRNB2|GABRA4|GABRD|GRIN2B|GRIA2|GRIN2A|GRIA4|CACNA1A|GABRB1|GRIN1|GABRB3|GABRB2|GABRG1|SLC17A7|GABRA2	http://www.genome.jp/kegg-bin/show_pathway?bta05033/bta:780973%09red/bta:100125225%09red/bta:537804%09red/bta:518849%09red/bta:282648%09red/bta:615885%09red/bta:524212%09red/bta:529904%09red/bta:100336579%09red/bta:529593%09red/bta:537251%09red/bta:517519%09red/bta:282238%09red/bta:282239%09red/bta:282236%09red/bta:613670%09red/bta:529618%09red/bta:282240%09red/bta:540657%09red/bta:508711%09red/b…
Synaptic vesicle cycle	29	2.10853e-08	7.42672e-07	STX1A|STX1B|SLC6A7|SLC6A9|STXBP1|DNM1|DNM3|ATP6V1A|CACNA1A|NSF|SLC6A12|SLC6A11|RIMS1|ATP6V0B|CPLX2|CPLX1|UNC13C|UNC13A|SLC17A7|SNAP25|SYT1|SLC17A6|STX2|ATP6V1G2|ATP6V0A2|SLC1A6|SLC1A1|SLC1A2|SLC1A3	http://www.genome.jp/kegg-bin/show_pathway?bta04721/bta:616071%09red/bta:281711%09red/bta:100125225%09red/bta:534114%09red/bta:506315%09red/bta:539786%09red/bta:788566%09red/bta:538673%09red/bta:282648%09red/bta:338038%09red/bta:282368%09red/bta:540853%09red/bta:505684%09red/bta:519148%09red/bta:541119%09red/bta:518849%09red/bta:514339%09red/bta:282378%09red/bta:282377%09red/bta:768228%09red/bta:…
Circadian entrainment	33	2.50661e-08	7.94595e-07	GRIA2|GNAO1|GRIA1|GRIA4|ADCYAP1R1|GNAI3|GNAI1|CACNA1I|RYR2|CACNA1D|CACNA1G|GUCY1A2|GRIN1|GUCY1B1|PLCB1|PLCB2|GNB4|PRKCB|GNB1|PRKCG|ADCY1|KCNJ3|ADCY5|ADCY7|KCNJ6|KCNJ9|ADCY8|GRIN2B|GNG4|GRIN2A|GNG2|GNG3|PRKACB	http://www.genome.jp/kegg-bin/show_pathway?bta04713/bta:525962%09red/bta:100125276%09red/bta:508888%09red/bta:520743%09red/bta:281203%09red/bta:282323%09red/bta:539521%09red/bta:282325%09red/bta:281204%09red/bta:319095%09red/bta:537376%09red/bta:287026%09red/bta:526088%09red/bta:100336579%09red/bta:529618%09red/bta:614283%09red/bta:537804%09red/bta:614969%09red/bta:535017%09red/bta:281603%09red/b…
Sphingolipid metabolism	22	7.77384e-08	2.24028e-06	SPHK2|UGCG|GBA|UGT8|GLA|SMPD3|GAL3ST1|ACER2|ACER3|CERS4|CERS2|SPTLC2|SPTLC1|SGPP2|SGPP1|B4GALT6|CERS6|PLPP2|SGPL1|GALC|DEGS1|CERK	http://www.genome.jp/kegg-bin/show_pathway?bta00600/bta:100336737%09red/bta:516881%09red/bta:507290%09red/bta:537087%09red/bta:615110%09red/bta:505233%09red/bta:616901%09red/bta:504545%09red/bta:540732%09red/bta:514357%09red/bta:614165%09red/bta:281566%09red/bta:532742%09red/bta:537972%09red/bta:539223%09red/bta:533428%09red/bta:524460%09red/bta:513295%09red/bta:533103%09red/bta:100337041%09red/b…
Salivary secretion	30	1.59688e-07	4.0632e-06	CD38|SLC4A2|CATHL5|CATHL2|CATHL3|GUCY1A2|ATP1A3|PLCB1|PLCB2|ADCY7|ATP1B2|PRKCB|CHRM3|ATP1B3|PRKCG|LPO|KCNN4|ITPR2|ATP2B3|ADRA1A|ADCY5|ADRA1B|ADCY1|ADCY8|ADRB1|ADRB3|BST1|GUCY1B1|ATP1A1|PRKACB	http://www.genome.jp/kegg-bin/show_pathway?bta04970/bta:508888%09red/bta:282323%09red/bta:282325%09red/bta:280844%09red/bta:404084%09red/bta:287026%09red/bta:504353%09red/bta:282134%09red/bta:407140%09red/bta:281878%09red/bta:282562%09red/bta:281685%09red/bta:281037%09red/bta:281606%09red/bta:281604%09red/bta:281603%09red/bta:281601%09red/bta:282144%09red/bta:613600%09red/bta:282598%09red/bta:282…
Serotonergic synapse	34	1.6663e-07	4.0632e-06	HTR5A|PLA2G4A|GNAO1|ALOX15|GNAI3|GNAI1|CACNA1A|CACNA1D|CACNA1F|HTR2C|HTR2B|ALOX12E|PLCB1|PLCB2|KCND2|GNB4|PRKCB|GNB1|PRKCG|ITPR2|GABRB1|GABRB2|GABRB3|KCNJ3|ADCY5|KCNJ6|KCNJ9|GNG4|GNG2|GNG3|PRKACB|HTR1D|HTR1E|HTR1F	http://www.genome.jp/kegg-bin/show_pathway?bta04726/bta:508888%09red/bta:509779%09red/bta:100125276%09red/bta:525962%09red/bta:520743%09red/bta:281203%09red/bta:282323%09red/bta:539521%09red/bta:282325%09red/bta:281204%09red/bta:541200%09red/bta:282139%09red/bta:407135%09red/bta:287026%09red/bta:282648%09red/bta:526088%09red/bta:281878%09red/bta:529593%09red/bta:525072%09red/bta:787450%09red/bta:…
Insulin secretion	28	2.8715e-07	6.5019e-06	STX1A|ADCYAP1R1|RYR2|CACNA1D|CACNA1F|PCLO|GLP1R|RIMS2|PLCB1|PLCB2|ADCY7|SNAP25|CHRM3|PRKCB|ATP1B2|ATP1B3|PRKCG|KCNN4|ADCY5|KCNMB2|ADCY1|ADCY8|CCKAR|SLC2A1|ATP1A3|ATP1A1|PRKACB|ATF6B	http://www.genome.jp/kegg-bin/show_pathway?bta04911/bta:513928%09red/bta:508888%09red/bta:517284%09red/bta:282323%09red/bta:282325%09red/bta:788566%09red/bta:319095%09red/bta:287026%09red/bta:535674%09red/bta:534568%09red/bta:540853%09red/bta:509779%09red/bta:282562%09red/bta:281685%09red/bta:506207%09red/bta:281601%09red/bta:408013%09red/bta:282144%09red/bta:282598%09red/bta:535017%09red/bta:282…
Dopaminergic synapse	36	3.22547e-07	6.81649e-06	PPP2R1B|KIF5C|GRIA2|GNAO1|GRIA1|GRIA4|MAPK10|MAPK13|GNAI3|GNAI1|CACNA1A|CACNA1D|PLCB1|PLCB2|ADCY5|GNB4|PRKCB|GNB1|PRKCG|PPP2R2B|ITPR2|KCNJ3|CALY|KCNJ6|KIF5A|KCNJ9|DRD5|DRD1|GRIN2B|GNG4|GRIN2A|GNG2|GNG3|PRKACB|GNAL|ATF6B	http://www.genome.jp/kegg-bin/show_pathway?bta04728/bta:535327%09red/bta:513928%09red/bta:508888%09red/bta:281125%09red/bta:100125276%09red/bta:525962%09red/bta:520743%09red/bta:281203%09red/bta:538771%09red/bta:282323%09red/bta:539521%09red/bta:282325%09red/bta:281204%09red/bta:509290%09red/bta:511273%09red/bta:287026%09red/bta:282648%09red/bta:526088%09red/bta:281878%09red/bta:100138150%09red/b…
Rap1 signaling pathway	49	3.48534e-07	6.90534e-06	APBB1IP|SRC|GNAO1|RASSF5|PLCB2|RAPGEF5|MAPK13|CRK|FYB1|GNAI3|GNAI1|CNR1|ADORA2B|RAP1GAP|PIK3CD|PARD6B|FGFR3|TIAM1|MAGI3|CDH1|GRIN1|PRKCI|PLCB1|ITGB3|ITGB2|PDGFD|CSF1R|EFNA5|PRKCB|EFNA2|PRKCG|SIPA1L1|HGF|LCP2|FGFR2|SIPA1L3|ADCY5|FGF2|ADCY7|ADCY1|VAV1|VAV3|VAV2|ADCY8|GRIN2B|GRIN2A|ITGAM|LPAR2|LPAR5	http://www.genome.jp/kegg-bin/show_pathway?bta04015/bta:515718%09red/bta:535327%09red/bta:508888%09red/bta:509748%09red/bta:281601%09red/bta:509418%09red/bta:617345%09red/bta:539521%09red/bta:282325%09red/bta:535347%09red/bta:539687%09red/bta:513244%09red/bta:287026%09red/bta:535742%09red/bta:616742%09red/bta:512841%09red/bta:282642%09red/bta:614453%09red/bta:100336579%09red/bta:528478%09red/bta:…
Phosphatidylinositol signaling system	30	4.83711e-07	9.01978e-06	IPMK|CDIPT|MTMR4|PIK3CD|ITPKA|DGKI|SYNJ1|SACM1L|DGKB|DGKA|DGKG|PIP4K2C|DGKE|ITPK1|PLCB1|PLCB2|PRKCB|PRKCG|IMPA1|PIK3C2A|INPP5J|ITPR2|IP6K1|INPP5B|INPP1|CDS1|CDS2|PPIP5K2|PTEN|PIP4P1	http://www.genome.jp/kegg-bin/show_pathway?bta04070/bta:508888%09red/bta:514307%09red/bta:615813%09red/bta:782743%09red/bta:100336936%09red/bta:538147%09red/bta:282325%09red/bta:515135%09red/bta:518488%09red/bta:287026%09red/bta:615077%09red/bta:615135%09red/bta:518523%09red/bta:281878%09red/bta:281869%09red/bta:282087%09red/bta:534029%09red/bta:506348%09red/bta:537171%09red/bta:780855%09red/bta:…
Chemokine signaling pathway	44	7.43991e-07	1.31025e-05	NCF1|CCL4|SRC|CCL8|ARRB1|PTK2B|ARRB2|CCR9|CRK|GNAI3|GNAI1|STAT2|PREX1|PIK3CD|GRK3|TIAM1|PIK3R5|CX3CL1|LYN|GRO1|PLCB1|PLCB2|SHC2|SHC3|GNB4|PRKCB|GNB1|PRKCD|HCK|WAS|ADCY5|ADCY7|CXCL5|ADCY1|CX3CR1|VAV1|VAV3|VAV2|ADCY8|GNG4|GNG2|GNG3|PRKACB|ELMO1	http://www.genome.jp/kegg-bin/show_pathway?bta04062/bta:515718%09red/bta:508888%09red/bta:541008%09red/bta:533455%09red/bta:281638%09red/bta:281637%09red/bta:100125276%09red/bta:525962%09red/bta:527410%09red/bta:281044%09red/bta:281203%09red/bta:282323%09red/bta:539521%09red/bta:282325%09red/bta:281204%09red/bta:287026%09red/bta:535742%09red/bta:512841%09red/bta:617345%09red/bta:282136%09red/bta:…
Cholinergic synapse	32	8.41535e-07	1.40404e-05	GNAO1|CHRM3|KCNQ3|GNAI3|GNAI1|CACNA1A|CHRNB2|PIK3CD|CACNA1F|PIK3R5|PLCB1|PLCB2|FYN|GNB4|PRKCB|GNB1|CHRM2|PRKCG|CACNA1D|CHRNA4|KCNQ2|ITPR2|ADCY1|KCNJ3|ADCY5|ADCY7|KCNJ6|ADCY8|GNG4|GNG2|GNG3|PRKACB	http://www.genome.jp/kegg-bin/show_pathway?bta04725/bta:508888%09red/bta:100125276%09red/bta:525962%09red/bta:520743%09red/bta:281203%09red/bta:282323%09red/bta:539521%09red/bta:282325%09red/bta:281204%09red/bta:527263%09red/bta:287026%09red/bta:282648%09red/bta:526088%09red/bta:281878%09red/bta:509779%09red/bta:517519%09red/bta:281685%09red/bta:505963%09red/bta:535017%09red/bta:281884%09red/bta:…
Cell adhesion molecules (CAMs)	39	1.04214e-06	1.65179e-05	CLDN10|CLDN11|CLDN15|NRCAM|ITGA4|CNTN2|CNTN1|L1CAM|NCAM2|BOLA-DOB|NTNG2|SELPLG|IGSF11|CDH1|CLDN2|CDH2|CADM3|ICOS|ITGB2|NLGN2|NLGN3|NLGN1|CD22|CLDN20|NEGR1|NFASC|CD8A|SELL|CNTNAP1|SELE|SDC3|NRXN3|NRXN2|NRXN1|PTPRF|PTPRC|ITGAM|MAG|SIGLEC1	http://www.genome.jp/kegg-bin/show_pathway?bta04514/bta:506545%09red/bta:531178%09red/bta:281062%09red/bta:540576%09red/bta:281060%09red/bta:535613%09red/bta:282882%09red/bta:530042%09red/bta:407152%09red/bta:281950%09red/bta:516017%09red/bta:511251%09red/bta:404089%09red/bta:537808%09red/bta:787986%09red/bta:614412%09red/bta:618198%09red/bta:781106%09red/bta:281877%09red/bta:540997%09red/bta:539…
Fc gamma R-mediated phagocytosis	28	1.52082e-06	2.29571e-05	SPHK2|NCF1|FCGR3A|FCGR1A|CRK|WASF1|PIK3CD|LYN|MARCKSL1|PLPP2|ARPC3|PRKCB|FCGR2B|PRKCD|ARPC5|PRKCG|CFL1|HCK|PLA2G4A|WAS|AMPH|SYK|VAV3|VAV2|VAV1|PTPRC|ASAP1|ASAP2	http://www.genome.jp/kegg-bin/show_pathway?bta04666/bta:515718%09red/bta:281345%09red/bta:282229%09red/bta:282325%09red/bta:282227%09red/bta:407152%09red/bta:614345%09red/bta:504545%09red/bta:512841%09red/bta:617345%09red/bta:614722%09red/bta:525072%09red/bta:107131173%09red/bta:531488%09red/bta:506596%09red/bta:280814%09red/bta:534553%09red/bta:539555%09red/bta:534996%09red/bta:281766%09red/bta:…
Gap junction	27	2.07485e-06	2.98967e-05	SRC|GNAI3|GNAI1|TUBA1C|GUCY1A2|HTR2C|HTR2B|GRM5|GRM1|PLCB1|PLCB2|PDGFD|ADCY5|PRKCB|TUBB3|PRKCG|ITPR2|TUBB2B|GJA1|ADCY7|ADCY1|TUBB4A|ADCY8|DRD1|ADRB1|GUCY1B1|PRKACB	http://www.genome.jp/kegg-bin/show_pathway?bta04540/bta:281193%09red/bta:508888%09red/bta:281555%09red/bta:768070%09red/bta:282323%09red/bta:539521%09red/bta:282325%09red/bta:540236%09red/bta:407135%09red/bta:287026%09red/bta:535742%09red/bta:281878%09red/bta:540485%09red/bta:525931%09red/bta:281604%09red/bta:281603%09red/bta:281125%09red/bta:281601%09red/bta:504244%09red/bta:613600%09red/bta:538…
Platelet activation	32	2.47185e-06	3.26841e-05	RASGRP1|APBB1IP|SRC|FYN|PLCB2|MAPK13|P2RX1|GNAI3|GNAI1|FCER1G|PIK3CD|P2RY12|PIK3R5|GUCY1A2|LYN|PRKCI|PLCB1|ITGB3|TBXAS1|FERMT3|ITPR2|LCP2|PLA2G4A|ADCY1|ADCY5|ADCY7|MYL12B|SYK|ADCY8|GUCY1B1|PRKACB|BTK	http://www.genome.jp/kegg-bin/show_pathway?bta04611/bta:535327%09red/bta:508888%09red/bta:533459%09red/bta:282323%09red/bta:539521%09red/bta:509326%09red/bta:282226%09red/bta:527263%09red/bta:513244%09red/bta:287026%09red/bta:535742%09red/bta:282642%09red/bta:534996%09red/bta:281878%09red/bta:525072%09red/bta:408007%09red/bta:525159%09red/bta:528478%09red/bta:281603%09red/bta:281601%09red/bta:613…
Gastric acid secretion	24	2.4745e-06	3.26841e-05	SLC4A2|GNAI3|GNAI1|CCKBR|KCNK2|PLCB1|PLCB2|KCNJ10|KCNJ16|CHRM3|PRKCB|ATP1B2|ATP1B3|PRKCG|KCNK10|ITPR2|ADCY5|ADCY7|ADCY1|ADCY8|ATP1A3|ATP1A1|PRKACB|CFTR	http://www.genome.jp/kegg-bin/show_pathway?bta04971/bta:508888%09red/bta:281601%09red/bta:282323%09red/bta:539521%09red/bta:282325%09red/bta:404084%09red/bta:287026%09red/bta:533343%09red/bta:281878%09red/bta:282562%09red/bta:281685%09red/bta:613890%09red/bta:281603%09red/bta:282590%09red/bta:281665%09red/bta:282144%09red/bta:282598%09red/bta:535017%09red/bta:282002%09red/bta:281790%09red/bta:525…
Bile secretion	25	4.60277e-06	5.83631e-05	EPHX1|SLCO1A2|SLC4A5|SLC4A4|SLC4A2|SLC9A3|ABCB4|CYP7A1|ATP1B2|ATP1B3|LDLR|HMGCR|ADCY5|ABCG2|ADCY7|ADCY1|ADCY8|SLC2A1|SLC51A|ATP1A3|ATP1A1|PRKACB|SCTR|SLC22A8|CFTR	http://www.genome.jp/kegg-bin/show_pathway?bta04976/bta:100336913%09red/bta:282323%09red/bta:281067%09red/bta:407159%09red/bta:510507%09red/bta:404128%09red/bta:407112%09red/bta:404084%09red/bta:282360%09red/bta:536203%09red/bta:523291%09red/bta:282562%09red/bta:516626%09red/bta:281276%09red/bta:282472%09red/bta:281603%09red/bta:281601%09red/bta:282144%09red/bta:282598%09red/bta:535293%09red/bta:…
Aldosterone synthesis and secretion	27	5.69094e-06	6.72608e-05	STAR|CAMK1D|CAMK1G|AGT|CACNA1I|CAMK1|CACNA1D|CACNA1F|CACNA1G|PLCB1|PLCB2|KCNK3|PRKCB|ATP1B2|ATP1B3|PRKCG|LDLR|ITPR2|ATP2B3|ADCY5|ADCY7|ADCY1|ADCY8|ATP1A3|ATP1A1|PRKACB|ATF6B	http://www.genome.jp/kegg-bin/show_pathway?bta04925/bta:513928%09red/bta:508888%09red/bta:282323%09red/bta:282325%09red/bta:287026%09red/bta:519188%09red/bta:504353%09red/bta:281878%09red/bta:509779%09red/bta:282562%09red/bta:281507%09red/bta:281276%09red/bta:527114%09red/bta:281603%09red/bta:281601%09red/bta:408013%09red/bta:520498%09red/bta:282144%09red/bta:282598%09red/bta:282413%09red/bta:535…
cAMP signaling pathway	47	5.72884e-06	6.72608e-05	VAV2|ATP2A3|ADORA1|CACNA1D|GRIA1|GRIA4|GRIA2|MAPK10|GABBR1|GIPR|PTGER3|GNAI3|GNAI1|ADCYAP1R1|RYR2|PIK3CD|CACNA1F|PDE3B|TIAM1|GLI1|GLP1R|GRIN1|ATP1B2|CHRM2|ATP1B3|GABBR2|ATP2B3|ADCY5|ADCY7|ADCY1|VAV1|VAV3|DRD5|ADCY8|HCN4|DRD1|GRIN2B|ADRB1|GRIN2A|ATP1A3|ATP1A1|PRKACB|HTR1D|HTR1E|HTR1F|CFTR|HHIP	http://www.genome.jp/kegg-bin/show_pathway?bta04024/bta:515718%09red/bta:785689%09red/bta:281125%09red/bta:281601%09red/bta:282323%09red/bta:539521%09red/bta:281067%09red/bta:319095%09red/bta:537376%09red/bta:407136%09red/bta:617879%09red/bta:540830%09red/bta:504353%09red/bta:282133%09red/bta:617345%09red/bta:533323%09red/bta:100336579%09red/bta:509779%09red/bta:282562%09red/bta:529618%09red/bta:…
Axon guidance	40	6.08532e-06	6.88946e-05	EFNB3|EPHA8|EPHA7|EPHA6|EPHA5|TRPC5|SRGAP1|EPHA1|SRGAP2|TRPC3|DPYSL2|L1CAM|SEMA4A|SEMA4B|GNAI3|SEMA4F|GNAI1|FZD3|EPHB6|PARD6B|NTNG2|PIK3CD|DCC|SEMA4G|SRC|DPYSL5|NGEF|UNC5C|EFNA5|FYN|EFNA2|SRGAP3|CFL1|SEMA3D|PLXNC1|SEMA3E|MYL12B|ROBO2|PAK5|SSH3	http://www.genome.jp/kegg-bin/show_pathway?bta04360/bta:100337226%09red/bta:514643%09red/bta:525946%09red/bta:539521%09red/bta:524002%09red/bta:539687%09red/bta:445419%09red/bta:513432%09red/bta:527263%09red/bta:540756%09red/bta:516017%09red/bta:535742%09red/bta:616742%09red/bta:517368%09red/bta:614453%09red/bta:512892%09red/bta:510140%09red/bta:533746%09red/bta:530018%09red/bta:534842%09red/bta:…
Glycerophospholipid metabolism	28	6.6249e-06	7.05709e-05	LCAT|LPGAT1|CHKA|CHKB|CDIPT|LPIN2|LPCAT4|PLA2G5|LPCAT2|ETNK1|LPCAT1|DGKB|DGKA|DGKG|DGKE|PLPP2|PLPP5|ADPRM|PLA2G2C|PLA2G4A|PLD4|PCYT1B|CDS1|CDS2|CEPT1|AGPAT4|AGPAT1|DGKI	http://www.genome.jp/kegg-bin/show_pathway?bta00564/bta:534038%09red/bta:616337%09red/bta:100336936%09red/bta:514646%09red/bta:541208%09red/bta:515135%09red/bta:788450%09red/bta:526175%09red/bta:514865%09red/bta:789315%09red/bta:518523%09red/bta:282137%09red/bta:504650%09red/bta:525072%09red/bta:530095%09red/bta:510960%09red/bta:510842%09red/bta:507456%09red/bta:514448%09red/bta:538147%09red/bta:…
Pancreatic secretion	27	6.67864e-06	7.05709e-05	CD38|ATP2A3|SLC4A4|SLC4A2|RYR2|PLA2G5|ATP1A3|PLCB1|PLCB2|CHRM3|PRKCB|ATP1B2|ATP1B3|PRKCG|PLA2G2C|ITPR2|ATP2B3|ADCY5|RAB27B|ADCY7|ADCY1|ADCY8|CCKAR|BST1|ATP1A1|SCTR|CFTR	http://www.genome.jp/kegg-bin/show_pathway?bta04972/bta:508888%09red/bta:282325%09red/bta:404084%09red/bta:287026%09red/bta:282360%09red/bta:504353%09red/bta:281878%09red/bta:282562%09red/bta:281685%09red/bta:281067%09red/bta:281603%09red/bta:282858%09red/bta:512313%09red/bta:504978%09red/bta:506207%09red/bta:281601%09red/bta:282144%09red/bta:282598%09red/bta:535017%09red/bta:282002%09red/bta:537…
Lysosome	31	8.04848e-06	8.23022e-05	ACP5|HEXB|GBA|AP1M2|GLA|GNS|LAPTM5|AP3S1|AP1S1|GNPTAB|AP1S3|LIPA|AP3B2|SLC11A1|PPT1|ATP6AP1|DNASE2|NPC1|ATP6V0B|GALNS|CD68|GM2A|LAMP3|GALC|CTNS|MANBA|ARSB|SLC17A5|LITAF|ATP6V0A2|NPC2	http://www.genome.jp/kegg-bin/show_pathway?bta04142/bta:530164%09red/bta:512444%09red/bta:768053%09red/bta:537087%09red/bta:504960%09red/bta:784163%09red/bta:338038%09red/bta:531327%09red/bta:509610%09red/bta:327687%09red/bta:505684%09red/bta:538401%09red/bta:504524%09red/bta:532742%09red/bta:281421%09red/bta:515809%09red/bta:533428%09red/bta:282470%09red/bta:512361%09red/bta:100125267%09red/bta:…
Phospholipase D signaling pathway	35	1.17871e-05	0.000116766	SPHK2|FYN|PTK2B|DNM1|DNM3|AGT|FCER1G|PIK3CD|PIK3R5|DGKI|GRM8|DGKB|GRM5|DGKA|DGKG|GRM3|PLCB1|PLCB2|PLPP2|PDGFD|SHC2|SHC3|ADCY7|PLA2G4A|ADCY5|GRM7|ADCY1|SYK|ADCY8|GRM1|AGPAT4|AGPAT1|LPAR2|DGKE|LPAR5	http://www.genome.jp/kegg-bin/show_pathway?bta04072/bta:538360%09red/bta:508888%09red/bta:541008%09red/bta:533455%09red/bta:535362%09red/bta:509748%09red/bta:506315%09red/bta:538147%09red/bta:282226%09red/bta:527263%09red/bta:287026%09red/bta:512696%09red/bta:504545%09red/bta:518523%09red/bta:282137%09red/bta:525072%09red/bta:540485%09red/bta:505740%09red/bta:507456%09red/bta:525931%09red/bta:506…
Sphingolipid signaling pathway	30	1.27688e-05	0.000122658	SPHK2|PPP2R1B|ADORA1|FYN|BAX|MAPK10|MAPK13|GNAI3|GNAI1|ACER2|CERS4|CERS2|CERS6|BID|PIK3CD|S1PR5|SPTLC2|SPTLC1|FCER1G|SGPP2|SGPP1|PLCB1|PLCB2|PRKCB|SGPL1|PRKCG|PPP2R2B|TNF|DEGS1|PTEN	http://www.genome.jp/kegg-bin/show_pathway?bta04071/bta:535327%09red/bta:508888%09red/bta:280730%09red/bta:539521%09red/bta:282325%09red/bta:507290%09red/bta:282226%09red/bta:505233%09red/bta:527263%09red/bta:280943%09red/bta:287026%09red/bta:616901%09red/bta:282133%09red/bta:540732%09red/bta:100138150%09red/bta:517533%09red/bta:614165%09red/bta:509290%09red/bta:537972%09red/bta:539223%09red/bta:…
Oxytocin signaling pathway	34	2.60268e-05	0.000242662	CD38|CAMK1D|CAMK1G|SRC|GNAO1|GNAI3|GNAI1|CAMK1|CACNB2|RYR2|CACNA1D|CACNA1F|CACNB4|PIK3R5|GUCY1A2|TRPM2|PLCB1|PLCB2|PRKCB|PRKCG|ITPR2|PLA2G4A|ADCY1|KCNJ3|ADCY5|ADCY7|KCNJ6|CCND1|KCNJ9|ADCY8|GUCY1B1|PRKACB|CACNG2|CACNG5	http://www.genome.jp/kegg-bin/show_pathway?bta04921/bta:508888%09red/bta:520743%09red/bta:286800%09red/bta:282323%09red/bta:539521%09red/bta:282325%09red/bta:537376%09red/bta:287026%09red/bta:529382%09red/bta:535742%09red/bta:526088%09red/bta:281878%09red/bta:509779%09red/bta:525072%09red/bta:327667%09red/bta:281603%09red/bta:614969%09red/bta:508029%09red/bta:281601%09red/bta:408013%09red/bta:520…
Long-term depression	19	3.51227e-05	0.000318111	PLA2G4A|PLCB1|PPP2R1B|GRIA1|GRID2|GRIA2|GNAO1|PRKCB|PLCB2|PRKCG|GRM1|GUCY1A2|GUCY1B1|PPP1R17|CACNA1A|ITPR2|LYN|GNAI3|GNAI1	http://www.genome.jp/kegg-bin/show_pathway?bta04730/bta:536367%09red/bta:287026%09red/bta:282648%09red/bta:614283%09red/bta:282433%09red/bta:508888%09red/bta:534996%09red/bta:281790%09red/bta:281878%09red/bta:281792%09red/bta:100138150%09red/bta:539521%09red/bta:282325%09red/bta:525072%09red/bta:613600%09red/bta:529618%09red/bta:540485%09red/bta:616856%09red/bta:282002%09red
Inositol phosphate metabolism	21	4.55058e-05	0.000400704	ITPK1|PLCB1|PLCB2|INPP1|INPP5B|IMPA1|INPP5J|IPMK|PIK3CD|FIG4|PLCH2|PTEN|PIK3C2A|PLCH1|SYNJ1|SACM1L|ITPKA|MINPP1|MTMR4|PIP4K2C|CDIPT	http://www.genome.jp/kegg-bin/show_pathway?bta00562/bta:541067%09red/bta:287026%09red/bta:514307%09red/bta:615135%09red/bta:615813%09red/bta:537790%09red/bta:514590%09red/bta:282087%09red/bta:540786%09red/bta:513565%09red/bta:508888%09red/bta:538291%09red/bta:530577%09red/bta:540005%09red/bta:281865%09red/bta:281869%09red/bta:534118%09red/bta:515135%09red/bta:504531%09red/bta:782743%09red/bta:518…
Staphylococcus aureus infection	21	6.3153e-05	0.000541068	C1QC|ITGB2|BOLA-DOB|FCGR2B|CFI|IL10|C3AR1|CATHL5|CATHL2|C1QB|C1QA|CATHL3|C5AR1|PTAFR|MASP2|FCGR1A|C3|C2|FCGR3A|SELPLG|ITGAM	http://www.genome.jp/kegg-bin/show_pathway?bta05150/bta:282167%09red/bta:518283%09red/bta:282165%09red/bta:505819%09red/bta:407124%09red/bta:281246%09red/bta:281037%09red/bta:540702%09red/bta:617434%09red/bta:280677%09red/bta:515440%09red/bta:493645%09red/bta:282229%09red/bta:513197%09red/bta:534961%09red/bta:282493%09red/bta:282227%09red/bta:617435%09red/bta:509968%09red/bta:281877%09red/bta:281…
Cortisol synthesis and secretion	19	8.62074e-05	0.00070542	PLCB1|PLCB2|ADCY7|STAR|KCNK3|CACNA1I|ADCY5|CACNA1D|KCNK2|CACNA1G|ADCY8|LDLR|CACNA1F|PRKACB|ITPR2|ATF6B|AGT|KCNA4|ADCY1	http://www.genome.jp/kegg-bin/show_pathway?bta04927/bta:513928%09red/bta:287026%09red/bta:282411%09red/bta:505740%09red/bta:527114%09red/bta:282413%09red/bta:535017%09red/bta:281601%09red/bta:508888%09red/bta:281880%09red/bta:281878%09red/bta:509779%09red/bta:282323%09red/bta:281603%09red/bta:281276%09red/bta:282590%09red/bta:408013%09red/bta:281507%09red/bta:519188%09red
Cocaine addiction	16	8.67867e-05	0.00070542	ADCY5|DLG4|GNAI3|PDYN|GRIA2|DRD1|GRIN2B|GRIN2A|CDK5R1|GPSM1|PRKACB|RGS9|ATF6B|GNAI1|GRIN1|GRM3	http://www.genome.jp/kegg-bin/show_pathway?bta05030/bta:513928%09red/bta:505740%09red/bta:537804%09red/bta:282173%09red/bta:281385%09red/bta:524212%09red/bta:100336579%09red/bta:281453%09red/bta:282323%09red/bta:541056%09red/bta:281790%09red/bta:281125%09red/bta:100137840%09red/bta:539521%09red/bta:614283%09red/bta:100139799%09red
Adrenergic signaling in cardiomyocytes	32	9.58372e-05	0.00075951	PPP2R1B|ATP2A3|MAPK13|AGT|GNAI3|GNAI1|CACNB2|RYR2|CACNA1D|CACNA1F|CACNB4|PIK3R5|SLC8A2|PLCB1|PLCB2|ATP1B2|ATP1B3|PPP2R2B|ADCY7|ATP2B3|CACNG2|ADRA1A|ADCY5|ADRA1B|ADCY1|ADCY8|ADRB1|ATP1A3|ATP1A1|PRKACB|ATF6B|CACNG5	http://www.genome.jp/kegg-bin/show_pathway?bta04261/bta:535327%09red/bta:513928%09red/bta:508888%09red/bta:282323%09red/bta:539521%09red/bta:537376%09red/bta:287026%09red/bta:529382%09red/bta:504353%09red/bta:282134%09red/bta:286800%09red/bta:509779%09red/bta:100138150%09red/bta:327667%09red/bta:509290%09red/bta:535881%09red/bta:512313%09red/bta:282562%09red/bta:281604%09red/bta:527114%09red/bta:…
Thyroid hormone synthesis	20	0.000140102	0.00108323	PLCB1|PLCB2|DUOXA2|ADCY1|ADCY5|TTR|PRKCB|ATP1B2|ATP1B3|HSP90B1|ADCY8|ADCY7|ATP1A3|PRKCG|ATP1A1|PRKACB|ITPR2|TG|ATF6B|CANX	http://www.genome.jp/kegg-bin/show_pathway?bta04918/bta:513928%09red/bta:287026%09red/bta:280706%09red/bta:282002%09red/bta:535017%09red/bta:282646%09red/bta:280948%09red/bta:508888%09red/bta:514414%09red/bta:281878%09red/bta:407129%09red/bta:282323%09red/bta:282325%09red/bta:505740%09red/bta:281601%09red/bta:282562%09red/bta:532844%09red/bta:282144%09red/bta:281603%09red/bta:282598%09red
Amyotrophic lateral sclerosis (ALS)	16	0.000155513	0.00117375	CASP1|NEFM|CYCT|BID|GRIA1|NEFH|BAX|CASP9|GRIN2B|GRIA2|TNF|NEFL|GRIN1|MAPK13|SLC1A2|GRIN2A	http://www.genome.jp/kegg-bin/show_pathway?bta05014/bta:281347%09red/bta:280943%09red/bta:541119%09red/bta:537804%09red/bta:100140945%09red/bta:528842%09red/bta:781996%09red/bta:524212%09red/bta:535327%09red/bta:280730%09red/bta:281348%09red/bta:100336579%09red/bta:510373%09red/bta:514214%09red/bta:529618%09red/bta:614283%09red
MAPK signaling pathway	50	0.000195983	0.0014448	MAP4K1|RPS6KA6|RASGRP1|MAPK8IP2|CACNA1D|MAPK13|CACNB2|ARRB2|CACNA1F|CRK|IL1A|CACNA1G|FLT3|HSPA1L|TGFA|CACNA1I|CACNA1A|CSF1R|NTRK2|CACNB4|RASA2|STMN1|DUSP2|ERBB3|PDGFD|AREG|EFNA5|PRKCB|EFNA2|PRKCG|TNF|STK4|IL1RAP|HGF|PLA2G4A|FGFR2|FGFR3|PTPN5|TAOK3|ARRB1|FGF2|RASGRF1|MAPK8IP1|MAP3K12|MAP3K13|EREG|PRKACB|MAPK10|CACNG2|CACNG5	http://www.genome.jp/kegg-bin/show_pathway?bta04010/bta:540190%09red/bta:535327%09red/bta:520039%09red/bta:281638%09red/bta:281637%09red/bta:615850%09red/bta:616317%09red/bta:509418%09red/bta:540388%09red/bta:282323%09red/bta:282325%09red/bta:534620%09red/bta:538751%09red/bta:522002%09red/bta:280943%09red/bta:529382%09red/bta:282648%09red/bta:514886%09red/bta:785655%09red/bta:512841%09red/bta:614…
Pertussis	20	0.000219431	0.0015809	ITGB2|CXCL5|IL23A|NLRP3|CASP1|IL10|MAPK13|C1QC|C1QB|C1QA|PYCARD|TNF|MAPK10|ITGAM|CFL1|IL1A|C3|C2|GNAI3|GNAI1	http://www.genome.jp/kegg-bin/show_pathway?bta05133/bta:535327%09red/bta:280943%09red/bta:282846%09red/bta:281246%09red/bta:511022%09red/bta:281250%09red/bta:280677%09red/bta:515440%09red/bta:407124%09red/bta:281735%09red/bta:539521%09red/bta:281790%09red/bta:537631%09red/bta:534961%09red/bta:534553%09red/bta:514214%09red/bta:617435%09red/bta:509968%09red/bta:281877%09red/bta:538639%09red
Inflammatory mediator regulation of TRP channels	24	0.0002246	0.00158218	SRC|MAPK10|MAPK13|PIK3CD|HTR2C|HTR2B|ALOX12E|TRPV3|PLCB1|PLCB2|PRKCB|ASIC1|PRKCD|PRKCG|ASIC2|IL1RAP|ITPR2|PLA2G4A|ADCY5|ADCY7|ADCY1|ADCY8|PRKACB|F2RL1	http://www.genome.jp/kegg-bin/show_pathway?bta04750/bta:535327%09red/bta:508888%09red/bta:538244%09red/bta:282323%09red/bta:282325%09red/bta:617930%09red/bta:526525%09red/bta:407135%09red/bta:287026%09red/bta:535742%09red/bta:281878%09red/bta:525072%09red/bta:787450%09red/bta:523538%09red/bta:281603%09red/bta:537631%09red/bta:281601%09red/bta:539334%09red/bta:538909%09red/bta:535017%09red/bta:282…
Leukocyte transendothelial migration	25	0.00033144	0.00228405	NCF2|CLDN10|CLDN11|CLDN15|RASSF5|NCF1|PTK2B|MAPK13|GNAI3|GNAI1|TXK|NCF4|PIK3CD|CLDN2|CLDN20|ITGB2|ITGA4|PRKCB|PRKCG|CTNNA2|MYL12B|VAV1|VAV3|VAV2|ITGAM	http://www.genome.jp/kegg-bin/show_pathway?bta04670/bta:515718%09red/bta:535327%09red/bta:281345%09red/bta:506545%09red/bta:541008%09red/bta:281346%09red/bta:507859%09red/bta:539521%09red/bta:282325%09red/bta:282882%09red/bta:527492%09red/bta:404089%09red/bta:617345%09red/bta:504782%09red/bta:281877%09red/bta:101907895%09red/bta:508268%09red/bta:407124%09red/bta:521961%09red/bta:282002%09red/bta:…
Arrhythmogenic right ventricular cardiomyopathy (ARVC)	19	0.000467304	0.00315182	GJA1|ITGB3|SLC8A2|LAMA1|CACNB2|RYR2|CACNA1D|CACNA1F|CACNB4|CACNG2|ITGA10|ITGA4|PKP2|DSG2|LEF1|CDH2|ATP2A3|CACNG5|CTNNA2	http://www.genome.jp/kegg-bin/show_pathway?bta05412/bta:281193%09red/bta:512313%09red/bta:527492%09red/bta:529382%09red/bta:535881%09red/bta:508151%09red/bta:286800%09red/bta:537784%09red/bta:282882%09red/bta:282642%09red/bta:506387%09red/bta:535399%09red/bta:281062%09red/bta:506526%09red/bta:509779%09red/bta:537376%09red/bta:282161%09red/bta:327667%09red/bta:408013%09red
cGMP-PKG signaling pathway	32	0.000605649	0.0039998	ATP2A3|ADORA1|EDNRB|GNAI3|GNAI1|CACNA1D|ADRA2A|CACNA1F|PDE3B|PIK3R5|GUCY1A2|SLC8A2|PLCB1|PLCB2|ADCY7|ATP1B2|ATP1B3|SLC25A5|KCNMB2|ITPR2|ATP2B3|ADRA1A|ADCY5|ADRA1B|ADCY1|ADCY8|ADRB1|ADRB3|ATP1A3|GUCY1B1|ATP1A1|ATF6B	http://www.genome.jp/kegg-bin/show_pathway?bta04022/bta:513928%09red/bta:508888%09red/bta:539521%09red/bta:282479%09red/bta:281750%09red/bta:287026%09red/bta:504353%09red/bta:534568%09red/bta:282135%09red/bta:282134%09red/bta:533323%09red/bta:407140%09red/bta:281878%09red/bta:509779%09red/bta:282562%09red/bta:535881%09red/bta:512313%09red/bta:281606%09red/bta:281604%09red/bta:281603%09red/bta:281…
Cushing syndrome	30	0.000708591	0.00458415	USP8|STAR|MEN1|CACNA1F|KCNA4|AGT|GNAI3|GNAI1|CACNA1I|FZD3|CCNE2|CACNA1D|KCNK2|CACNA1G|PLCB1|PLCB2|KCNK3|LDLR|ITPR2|LEF1|ADCY5|ADCY7|ADCY1|CCND1|WNT2|ADCY8|PRKACB|WNT16|ATF6B|WNT7B	http://www.genome.jp/kegg-bin/show_pathway?bta04934/bta:513928%09red/bta:508888%09red/bta:281601%09red/bta:282323%09red/bta:539521%09red/bta:538743%09red/bta:445419%09red/bta:287026%09red/bta:519188%09red/bta:281878%09red/bta:509779%09red/bta:281507%09red/bta:281276%09red/bta:505740%09red/bta:493729%09red/bta:539431%09red/bta:281880%09red/bta:538627%09red/bta:527114%09red/bta:281603%09red/bta:282…
Biosynthesis of amino acids	18	0.000746896	0.00473532	ENO2|PKLR|SDSL|SDS|IDH1|ASNS|BCAT1|PFKP|PSAT1|CBS|TKT|PFKL|ENO4|PGAM1|PRPS2|ALDOC|RPE|CTH	http://www.genome.jp/kegg-bin/show_pathway?bta01230/bta:516783%09red/bta:505926%09red/bta:533764%09red/bta:404148%09red/bta:539159%09red/bta:533044%09red/bta:445425%09red/bta:281235%09red/bta:767880%09red/bta:514525%09red/bta:539579%09red/bta:514209%09red/bta:514346%09red/bta:508683%09red/bta:526006%09red/bta:507119%09red/bta:537688%09red/bta:504584%09red
Glycine, serine and threonine metabolism	13	0.00083751	0.00511004	PSAT1|TDH|SDSL|SDS|CHDH|PIPOX|DAO|SRR|CBS|PGAM1|GATM|CTH|GLDC	http://www.genome.jp/kegg-bin/show_pathway?bta00260/bta:414732%09red/bta:516783%09red/bta:404148%09red/bta:539159%09red/bta:509102%09red/bta:615334%09red/bta:533044%09red/bta:514525%09red/bta:514346%09red/bta:507688%09red/bta:505218%09red/bta:525340%09red/bta:511957%09red
Ras signaling pathway	41	0.000838519	0.00511004	RASGRP1|CSF1R|RASSF5|RAPGEF5|MAPK10|RASAL2|FLT3|TGFA|RGL1|PIK3CD|NTRK2|FGF2|TIAM1|PLA2G5|GRIN1|PDGFD|SHC2|SHC3|GNB4|EFNA5|PRKCB|GNB1|EFNA2|PRKCG|SYNGAP1|PLA2G2C|STK4|KSR2|HGF|PLA2G4A|FGFR2|FGFR3|RASA2|RASGRF1|GRIN2B|GNG4|GRIN2A|GNG2|GNG3|PRKACB|PAK5	http://www.genome.jp/kegg-bin/show_pathway?bta04014/bta:525962%09red/bta:520039%09red/bta:533455%09red/bta:100125276%09red/bta:509418%09red/bta:540388%09red/bta:281203%09red/bta:282323%09red/bta:282325%09red/bta:281204%09red/bta:513432%09red/bta:512700%09red/bta:519566%09red/bta:514886%09red/bta:614453%09red/bta:100336579%09red/bta:790307%09red/bta:505824%09red/bta:525072%09red/bta:536517%09red/b…
Bacterial invasion of epithelial cells	18	0.00085436	0.00511004	SRC|WASF1|SHC2|SHC3|ARPC3|PIK3CD|ARPC5|CD2AP|CDH1|DNM1|DNM3|HCLS1|CRK|ELMO3|WAS|ELMO1|CTNNA2|ARHGEF26	http://www.genome.jp/kegg-bin/show_pathway?bta05100/bta:508794%09red/bta:614345%09red/bta:512696%09red/bta:533455%09red/bta:508445%09red/bta:107131173%09red/bta:535742%09red/bta:512841%09red/bta:531488%09red/bta:506596%09red/bta:506315%09red/bta:509821%09red/bta:533188%09red/bta:531741%09red/bta:527492%09red/bta:525427%09red/bta:504531%09red/bta:282637%09red
Legionellosis	15	0.00099039	0.00581395	IL18|ITGB2|CASP1|RAB1A|CYCT|NAIP|CASP9|TLR2|NLRC4|TNF|ITGAM|C3|PYCARD|GRO1|HSPA1L	http://www.genome.jp/kegg-bin/show_pathway?bta05134/bta:540190%09red/bta:280943%09red/bta:512480%09red/bta:100140945%09red/bta:781996%09red/bta:281877%09red/bta:281249%09red/bta:280677%09red/bta:281212%09red/bta:281534%09red/bta:539780%09red/bta:514214%09red/bta:407124%09red/bta:282846%09red/bta:539339%09red
Estrogen signaling pathway	27	0.00101963	0.00587679	SRC|GNAO1|HSP90B1|GABBR1|GABBR2|GNAI3|GNAI1|TGFA|PIK3CD|HSPA1L|GRM1|PLCB1|PLCB2|SHC2|SHC3|PRKCD|ITPR2|ADCY1|KCNJ3|ADCY5|ADCY7|KCNJ6|KCNJ9|ADCY8|PRKACB|ATF6B|KRT18	http://www.genome.jp/kegg-bin/show_pathway?bta04915/bta:540190%09red/bta:513928%09red/bta:508888%09red/bta:533455%09red/bta:520743%09red/bta:282323%09red/bta:539521%09red/bta:506480%09red/bta:287026%09red/bta:535742%09red/bta:282646%09red/bta:526088%09red/bta:281878%09red/bta:540485%09red/bta:512696%09red/bta:614969%09red/bta:535017%09red/bta:281603%09red/bta:281601%09red/bta:505708%09red/bta:513…
Osteoclast differentiation	26	0.001263	0.0071495	ACP5|NCF1|NCF2|CSF1R|MAPK13|FCGR3A|IFNAR1|MAPK10|FCGR1A|TREM2|IL1A|STAT2|TYROBP|NCF4|PIK3CD|BLNK|ITGB3|SIRPA|FYN|FCGR2B|TNF|TNFRSF11A|LCP2|SYK|SIRPB1|BTK	http://www.genome.jp/kegg-bin/show_pathway?bta04380/bta:535327%09red/bta:281346%09red/bta:281345%09red/bta:533459%09red/bta:529990%09red/bta:509418%09red/bta:507859%09red/bta:282229%09red/bta:282227%09red/bta:527263%09red/bta:513244%09red/bta:280943%09red/bta:282642%09red/bta:327666%09red/bta:281250%09red/bta:511023%09red/bta:510393%09red/bta:530884%09red/bta:537631%09red/bta:517002%09red/bta:281…
Tight junction	32	0.00128568	0.00715019	MYH10|PPP2R1B|CLDN11|CLDN15|IGSF5|EPB41L4B|CLDN10|MAPK10|RAB8B|DLG3|CGN|TUBA1C|SLC9A3R1|CACNA1D|PARD6B|TIAM1|HCLS1|CLDN2|ARHGEF2|PRKCI|SRC|ARHGEF18|CLDN20|PPP2R2B|CGNL1|WAS|TJP3|MYL12B|CCND1|CFTR|PRKACB|ACTR2	http://www.genome.jp/kegg-bin/show_pathway?bta04530/bta:506545%09red/bta:614242%09red/bta:282323%09red/bta:281067%09red/bta:511594%09red/bta:408013%09red/bta:539687%09red/bta:505940%09red/bta:535742%09red/bta:404089%09red/bta:519310%09red/bta:100138150%09red/bta:522521%09red/bta:528478%09red/bta:536517%09red/bta:509290%09red/bta:508445%09red/bta:101907895%09red/bta:107131173%09red/bta:533725%09re…
Endocrine and other factor-regulated calcium reabsorption	13	0.00140391	0.00767308	PLCB1|PLCB2|DNM3|PRKCB|ATP1B2|ATP1B3|PRKCG|KL|ATP1A3|ATP1A1|PRKACB|DNM1|SLC8A2	http://www.genome.jp/kegg-bin/show_pathway?bta04961/bta:287026%09red/bta:535881%09red/bta:508794%09red/bta:282002%09red/bta:508888%09red/bta:506315%09red/bta:784635%09red/bta:282323%09red/bta:282325%09red/bta:282562%09red/bta:532844%09red/bta:282144%09red/bta:282598%09red
PI3K-Akt signaling pathway	56	0.0014482	0.00778098	PCK2|PPP2R1B|LAMA1|CSF1R|CCNE2|ITGA4|G6PC3|ITGA10|IFNAR1|FLT3|PIK3AP1|TGFA|AREG|PTEN|PRLR|CHRM2|YWHAQ|PIK3CD|NTRK2|FGF2|PIK3R5|OSM|YWHAB|SPP1|GNG3|ERBB3|ITGB3|PDGFD|TNR|GNB4|EFNA5|GNB1|EFNA2|COL9A1|HSP90B1|TNC|HGF|LAMC3|PPP2R2B|FGFR2|FGFR3|YWHAZ|SGK2|SGK1|SYK|CCND2|CASP9|TLR2|CCND1|GNG4|GNG2|EREG|LPAR2|ATF6B|LPAR5|CD19	http://www.genome.jp/kegg-bin/show_pathway?bta04151/bta:513928%09red/bta:525962%09red/bta:768311%09red/bta:509748%09red/bta:282195%09red/bta:281203%09red/bta:281201%09red/bta:281204%09red/bta:282882%09red/bta:538751%09red/bta:509290%09red/bta:281499%09red/bta:518914%09red/bta:540664%09red/bta:287022%09red/bta:286863%09red/bta:100140945%09red/bta:512700%09red/bta:616742%09red/bta:785655%09red/bta:…
Dilated cardiomyopathy (DCM)	21	0.00150479	0.00789323	LAMA1|ITGB3|AGT|ADCY1|ADCY5|CACNB2|RYR2|CACNA1D|CACNA1F|CACNB4|ADCY8|ADRB1|ITGA10|TNF|ITGA4|ADCY7|PRKACB|CACNG2|SLC8A2|ATP2A3|CACNG5	http://www.genome.jp/kegg-bin/show_pathway?bta05414/bta:512313%09red/bta:280943%09red/bta:535017%09red/bta:506387%09red/bta:529382%09red/bta:535881%09red/bta:509779%09red/bta:282161%09red/bta:286800%09red/bta:282642%09red/bta:537376%09red/bta:506526%09red/bta:281604%09red/bta:282323%09red/bta:281603%09red/bta:505740%09red/bta:282882%09red/bta:327667%09red/bta:408013%09red/bta:527114%09red/bta:281…
Purine metabolism	26	0.00151889	0.00789323	AMPD2|ADPRM|PAPSS1|PKLR|PAPSS2|PRPS2|NT5E|IMPDH1|PDE3B|GUCY1A2|PFAS|ENTPD5|GUCY2C|ENTPD3|ENTPD1|ADA2|NUDT5|AK8|ADCY1|ADCY5|ADCY7|NME1|ADCY8|AK5|PDE6C|GUCY1B1	http://www.genome.jp/kegg-bin/show_pathway?bta00230/bta:534038%09red/bta:281363%09red/bta:281975%09red/bta:520318%09red/bta:533096%09red/bta:282223%09red/bta:282244%09red/bta:404189%09red/bta:615606%09red/bta:533323%09red/bta:614149%09red/bta:537688%09red/bta:539579%09red/bta:281603%09red/bta:281601%09red/bta:504439%09red/bta:617805%09red/bta:613600%09red/bta:506087%09red/bta:504305%09red/bta:535…
Renin secretion	17	0.00154763	0.00791289	PLCB1|PLCB2|AGT|GUCY1A2|ADCY5|ADORA1|CACNA1D|CACNA1F|PDE3B|ADRB1|ADRB3|GUCY1B1|PRKACB|ITPR2|ADCYAP1R1|GNAI3|GNAI1	http://www.genome.jp/kegg-bin/show_pathway?bta04924/bta:281606%09red/bta:287026%09red/bta:527114%09red/bta:282433%09red/bta:282133%09red/bta:509779%09red/bta:508888%09red/bta:533323%09red/bta:281790%09red/bta:281878%09red/bta:281604%09red/bta:282323%09red/bta:539521%09red/bta:505740%09red/bta:408013%09red/bta:319095%09red/bta:613600%09red
Taste transduction	18	0.00161181	0.00811021	HTR1E|GABBR2|PKD1L3|CACNA1A|GABRA4|CHRM3|HCN4|ASIC2|ADCY8|SCN2A|PKD2L1|PRKACB|HTR1D|GABBR1|HTR1F|GABRA1|GRM1|GABRA2	http://www.genome.jp/kegg-bin/show_pathway?bta04742/bta:513785%09red/bta:785689%09red/bta:407136%09red/bta:100138604%09red/bta:539718%09red/bta:780973%09red/bta:535017%09red/bta:282648%09red/bta:517040%09red/bta:521231%09red/bta:282323%09red/bta:617930%09red/bta:282238%09red/bta:282236%09red/bta:281685%09red/bta:407196%09red/bta:616356%09red/bta:540485%09red
Pathways in cancer	75	0.00171111	0.00847532	RASGRP1|IL23A|DLL3|CYCT|RASSF5|HIF1A|FLT3|VHL|ADCY7|MGST1|MAPK10|CRK|EDNRB|AGT|GNAI3|GNAI1|TGFA|FZD3|STAT2|CCNE2|BID|PIK3CD|DCC|EML4|PTGER3|GLI1|CTNNA2|DDB2|GSTA2|TXNRD3|DAPK1|PLCB1|PLCB2|LPAR5|PIM2|CSF1R|GNB4|PRKCB|GNB1|PRKCG|LAMA1|CDH1|STAT4|STK4|HSP90B1|HGF|LAMC3|LEF1|GSTA3|FGFR2|FGFR3|ARNT2|ADCY1|ADCY5|FGF2|GSTT4|GSTT2|CCND1|WNT2|CCND2|ADCY8|SLC2A1|CASP9|PTEN|GNG4|IFNAR1|GNG2|GNG3|BAX|PRKACB|…	http://www.genome.jp/kegg-bin/show_pathway?bta05200/bta:508888%09red/bta:537176%09red/bta:527114%09red/bta:493719%09red/bta:509748%09red/bta:540786%09red/bta:525962%09red/bta:509418%09red/bta:540388%09red/bta:505993%09red/bta:281203%09red/bta:282323%09red/bta:539521%09red/bta:282325%09red/bta:281204%09red/bta:540830%09red/bta:445419%09red/bta:518914%09red/bta:319097%09red/bta:287026%09red/bta:527…
EGFR tyrosine kinase inhibitor resistance	18	0.0018171	0.00886186	TGFA|ERBB3|HGF|PDGFD|SHC2|SRC|PRKCB|PIK3CD|PRKCG|FGF2|PTEN|BAX|NRG1|SHC3|NRG2|FGFR2|FGFR3|AXL	http://www.genome.jp/kegg-bin/show_pathway?bta01521/bta:404193%09red/bta:535742%09red/bta:512696%09red/bta:533455%09red/bta:282002%09red/bta:783452%09red/bta:525931%09red/bta:785655%09red/bta:281361%09red/bta:540388%09red/bta:281161%09red/bta:282879%09red/bta:281769%09red/bta:282325%09red/bta:540786%09red/bta:504531%09red/bta:280730%09red/bta:516598%09red
Relaxin signaling pathway	25	0.0022527	0.0108198	SRC|GNAO1|MAPK13|ARRB2|ARRB1|EDNRB|GNAI3|GNAI1|PIK3CD|PLCB1|PLCB2|SHC2|SHC3|GNB4|GNB1|ADCY5|ADCY7|ADCY1|ADCY8|GNG4|GNG2|GNG3|PRKACB|MAPK10|ATF6B	http://www.genome.jp/kegg-bin/show_pathway?bta04926/bta:535327%09red/bta:513928%09red/bta:525962%09red/bta:533455%09red/bta:281638%09red/bta:281637%09red/bta:100125276%09red/bta:508888%09red/bta:281203%09red/bta:282323%09red/bta:539521%09red/bta:281204%09red/bta:281750%09red/bta:287026%09red/bta:535742%09red/bta:512696%09red/bta:281603%09red/bta:537631%09red/bta:281601%09red/bta:535017%09red/bta:…
Long-term potentiation	16	0.00245243	0.0116033	PLCB1|PLCB2|GRIA1|ADCY1|RPS6KA6|GRIA2|PRKCB|ADCY8|PRKCG|GRIN2B|GRIN2A|PRKACB|ITPR2|GRM5|GRIN1|GRM1	http://www.genome.jp/kegg-bin/show_pathway?bta04720/bta:535017%09red/bta:287026%09red/bta:537804%09red/bta:524212%09red/bta:282002%09red/bta:508888%09red/bta:100336579%09red/bta:281878%09red/bta:100336861%09red/bta:282323%09red/bta:282325%09red/bta:281601%09red/bta:526227%09red/bta:529618%09red/bta:614283%09red/bta:540485%09red
Leishmaniasis	17	0.00252951	0.011792	MARCKSL1|NCF2|NCF1|ITGB2|BOLA-DOB|NCF4|IL10|ITGA4|PRKCB|FCGR3A|TLR2|TNF|ITGAM|FCGR1A|MAPK13|C3|IL1A	http://www.genome.jp/kegg-bin/show_pathway?bta05140/bta:535327%09red/bta:280943%09red/bta:281345%09red/bta:507859%09red/bta:281346%09red/bta:281246%09red/bta:282882%09red/bta:281250%09red/bta:280677%09red/bta:281534%09red/bta:282325%09red/bta:282493%09red/bta:539555%09red/bta:282227%09red/bta:407124%09red/bta:281877%09red/bta:281766%09red
African trypanosomiasis	12	0.00271122	0.0124559	IL18|PLCB1|PLCB2|IL10|SELE|PRKCB|HBA|PRKCG|HBB|TNF|F2RL1|APOA1	http://www.genome.jp/kegg-bin/show_pathway?bta05143/bta:526525%09red/bta:280943%09red/bta:287026%09red/bta:281249%09red/bta:281246%09red/bta:512439%09red/bta:282002%09red/bta:508888%09red/bta:281631%09red/bta:280813%09red/bta:282325%09red/bta:281484%09red
Tuberculosis	33	0.00318122	0.0144064	SPHK2|IL10RA|IL23A|CYCT|FCGR3A|BAX|CORO1A|MAPK10|FCGR1A|MAPK13|IL1A|FCER1G|BOLA-DOB|BID|CATHL5|CATHL2|CATHL3|CARD9|C3|ATP6V0B|SRC|ITGB2|FCGR2B|ATP6AP1|TNF|IL18|IL10|CASP9|TLR2|SYK|TLR6|ITGAM|ATP6V0A2	http://www.genome.jp/kegg-bin/show_pathway?bta05152/bta:535327%09red/bta:281249%09red/bta:281246%09red/bta:282196%09red/bta:768054%09red/bta:282229%09red/bta:282227%09red/bta:282226%09red/bta:280943%09red/bta:535742%09red/bta:338038%09red/bta:513478%09red/bta:407124%09red/bta:407237%09red/bta:327687%09red/bta:505684%09red/bta:281877%09red/bta:100140945%09red/bta:781996%09red/bta:280730%09red/bta:…
Proximal tubule bicarbonate reclamation	8	0.0032919	0.0146976	PCK2|SLC9A3|ATP1B2|ATP1B3|SLC4A4|ATP1A3|ATP1A1|GLS2	http://www.genome.jp/kegg-bin/show_pathway?bta04964/bta:407112%09red/bta:282360%09red/bta:282562%09red/bta:539561%09red/bta:282856%09red/bta:532844%09red/bta:282144%09red/bta:282598%09red
Ether lipid metabolism	13	0.00349555	0.0153901	PLD4|PLPP2|ENPP6|CEPT1|ENPP2|LPCAT4|UGT8|PLA2G2C|PLA2G5|LPCAT2|LPCAT1|GAL3ST1|PLA2G4A	http://www.genome.jp/kegg-bin/show_pathway?bta00565/bta:513295%09red/bta:510842%09red/bta:614911%09red/bta:537431%09red/bta:504545%09red/bta:281566%09red/bta:532663%09red/bta:504978%09red/bta:514646%09red/bta:525072%09red/bta:788450%09red/bta:789315%09red/bta:504650%09red
Chagas disease (American trypanosomiasis)	22	0.00393484	0.0170869	PPP2R1B|GNAO1|CD247|MAPK10|MAPK13|GNAI3|GNAI1|PIK3CD|C3|PLCB1|PLCB2|PPP2R2B|TNF|ADCY1|IL10|C1QC|C1QB|C1QA|TLR2|GNA14|TLR6|GNAL	http://www.genome.jp/kegg-bin/show_pathway?bta05142/bta:535327%09red/bta:508888%09red/bta:281246%09red/bta:539521%09red/bta:280943%09red/bta:287026%09red/bta:100138150%09red/bta:407237%09red/bta:534961%09red/bta:509968%09red/bta:281789%09red/bta:509290%09red/bta:281056%09red/bta:280677%09red/bta:537631%09red/bta:281601%09red/bta:617435%09red/bta:281790%09red/bta:281792%09red/bta:281534%09red/bta:…
Mineral absorption	12	0.00426628	0.0181522	SLC8A2|SLC9A3|CLCN2|ATP1B2|ATP1B3|ATP1A3|ATP1A1|TF|MT1E|TRPM6|STEAP2|SLC30A1	http://www.genome.jp/kegg-bin/show_pathway?bta04978/bta:407112%09red/bta:613358%09red/bta:527597%09red/bta:280705%09red/bta:535881%09red/bta:504616%09red/bta:522265%09red/bta:505569%09red/bta:282562%09red/bta:532844%09red/bta:282144%09red/bta:282598%09red
Taurine and hypotaurine metabolism	6	0.00429468	0.0181522	CDO1|GGT1|GGT7|GGT5|GAD1|GAD2	http://www.genome.jp/kegg-bin/show_pathway?bta00430/bta:615929%09red/bta:517552%09red/bta:787326%09red/bta:514462%09red/bta:615582%09red/bta:512459%09red
Amphetamine addiction	15	0.0043726	0.0182383	STX1A|ADCY5|GRIA1|PDYN|GRIA2|PRKCB|CACNA1D|PRKCG|DRD1|GRIN2B|GRIN2A|GRIA4|PRKACB|ATF6B|GRIN1	http://www.genome.jp/kegg-bin/show_pathway?bta05031/bta:513928%09red/bta:529904%09red/bta:537804%09red/bta:505740%09red/bta:281385%09red/bta:524212%09red/bta:282002%09red/bta:100336579%09red/bta:282323%09red/bta:282325%09red/bta:281125%09red/bta:788566%09red/bta:408013%09red/bta:529618%09red/bta:614283%09red
Fatty acid elongation	9	0.0044475	0.0183098	HSD17B12|HACD3|HACD2|PPT1|ELOVL6|ELOVL4|ELOVL5|ELOVL2|ELOVL1	http://www.genome.jp/kegg-bin/show_pathway?bta00062/bta:532015%09red/bta:281421%09red/bta:100125237%09red/bta:615756%09red/bta:533333%09red/bta:613886%09red/bta:789567%09red/bta:540348%09red/bta:617293%09red
Vascular smooth muscle contraction	24	0.00464896	0.0188938	AGT|ADORA2B|CACNA1D|CACNA1F|GUCY1A2|PLCB1|PLCB2|ADCY7|PRKCB|PRKCD|PRKCG|PLA2G2C|KCNMB2|RAMP3|ITPR2|PLA2G4A|ADRA1A|ADCY5|ADRA1B|ADCY1|PLA2G5|ADCY8|GUCY1B1|PRKACB	http://www.genome.jp/kegg-bin/show_pathway?bta04270/bta:508888%09red/bta:529760%09red/bta:282323%09red/bta:282325%09red/bta:287026%09red/bta:534568%09red/bta:282134%09red/bta:613600%09red/bta:281878%09red/bta:509779%09red/bta:525072%09red/bta:504978%09red/bta:527114%09red/bta:281603%09red/bta:281601%09red/bta:408013%09red/bta:407140%09red/bta:535017%09red/bta:282433%09red/bta:282002%09red/bta:614…
Steroid biosynthesis	7	0.00555156	0.0222765	MSMO1|LIPA|NSDHL|LSS|CYP51A1|SQLE|DHCR24	http://www.genome.jp/kegg-bin/show_pathway?bta00100/bta:616694%09red/bta:504481%09red/bta:615906%09red/bta:505060%09red/bta:533726%09red/bta:526535%09red/bta:100125267%09red
Fc epsilon RI signaling pathway	15	0.00617377	0.0244636	FCER1G|ALOX5AP|SYK|FYN|VAV3|VAV2|PIK3CD|VAV1|TNF|MAPK10|MAPK13|LCP2|LYN|PLA2G4A|BTK	http://www.genome.jp/kegg-bin/show_pathway?bta04664/bta:515718%09red/bta:280943%09red/bta:504531%09red/bta:521961%09red/bta:533459%09red/bta:513244%09red/bta:617345%09red/bta:525072%09red/bta:537631%09red/bta:515515%09red/bta:535327%09red/bta:282226%09red/bta:613869%09red/bta:534996%09red/bta:527263%09red
Choline metabolism in cancer	19	0.00691641	0.0270679	PCYT1B|PDGFD|WASF1|SLC44A5|PRKCB|PIK3CD|DGKI|HIF1A|DGKG|PLPP2|MAPK10|PRKCG|DGKB|PLA2G4A|DGKA|WAS|CHKA|CHKB|DGKE	http://www.genome.jp/kegg-bin/show_pathway?bta05231/bta:530146%09red/bta:504531%09red/bta:514865%09red/bta:536213%09red/bta:282002%09red/bta:518523%09red/bta:504545%09red/bta:281814%09red/bta:531488%09red/bta:506348%09red/bta:537171%09red/bta:538147%09red/bta:525072%09red/bta:282325%09red/bta:537631%09red/bta:107131173%09red/bta:526175%09red/bta:525931%09red/bta:530095%09red
Phagosome	28	0.007128	0.0275558	NCF2|NCF1|ATP6V1A|NCF4|FCGR3A|CORO1A|FCGR1A|CANX|MARCO|BOLA-DOB|TUBA1C|ATP6AP1|C3|ITGAM|ATP6V0B|ITGB3|ITGB2|FCGR2B|TUBB3|TUBB2B|MPO|TUBB4A|TLR2|DYNC1I1|STX12|TLR6|ATP6V1G2|ATP6V0A2	http://www.genome.jp/kegg-bin/show_pathway?bta04145/bta:281346%09red/bta:281345%09red/bta:281555%09red/bta:282196%09red/bta:768070%09red/bta:282229%09red/bta:505684%09red/bta:540236%09red/bta:282227%09red/bta:338038%09red/bta:282642%09red/bta:407124%09red/bta:407237%09red/bta:327687%09red/bta:505632%09red/bta:281766%09red/bta:505538%09red/bta:281877%09red/bta:507859%09red/bta:280677%09red/bta:407…
Regulation of lipolysis in adipocytes	13	0.00760827	0.0287122	ADCY5|ADCY7|ADCY1|ADORA1|ADCY8|PIK3CD|PTGER3|ADRB1|ADRB3|PRKACB|PDE3B|GNAI3|GNAI1	http://www.genome.jp/kegg-bin/show_pathway?bta04923/bta:281606%09red/bta:535017%09red/bta:282133%09red/bta:281601%09red/bta:533323%09red/bta:281790%09red/bta:281604%09red/bta:282323%09red/bta:539521%09red/bta:281603%09red/bta:505740%09red/bta:282330%09red/bta:504531%09red
Fatty acid metabolism	13	0.00760827	0.0287122	HSD17B12|HACD3|HACD2|PPT1|ACAT2|ACSL6|CPT1C|ELOVL6|ELOVL4|ELOVL5|ELOVL2|ACSBG1|ELOVL1	http://www.genome.jp/kegg-bin/show_pathway?bta01212/bta:515577%09red/bta:532015%09red/bta:506059%09red/bta:281421%09red/bta:100125237%09red/bta:615756%09red/bta:533333%09red/bta:513710%09red/bta:613886%09red/bta:512044%09red/bta:789567%09red/bta:540348%09red/bta:617293%09red
Regulation of actin cytoskeleton	33	0.00781155	0.0291325	NCKAP1L|CYFIP2|ITGA4|ITGA10|CRK|WASF1|FGFR2|ARHGEF4|PIK3CD|FGF2|TIAM1|PIP4K2C|SRC|ITGB3|ITGB2|PDGFD|FGD3|ARPC3|CHRM3|CHRM2|ARPC5|SSH3|CFL1|WAS|FGFR3|MYL12B|VAV1|VAV3|VAV2|ITGAM|LPAR2|PAK5|LPAR5	http://www.genome.jp/kegg-bin/show_pathway?bta04810/bta:515718%09red/bta:505852%09red/bta:512950%09red/bta:509748%09red/bta:617345%09red/bta:514643%09red/bta:282882%09red/bta:518833%09red/bta:513432%09red/bta:614345%09red/bta:535742%09red/bta:512841%09red/bta:282642%09red/bta:281685%09red/bta:525931%09red/bta:536517%09red/bta:513641%09red/bta:507598%09red/bta:107131173%09red/bta:531488%09red/bta:…
Apelin signaling pathway	24	0.00801216	0.0295332	SPHK2|GNAI3|GNAI1|GABARAPL1|RYR2|PDE3B|PIK3R5|CDH1|SPP1|SLC8A2|PLCB1|PLCB2|GNB4|GNB1|ITPR2|ADCY5|ADCY7|ADCY1|CCND1|ADCY8|GNG4|GNG2|GNG3|PRKACB	http://www.genome.jp/kegg-bin/show_pathway?bta04371/bta:508888%09red/bta:100125276%09red/bta:525962%09red/bta:281203%09red/bta:282323%09red/bta:539521%09red/bta:281204%09red/bta:281499%09red/bta:281790%09red/bta:287026%09red/bta:533323%09red/bta:281878%09red/bta:505740%09red/bta:535881%09red/bta:281603%09red/bta:281601%09red/bta:535017%09red/bta:338472%09red/bta:524530%09red/bta:537376%09red/bta:…
Parathyroid hormone synthesis, secretion and action	19	0.00981285	0.035406	ARRB1|PLCB1|PLCB2|PRKCB|ADCY1|ADCY5|SLC9A3R1|PRKACB|ADCY8|PRKCG|KL|RUNX2|ADCY7|ARRB2|CASR|ITPR2|ATF6B|GNAI3|GNAI1	http://www.genome.jp/kegg-bin/show_pathway?bta04928/bta:513928%09red/bta:287026%09red/bta:281038%09red/bta:535017%09red/bta:281638%09red/bta:281637%09red/bta:282002%09red/bta:508888%09red/bta:281790%09red/bta:281878%09red/bta:539521%09red/bta:282323%09red/bta:536911%09red/bta:282325%09red/bta:505740%09red/bta:281601%09red/bta:505242%09red/bta:784635%09red/bta:281603%09red
Carbohydrate digestion and absorption	10	0.00982879	0.035406	ATP1B2|MGAM|PRKCB|PIK3CD|ATP1B3|G6PC3|CACNA1D|ATP1A3|ATP1A1|SLC2A5	http://www.genome.jp/kegg-bin/show_pathway?bta04973/bta:100336421%09red/bta:532844%09red/bta:369023%09red/bta:282868%09red/bta:282325%09red/bta:282562%09red/bta:408013%09red/bta:504531%09red/bta:282144%09red/bta:282598%09red
p53 signaling pathway	15	0.0127166	0.0451295	SESN2|CCND1|CYCT|BID|CCND2|TP53I3|CASP9|PTEN|ATR|BAX|RPRM|DDB2|CHEK2|CCNE2|CHEK1	http://www.genome.jp/kegg-bin/show_pathway?bta04115/bta:508875%09red/bta:519357%09red/bta:513678%09red/bta:100140945%09red/bta:781996%09red/bta:524530%09red/bta:509863%09red/bta:280730%09red/bta:518897%09red/bta:504869%09red/bta:538436%09red/bta:540786%09red/bta:510373%09red/bta:615414%09red/bta:614739%09red
Endocytosis	36	0.0128128	0.0451295	USP8|EHD3|CHMP4A|PARD6B|ARRB2|DNM3|ARRB1|IQSEC3|SH3GL3|HSPA1L|SMAP2|ARAP2|ARF3|FGFR2|GRK3|SH3GL2|PRKCI|SRC|ARPC3|ARPC5|LDLR|EPN3|VPS4B|WAS|FGFR3|AMPH|ZFYVE27|RAB11FIP4|KIF5A|DNAJC6|KIF5C|PSD|ASAP1|DNM1|FOLR1|ASAP2	http://www.genome.jp/kegg-bin/show_pathway?bta04144/bta:540190%09red/bta:281638%09red/bta:281637%09red/bta:506315%09red/bta:538771%09red/bta:520311%09red/bta:538660%09red/bta:539687%09red/bta:514383%09red/bta:511273%09red/bta:510183%09red/bta:614345%09red/bta:100848380%09red/bta:535742%09red/bta:508794%09red/bta:510994%09red/bta:523124%09red/bta:282136%09red/bta:614722%09red/bta:786925%09red/bta:…
Natural killer cell mediated cytotoxicity	22	0.0131072	0.045659	SH2D1B|PIK3CD|FCGR3A|PTK2B|IFNAR1|FCER1G|TYROBP|BID|FYN|ITGB2|SHC2|SHC3|PRKCB|NCR3|PRKCG|TNF|LCP2|SYK|VAV3|VAV2|VAV1|CD247	http://www.genome.jp/kegg-bin/show_pathway?bta04650/bta:515718%09red/bta:541008%09red/bta:533455%09red/bta:282325%09red/bta:282226%09red/bta:527263%09red/bta:513244%09red/bta:280943%09red/bta:617345%09red/bta:515515%09red/bta:281877%09red/bta:513769%09red/bta:512696%09red/bta:281056%09red/bta:281766%09red/bta:282257%09red/bta:521961%09red/bta:282002%09red/bta:617485%09red/bta:282390%09red/bta:510…
ErbB signaling pathway	16	0.0134271	0.0462651	TGFA|AREG|SHC2|ERBB3|SRC|PRKCB|PIK3CD|PRKCG|MAPK10|EREG|SHC3|PAK5|NRG1|CRK|NRG3|NRG2	http://www.genome.jp/kegg-bin/show_pathway?bta04012/bta:535742%09red/bta:100295476%09red/bta:533455%09red/bta:282002%09red/bta:783452%09red/bta:281361%09red/bta:785655%09red/bta:512841%09red/bta:540388%09red/bta:539977%09red/bta:512696%09red/bta:282325%09red/bta:537631%09red/bta:538751%09red/bta:504531%09red/bta:513432%09red
GnRH signaling pathway	17	0.0139848	0.0476687	PLCB1|PLCB2|ADCY7|ADCY1|SRC|ADCY5|PRKCB|CACNA1D|PRKCD|CACNA1F|MAPK13|ADCY8|PTK2B|MAPK10|PRKACB|ITPR2|PLA2G4A	http://www.genome.jp/kegg-bin/show_pathway?bta04912/bta:535327%09red/bta:535017%09red/bta:508888%09red/bta:541008%09red/bta:535742%09red/bta:287026%09red/bta:505708%09red/bta:281878%09red/bta:509779%09red/bta:282323%09red/bta:525072%09red/bta:282325%09red/bta:537631%09red/bta:281601%09red/bta:408013%09red/bta:505740%09red/bta:281603%09red
Focal adhesion	30	0.0146925	0.0493479	VAV2|LAMA1|FYN|ITGA4|ITGA10|MAPK10|CRK|SHC3|PIK3CD|VAV1|PARVG|SRC|ITGB3|PDGFD|SHC2|TNR|PRKCB|PRKCG|COL9A1|TNC|HGF|LAMC3|RASGRF1|MYL12B|CCND1|VAV3|CCND2|PTEN|SPP1|PAK5	http://www.genome.jp/kegg-bin/show_pathway?bta04510/bta:515718%09red/bta:520039%09red/bta:533455%09red/bta:790892%09red/bta:282195%09red/bta:617345%09red/bta:518914%09red/bta:282325%09red/bta:282882%09red/bta:281499%09red/bta:513432%09red/bta:527263%09red/bta:540664%09red/bta:535742%09red/bta:512841%09red/bta:282642%09red/bta:526409%09red/bta:615414%09red/bta:512696%09red/bta:525931%09red/bta:282…
Biosynthesis of unsaturated fatty acids	8	0.0147888	0.0493479	HSD17B12|HACD3|HACD2|ELOVL6|ELOVL4|ELOVL5|ELOVL2|ELOVL1	http://www.genome.jp/kegg-bin/show_pathway?bta01040/bta:532015%09red/bta:789567%09red/bta:100125237%09red/bta:615756%09red/bta:533333%09red/bta:613886%09red/bta:540348%09red/bta:617293%09red
Amino sugar and nucleotide sugar metabolism	11	0.0150484	0.049691	GALT|RENBP|NPL|UGDH|HEXB|GALE|AMDHD2|FPGT|UAP1L1|GNE|NAGK	http://www.genome.jp/kegg-bin/show_pathway?bta00520/bta:100299558%09red/bta:782201%09red/bta:521401%09red/bta:618571%09red/bta:507597%09red/bta:100138313%09red/bta:516214%09red/bta:508132%09red/bta:523154%09red/bta:506997%09red/bta:281564%09red
Rheumatoid arthritis	18	0.0156168	0.0505154	ATP6V0B|ACP5|ATP6V1G2|ATP6V1A|IL23A|LTB|TNFSF13|BOLA-DOB|ATP6AP1|ITGB2|TLR2|IL18|TNF|TNFRSF11A|ATP6V0A2|IL1A|CXCL5|TNFSF13B	http://www.genome.jp/kegg-bin/show_pathway?bta05323/bta:280943%09red/bta:529757%09red/bta:327687%09red/bta:281249%09red/bta:338038%09red/bta:281250%09red/bta:511022%09red/bta:504507%09red/bta:281735%09red/bta:281534%09red/bta:530884%09red/bta:514368%09red/bta:282493%09red/bta:538567%09red/bta:282147%09red/bta:517002%09red/bta:281877%09red/bta:505684%09red
Melanogenesis	18	0.0156168	0.0505154	PLCB1|PLCB2|FZD3|ADCY1|ADCY5|GNAO1|PRKCB|ADCY8|PRKCG|GNAI3|ADCY7|PRKACB|WNT16|EDNRB|WNT7B|WNT2|LEF1|GNAI1	http://www.genome.jp/kegg-bin/show_pathway?bta04916/bta:535017%09red/bta:287026%09red/bta:282002%09red/bta:281750%09red/bta:100337066%09red/bta:281601%09red/bta:508888%09red/bta:535399%09red/bta:281790%09red/bta:281792%09red/bta:282323%09red/bta:539521%09red/bta:282325%09red/bta:505740%09red/bta:493729%09red/bta:538627%09red/bta:445419%09red/bta:281603%09red
N-Glycan biosynthesis	11	0.0168996	0.054113	ALG8|ST6GAL2|GANAB|MAN1B1|MGAT3|MGAT5B|MGAT4C|SRD5A3|ALG11|B4GALT3|MAN1A1	http://www.genome.jp/kegg-bin/show_pathway?bta00510/bta:535834%09red/bta:540155%09red/bta:530027%09red/bta:538731%09red/bta:107131137%09red/bta:785213%09red/bta:540845%09red/bta:493992%09red/bta:520087%09red/bta:515771%09red/bta:539661%09red
Human cytomegalovirus infection	35	0.0187189	0.059339	IL10RA|CCL4|SRC|CYCT|PLCB2|BAX|PTK2B|MAPK13|CRK|GNAI3|GNAI1|BID|PIK3CD|PTGER3|GNAO1|CX3CL1|PLCB1|ITGB3|GNB4|PRKCB|GNB1|PRKCG|TNF|ITPR2|ADCY5|ADCY7|ADCY1|CCND1|ADCY8|CASP9|GNG4|GNG2|GNG3|PRKACB|ATF6B	http://www.genome.jp/kegg-bin/show_pathway?bta05163/bta:535327%09red/bta:513928%09red/bta:508888%09red/bta:541008%09red/bta:100125276%09red/bta:281601%09red/bta:525962%09red/bta:281203%09red/bta:282323%09red/bta:539521%09red/bta:282325%09red/bta:281204%09red/bta:280943%09red/bta:287026%09red/bta:535742%09red/bta:513478%09red/bta:512841%09red/bta:282642%09red/bta:281878%09red/bta:100140945%09red/b…
Prion diseases	8	0.0199391	0.062581	C1QC|FYN|C1QB|C1QA|BAX|PRKACB|IL1A|NCAM2	http://www.genome.jp/kegg-bin/show_pathway?bta05020/bta:280730%09red/bta:281250%09red/bta:617435%09red/bta:282323%09red/bta:535613%09red/bta:534961%09red/bta:509968%09red/bta:527263%09red
Cardiac muscle contraction	16	0.0206103	0.0640536	CACNA1D|COX8A|ATP2A3|CACNB2|RYR2|ATP1B2|ATP1B3|CACNA1F|CACNB4|CACNG2|ATP1A3|ATP1A1|COX7A2|SLC8A2|COX6A1|CACNG5	http://www.genome.jp/kegg-bin/show_pathway?bta04260/bta:282199%09red/bta:529382%09red/bta:535881%09red/bta:282161%09red/bta:286800%09red/bta:512313%09red/bta:537376%09red/bta:327667%09red/bta:509779%09red/bta:327688%09red/bta:282562%09red/bta:408013%09red/bta:532844%09red/bta:282144%09red/bta:281091%09red/bta:282598%09red
Yersinia infection	21	0.0227406	0.069988	IL18|SRC|RPS6KA6|NLRP3|CASP1|IL10|WAS|VAV3|VAV2|PIK3CD|MAPK13|VAV1|PTK2B|TNF|MAPK10|LCP2|CRK|ITGA4|FYB1|ACTR2|PYCARD	http://www.genome.jp/kegg-bin/show_pathway?bta05135/bta:515718%09red/bta:280943%09red/bta:535347%09red/bta:281249%09red/bta:281246%09red/bta:107131173%09red/bta:521961%09red/bta:512841%09red/bta:617345%09red/bta:513244%09red/bta:282882%09red/bta:538486%09red/bta:541008%09red/bta:537631%09red/bta:535742%09red/bta:526227%09red/bta:514214%09red/bta:504531%09red/bta:535327%09red/bta:282846%09red/bta:…
Thyroid hormone signaling pathway	19	0.028175	0.0855014	PLCB1|ITGB3|SLC16A2|SRC|CCND1|PIK3CD|PRKCB|ATP1B2|PLCB2|SLC2A1|MED12L|PRKCG|ATP1A3|HIF1A|ATP1A1|PRKACB|CASP9|ATP2A3|ATP1B3	http://www.genome.jp/kegg-bin/show_pathway?bta04919/bta:512313%09red/bta:535742%09red/bta:287026%09red/bta:532844%09red/bta:100140945%09red/bta:282356%09red/bta:535872%09red/bta:281814%09red/bta:524530%09red/bta:282642%09red/bta:538979%09red/bta:282002%09red/bta:282323%09red/bta:282325%09red/bta:508888%09red/bta:282562%09red/bta:504531%09red/bta:282144%09red/bta:282598%09red
Hippo signaling pathway	23	0.0283207	0.0855014	PPP2R1B|YWHAZ|AREG|DLG3|FZD3|DLG4|WWC1|YWHAQ|PARD6B|CDH1|PRKCI|ITGB2|CRB1|PPP2R2B|YWHAB|LEF1|CTNNA2|CCND1|WNT2|CCND2|ID2|WNT16|WNT7B	http://www.genome.jp/kegg-bin/show_pathway?bta04390/bta:520406%09red/bta:768311%09red/bta:538751%09red/bta:505025%09red/bta:539687%09red/bta:445419%09red/bta:286863%09red/bta:287022%09red/bta:100138150%09red/bta:528478%09red/bta:281877%09red/bta:509290%09red/bta:493729%09red/bta:538627%09red/bta:520730%09red/bta:100137840%09red/bta:527492%09red/bta:509882%09red/bta:100337066%09red/bta:524530%09re…
Pentose phosphate pathway	7	0.0286305	0.0856213	PRPS2|PFKP|TKT|PFKL|RPE|IDNK|ALDOC	http://www.genome.jp/kegg-bin/show_pathway?bta00030/bta:533764%09red/bta:445425%09red/bta:100297815%09red/bta:508683%09red/bta:507119%09red/bta:537688%09red/bta:504584%09red
Glycosaminoglycan degradation	6	0.0304539	0.0902233	HPSE|GNS|ARSB|HEXB|GALNS|SPAM1	http://www.genome.jp/kegg-bin/show_pathway?bta00531/bta:515809%09red/bta:353352%09red/bta:618571%09red/bta:281230%09red/bta:512444%09red/bta:538401%09red
Wnt signaling pathway	24	0.0310637	0.0911777	LGR5|LGR6|WIF1|MAPK10|CTNND2|VANGL2|FZD3|CSNK1B|NKD1|PLCB1|PLCB2|PRKCB|RNF43|PRKCG|BAMBI|LEF1|ROR1|PORCN|CCND1|WNT2|CCND2|PRKACB|WNT16|WNT7B	http://www.genome.jp/kegg-bin/show_pathway?bta04310/bta:784035%09red/bta:618586%09red/bta:508888%09red/bta:520544%09red/bta:100336662%09red/bta:520189%09red/bta:785423%09red/bta:530147%09red/bta:282323%09red/bta:282325%09red/bta:540373%09red/bta:445419%09red/bta:287026%09red/bta:783965%09red/bta:615414%09red/bta:493729%09red/bta:538627%09red/bta:537631%09red/bta:282002%09red/bta:100337066%09red/b…
Progesterone-mediated oocyte maturation	15	0.0325514	0.0946679	ADCY5|ADCY7|BUB1|ADCY1|RPS6KA6|ADCY8|CDC25A|MAPK13|PIK3CD|PDE3B|MAPK10|PRKACB|ANAPC1|GNAI3|GNAI1	http://www.genome.jp/kegg-bin/show_pathway?bta04914/bta:535327%09red/bta:535017%09red/bta:505740%09red/bta:514777%09red/bta:520188%09red/bta:533323%09red/bta:281790%09red/bta:282323%09red/bta:539521%09red/bta:281603%09red/bta:537631%09red/bta:281601%09red/bta:535565%09red/bta:526227%09red/bta:504531%09red
Cholesterol metabolism	10	0.0328989	0.0948088	LIPA|APOE|STAR|LCAT|LDLR|NPC2|NPC1|PLTP|CYP7A1|APOA1	http://www.genome.jp/kegg-bin/show_pathway?bta04979/bta:510960%09red/bta:286772%09red/bta:281004%09red/bta:281276%09red/bta:281631%09red/bta:505640%09red/bta:100125267%09red/bta:280815%09red/bta:510507%09red/bta:281507%09red
Central carbon metabolism in cancer	12	0.0332161	0.0948605	FLT3|SLC7A5|PIK3CD|SLC2A1|PFKP|PTEN|PFKL|HIF1A|PGAM1|FGFR2|FGFR3|GLS2	http://www.genome.jp/kegg-bin/show_pathway?bta05230/bta:404193%09red/bta:512700%09red/bta:282356%09red/bta:404148%09red/bta:281814%09red/bta:508683%09red/bta:282369%09red/bta:281769%09red/bta:540786%09red/bta:539561%09red/bta:504531%09red/bta:507119%09red
Carbon metabolism	18	0.0346913	0.0981888	PKLR|SDSL|SDS|IDH1|ACAT2|ENO2|PFKP|PSAT1|TKT|PFKL|ENO4|IDNK|PGAM1|PRPS2|ALDOC|OGDHL|RPE|GLDC	http://www.genome.jp/kegg-bin/show_pathway?bta01200/bta:516783%09red/bta:531398%09red/bta:526006%09red/bta:533764%09red/bta:404148%09red/bta:507688%09red/bta:533044%09red/bta:445425%09red/bta:281235%09red/bta:767880%09red/bta:512044%09red/bta:539579%09red/bta:100297815%09red/bta:514346%09red/bta:508683%09red/bta:507119%09red/bta:537688%09red/bta:504584%09red
Nitrogen metabolism	5	0.0371728	0.104122	CA5B|CA9|CA8|CA13|CA7	http://www.genome.jp/kegg-bin/show_pathway?bta00910/bta:514494%09red/bta:515918%09red/bta:511923%09red/bta:513850%09red/bta:520403%09red
C-type lectin receptor signaling pathway	17	0.0374444	0.104122	SRC|FCER1G|CLEC6A|IL23A|NLRP3|CASP1|IL10|PIK3CD|PRKCD|SYK|CARD9|TNF|MAPK10|MAPK13|ITPR2|PYCARD|STAT2	http://www.genome.jp/kegg-bin/show_pathway?bta04625/bta:535327%09red/bta:280943%09red/bta:504531%09red/bta:282846%09red/bta:281246%09red/bta:511023%09red/bta:535742%09red/bta:281878%09red/bta:511022%09red/bta:768054%09red/bta:514979%09red/bta:505708%09red/bta:537631%09red/bta:515515%09red/bta:514214%09red/bta:282226%09red/bta:538639%09red
Aldosterone-regulated sodium reabsorption	8	0.0381234	0.105088	SGK1|ATP1B2|PRKCB|PIK3CD|ATP1B3|PRKCG|ATP1A3|ATP1A1	http://www.genome.jp/kegg-bin/show_pathway?bta04960/bta:532844%09red/bta:282002%09red/bta:282325%09red/bta:515854%09red/bta:282562%09red/bta:504531%09red/bta:282144%09red/bta:282598%09red
Hepatocellular carcinoma	25	0.0394804	0.107057	BAX|GSTA3|MGST1|TGFA|FZD3|PIK3CD|CSNK1B|DDB2|TXNRD3|SHC2|SHC3|PRKCB|PRKCG|GSTA2|SMARCD1|HGF|LEF1|GSTT4|GSTT2|CCND1|WNT2|PTEN|ACTL6B|WNT16|WNT7B	http://www.genome.jp/kegg-bin/show_pathway?bta05225/bta:533455%09red/bta:493719%09red/bta:785423%09red/bta:516190%09red/bta:280730%09red/bta:540388%09red/bta:282325%09red/bta:506093%09red/bta:319097%09red/bta:445419%09red/bta:519357%09red/bta:512696%09red/bta:493729%09red/bta:282879%09red/bta:538627%09red/bta:540786%09red/bta:533232%09red/bta:282002%09red/bta:504476%09red/bta:100337066%09red/bta:…
Glycerolipid metabolism	12	0.0395133	0.107057	PLPP5|PLPP2|LPIN2|GLA|AGPAT4|DGKI|AGPAT1|DGKB|AGK|DGKA|DGKG|DGKE	http://www.genome.jp/kegg-bin/show_pathway?bta00561/bta:514693%09red/bta:532742%09red/bta:507456%09red/bta:504545%09red/bta:518523%09red/bta:616337%09red/bta:282137%09red/bta:506348%09red/bta:537171%09red/bta:538147%09red/bta:514448%09red/bta:530095%09red
Fanconi anemia pathway	10	0.0401489	0.107858	WDR48|BLM|FANCF|ATR|FANCB|FANCA|POLN|BRIP1|FANCL|EME1	http://www.genome.jp/kegg-bin/show_pathway?bta03460/bta:523362%09red/bta:534148%09red/bta:100125299%09red/bta:783256%09red/bta:539681%09red/bta:616549%09red/bta:504869%09red/bta:614512%09red/bta:618860%09red/bta:618375%09red
Galactose metabolism	7	0.0428887	0.113266	GALT|GLA|MGAM|G6PC3|PFKP|GALE|PFKL	http://www.genome.jp/kegg-bin/show_pathway?bta00052/bta:532742%09red/bta:369023%09red/bta:100336421%09red/bta:508683%09red/bta:523154%09red/bta:507119%09red/bta:506997%09red
Amoebiasis	16	0.0432423	0.113266	PLCB1|PLCB2|ITGB2|ADCY1|LAMA1|IL10|PRKCB|PIK3CD|PRKCG|TLR2|GNA14|TNF|ITGAM|PRKACB|GNAL|LAMC3	http://www.genome.jp/kegg-bin/show_pathway?bta05146/bta:280943%09red/bta:287026%09red/bta:506387%09red/bta:282002%09red/bta:281246%09red/bta:281877%09red/bta:508888%09red/bta:407124%09red/bta:282323%09red/bta:281534%09red/bta:282325%09red/bta:281601%09red/bta:504531%09red/bta:518914%09red/bta:281789%09red/bta:100124520%09red
Proteoglycans in cancer	28	0.0434908	0.113266	SRC|NUDT16L1|HIF1A|HGF|MAPK13|FZD3|TWIST2|PIK3CD|VAV1|TIAM1|HCLS1|ERBB3|ITGB3|PRKCB|PRKCG|TNF|ITPR2|FGF2|HPSE|CCND1|WNT2|VAV3|VAV2|TLR2|DDX5|PRKACB|WNT16|WNT7B	http://www.genome.jp/kegg-bin/show_pathway?bta05205/bta:515718%09red/bta:535327%09red/bta:785655%09red/bta:518085%09red/bta:524530%09red/bta:617345%09red/bta:282323%09red/bta:282325%09red/bta:445419%09red/bta:280943%09red/bta:535742%09red/bta:281814%09red/bta:282642%09red/bta:281878%09red/bta:536517%09red/bta:533700%09red/bta:508445%09red/bta:281230%09red/bta:493729%09red/bta:281161%09red/bta:282…
Hypertrophic cardiomyopathy (HCM)	15	0.0435914	0.113266	LAMA1|ITGB3|AGT|ATP2A3|CACNB2|RYR2|CACNA1D|CACNA1F|CACNB4|ITGA10|TNF|ITGA4|CACNG2|SLC8A2|CACNG5	http://www.genome.jp/kegg-bin/show_pathway?bta05410/bta:280943%09red/bta:512313%09red/bta:506387%09red/bta:529382%09red/bta:535881%09red/bta:282161%09red/bta:286800%09red/bta:282642%09red/bta:537376%09red/bta:506526%09red/bta:509779%09red/bta:527114%09red/bta:282882%09red/bta:327667%09red/bta:408013%09red
Glioma	13	0.0469942	0.120163	TGFA|CAMK1D|SHC2|PTEN|CAMK1|CAMK1G|PRKCB|PIK3CD|PRKCG|CCND1|BAX|DDB2|SHC3	http://www.genome.jp/kegg-bin/show_pathway?bta05214/bta:519357%09red/bta:512696%09red/bta:533455%09red/bta:282002%09red/bta:280730%09red/bta:540786%09red/bta:524530%09red/bta:511504%09red/bta:540388%09red/bta:282325%09red/bta:504531%09red/bta:520498%09red/bta:526873%09red
Salmonella infection	14	0.0470038	0.120163	IL18|DYNC1I1|WASF1|CCL4|CASP1|ARPC3|ARPC5|PYCARD|MAPK10|MAPK13|NLRC4|IL1A|GRO1|WAS	http://www.genome.jp/kegg-bin/show_pathway?bta05132/bta:535327%09red/bta:414347%09red/bta:512480%09red/bta:613724%09red/bta:281249%09red/bta:107131173%09red/bta:282846%09red/bta:281250%09red/bta:531488%09red/bta:506596%09red/bta:281212%09red/bta:537631%09red/bta:614345%09red/bta:514214%09red
B cell receptor signaling pathway	14	0.0504678	0.127986	PRKCB|FCGR2B|CD72|SYK|CD22|VAV3|VAV2|PIK3CD|VAV1|PIK3AP1|LYN|BLNK|BTK|CD19	http://www.genome.jp/kegg-bin/show_pathway?bta04662/bta:515718%09red/bta:515515%09red/bta:521961%09red/bta:514582%09red/bta:533459%09red/bta:617345%09red/bta:100138311%09red/bta:517359%09red/bta:510393%09red/bta:282325%09red/bta:282229%09red/bta:504531%09red/bta:534996%09red/bta:783725%09red
Hedgehog signaling pathway	9	0.050972	0.128239	ARRB1|CCND1|CCND2|GRK3|GLI1|ARRB2|PRKACB|CSNK1B|HHIP	http://www.genome.jp/kegg-bin/show_pathway?bta04340/bta:281638%09red/bta:281637%09red/bta:785423%09red/bta:540830%09red/bta:524530%09red/bta:282136%09red/bta:517588%09red/bta:282323%09red/bta:615414%09red
Complement and coagulation cascades	14	0.0541043	0.135048	F3|F5|CFI|C3AR1|C1QC|C1QB|C1QA|C5AR1|MASP2|CLU|C3|C2|ITGB2|ITGAM	http://www.genome.jp/kegg-bin/show_pathway?bta04610/bta:280750%09red/bta:505819%09red/bta:280687%09red/bta:280686%09red/bta:513197%09red/bta:540702%09red/bta:617435%09red/bta:515440%09red/bta:493645%09red/bta:534961%09red/bta:509968%09red/bta:280677%09red/bta:281877%09red/bta:407124%09red
Human immunodeficiency virus 1 infection	31	0.055132	0.136538	AP1M2|CYCT|MAPK13|BAX|PTK2B|CD247|MAPK10|AP1S1|AP1S3|CRK|GNAI3|GNAI1|BID|PIK3CD|GNAO1|CHEK1|GNB4|PRKCB|GNB1|PRKCG|TNF|CFL1|PAK5|ITPR2|CASP9|TLR2|GNG4|CUL4B|GNG2|GNG3|ATR	http://www.genome.jp/kegg-bin/show_pathway?bta05170/bta:535327%09red/bta:525962%09red/bta:281204%09red/bta:100125276%09red/bta:280730%09red/bta:281203%09red/bta:281201%09red/bta:539521%09red/bta:282325%09red/bta:768053%09red/bta:513432%09red/bta:513678%09red/bta:280943%09red/bta:512841%09red/bta:281878%09red/bta:541008%09red/bta:100140945%09red/bta:781996%09red/bta:281056%09red/bta:537631%09red/b…
NOD-like receptor signaling pathway	25	0.0555737	0.136565	IFNAR1|MAPK10|MAPK13|NLRC4|P2RX7|GABARAPL1|STAT2|NLRP3|CATHL5|CATHL2|CATHL3|CARD9|CASR|PYCARD|GRO1|TRPM2|PLCB1|PLCB2|NAIP|PRKCD|TNF|ITPR2|NLRP1|IL18|CASP1	http://www.genome.jp/kegg-bin/show_pathway?bta04621/bta:535327%09red/bta:508888%09red/bta:281249%09red/bta:768054%09red/bta:539780%09red/bta:538639%09red/bta:280943%09red/bta:287026%09red/bta:512480%09red/bta:282846%09red/bta:281878%09red/bta:514214%09red/bta:281038%09red/bta:528166%09red/bta:281037%09red/bta:511023%09red/bta:282257%09red/bta:508029%09red/bta:537631%09red/bta:282167%09red/bta:282…
Pyrimidine metabolism	10	0.0577695	0.140734	UPP1|CTPS1|ENTPD3|CDA|ENTPD1|NT5E|ENTPD5|UPB1|CAD|NME1	http://www.genome.jp/kegg-bin/show_pathway?bta00240/bta:616377%09red/bta:404189%09red/bta:515029%09red/bta:504261%09red/bta:281363%09red/bta:504557%09red/bta:506131%09red/bta:533096%09red/bta:282223%09red/bta:506087%09red
Toxoplasmosis	17	0.0581708	0.140734	LAMA1|BOLA-DOB|IL10RA|IL10|GNAO1|MAPK13|LDLR|CASP9|TLR2|PIK3R5|TNF|MAPK10|CYCT|LAMC3|GNAI1|GNAI3|HSPA1L	http://www.genome.jp/kegg-bin/show_pathway?bta05145/bta:540190%09red/bta:280943%09red/bta:506387%09red/bta:100140945%09red/bta:781996%09red/bta:281246%09red/bta:513478%09red/bta:281276%09red/bta:281790%09red/bta:281792%09red/bta:281534%09red/bta:537631%09red/bta:282493%09red/bta:539521%09red/bta:535327%09red/bta:518914%09red/bta:614838%09red
Glycolysis / Gluconeogenesis	11	0.0586022	0.140734	PCK2|PKLR|GAPDHS|G6PC3|PFKP|ENO2|PFKL|ENO4|PGAM1|ALDOC|MINPP1	http://www.genome.jp/kegg-bin/show_pathway?bta00010/bta:282856%09red/bta:404148%09red/bta:507119%09red/bta:541067%09red/bta:532231%09red/bta:767880%09red/bta:539579%09red/bta:508683%09red/bta:526006%09red/bta:369023%09red/bta:504584%09red
SNARE interactions in vesicular transport	7	0.061071	0.145419	STX1A|BET1|STX1B|VAMP4|STX2|STX6|BET1L	http://www.genome.jp/kegg-bin/show_pathway?bta04130/bta:616923%09red/bta:519148%09red/bta:616526%09red/bta:509758%09red/bta:788566%09red/bta:510909%09red/bta:282377%09red
Cysteine and methionine metabolism	9	0.0614706	0.145419	AHCYL1|SDS|ENOPH1|CDO1|BCAT1|PSAT1|CBS|SDSL|CTH	http://www.genome.jp/kegg-bin/show_pathway?bta00270/bta:516783%09red/bta:505926%09red/bta:525563%09red/bta:539159%09red/bta:533044%09red/bta:505511%09red/bta:514462%09red/bta:514525%09red/bta:514346%09red
T cell receptor signaling pathway	16	0.0671194	0.157606	ICOS|RASGRP1|PAK5|IL10|FYN|VAV3|VAV2|PIK3CD|VAV1|TNF|MAPK10|MAPK13|CD8A|LCP2|CD247|PTPRC	http://www.genome.jp/kegg-bin/show_pathway?bta04660/bta:515718%09red/bta:280943%09red/bta:521961%09red/bta:281246%09red/bta:533125%09red/bta:513244%09red/bta:617345%09red/bta:281056%09red/bta:281060%09red/bta:507026%09red/bta:537631%09red/bta:535327%09red/bta:504531%09red/bta:407152%09red/bta:513432%09red/bta:527263%09red
Terpenoid backbone biosynthesis	5	0.0697913	0.162675	DHDDS|RCE1|ACAT2|HMGCR|NUS1	http://www.genome.jp/kegg-bin/show_pathway?bta00900/bta:100849670%09red/bta:539539%09red/bta:512044%09red/bta:523264%09red/bta:407159%09red
Non-small cell lung cancer	11	0.073688	0.170504	TGFA|CCND1|RASSF5|PRKCB|PIK3CD|EML4|CASP9|STK4|PRKCG|BAX|DDB2	http://www.genome.jp/kegg-bin/show_pathway?bta05223/bta:540187%09red/bta:519357%09red/bta:100140945%09red/bta:282002%09red/bta:514886%09red/bta:524530%09red/bta:540388%09red/bta:280730%09red/bta:282325%09red/bta:504531%09red/bta:539767%09red
Kaposi sarcoma-associated herpesvirus infection	27	0.076033	0.174656	CYCT|HIF1A|IFNAR1|MAPK10|MAPK13|GABARAPL1|STAT2|PREX1|BID|PIK3CD|PIK3R5|C3|LYN|GRO1|SRC|GNB4|GNB1|BAX|ITPR2|HCK|FGF2|CCND1|CASP9|SYK|GNG4|GNG2|GNG3	http://www.genome.jp/kegg-bin/show_pathway?bta05167/bta:535327%09red/bta:525962%09red/bta:100125276%09red/bta:280730%09red/bta:527410%09red/bta:281203%09red/bta:281201%09red/bta:281204%09red/bta:535742%09red/bta:281814%09red/bta:281878%09red/bta:100140945%09red/bta:781996%09red/bta:281161%09red/bta:280677%09red/bta:511023%09red/bta:281212%09red/bta:280814%09red/bta:537631%09red/bta:534996%09red/b…
Oocyte meiosis	17	0.0813318	0.185483	YWHAZ|ADCY5|PPP2R1B|ADCY7|BUB1|ADCY1|RPS6KA6|CCNE2|STAG3|YWHAQ|ITPR2|MAPK13|YWHAB|REC8|PRKACB|ANAPC1|ADCY8	http://www.genome.jp/kegg-bin/show_pathway?bta04114/bta:535327%09red/bta:538436%09red/bta:535017%09red/bta:768311%09red/bta:286863%09red/bta:100138150%09red/bta:287022%09red/bta:516291%09red/bta:281878%09red/bta:282323%09red/bta:281603%09red/bta:514777%09red/bta:281601%09red/bta:535565%09red/bta:526227%09red/bta:505740%09red/bta:515399%09red
Hepatitis B	23	0.082213	0.186154	CYCT|BAX|PTK2B|IFNAR1|MAPK10|MAPK13|YWHAZ|STAT4|STAT2|CCNE2|BID|YWHAQ|PIK3CD|DDB2|SRC|PRKCB|PRKCG|ATP6AP1|YWHAB|TNF|CASP9|TLR2|ATF6B	http://www.genome.jp/kegg-bin/show_pathway?bta05161/bta:535327%09red/bta:513928%09red/bta:768311%09red/bta:541008%09red/bta:280730%09red/bta:282325%09red/bta:280943%09red/bta:286863%09red/bta:287022%09red/bta:535742%09red/bta:327687%09red/bta:519357%09red/bta:100140945%09red/bta:781996%09red/bta:511023%09red/bta:537631%09red/bta:282257%09red/bta:282002%09red/bta:515988%09red/bta:281534%09red/bta:…
Endocrine resistance	14	0.0846004	0.190201	SRC|ADCY7|ADCY1|SHC2|ADCY5|CCND1|ADCY8|PRKACB|PIK3CD|BAX|DLL3|MAPK10|MAPK13|SHC3	http://www.genome.jp/kegg-bin/show_pathway?bta01522/bta:535327%09red/bta:535017%09red/bta:505740%09red/bta:533455%09red/bta:535742%09red/bta:524530%09red/bta:280730%09red/bta:505993%09red/bta:282323%09red/bta:512696%09red/bta:281603%09red/bta:537631%09red/bta:281601%09red/bta:504531%09red
Viral protein interaction with cytokine and cytokine receptor	14	0.0896986	0.200243	IL20RA|IL18|CXCL5|CCL4|CX3CR1|IL10|CCL8|CSF1R|TNF|IL24|CX3CL1|CCR9|GRO1|IL10RA	http://www.genome.jp/kegg-bin/show_pathway?bta04061/bta:280943%09red/bta:414347%09red/bta:281249%09red/bta:281246%09red/bta:513478%09red/bta:509038%09red/bta:526285%09red/bta:517354%09red/bta:281044%09red/bta:281212%09red/bta:509418%09red/bta:281735%09red/bta:100124525%09red/bta:530951%09red
Mannose type O-glycan biosynthesis	5	0.090524	0.200672	B3GAT2|B4GALT3|LARGE2|MGAT5B|FUT9	http://www.genome.jp/kegg-bin/show_pathway?bta00515/bta:282853%09red/bta:510504%09red/bta:515771%09red/bta:785213%09red/bta:541595%09red
Glucagon signaling pathway	15	0.0918763	0.202255	PCK2|PLCB1|CPT1C|PRKACB|PLCB2|SLC2A1|PDE3B|PYGB|PFKL|G6PC3|PGAM1|ITPR2|PHKA2|PFKP|PHKG2	http://www.genome.jp/kegg-bin/show_pathway?bta04922/bta:287026%09red/bta:282856%09red/bta:282356%09red/bta:404148%09red/bta:507119%09red/bta:512670%09red/bta:508888%09red/bta:513710%09red/bta:281878%09red/bta:282323%09red/bta:515732%09red/bta:533323%09red/bta:508683%09red/bta:505560%09red/bta:369023%09red
Type II diabetes mellitus	8	0.0932555	0.203876	PKLR|CACNA1A|CACNA1D|PRKCD|PIK3CD|TNF|MAPK10|CACNA1G	http://www.genome.jp/kegg-bin/show_pathway?bta04930/bta:280943%09red/bta:282411%09red/bta:282648%09red/bta:505708%09red/bta:539579%09red/bta:537631%09red/bta:408013%09red/bta:504531%09red
Sulfur metabolism	3	0.096962	0.209974	PAPSS1|PAPSS2|BPNT1	http://www.genome.jp/kegg-bin/show_pathway?bta00920/bta:536409%09red/bta:504439%09red/bta:521254%09red
Mucin type O-glycan biosynthesis	6	0.0973698	0.209974	B3GNT6|GALNT13|GCNT3|GALNT9|GALNT6|GALNT3	http://www.genome.jp/kegg-bin/show_pathway?bta00512/bta:506903%09red/bta:404167%09red/bta:532545%09red/bta:535458%09red/bta:540848%09red/bta:504951%09red
Cell cycle	17	0.0997159	0.213581	YWHAZ|CCND2|BUB1|BUB3|CCND1|CDC25A|YWHAQ|CDC14B|ORC5|PRKDC|YWHAB|ATR|ANAPC1|CHEK1|CHEK2|CCNE2|CDC7	http://www.genome.jp/kegg-bin/show_pathway?bta04110/bta:538436%09red/bta:768311%09red/bta:286863%09red/bta:513678%09red/bta:287022%09red/bta:519409%09red/bta:520188%09red/bta:520428%09red/bta:524530%09red/bta:518897%09red/bta:539594%09red/bta:504869%09red/bta:514777%09red/bta:535565%09red/bta:512740%09red/bta:516094%09red/bta:615414%09red
Primary immunodeficiency	7	0.100433	0.213674	ICOS|PTPRC|CD8A|CD19|DCLRE1C|BTK|BLNK	http://www.genome.jp/kegg-bin/show_pathway?bta05340/bta:517359%09red/bta:533459%09red/bta:281060%09red/bta:507026%09red/bta:510393%09red/bta:517886%09red/bta:407152%09red
Glycosphingolipid biosynthesis - globo and isoglobo series	4	0.103529	0.217342	GLA|HEXB|FUT9|B3GALT5	http://www.genome.jp/kegg-bin/show_pathway?bta00603/bta:614873%09red/bta:282853%09red/bta:532742%09red/bta:618571%09red
Primary bile acid biosynthesis	4	0.103529	0.217342	CYP46A1|CYP7B1|CYP7A1|CYP39A1	http://www.genome.jp/kegg-bin/show_pathway?bta00120/bta:510507%09red/bta:511195%09red/bta:506438%09red/bta:529552%09red
Selenocompound metabolism	4	0.118275	0.246665	PAPSS1|PAPSS2|CTH|TXNRD3	http://www.genome.jp/kegg-bin/show_pathway?bta00450/bta:539159%09red/bta:536409%09red/bta:504439%09red/bta:319097%09red
Arachidonic acid metabolism	12	0.120615	0.249901	EPHX2|TBXAS1|CYP2B6|ALOX15|PLA2G2C|PLA2G5|CYP2U1|GGT5|PTGDS|PLA2G4A|ALOX12E|GGT1	http://www.genome.jp/kegg-bin/show_pathway?bta00590/bta:282139%09red/bta:511716%09red/bta:286858%09red/bta:787326%09red/bta:614911%09red/bta:504978%09red/bta:525072%09red/bta:535227%09red/bta:787450%09red/bta:615582%09red/bta:509326%09red/bta:504769%09red
VEGF signaling pathway	9	0.124697	0.255214	SRC|SHC2|SPHK2|PRKCB|PIK3CD|PRKCG|CASP9|MAPK13|PLA2G4A	http://www.genome.jp/kegg-bin/show_pathway?bta04370/bta:535327%09red/bta:100140945%09red/bta:533455%09red/bta:535742%09red/bta:282002%09red/bta:525072%09red/bta:282325%09red/bta:533103%09red/bta:504531%09red
Hepatitis C	21	0.124789	0.255214	IFNAR1|YWHAZ|PPP2R1B|CLDN11|STAT2|CLDN15|CCND1|CYCT|EIF2AK3|YWHAQ|PIK3CD|CLDN10|BAX|CASP9|LDLR|TNF|YWHAB|CLDN2|PPP2R2B|BID|CLDN20	http://www.genome.jp/kegg-bin/show_pathway?bta05160/bta:535820%09red/bta:280943%09red/bta:768311%09red/bta:286863%09red/bta:100138150%09red/bta:287022%09red/bta:781996%09red/bta:101907895%09red/bta:404089%09red/bta:524530%09red/bta:280730%09red/bta:509290%09red/bta:511023%09red/bta:508268%09red/bta:282257%09red/bta:281276%09red/bta:100140945%09red/bta:506545%09red/bta:510373%09red/bta:504531%09re…
Maturity onset diabetes of the young	5	0.126817	0.257698	HNF1B|PKLR|ONECUT1|PAX6|FOXA2	http://www.genome.jp/kegg-bin/show_pathway?bta04950/bta:286857%09red/bta:503584%09red/bta:539579%09red/bta:101906272%09red/bta:503581%09red
Apoptosis - multiple species	6	0.12958	0.260379	CYCT|BID|BAX|CASP9|MAPK10|HTRA2	http://www.genome.jp/kegg-bin/show_pathway?bta04215/bta:100140945%09red/bta:781996%09red/bta:280730%09red/bta:523039%09red/bta:537631%09red/bta:510373%09red
Protein processing in endoplasmic reticulum	21	0.129779	0.260379	GANAB|SEC23B|MAN1A1|HYOU1|HSPA4L|EIF2AK3|ERO1B|HSP90B1|ERO1A|MAN1B1|DERL3|MAPK10|SEC62|BAX|EDEM2|ATF6B|WFS1|SEC63|ATXN3|CANX|HSPA1L	http://www.genome.jp/kegg-bin/show_pathway?bta04141/bta:540190%09red/bta:513928%09red/bta:535071%09red/bta:535820%09red/bta:282295%09red/bta:282646%09red/bta:530027%09red/bta:407129%09red/bta:100125317%09red/bta:790880%09red/bta:541040%09red/bta:107131137%09red/bta:100298456%09red/bta:614334%09red/bta:537631%09red/bta:540155%09red/bta:513253%09red/bta:506096%09red/bta:538938%09red/bta:280730%09re…
Drug metabolism - other enzymes	11	0.132495	0.262484	UPP1|GSTT4|CDA|MPO|IMPDH1|GSTA2|GSTA3|MGST1|UPB1|GSTT2|NME1	http://www.genome.jp/kegg-bin/show_pathway?bta00983/bta:511206%09red/bta:616377%09red/bta:404189%09red/bta:515029%09red/bta:493719%09red/bta:516190%09red/bta:281805%09red/bta:504557%09red/bta:504305%09red/bta:777644%09red/bta:506093%09red
Endometrial cancer	9	0.133312	0.262484	PTEN|CCND1|PIK3CD|BAX|CASP9|CDH1|DDB2|LEF1|CTNNA2	http://www.genome.jp/kegg-bin/show_pathway?bta05213/bta:519357%09red/bta:527492%09red/bta:100140945%09red/bta:524530%09red/bta:280730%09red/bta:535399%09red/bta:540786%09red/bta:504531%09red/bta:282637%09red
Malaria	9	0.133312	0.262484	IL18|ITGB2|IL10|SELE|HBA|HBB|TLR2|TNF|HGF	http://www.genome.jp/kegg-bin/show_pathway?bta05144/bta:280943%09red/bta:281249%09red/bta:281246%09red/bta:512439%09red/bta:282879%09red/bta:280813%09red/bta:281534%09red/bta:281484%09red/bta:281877%09red
Signaling pathways regulating pluripotency of stem cells	18	0.137218	0.266909	PCGF3|FZD3|ACVR1C|HESX1|OTX1|ID4|WNT16|PIK3CD|FGF2|ID2|WNT2|PAX6|MAPK13|SMARCAD1|ONECUT1|FGFR2|FGFR3|WNT7B	http://www.genome.jp/kegg-bin/show_pathway?bta04550/bta:404193%09red/bta:615967%09red/bta:505025%09red/bta:286857%09red/bta:100337066%09red/bta:535327%09red/bta:493729%09red/bta:281161%09red/bta:281769%09red/bta:503584%09red/bta:100848012%09red/bta:540628%09red/bta:538627%09red/bta:536380%09red/bta:530506%09red/bta:504531%09red/bta:445419%09red/bta:781811%09red
AGE-RAGE signaling pathway in diabetic complications	14	0.137243	0.266909	PLCB1|PLCB2|F3|CCND1|SELE|PRKCB|PIK3CD|PRKCD|BAX|TNF|MAPK10|MAPK13|IL1A|AGT	http://www.genome.jp/kegg-bin/show_pathway?bta04933/bta:535327%09red/bta:280943%09red/bta:287026%09red/bta:280686%09red/bta:508888%09red/bta:524530%09red/bta:281250%09red/bta:280730%09red/bta:505708%09red/bta:527114%09red/bta:282325%09red/bta:537631%09red/bta:281484%09red/bta:504531%09red
Antifolate resistance	7	0.139846	0.270312	ABCG2|DHFR|GGH|TNF|ALOX12E|FOLR1|SLC46A1	http://www.genome.jp/kegg-bin/show_pathway?bta01523/bta:280943%09red/bta:539750%09red/bta:511097%09red/bta:536203%09red/bta:525303%09red/bta:787450%09red/bta:508809%09red
Glutathione metabolism	9	0.142229	0.273252	GSTT4|MGST1|GSTT2|IDH1|GSTA2|GSTA3|GGT1|GGT7|GGT5	http://www.genome.jp/kegg-bin/show_pathway?bta00480/bta:615929%09red/bta:493719%09red/bta:516190%09red/bta:281805%09red/bta:787326%09red/bta:281235%09red/bta:777644%09red/bta:615582%09red/bta:506093%09red
Adherens junction	10	0.145847	0.278514	SRC|WASF1|FYN|PTPRF|NECTIN4|CDH1|LEF1|WAS|PTPRJ|CTNNA2	http://www.genome.jp/kegg-bin/show_pathway?bta04520/bta:527492%09red/bta:535742%09red/bta:508150%09red/bta:107131173%09red/bta:531488%09red/bta:535399%09red/bta:512072%09red/bta:507718%09red/bta:282637%09red/bta:527263%09red
Phosphonate and phosphinate metabolism	2	0.148726	0.282313	PCYT1B|CEPT1	http://www.genome.jp/kegg-bin/show_pathway?bta00440/bta:526175%09red/bta:504650%09red
ECM-receptor interaction	12	0.149795	0.282648	LAMA1|ITGB3|TNR|CD47|ITGA4|COL9A1|ITGA10|SPP1|TNC|SV2A|LAMC3|SV2C	http://www.genome.jp/kegg-bin/show_pathway?bta04512/bta:506387%09red/bta:540664%09red/bta:280936%09red/bta:282642%09red/bta:282195%09red/bta:526409%09red/bta:538430%09red/bta:506526%09red/bta:282661%09red/bta:282882%09red/bta:281499%09red/bta:518914%09red
Measles	19	0.159708	0.298757	FCGR2B|RAB9B|STAT2|CCND1|CYCT|ADAR|CCND2|PIK3CD|BAX|CASP9|TLR2|CCNE2|BID|IFNAR1|MAPK10|TLR7|IL1A|EIF2AK3|HSPA1L	http://www.genome.jp/kegg-bin/show_pathway?bta05162/bta:540190%09red/bta:535820%09red/bta:282257%09red/bta:538436%09red/bta:100140945%09red/bta:781996%09red/bta:280730%09red/bta:524530%09red/bta:281250%09red/bta:505134%09red/bta:511866%09red/bta:511023%09red/bta:281534%09red/bta:493686%09red/bta:537631%09red/bta:282229%09red/bta:510373%09red/bta:504531%09red/bta:615414%09red
Alzheimer disease	22	0.160217	0.298757	ATP2A3|CYCT|APOE|PSEN2|BID|CACNA1D|CACNA1F|CDK5R1|COX8A|GRIN1|PLCB1|PLCB2|RTN3|TNF|ITPR2|COX7A2|COX6A1|EIF2AK3|CASP9|GRIN2B|GRIN2A|SNCA	http://www.genome.jp/kegg-bin/show_pathway?bta05010/bta:282199%09red/bta:281004%09red/bta:508888%09red/bta:359721%09red/bta:535820%09red/bta:280943%09red/bta:287026%09red/bta:282010%09red/bta:100336579%09red/bta:281878%09red/bta:509779%09red/bta:327688%09red/bta:537804%09red/bta:282857%09red/bta:100140945%09red/bta:781996%09red/bta:512313%09red/bta:408013%09red/bta:281091%09red/bta:282173%09red/b…
Renal cell carcinoma	10	0.163484	0.303067	TGFA|PIK3CD|HIF1A|VHL|SLC2A1|TFE3|PAK5|HGF|CRK|ARNT2	http://www.genome.jp/kegg-bin/show_pathway?bta05211/bta:282356%09red/bta:520800%09red/bta:533445%09red/bta:281814%09red/bta:512841%09red/bta:540388%09red/bta:282879%09red/bta:540957%09red/bta:504531%09red/bta:513432%09red
Colorectal cancer	12	0.165652	0.304893	TGFA|AREG|CCND1|CYCT|PIK3CD|DCC|BAX|CASP9|MAPK10|EREG|DDB2|LEF1	http://www.genome.jp/kegg-bin/show_pathway?bta05210/bta:519357%09red/bta:537176%09red/bta:100295476%09red/bta:781996%09red/bta:280730%09red/bta:524530%09red/bta:540388%09red/bta:535399%09red/bta:100140945%09red/bta:537631%09red/bta:538751%09red/bta:504531%09red
Other types of O-glycan biosynthesis	4	0.167332	0.304893	B4GALT3|LFNG|ST6GAL2|POFUT1	http://www.genome.jp/kegg-bin/show_pathway?bta00514/bta:493992%09red/bta:515771%09red/bta:360194%09red/bta:516209%09red
Ovarian steroidogenesis	8	0.167354	0.304893	ADCY5|ADCY7|STAR|ADCY1|ADCY8|LDLR|PRKACB|PLA2G4A	http://www.genome.jp/kegg-bin/show_pathway?bta04913/bta:281276%09red/bta:535017%09red/bta:282323%09red/bta:525072%09red/bta:281603%09red/bta:505740%09red/bta:281601%09red/bta:281507%09red
Basal cell carcinoma	9	0.170712	0.309232	FZD3|WNT2|BAX|GLI1|DDB2|WNT16|LEF1|HHIP|WNT7B	http://www.genome.jp/kegg-bin/show_pathway?bta05217/bta:519357%09red/bta:540830%09red/bta:280730%09red/bta:100337066%09red/bta:493729%09red/bta:535399%09red/bta:538627%09red/bta:517588%09red/bta:445419%09red
Human papillomavirus infection	39	0.173079	0.311738	PRKCI|PPP2R1B|ATP6V1A|ATP6AP1|ITGA4|BAX|ITGA10|IFNAR1|ATR|DLG3|FZD3|STAT2|CCNE2|SLC9A3R1|PIK3CD|PARD6B|CSNK1B|LFNG|ATP6V0B|LAMA1|ITGB3|TNR|COL9A1|TNF|TNC|LAMC3|PPP2R2B|TBPL1|CCND1|WNT2|CCND2|PTEN|SPP1|ATP6V1G2|ATP6V0A2|PRKACB|WNT16|HES5|WNT7B	http://www.genome.jp/kegg-bin/show_pathway?bta05165/bta:785423%09red/bta:280730%09red/bta:282195%09red/bta:282323%09red/bta:504869%09red/bta:282882%09red/bta:281499%09red/bta:539687%09red/bta:445419%09red/bta:518914%09red/bta:516209%09red/bta:280943%09red/bta:540664%09red/bta:787633%09red/bta:338038%09red/bta:282642%09red/bta:526409%09red/bta:100138150%09red/bta:327687%09red/bta:505684%09red/bta:…
Insulin signaling pathway	17	0.18267	0.327156	PRKCI|PKLR|SHC2|SHC3|SH2B2|PIK3CD|G6PC3|PDE3B|PTPRF|PYGB|PRKAR2B|MAPK10|PCK2|PRKACB|CRK|PHKA2|PHKG2	http://www.genome.jp/kegg-bin/show_pathway?bta04910/bta:617840%09red/bta:282856%09red/bta:512696%09red/bta:533455%09red/bta:512670%09red/bta:512841%09red/bta:533323%09red/bta:512072%09red/bta:505560%09red/bta:282323%09red/bta:282463%09red/bta:537631%09red/bta:515732%09red/bta:539579%09red/bta:504531%09red/bta:369023%09red/bta:528478%09red
Hematopoietic cell lineage	14	0.188299	0.333154	CD38|ITGB3|BOLA-DOB|CD22|CSF1R|ITGA4|TNF|ITGAM|FCGR1A|CD8A|IL1A|CD19|FLT3|MS4A1	http://www.genome.jp/kegg-bin/show_pathway?bta04640/bta:280943%09red/bta:517359%09red/bta:512700%09red/bta:514582%09red/bta:505653%09red/bta:282642%09red/bta:509418%09red/bta:281250%09red/bta:281060%09red/bta:282882%09red/bta:282493%09red/bta:282227%09red/bta:407124%09red/bta:327677%09red
Insulin resistance	14	0.188299	0.333154	PCK2|RPS6KA6|PTPRF|PRKCB|PIK3CD|PRKCD|SLC2A1|PTEN|PYGB|TNF|MAPK10|G6PC3|SLC27A4|AGT	http://www.genome.jp/kegg-bin/show_pathway?bta04931/bta:280943%09red/bta:282856%09red/bta:514427%09red/bta:282356%09red/bta:505708%09red/bta:527114%09red/bta:282325%09red/bta:537631%09red/bta:540786%09red/bta:526227%09red/bta:512072%09red/bta:504531%09red/bta:369023%09red/bta:505560%09red
Intestinal immune network for IgA production	8	0.189173	0.333154	TNFSF13|ICOS|BOLA-DOB|IL10|ITGA4|PIGR|CCR9|TNFSF13B	http://www.genome.jp/kegg-bin/show_pathway?bta04672/bta:281401%09red/bta:281246%09red/bta:282882%09red/bta:507026%09red/bta:504507%09red/bta:282493%09red/bta:538567%09red/bta:530951%09red
Prolactin signaling pathway	11	0.191636	0.335628	GALT|SRC|SHC2|SHC3|PRLR|CCND2|PIK3CD|CCND1|MAPK10|TNFRSF11A|MAPK13	http://www.genome.jp/kegg-bin/show_pathway?bta04917/bta:281422%09red/bta:535327%09red/bta:512696%09red/bta:533455%09red/bta:535742%09red/bta:524530%09red/bta:530884%09red/bta:537631%09red/bta:504531%09red/bta:506997%09red/bta:615414%09red
Acute myeloid leukemia	9	0.2016	0.351138	PIM2|CSF1R|CCND1|MPO|PIK3CD|ITGAM|FCGR1A|LEF1|FLT3	http://www.genome.jp/kegg-bin/show_pathway?bta05221/bta:511206%09red/bta:512700%09red/bta:524530%09red/bta:509418%09red/bta:535399%09red/bta:508424%09red/bta:282227%09red/bta:504531%09red/bta:407124%09red
Transcriptional misregulation in cancer	22	0.207803	0.359965	MEN1|BAX|FCGR1A|FLT3|MYCN|CSF1R|TFE3|DDB2|SLC45A3|PAX5|SS18|PBX3|ARNT2|ETV1|ETV5|MPO|CCND2|ID2|RUNX2|DDX5|ITGAM|WNT16	http://www.genome.jp/kegg-bin/show_pathway?bta05202/bta:541166%09red/bta:280730%09red/bta:509418%09red/bta:533700%09red/bta:536911%09red/bta:282227%09red/bta:524303%09red/bta:505025%09red/bta:512700%09red/bta:520800%09red/bta:615414%09red/bta:616888%09red/bta:519357%09red/bta:538371%09red/bta:533445%09red/bta:539222%09red/bta:539431%09red/bta:538627%09red/bta:407124%09red/bta:511206%09red/bta:540…
Neurotrophin signaling pathway	15	0.209804	0.361455	BEX3|RPS6KA6|SHC2|MAGED1|SH2B2|PSEN2|SHC3|PIK3CD|PRKCD|NTRK2|MAPK10|BAX|MAPK13|CRK|MATK	http://www.genome.jp/kegg-bin/show_pathway?bta04722/bta:535327%09red/bta:617840%09red/bta:533455%09red/bta:282010%09red/bta:512562%09red/bta:512841%09red/bta:505708%09red/bta:280730%09red/bta:504668%09red/bta:505824%09red/bta:512696%09red/bta:537631%09red/bta:526227%09red/bta:100034674%09red/bta:504531%09red
Protein digestion and absorption	14	0.212617	0.36387	PRCP|SLC7A9|SLC9A3|ATP1B2|ATP1B3|COL9A1|COL27A1|KCNN4|ATP1A3|ATP1A1|SLC8A2|DPP4|SLC1A1|MEP1B	http://www.genome.jp/kegg-bin/show_pathway?bta04974/bta:407112%09red/bta:282353%09red/bta:513668%09red/bta:535881%09red/bta:540701%09red/bta:282195%09red/bta:281122%09red/bta:508174%09red/bta:534591%09red/bta:282562%09red/bta:532844%09red/bta:282144%09red/bta:534927%09red/bta:282598%09red
Vitamin B6 metabolism	2	0.213501	0.36387	PSAT1|AOX2	http://www.genome.jp/kegg-bin/show_pathway?bta00750/bta:531699%09red/bta:533044%09red
Nicotinate and nicotinamide metabolism	5	0.215059	0.364565	CD38|BST1|AOX2|NT5E|NADSYN1	http://www.genome.jp/kegg-bin/show_pathway?bta00760/bta:531699%09red/bta:616757%09red/bta:513400%09red/bta:281363%09red/bta:327677%09red
Glycosaminoglycan biosynthesis - heparan sulfate / heparin	4	0.222182	0.374637	NDST3|HS3ST2|HS3ST1|HS3ST3B1	http://www.genome.jp/kegg-bin/show_pathway?bta00534/bta:617069%09red/bta:538691%09red/bta:532099%09red/bta:524136%09red
Gastric cancer	18	0.229928	0.385647	FZD3|HGF|SHC2|SHC3|CCND1|WNT2|CCNE2|PIK3CD|BAX|CDH1|CSNK1B|DDB2|WNT16|LEF1|FGFR2|FGF2|CTNNA2|WNT7B	http://www.genome.jp/kegg-bin/show_pathway?bta05226/bta:404193%09red/bta:519357%09red/bta:527492%09red/bta:512696%09red/bta:533455%09red/bta:280730%09red/bta:100337066%09red/bta:524530%09red/bta:493729%09red/bta:281161%09red/bta:535399%09red/bta:538627%09red/bta:538436%09red/bta:282879%09red/bta:504531%09red/bta:445419%09red/bta:282637%09red/bta:785423%09red
Platinum drug resistance	10	0.232493	0.387895	GSTT4|GSTT2|CYCT|BID|PIK3CD|GSTA2|CASP9|MGST1|BAX|GSTA3	http://www.genome.jp/kegg-bin/show_pathway?bta01524/bta:100140945%09red/bta:781996%09red/bta:493719%09red/bta:516190%09red/bta:281805%09red/bta:280730%09red/bta:777644%09red/bta:510373%09red/bta:504531%09red/bta:506093%09red
Homologous recombination	6	0.23531	0.390541	RAD54B|BLM|BRIP1|XRCC3|XRCC2|EME1	http://www.genome.jp/kegg-bin/show_pathway?bta03440/bta:534148%09red/bta:100125299%09red/bta:783256%09red/bta:789410%09red/bta:768244%09red/bta:533414%09red
mTOR signaling pathway	18	0.237424	0.391996	CAB39L|RPS6KA6|FZD3|ATP6V1A|SGK1|SESN2|WNT2|PRKCB|PIK3CD|PRKCG|PTEN|TNF|ATP6V1G2|RNF152|WNT16|STRADA|SLC7A5|WNT7B	http://www.genome.jp/kegg-bin/show_pathway?bta04150/bta:280943%09red/bta:493729%09red/bta:100300634%09red/bta:282002%09red/bta:515024%09red/bta:540786%09red/bta:509863%09red/bta:100337066%09red/bta:282369%09red/bta:538627%09red/bta:282325%09red/bta:514368%09red/bta:515854%09red/bta:526227%09red/bta:504531%09red/bta:445419%09red/bta:519724%09red/bta:282147%09red
Fluid shear stress and atherosclerosis	17	0.241884	0.397291	NCF2|ITGB3|GSTT4|MGST1|GSTT2|SRC|SELE|PIK3CD|NCF1|HSP90B1|GSTA3|TNF|MAPK10|GSTA2|MAPK13|IL1A|ARHGEF2	http://www.genome.jp/kegg-bin/show_pathway?bta05418/bta:535327%09red/bta:280943%09red/bta:281345%09red/bta:281346%09red/bta:493719%09red/bta:282646%09red/bta:516190%09red/bta:282642%09red/bta:281250%09red/bta:505940%09red/bta:777644%09red/bta:535742%09red/bta:281805%09red/bta:537631%09red/bta:281484%09red/bta:504531%09red/bta:506093%09red
Longevity regulating pathway	11	0.260488	0.424069	ADCY5|EHMT2|ADCY1|SESN2|ADCY8|PIK3CD|BAX|KL|ADCY7|PRKACB|ATF6B	http://www.genome.jp/kegg-bin/show_pathway?bta04211/bta:513928%09red/bta:784635%09red/bta:504531%09red/bta:535017%09red/bta:509863%09red/bta:280730%09red/bta:282323%09red/bta:281603%09red/bta:505740%09red/bta:281601%09red/bta:514062%09red
Longevity regulating pathway - multiple species	8	0.260863	0.424069	ADCY5|ADCY7|ADCY1|ADCY8|PIK3CD|FOXA2|PRKACB|HSPA1L	http://www.genome.jp/kegg-bin/show_pathway?bta04213/bta:540190%09red/bta:535017%09red/bta:101906272%09red/bta:282323%09red/bta:281603%09red/bta:505740%09red/bta:281601%09red/bta:504531%09red
Influenza A	20	0.272396	0.437959	IL18|PABPN1|BOLA-DOB|STAT2|NLRP3|CASP1|CYCT|ADAR|PRKCB|PIK3CD|SLC25A5|CASP9|NXT2|IFNAR1|TLR7|BAX|PYCARD|IL1A|BID|TNF	http://www.genome.jp/kegg-bin/show_pathway?bta05164/bta:282298%09red/bta:280943%09red/bta:282257%09red/bta:510373%09red/bta:100140945%09red/bta:781996%09red/bta:280730%09red/bta:493686%09red/bta:281249%09red/bta:281250%09red/bta:505134%09red/bta:511023%09red/bta:282846%09red/bta:282325%09red/bta:282479%09red/bta:282493%09red/bta:514214%09red/bta:504531%09red/bta:513043%09red/bta:538639%09red
One carbon pool by folate	3	0.273377	0.437959	DHFR|ALDH1L2|ALDH1L1	http://www.genome.jp/kegg-bin/show_pathway?bta00670/bta:505677%09red/bta:508809%09red/bta:516864%09red
Drug metabolism - cytochrome P450	8	0.273552	0.437959	AOX2|GSTT4|GSTT2|FMO4|FMO5|GSTA2|GSTA3|MGST1	http://www.genome.jp/kegg-bin/show_pathway?bta00982/bta:493719%09red/bta:516190%09red/bta:788719%09red/bta:281805%09red/bta:539356%09red/bta:531699%09red/bta:777644%09red/bta:506093%09red
PPAR signaling pathway	10	0.276115	0.439841	PCK2|CPT1C|ACSL6|FABP6|FABP7|PLTP|ACSBG1|SLC27A4|CYP7A1|APOA1	http://www.genome.jp/kegg-bin/show_pathway?bta03320/bta:506059%09red/bta:515577%09red/bta:282856%09red/bta:514650%09red/bta:281631%09red/bta:505640%09red/bta:513710%09red/bta:514427%09red/bta:510507%09red/bta:777787%09red
Ferroptosis	6	0.280381	0.443626	ACSL6|SLC7A11|ALOX15|TF|MAP1LC3C|CP	http://www.genome.jp/kegg-bin/show_pathway?bta04216/bta:282139%09red/bta:506059%09red/bta:524078%09red/bta:507432%09red/bta:514194%09red/bta:280705%09red
Melanoma	9	0.28129	0.443626	PDGFD|CDH1|CCND1|HGF|PIK3CD|BAX|PTEN|DDB2|FGF2	http://www.genome.jp/kegg-bin/show_pathway?bta05218/bta:519357%09red/bta:525931%09red/bta:524530%09red/bta:282879%09red/bta:281161%09red/bta:280730%09red/bta:540786%09red/bta:504531%09red/bta:282637%09red
FoxO signaling pathway	15	0.295267	0.463365	PCK2|GABARAPL1|SGK2|SGK1|PTEN|IL10|CCND2|PIK3CD|PLK4|G6PC3|CCND1|MAPK10|MAPK13|STK4|GRM1	http://www.genome.jp/kegg-bin/show_pathway?bta04068/bta:535327%09red/bta:282856%09red/bta:517909%09red/bta:281246%09red/bta:514886%09red/bta:540786%09red/bta:524530%09red/bta:514405%09red/bta:338472%09red/bta:537631%09red/bta:515854%09red/bta:504531%09red/bta:369023%09red/bta:615414%09red/bta:540485%09red
Pantothenate and CoA biosynthesis	3	0.297867	0.464972	UPB1|PPCS|BCAT1	http://www.genome.jp/kegg-bin/show_pathway?bta00770/bta:539294%09red/bta:505926%09red/bta:504557%09red
Alanine, aspartate and glutamate metabolism	5	0.299398	0.464972	CAD|GAD1|GLS2|GAD2|ASNS	http://www.genome.jp/kegg-bin/show_pathway?bta00250/bta:539561%09red/bta:517552%09red/bta:512459%09red/bta:514209%09red/bta:504261%09red
Phototransduction	4	0.300994	0.464972	RCVRN|GNAT2|GNB1|RGS9	http://www.genome.jp/kegg-bin/show_pathway?bta04744/bta:281201%09red/bta:281453%09red/bta:281795%09red/bta:281447%09red
AMPK signaling pathway	14	0.302159	0.464972	CAB39L|ADRA1A|PPP2R1B|CCND1|PPP2R2B|PIK3CD|CPT1C|G6PC3|STRADA|PFKL|HMGCR|PFKP|CFTR|PCK2	http://www.genome.jp/kegg-bin/show_pathway?bta04152/bta:282856%09red/bta:507119%09red/bta:515024%09red/bta:508683%09red/bta:524530%09red/bta:282134%09red/bta:513710%09red/bta:100138150%09red/bta:281067%09red/bta:407159%09red/bta:509290%09red/bta:504531%09red/bta:369023%09red/bta:519724%09red
Cytokine-cytokine receptor interaction	34	0.311785	0.476066	IL20RA|TNFSF13|IL10RA|IL23A|CCL8|IFNAR1|IL24|IL27|CCR9|IL1A|TNFSF13B|CCL4|PRLR|AMHR2|CSF1R|TNFSF9|TNFSF8|OSM|CX3CL1|GRO1|GDF10|IL13RA2|LTB|TNFRSF21|TNF|TNFRSF11A|IL1RAP|BMP3|IL18|IL1RN|CXCL5|CX3CR1|IL10|ACVR1C	http://www.genome.jp/kegg-bin/show_pathway?bta04060/bta:281249%09red/bta:281246%09red/bta:509418%09red/bta:281044%09red/bta:537922%09red/bta:539527%09red/bta:281735%09red/bta:536380%09red/bta:521748%09red/bta:280943%09red/bta:514963%09red/bta:513478%09red/bta:616008%09red/bta:504507%09red/bta:538567%09red/bta:614927%09red/bta:281422%09red/bta:529757%09red/bta:539510%09red/bta:509038%09red/bta:281…
Mitophagy - animal	8	0.312545	0.476066	USP8|SRC|GABARAPL1|EIF2AK3|HIF1A|MAPK10|TFE3|BNIP3L	http://www.genome.jp/kegg-bin/show_pathway?bta04137/bta:535820%09red/bta:534615%09red/bta:535742%09red/bta:338472%09red/bta:281814%09red/bta:520800%09red/bta:537631%09red/bta:538743%09red
Prostate cancer	11	0.314041	0.476066	TGFA|PDGFD|CCND1|CCNE2|PIK3CD|HSP90B1|CASP9|PTEN|ETV5|LEF1|FGFR2	http://www.genome.jp/kegg-bin/show_pathway?bta05215/bta:404193%09red/bta:100140945%09red/bta:541166%09red/bta:282646%09red/bta:525931%09red/bta:524530%09red/bta:540388%09red/bta:535399%09red/bta:538436%09red/bta:540786%09red/bta:504531%09red
Asthma	5	0.316924	0.476066	IL10|FCER1G|RNASE2|BOLA-DOB|TNF	http://www.genome.jp/kegg-bin/show_pathway?bta05310/bta:281246%09red/bta:280943%09red/bta:282226%09red/bta:100125948%09red/bta:282493%09red
Viral myocarditis	9	0.317849	0.476066	CXADR|ITGB2|BOLA-DOB|LAMA1|CCND1|CYCT|BID|FYN|CASP9	http://www.genome.jp/kegg-bin/show_pathway?bta05416/bta:506387%09red/bta:100140945%09red/bta:781996%09red/bta:524530%09red/bta:281877%09red/bta:281733%09red/bta:282493%09red/bta:510373%09red/bta:527263%09red
Herpes simplex virus 1 infection	42	0.319001	0.476066	ZNF311|ZNF331|CYCT|BAX|IFNAR1|ZNF597|ZNF12|SRSF5|SRSF6|BOLA-DOB|STAT2|ZNF624|BID|ZNF182|PIK3CD|PILRA|CARD9|ZNF555|C3|ZNF470|ZNF473|ZNF283|SRC|ITGB3|ZFP28|ZNF226|ZNF227|ZNF304|ZNF300|TNF|ZNF677|ZNF674|SYK|EIF2AK3|ZNF177|ZNF484|CASP9|TLR2|ZFP30|ZNF566|POU2F2|CFP	http://www.genome.jp/kegg-bin/show_pathway?bta05168/bta:539605%09red/bta:530262%09red/bta:768054%09red/bta:100124429%09red/bta:280730%09red/bta:538773%09red/bta:444866%09red/bta:516156%09red/bta:517970%09red/bta:535820%09red/bta:280943%09red/bta:511194%09red/bta:524111%09red/bta:535742%09red/bta:282642%09red/bta:104975043%09red/bta:784785%09red/bta:100124511%09red/bta:100140945%09red/bta:781996%0…
Human T-cell leukemia virus 1 infection	25	0.31988	0.476066	BAX|ATR|CANX|BOLA-DOB|CCNE2|PIK3CD|CHEK2|CHEK1|ITGB2|BUB3|SLC25A5|TNF|ANAPC1|ADCY5|TBPL1|ADCY7|ADCY1|CCND1|CCND2|ADCY8|SLC2A1|PTEN|PRKACB|MAPK10|ATF6B	http://www.genome.jp/kegg-bin/show_pathway?bta05166/bta:513928%09red/bta:518897%09red/bta:513678%09red/bta:281601%09red/bta:280730%09red/bta:282323%09red/bta:504869%09red/bta:280943%09red/bta:539594%09red/bta:281877%09red/bta:505740%09red/bta:407129%09red/bta:613818%09red/bta:281603%09red/bta:537631%09red/bta:540786%09red/bta:535565%09red/bta:282479%09red/bta:535017%09red/bta:282356%09red/bta:524…
Glycosaminoglycan biosynthesis - chondroitin sulfate / dermatan sulfate	3	0.322466	0.477672	CHST11|CHST13|UST	http://www.genome.jp/kegg-bin/show_pathway?bta00532/bta:528860%09red/bta:535975%09red/bta:523460%09red
Arginine and proline metabolism	6	0.327162	0.482374	CKB|DAO|AZIN2|PRODH|GATM|CNDP2	http://www.genome.jp/kegg-bin/show_pathway?bta00330/bta:414732%09red/bta:512626%09red/bta:505094%09red/bta:615334%09red/bta:516210%09red/bta:506961%09red
Citrate cycle (TCA cycle)	4	0.341593	0.501319	PCK2|ACLY|IDH1|OGDHL	http://www.genome.jp/kegg-bin/show_pathway?bta00020/bta:531398%09red/bta:282856%09red/bta:511135%09red/bta:281235%09red
Type I diabetes mellitus	7	0.348644	0.507276	BOLA-DOB|CPE|TNF|PTPRN|IL1A|GAD1|GAD2	http://www.genome.jp/kegg-bin/show_pathway?bta04940/bta:280943%09red/bta:280753%09red/bta:517552%09red/bta:281250%09red/bta:286810%09red/bta:282493%09red/bta:512459%09red
Epstein-Barr virus infection	24	0.348852	0.507276	CYCT|BAX|IFNAR1|MAPK10|MAPK13|BOLA-DOB|STAT2|CCNE2|BID|PIK3CD|DDB2|LYN|BLNK|ENTPD3|ENTPD1|TNF|SYK|CCND2|CASP9|TLR2|CCND1|CD247|BTK|CD19	http://www.genome.jp/kegg-bin/show_pathway?bta05169/bta:535327%09red/bta:533459%09red/bta:280730%09red/bta:282223%09red/bta:280943%09red/bta:615414%09red/bta:519357%09red/bta:100140945%09red/bta:781996%09red/bta:281056%09red/bta:511023%09red/bta:517359%09red/bta:510393%09red/bta:537631%09red/bta:534996%09red/bta:506087%09red/bta:282257%09red/bta:524530%09red/bta:281534%09red/bta:538436%09red/bta:…
Thyroid cancer	5	0.352294	0.507999	DDB2|CDH1|LEF1|CCND1|BAX	http://www.genome.jp/kegg-bin/show_pathway?bta05216/bta:280730%09red/bta:519357%09red/bta:524530%09red/bta:282637%09red/bta:535399%09red
Inflammatory bowel disease (IBD)	8	0.352554	0.507999	IL18|STAT4|BOLA-DOB|IL23A|IL10|TLR2|TNF|IL1A	http://www.genome.jp/kegg-bin/show_pathway?bta05321/bta:280943%09red/bta:281249%09red/bta:281246%09red/bta:281250%09red/bta:511022%09red/bta:515988%09red/bta:281534%09red/bta:282493%09red
Pentose and glucuronate interconversions	4	0.36197	0.518609	UGDH|XYLB|RPE|KL	http://www.genome.jp/kegg-bin/show_pathway?bta00040/bta:533764%09red/bta:784635%09red/bta:515146%09red/bta:281564%09red
ABC transporters	7	0.36319	0.518609	ABCG1|ABCG2|ABCA3|ABCB4|ABCD2|ABCC12|CFTR	http://www.genome.jp/kegg-bin/show_pathway?bta02010/bta:528068%09red/bta:100336913%09red/bta:505787%09red/bta:536203%09red/bta:281067%09red/bta:526436%09red/bta:510745%09red
Parkinson disease	16	0.369516	0.521198	ADCY5|CYCT|SNCA|SLC25A5|DRD1|GNAL|GPR37|COX8A|PRKACB|UCHL1|COX7A2|CASP9|COX6A1|GNAI3|HTRA2|GNAI1	http://www.genome.jp/kegg-bin/show_pathway?bta05012/bta:532626%09red/bta:282199%09red/bta:282857%09red/bta:100140945%09red/bta:781996%09red/bta:514394%09red/bta:281790%09red/bta:523039%09red/bta:282323%09red/bta:539521%09red/bta:505740%09red/bta:281125%09red/bta:327688%09red/bta:282479%09red/bta:281091%09red/bta:100124520%09red
Breast cancer	16	0.369516	0.521198	FZD3|SHC2|SHC3|CCND1|WNT2|PIK3CD|BAX|FGF2|PTEN|DLL3|CSNK1B|DDB2|WNT16|LEF1|HES5|WNT7B	http://www.genome.jp/kegg-bin/show_pathway?bta05224/bta:519357%09red/bta:512696%09red/bta:533455%09red/bta:280730%09red/bta:100337066%09red/bta:524530%09red/bta:493729%09red/bta:281161%09red/bta:535399%09red/bta:505993%09red/bta:787633%09red/bta:538627%09red/bta:540786%09red/bta:504531%09red/bta:445419%09red/bta:785423%09red
HIF-1 signaling pathway	12	0.370237	0.521198	PRKCG|PRKCB|PIK3CD|HIF1A|PFKP|VHL|ENO2|PFKL|ENO4|SLC2A1|TF|ALDOC	http://www.genome.jp/kegg-bin/show_pathway?bta04066/bta:526006%09red/bta:280705%09red/bta:282356%09red/bta:281814%09red/bta:767880%09red/bta:282002%09red/bta:540957%09red/bta:282325%09red/bta:508683%09red/bta:504531%09red/bta:507119%09red/bta:504584%09red
Other glycan degradation	3	0.37158	0.521198	HEXB|MANBA|GBA	http://www.genome.jp/kegg-bin/show_pathway?bta00511/bta:281909%09red/bta:618571%09red/bta:537087%09red
Non-homologous end-joining	2	0.378978	0.529233	DCLRE1C|PRKDC	http://www.genome.jp/kegg-bin/show_pathway?bta03450/bta:517886%09red/bta:512740%09red
IL-17 signaling pathway	10	0.381075	0.529828	CXCL5|LCN2|HSP90B1|MAPK15|TNF|S100A9|S100A8|MAPK13|MAPK10|GRO1	http://www.genome.jp/kegg-bin/show_pathway?bta04657/bta:535327%09red/bta:280943%09red/bta:532569%09red/bta:281212%09red/bta:282646%09red/bta:281735%09red/bta:537631%09red/bta:526639%09red/bta:512125%09red/bta:616818%09red
NF-kappa B signaling pathway	11	0.392552	0.541808	CCL4|SYK|PRKCB|CARD14|LTB|TNF|TNFRSF11A|LYN|TNFSF13B|BTK|BLNK	http://www.genome.jp/kegg-bin/show_pathway?bta04064/bta:280943%09red/bta:523360%09red/bta:533459%09red/bta:504507%09red/bta:510393%09red/bta:282325%09red/bta:529757%09red/bta:414347%09red/bta:515515%09red/bta:534996%09red/bta:530884%09red
Adipocytokine signaling pathway	8	0.39311	0.541808	PCK2|CPT1C|ACSL6|SLC2A1|TNF|MAPK10|G6PC3|ACSBG1	http://www.genome.jp/kegg-bin/show_pathway?bta04920/bta:280943%09red/bta:506059%09red/bta:515577%09red/bta:282856%09red/bta:282356%09red/bta:513710%09red/bta:537631%09red/bta:369023%09red
Histidine metabolism	3	0.395908	0.543302	AMDHD1|HAL|CNDP2	http://www.genome.jp/kegg-bin/show_pathway?bta00340/bta:505315%09red/bta:615205%09red/bta:512626%09red
Autophagy - animal	14	0.400085	0.546668	VMP1|GABARAPL1|ATG16L2|PIK3CD|RUBCN|HIF1A|PRKCD|ATG4C|PTEN|MAPK10|PRKACB|MTMR4|EIF2AK3|DAPK1	http://www.genome.jp/kegg-bin/show_pathway?bta04140/bta:535820%09red/bta:540873%09red/bta:782743%09red/bta:281814%09red/bta:540786%09red/bta:508631%09red/bta:338472%09red/bta:505708%09red/bta:282323%09red/bta:531455%09red/bta:537631%09red/bta:511036%09red/bta:508354%09red/bta:504531%09red
Bladder cancer	5	0.405562	0.551774	CDH1|CCND1|FGFR3|DAPK1|SRC	http://www.genome.jp/kegg-bin/show_pathway?bta05219/bta:540873%09red/bta:281769%09red/bta:524530%09red/bta:282637%09red/bta:535742%09red
Glycosaminoglycan biosynthesis - keratan sulfate	2	0.4107	0.556375	B4GALT3|CHST2	http://www.genome.jp/kegg-bin/show_pathway?bta00533/bta:515771%09red/bta:615978%09red
Small cell lung cancer	10	0.417028	0.560989	LAMA1|PTEN|CCNE2|CYCT|PIK3CD|BAX|CASP9|CCND1|DDB2|LAMC3	http://www.genome.jp/kegg-bin/show_pathway?bta05222/bta:519357%09red/bta:506387%09red/bta:100140945%09red/bta:781996%09red/bta:524530%09red/bta:280730%09red/bta:538436%09red/bta:540786%09red/bta:504531%09red/bta:518914%09red
Peroxisome	9	0.418677	0.560989	EPHX2|ABCD2|PIPOX|PEX5L|MPV17|DAO|ACSL6|MPV17L|IDH1	http://www.genome.jp/kegg-bin/show_pathway?bta04146/bta:511716%09red/bta:615334%09red/bta:509102%09red/bta:531027%09red/bta:506059%09red/bta:281235%09red/bta:505763%09red/bta:617491%09red/bta:526436%09red
Retinol metabolism	7	0.421602	0.560989	AOX2|SDR16C5|CYP2B6|RDH11|RDH12|CYP26A1|BCO1	http://www.genome.jp/kegg-bin/show_pathway?bta00830/bta:526726%09red/bta:539047%09red/bta:531699%09red/bta:504769%09red/bta:505995%09red/bta:534696%09red/bta:369021%09red
Fructose and mannose metabolism	4	0.422743	0.560989	ALDOC|FPGT|PFKL|PFKP	http://www.genome.jp/kegg-bin/show_pathway?bta00051/bta:100138313%09red/bta:508683%09red/bta:507119%09red/bta:504584%09red
Cellular senescence	17	0.422954	0.560989	CCND1|RASSF5|CDC25A|CCND2|PIK3CD|SLC25A5|CACNA1D|PTEN|ATR|RAD1|MAPK13|ITPR2|IL1A|MYBL2|CHEK2|CCNE2|CHEK1	http://www.genome.jp/kegg-bin/show_pathway?bta04218/bta:535327%09red/bta:538436%09red/bta:518897%09red/bta:513678%09red/bta:520188%09red/bta:524530%09red/bta:281250%09red/bta:281878%09red/bta:518502%09red/bta:504869%09red/bta:408013%09red/bta:540786%09red/bta:282479%09red/bta:504531%09red/bta:539767%09red/bta:510420%09red/bta:615414%09red
Necroptosis	18	0.429488	0.567282	STAT4|STAT2|NLRP3|CASP1|CHMP4A|BID|PYGB|SLC25A5|BAX|ALOX15|IFNAR1|MAPK10|PPIA|VPS4B|PYCARD|IL1A|PLA2G4A|TNF	http://www.genome.jp/kegg-bin/show_pathway?bta04217/bta:282139%09red/bta:280943%09red/bta:282257%09red/bta:510373%09red/bta:613647%09red/bta:515988%09red/bta:511023%09red/bta:282846%09red/bta:281250%09red/bta:280730%09red/bta:539357%09red/bta:281418%09red/bta:525072%09red/bta:537631%09red/bta:282479%09red/bta:514214%09red/bta:505560%09red/bta:538639%09red
Huntington disease	20	0.433022	0.569577	PLCB1|PLCB2|DNAI2|DLG4|IFT57|DNAH5|CYCT|DNAH9|TBPL1|SLC25A5|CASP9|GRIN2B|HTT|BAX|COX8A|GRM5|GRIN1|COX6A1|COX7A2|DNAL1	http://www.genome.jp/kegg-bin/show_pathway?bta05016/bta:531436%09red/bta:282199%09red/bta:537804%09red/bta:538164%09red/bta:100140945%09red/bta:781996%09red/bta:280730%09red/bta:100298754%09red/bta:615059%09red/bta:287026%09red/bta:790891%09red/bta:100336579%09red/bta:534479%09red/bta:100336861%09red/bta:613818%09red/bta:508888%09red/bta:327688%09red/bta:100137840%09red/bta:282479%09red/bta:28109…
Linoleic acid metabolism	4	0.462478	0.603316	PLA2G4A|PLA2G2C|PLA2G5|ALOX15	http://www.genome.jp/kegg-bin/show_pathway?bta00591/bta:282139%09red/bta:614911%09red/bta:504978%09red/bta:525072%09red
beta-Alanine metabolism	4	0.462478	0.603316	UPB1|CNDP2|GAD2|GAD1	http://www.genome.jp/kegg-bin/show_pathway?bta00410/bta:512626%09red/bta:517552%09red/bta:512459%09red/bta:504557%09red
Renin-angiotensin system	3	0.46705	0.606783	PRCP|AGT|ATP6AP2	http://www.genome.jp/kegg-bin/show_pathway?bta04614/bta:527114%09red/bta:513520%09red/bta:534927%09red
Glycosphingolipid biosynthesis - ganglio series	2	0.471577	0.610163	HEXB|B4GALNT1	http://www.genome.jp/kegg-bin/show_pathway?bta00604/bta:618571%09red/bta:520159%09red
Alcoholism	22	0.475556	0.61281	GNAO1|GNAI3|GNAI1|ADORA2B|GNG4|NTRK2|HDAC8|GRIN1|PDYN|SHC2|SHC3|GNB4|GNB1|ADCY5|DRD1|GRIN2B|CAMKK1|GRIN2A|GNG2|GNG3|HDAC10|ATF6B	http://www.genome.jp/kegg-bin/show_pathway?bta05034/bta:513928%09red/bta:525962%09red/bta:533455%09red/bta:100125276%09red/bta:281203%09red/bta:281201%09red/bta:539521%09red/bta:281204%09red/bta:510260%09red/bta:540666%09red/bta:281385%09red/bta:510654%09red/bta:100336579%09red/bta:505824%09red/bta:529760%09red/bta:537804%09red/bta:512696%09red/bta:281125%09red/bta:524212%09red/bta:281790%09red/b…
Steroid hormone biosynthesis	7	0.479437	0.615309	HSD17B12|CYP7B1|CYP2B6|SULT2B1|STS|SRD5A3|CYP7A1	http://www.genome.jp/kegg-bin/show_pathway?bta00140/bta:789567%09red/bta:529552%09red/bta:535834%09red/bta:509206%09red/bta:531192%09red/bta:510507%09red/bta:504769%09red
Fat digestion and absorption	5	0.492602	0.627128	PLA2G5|PLA2G2C|PLPP2|APOA1|AGPAT1	http://www.genome.jp/kegg-bin/show_pathway?bta04975/bta:614911%09red/bta:504545%09red/bta:281631%09red/bta:504978%09red/bta:282137%09red
Notch signaling pathway	5	0.492602	0.627128	PSEN2|DLL3|LFNG|HES5|NUMB	http://www.genome.jp/kegg-bin/show_pathway?bta04330/bta:505993%09red/bta:787633%09red/bta:516209%09red/bta:282010%09red/bta:512187%09red
Pyruvate metabolism	4	0.501206	0.635529	PCK2|PKLR|ACOT12|ACAT2	http://www.genome.jp/kegg-bin/show_pathway?bta00620/bta:525155%09red/bta:512044%09red/bta:539579%09red/bta:282856%09red
Butanoate metabolism	3	0.512342	0.644493	ACAT2|GAD1|GAD2	http://www.genome.jp/kegg-bin/show_pathway?bta00650/bta:512044%09red/bta:517552%09red/bta:512459%09red
Collecting duct acid secretion	3	0.512342	0.644493	ATP6V1A|ATP6V1G2|ATP6V0A2	http://www.genome.jp/kegg-bin/show_pathway?bta04966/bta:338038%09red/bta:514368%09red/bta:282147%09red
Fatty acid biosynthesis	2	0.528501	0.653834	ACSL6|ACSBG1	http://www.genome.jp/kegg-bin/show_pathway?bta00061/bta:506059%09red/bta:515577%09red
2-Oxocarboxylic acid metabolism	2	0.528501	0.653834	IDH1|BCAT1	http://www.genome.jp/kegg-bin/show_pathway?bta01210/bta:505926%09red/bta:281235%09red
Thiamine metabolism	2	0.528501	0.653834	AK8|AK5	http://www.genome.jp/kegg-bin/show_pathway?bta00730/bta:613448%09red/bta:615606%09red
PD-L1 expression and PD-1 checkpoint pathway in cancer	9	0.531074	0.653834	RASGRP1|PIK3CD|HIF1A|TLR2|PTEN|CD247|EML4|MAPK13|BATF3	http://www.genome.jp/kegg-bin/show_pathway?bta05235/bta:540187%09red/bta:535327%09red/bta:533125%09red/bta:281814%09red/bta:281056%09red/bta:535008%09red/bta:281534%09red/bta:540786%09red/bta:504531%09red
Hippo signaling pathway - multiple species	3	0.534205	0.653834	WWC1|RASSF2|RASSF4	http://www.genome.jp/kegg-bin/show_pathway?bta04392/bta:282337%09red/bta:510549%09red/bta:520730%09red
alpha-Linolenic acid metabolism	3	0.534205	0.653834	PLA2G2C|PLA2G5|PLA2G4A	http://www.genome.jp/kegg-bin/show_pathway?bta00592/bta:614911%09red/bta:504978%09red/bta:525072%09red
Glycosphingolipid biosynthesis - lacto and neolacto series	3	0.534205	0.653834	B3GALT5|B4GALT3|FUT9	http://www.genome.jp/kegg-bin/show_pathway?bta00601/bta:614873%09red/bta:282853%09red/bta:515771%09red
Glyoxylate and dicarboxylate metabolism	3	0.555501	0.677284	ACAT2|AFMID|GLDC	http://www.genome.jp/kegg-bin/show_pathway?bta00630/bta:518864%09red/bta:507688%09red/bta:512044%09red
Riboflavin metabolism	1	0.558622	0.678479	ACP5	http://www.genome.jp/kegg-bin/show_pathway?bta00740/bta:517002%09red
Pancreatic cancer	7	0.56273	0.68086	TGFA|CCND1|PIK3CD|BAX|CASP9|MAPK10|DDB2	http://www.genome.jp/kegg-bin/show_pathway?bta05212/bta:519357%09red/bta:100140945%09red/bta:524530%09red/bta:540388%09red/bta:280730%09red/bta:537631%09red/bta:504531%09red
Fatty acid degradation	4	0.574631	0.692616	CPT1C|ACSL6|ACAT2|ACSBG1	http://www.genome.jp/kegg-bin/show_pathway?bta00071/bta:512044%09red/bta:506059%09red/bta:515577%09red/bta:513710%09red
Chronic myeloid leukemia	7	0.589134	0.707408	SHC2|SHC3|CCND1|PIK3CD|BAX|DDB2|CRK	http://www.genome.jp/kegg-bin/show_pathway?bta05220/bta:519357%09red/bta:512696%09red/bta:533455%09red/bta:512841%09red/bta:524530%09red/bta:280730%09red/bta:504531%09red
Apoptosis	13	0.594161	0.710612	TUBA1C|CYCT|EIF2AK3|PIK3CD|DFFA|BAX|CASP9|TNF|MAPK10|SPTAN1|ITPR2|BID|HTRA2	http://www.genome.jp/kegg-bin/show_pathway?bta04210/bta:535820%09red/bta:280943%09red/bta:100140945%09red/bta:781996%09red/bta:540108%09red/bta:281878%09red/bta:280730%09red/bta:523039%09red/bta:537631%09red/bta:507981%09red/bta:510373%09red/bta:504531%09red/bta:504244%09red
Starch and sucrose metabolism	3	0.596286	0.710612	MGAM|PYGB|G6PC3	http://www.genome.jp/kegg-bin/show_pathway?bta00500/bta:100336421%09red/bta:369023%09red/bta:505560%09red
Toll-like receptor signaling pathway	10	0.601775	0.712106	IFNAR1|CCL4|PIK3CD|TLR2|TLR6|TNF|MAPK10|TLR7|MAPK13|SPP1	http://www.genome.jp/kegg-bin/show_pathway?bta04620/bta:535327%09red/bta:280943%09red/bta:282257%09red/bta:414347%09red/bta:281534%09red/bta:493686%09red/bta:537631%09red/bta:407237%09red/bta:281499%09red/bta:504531%09red
Chemical carcinogenesis	7	0.602033	0.712106	EPHX1|GSTT4|GSTT2|CYP2B6|GSTA2|GSTA3|MGST1	http://www.genome.jp/kegg-bin/show_pathway?bta05204/bta:535293%09red/bta:493719%09red/bta:516190%09red/bta:281805%09red/bta:777644%09red/bta:506093%09red/bta:504769%09red
Metabolism of xenobiotics by cytochrome P450	6	0.616791	0.726851	EPHX1|GSTT4|GSTT2|GSTA2|GSTA3|MGST1	http://www.genome.jp/kegg-bin/show_pathway?bta00980/bta:535293%09red/bta:493719%09red/bta:516190%09red/bta:281805%09red/bta:777644%09red/bta:506093%09red
Ubiquinone and other terpenoid-quinone biosynthesis	1	0.631985	0.741997	GGCX	http://www.genome.jp/kegg-bin/show_pathway?bta00130/bta:281190%09red
Protein export	2	0.651659	0.762273	SEC62|SEC63	http://www.genome.jp/kegg-bin/show_pathway?bta03060/bta:541040%09red/bta:538938%09red
Tryptophan metabolism	4	0.657125	0.76584	ACAT2|KYNU|AFMID|AOX2	http://www.genome.jp/kegg-bin/show_pathway?bta00380/bta:518864%09red/bta:531699%09red/bta:520327%09red/bta:512044%09red
Synthesis and degradation of ketone bodies	1	0.66396	0.770972	ACAT2	http://www.genome.jp/kegg-bin/show_pathway?bta00072/bta:512044%09red
TNF signaling pathway	10	0.682827	0.789986	CXCL5|BAG4|SELE|PIK3CD|TNF|MAPK10|MAPK13|CX3CL1|ATF6B|GRO1	http://www.genome.jp/kegg-bin/show_pathway?bta04668/bta:535327%09red/bta:513928%09red/bta:516353%09red/bta:281735%09red/bta:280943%09red/bta:517354%09red/bta:281212%09red/bta:537631%09red/bta:281484%09red/bta:504531%09red
Glycosylphosphatidylinositol (GPI)-anchor biosynthesis	2	0.712404	0.821208	PIGX|GPLD1	http://www.genome.jp/kegg-bin/show_pathway?bta00563/bta:100298680%09red/bta:287025%09red
Lysine degradation	5	0.726437	0.83435	ACAT2|EHMT2|BBOX1|KMT2E|PIPOX	http://www.genome.jp/kegg-bin/show_pathway?bta00310/bta:539121%09red/bta:507159%09red/bta:509102%09red/bta:514062%09red/bta:512044%09red
Cytosolic DNA-sensing pathway	5	0.760271	0.870058	IL18|PYCARD|ADAR|CCL4|CASP1	http://www.genome.jp/kegg-bin/show_pathway?bta04623/bta:514214%09red/bta:282846%09red/bta:414347%09red/bta:505134%09red/bta:281249%09red
TGF-beta signaling pathway	7	0.775738	0.884565	PPP2R1B|ACVR1C|ID4|AMHR2|ID2|BAMBI|TNF	http://www.genome.jp/kegg-bin/show_pathway?bta04350/bta:280943%09red/bta:514963%09red/bta:530147%09red/bta:100138150%09red/bta:536380%09red/bta:100848012%09red/bta:505025%09red
Jak-STAT signaling pathway	16	0.793575	0.901661	IL20RA|IL13RA2|AOX2|STAT4|STAT2|IL23A|PRLR|CCND2|PIK3CD|IL10|IFNAR1|OSM|IL24|CCND1|GFAP|IL10RA	http://www.genome.jp/kegg-bin/show_pathway?bta04630/bta:281422%09red/bta:616008%09red/bta:282257%09red/bta:511023%09red/bta:281246%09red/bta:524530%09red/bta:513478%09red/bta:509038%09red/bta:526285%09red/bta:511022%09red/bta:515988%09red/bta:531699%09red/bta:281189%09red/bta:504531%09red/bta:319086%09red/bta:615414%09red
Nucleotide excision repair	3	0.798955	0.904531	DDB2|CUL4B|LIG1	http://www.genome.jp/kegg-bin/show_pathway?bta03420/bta:519357%09red/bta:100124507%09red/bta:539668%09red
Non-alcoholic fatty liver disease (NAFLD)	12	0.81191	0.915927	PKLR|CYCT|EIF2AK3|PIK3CD|BAX|TNF|MAPK10|COX8A|IL1A|COX7A2|COX6A1|BID	http://www.genome.jp/kegg-bin/show_pathway?bta04932/bta:535820%09red/bta:280943%09red/bta:282199%09red/bta:781996%09red/bta:281250%09red/bta:280730%09red/bta:539579%09red/bta:537631%09red/bta:327688%09red/bta:510373%09red/bta:504531%09red/bta:281091%09red
Viral carcinogenesis	19	0.815362	0.91656	YWHAZ|SRC|TBPL1|CCND2|SYK|HDAC8|YWHAQ|PIK3CD|BAX|YWHAB|CCND1|PRKACB|C3|HDAC10|ATF6B|CCNE2|LYN|RASA2|CHEK1	http://www.genome.jp/kegg-bin/show_pathway?bta05203/bta:513928%09red/bta:768311%09red/bta:286863%09red/bta:513678%09red/bta:533491%09red/bta:535742%09red/bta:280730%09red/bta:524530%09red/bta:287022%09red/bta:510654%09red/bta:280677%09red/bta:282323%09red/bta:613818%09red/bta:538436%09red/bta:515515%09red/bta:540666%09red/bta:504531%09red/bta:534996%09red/bta:615414%09red
Autophagy - other	2	0.820153	0.918688	ATG4C|GABARAPL1	http://www.genome.jp/kegg-bin/show_pathway?bta04136/bta:338472%09red/bta:531455%09red
Graft-versus-host disease	3	0.831285	0.927877	IL1A|TNF|BOLA-DOB	http://www.genome.jp/kegg-bin/show_pathway?bta05332/bta:280943%09red/bta:281250%09red/bta:282493%09red
Arginine biosynthesis	1	0.837614	0.931662	GLS2	http://www.genome.jp/kegg-bin/show_pathway?bta00220/bta:539561%09red
Vasopressin-regulated water reabsorption	3	0.841021	0.93218	DYNC1I1|NSF|PRKACB	http://www.genome.jp/kegg-bin/show_pathway?bta04962/bta:504457%09red/bta:282323%09red/bta:613724%09red
DNA replication	2	0.85407	0.943345	PRIM1|LIG1	http://www.genome.jp/kegg-bin/show_pathway?bta03030/bta:100124507%09red/bta:506240%09red
Valine, leucine and isoleucine degradation	3	0.85904	0.944929	ACAT2|AOX2|BCAT1	http://www.genome.jp/kegg-bin/show_pathway?bta00280/bta:512044%09red/bta:531699%09red/bta:505926%09red
Folate biosynthesis	2	0.864009	0.944929	DHFR|GGH	http://www.genome.jp/kegg-bin/show_pathway?bta00790/bta:525303%09red/bta:508809%09red
RNA degradation	5	0.864446	0.944929	DCPS|ENO2|PFKL|ENO4|PFKP	http://www.genome.jp/kegg-bin/show_pathway?bta03018/bta:508683%09red/bta:526006%09red/bta:282640%09red/bta:507119%09red/bta:767880%09red
mRNA surveillance pathway	6	0.881424	0.956527	GSPT2|PPP2R1B|PABPN1|PPP2R2B|NXT2|PNN	http://www.genome.jp/kegg-bin/show_pathway?bta03015/bta:282298%09red/bta:100296970%09red/bta:538724%09red/bta:100138150%09red/bta:509290%09red/bta:513043%09red
Mismatch repair	1	0.887126	0.956527	LIG1	http://www.genome.jp/kegg-bin/show_pathway?bta03430/bta:100124507%09red
Vitamin digestion and absorption	1	0.887126	0.956527	APOA1	http://www.genome.jp/kegg-bin/show_pathway?bta04977/bta:281631%09red
Phenylalanine metabolism	1	0.887126	0.956527	GAT	http://www.genome.jp/kegg-bin/show_pathway?bta00360/bta:280801%09red
Allograft rejection	3	0.896448	0.95723	IL10|TNF|BOLA-DOB	http://www.genome.jp/kegg-bin/show_pathway?bta05330/bta:281246%09red/bta:280943%09red/bta:282493%09red
Th1 and Th2 cell differentiation	6	0.897374	0.95723	STAT4|BOLA-DOB|CD247|MAPK10|MAPK13|DLL3	http://www.genome.jp/kegg-bin/show_pathway?bta04658/bta:535327%09red/bta:281056%09red/bta:505993%09red/bta:515988%09red/bta:537631%09red/bta:282493%09red
Antigen processing and presentation	5	0.900311	0.95723	CD8A|TNF|BOLA-DOB|CANX|HSPA1L	http://www.genome.jp/kegg-bin/show_pathway?bta04612/bta:540190%09red/bta:280943%09red/bta:407129%09red/bta:281060%09red/bta:282493%09red
Thermogenesis	17	0.903433	0.95723	CNR1|ADCY5|CPT1C|SMARCD1|COX8A|RPS6KA6|ADCY8|MAPK13|ACSL6|ADRB3|ADCY7|ACTL6B|PRKACB|COX7A2|SLC25A29|COX6A1|ADCY1	http://www.genome.jp/kegg-bin/show_pathway?bta04714/bta:535327%09red/bta:535017%09red/bta:282199%09red/bta:100299449%09red/bta:533232%09red/bta:507686%09red/bta:504476%09red/bta:281601%09red/bta:506059%09red/bta:513710%09red/bta:281606%09red/bta:282323%09red/bta:281603%09red/bta:505740%09red/bta:526227%09red/bta:327688%09red/bta:281091%09red
Th17 cell differentiation	7	0.90513	0.95723	BOLA-DOB|IL23A|IL1RAP|HIF1A|CD247|MAPK10|MAPK13	http://www.genome.jp/kegg-bin/show_pathway?bta04659/bta:535327%09red/bta:281814%09red/bta:281056%09red/bta:511022%09red/bta:537631%09red/bta:539334%09red/bta:282493%09red
Ascorbate and aldarate metabolism	1	0.905896	0.95723	UGDH	http://www.genome.jp/kegg-bin/show_pathway?bta00053/bta:281564%09red
RIG-I-like receptor signaling pathway	6	0.915754	0.964268	OTUD5|AZI2|TNF|MAPK10|MAPK13|RNF125	http://www.genome.jp/kegg-bin/show_pathway?bta04622/bta:535327%09red/bta:280943%09red/bta:539145%09red/bta:767932%09red/bta:537631%09red/bta:519541%09red
Systemic lupus erythematosus	12	0.920166	0.964268	BOLA-DOB|IL10|C1QC|FCGR3A|C1QB|C1QA|GRIN2B|TNF|FCGR1A|C3|C2|GRIN2A	http://www.genome.jp/kegg-bin/show_pathway?bta05322/bta:280943%09red/bta:537804%09red/bta:524212%09red/bta:281246%09red/bta:280677%09red/bta:515440%09red/bta:534961%09red/bta:282493%09red/bta:282227%09red/bta:617435%09red/bta:509968%09red/bta:281766%09red
MicroRNAs in cancer	19	0.921682	0.964268	ERBB3|ITGB3|FZD3|STMN1|TNR|CCND1|CDC25A|CCND2|KIF23|PRKCB|PTEN|ST14|PRKCG|SLC45A3|TNC|CRK|CCNE2|FGFR3|GLS2	http://www.genome.jp/kegg-bin/show_pathway?bta05206/bta:616317%09red/bta:540664%09red/bta:282002%09red/bta:520188%09red/bta:785655%09red/bta:512841%09red/bta:282642%09red/bta:524530%09red/bta:526409%09red/bta:281769%09red/bta:524303%09red/bta:282325%09red/bta:538436%09red/bta:540786%09red/bta:539561%09red/bta:515748%09red/bta:445419%09red/bta:767617%09red/bta:615414%09red
Circadian rhythm	1	0.945471	0.982433	RORB	http://www.genome.jp/kegg-bin/show_pathway?bta04710/bta:528382%09red
Ubiquitin mediated proteolysis	8	0.94978	0.982433	WWP2|VHL|DDB2|CUL4B|FBXO4|ANAPC1|FANCL|KLHL9	http://www.genome.jp/kegg-bin/show_pathway?bta04120/bta:519357%09red/bta:614512%09red/bta:535565%09red/bta:540957%09red/bta:512457%09red/bta:539668%09red/bta:534852%09red/bta:767834%09red
Oxidative phosphorylation	8	0.94978	0.982433	ATP6V0B|ATP6V1A|ATP6V0A2|ATP6AP1|ATP6V1G2|COX8A|COX7A2|COX6A1	http://www.genome.jp/kegg-bin/show_pathway?bta00190/bta:282199%09red/bta:327687%09red/bta:338038%09red/bta:514368%09red/bta:327688%09red/bta:505684%09red/bta:281091%09red/bta:282147%09red
Base excision repair	1	0.954541	0.982433	LIG1	http://www.genome.jp/kegg-bin/show_pathway?bta03410/bta:100124507%09red
Propanoate metabolism	1	0.954541	0.982433	ACAT2	http://www.genome.jp/kegg-bin/show_pathway?bta00640/bta:512044%09red
Autoimmune thyroid disease	3	0.96112	0.986004	IL10|TG|BOLA-DOB	http://www.genome.jp/kegg-bin/show_pathway?bta05320/bta:281246%09red/bta:282493%09red/bta:280706%09red
Spliceosome	7	0.964613	0.986394	SRSF5|SRSF6|SLU7|TRA2A|DDX5|PRPF4|HSPA1L	http://www.genome.jp/kegg-bin/show_pathway?bta03040/bta:540190%09red/bta:533700%09red/bta:510474%09red/bta:512318%09red/bta:534586%09red/bta:507828%09red/bta:508735%09red
Tyrosine metabolism	1	0.973663	0.991593	AOX2	http://www.genome.jp/kegg-bin/show_pathway?bta00350/bta:531699%09red
Porphyrin and chlorophyll metabolism	1	0.975953	0.991593	CP	http://www.genome.jp/kegg-bin/show_pathway?bta00860/bta:514194%09red
Basal transcription factors	1	0.983289	0.995855	TBPL1	http://www.genome.jp/kegg-bin/show_pathway?bta03022/bta:613818%09red
Ribosome biogenesis in eukaryotes	2	0.996013	1	NXT2|REXO5	http://www.genome.jp/kegg-bin/show_pathway?bta03008/bta:532864%09red/bta:513043%09red
Aminoacyl-tRNA biosynthesis	1	0.997744	1	PARS2	http://www.genome.jp/kegg-bin/show_pathway?bta00970/bta:508907%09red
RNA transport	5	0.999265	1	FMR1|NXT2|CYFIP2|NUP133|PNN	http://www.genome.jp/kegg-bin/show_pathway?bta03013/bta:507482%09red/bta:524528%09red/bta:100296970%09red/bta:513043%09red/bta:518833%09red
Olfactory transduction	8	1	1	SLC24A4|ARRB1|GNB1|GRK3|ARRB2|PRKACB|GNAL|SLC8A2	http://www.genome.jp/kegg-bin/show_pathway?bta04740/bta:615739%09red/bta:535881%09red/bta:281637%09red/bta:281638%09red/bta:282136%09red/bta:282323%09red/bta:281201%09red/bta:100124520%09red
