# Supplementary material for: Integration of RNA-seq and ATAC-seq identifies muscle-regulated hub genes in cattle
Source: Front Vet Sci. 2022 Aug 11;9:925590. doi: 10.3389/fvets.2022.925590 (PMC9404375; doi:10.3389/fvets.2022.925590)
Supplement: Supplementary file 10 [file Table_10.XLS]

## Sheet: Tablel S4
Table S10: The result of GO annotation analysis for differentially expressed candidate Hub genes
Source	Term_name	term_id	Adjusted_p_value	-log10(adjusted_p_value)	Gene_number	Ratio	Genes
GO:MF	titin binding	GO:0031432	6.24e-06	5.20475	5	0.555556	MYBPC1,ANKRD23,CAPN3,ACTN2,ANKRD1
GO:MF	cytoskeletal protein binding	GO:0008092	0.00378912	2.42146	23	0.0287141	MYH7,MYBPC1,MYH2,ANKRD23,CAPN3,TNNT1,NEB,ACTN2,ANKRD1,TPM1,PDLIM5,FLNC,FHL3,MYH3,MYOM3,SYNPO2,DES,BAG2,MYH7B,FRMD3,SSH2,CCDC88C,TMEM201
GO:MF	actin binding	GO:0003779	0.0112906	1.94728	14	0.0385675	MYH7,MYH2,NEB,ACTN2,TPM1,PDLIM5,FLNC,FHL3,MYH3,MYOM3,SYNPO2,MYH7B,SSH2,TMEM201
GO:BP	muscle structure development	GO:0061061	1.22e-06	5.9127	21	0.0526316	KLHL41,MYH7,SYPL2,FXR1,CAPN3,ALPK3,NEB,ACTN2,ANKRD1,PDLIM5,MYF6,ASB2,DYRK1B,SRF,HSPB2,FBXO40,RBM24,NFATC3,MAMSTR,NFATC1,SRPK3
GO:BP	muscle system process	GO:0003012	4.63e-05	4.3348	15	0.0617284	MYL1,MYH7,MYBPC1,MYH2,PGAM2,TNNT1,ACTN2,HRC,SRL,MYH3,MYOM3,SRF,NOL3,PRKAG3,PLN
GO:BP	muscle cell differentiation	GO:0042692	0.00121967	2.91376	13	0.0560345	KLHL41,SYPL2,CAPN3,ALPK3,NEB,ACTN2,DYRK1B,SRF,FBXO40,RBM24,NFATC3,MAMSTR,NFATC1
GO:BP	striated muscle tissue development	GO:0014706	0.00269776	2.569	13	0.0522088	KLHL41,MYH7,ALPK3,NEB,ACTN2,ANKRD1,NDUFV2,ASB2,SRF,RBM24,PLN,SRPK3,EYA1
GO:BP	protein modification by small protein conjugation or removal	GO:0070647	0.00443459	2.35315	24	0.0294479	KLHL41,USP13,CAPN3,ARIH2,UBE2D4,UBE2B,ASB14,IVNS1ABP,EPM2A,UBE2G1,ASB2,RNF14,DET1,FBXO40,NXN,BAG2,AIMP2,USP38,GPS2,UBR2,DESI2,CAND2,AXIN1,EYA1
GO:BP	muscle tissue development	GO:0060537	0.0051531	2.28793	13	0.0492424	KLHL41,MYH7,ALPK3,NEB,ACTN2,ANKRD1,NDUFV2,ASB2,SRF,RBM24,PLN,SRPK3,EYA1
GO:BP	muscle contraction	GO:0006936	0.0101613	1.99305	11	0.0552764	MYL1,MYH7,MYBPC1,MYH2,PGAM2,TNNT1,ACTN2,MYH3,MYOM3,SRF,PLN
GO:BP	protein modification by small protein conjugation	GO:0032446	0.0142855	1.8451	21	0.030086	KLHL41,CAPN3,ARIH2,UBE2D4,UBE2B,ASB14,IVNS1ABP,EPM2A,UBE2G1,ASB2,RNF14,DET1,FBXO40,NXN,BAG2,AIMP2,GPS2,UBR2,CAND2,AXIN1,EYA1
GO:BP	response to stimulus involved in regulation of muscle adaptation	GO:0014874	0.0335636	1.47413	3	0.5	SRL,NOL3,PRKAG3
GO:BP	protein ubiquitination	GO:0016567	0.0484149	1.31502	19	0.0296412	KLHL41,ARIH2,UBE2D4,UBE2B,ASB14,IVNS1ABP,EPM2A,UBE2G1,ASB2,RNF14,DET1,FBXO40,NXN,BAG2,AIMP2,GPS2,UBR2,CAND2,AXIN1
GO:CC	contractile fiber	GO:0043292	2.36e-16	15.6268	21	0.146853	MYL1,KLHL41,MYH7,MYBPC1,MYH2,FXR1,RYR1,TNNT1,NEB,ACTN2,HRC,ANKRD1,PDLIM5,FHL3,MYH3,MYOM3,SMPX,SYNPO2,ITGB1BP2,DES,MYH7B
GO:CC	myofibril	GO:0030016	1.62e-15	14.7905	20	0.147059	MYL1,KLHL41,MYH7,MYBPC1,MYH2,FXR1,RYR1,TNNT1,NEB,ACTN2,HRC,ANKRD1,PDLIM5,FHL3,MYOM3,SMPX,SYNPO2,ITGB1BP2,DES,MYH7B
GO:CC	sarcomere	GO:0030017	2.14e-10	9.67032	15	0.128205	KLHL41,MYH7,RYR1,TNNT1,NEB,ACTN2,HRC,ANKRD1,PDLIM5,FHL3,MYOM3,SMPX,SYNPO2,ITGB1BP2,DES
GO:CC	I band	GO:0031674	1.27e-07	6.89711	11	0.1375	MYH7,RYR1,NEB,ACTN2,HRC,ANKRD1,PDLIM5,FHL3,SYNPO2,ITGB1BP2,DES
GO:CC	Z disc	GO:0030018	9.47e-06	5.02381	9	0.128571	MYH7,NEB,ACTN2,HRC,PDLIM5,FHL3,SYNPO2,ITGB1BP2,DES
GO:CC	supramolecular fiber	GO:0099512	0.000183904	3.73541	22	0.0337423	MYL1,KLHL41,MYH7,MYBPC1,MYH2,FXR1,RYR1,TNNT1,NEB,ACTN2,HRC,ANKRD1,PDLIM5,FHL3,MYH3,MYOM3,SMPX,SYNPO2,ITGB1BP2,DES,BAG2,MYH7B
GO:CC	supramolecular polymer	GO:0099081	0.000225519	3.64682	22	0.0333333	MYL1,KLHL41,MYH7,MYBPC1,MYH2,FXR1,RYR1,TNNT1,NEB,ACTN2,HRC,ANKRD1,PDLIM5,FHL3,MYH3,MYOM3,SMPX,SYNPO2,ITGB1BP2,DES,BAG2,MYH7B
GO:CC	cytoplasm	GO:0005737	0.00038993	3.40901	120	0.0134968	MYL1,KLHL41,MYH7,MYBPC1,MYH2,SYPL2,FXR1,ENO3,ANKRD23,RYR1,CAPN3,CNBP,ARIH2,TNNT1,NEB,APOBEC2,ECSIT,MFN2,ACTN2,NDUFB10,HRC,PHKA1,UBE2B,ANKRD1,COX17,ZNF106,TIMM8B,ECPAS,NDUFV2,PHKG1,PDLIM5,UCKL1,FLNC,CEP85,FHL3,NDUFA12,PTRH2,MYH3,IVNS1ABP,MYOM3,PREP,CCDC43,YTHDF1,SMPX,MAF1,THAP11,EPM2A,NAA50,SYNPO2,CUTC,ITGB1BP2,HIPK3,DES,MAP3K20,FASTKD2,CARM1,RNF14,INCA1,PDE4C,SRF,TFB2M,HSPB2,UTP11,FBXO40,TMEM11,T…
GO:CC	supramolecular complex	GO:0099080	0.000442658	3.35393	26	0.0283533	MYL1,KLHL41,MYH7,MYBPC1,MYH2,FXR1,RYR1,TNNT1,NEB,ACTN2,HRC,ANKRD1,PDLIM5,FHL3,MYH3,MYOM3,YTHDF1,SMPX,SYNPO2,ITGB1BP2,DES,FASTKD2,BAG2,MYH7B,AGO2,NUP37
GO:CC	intracellular anatomical structure	GO:0005622	0.00170488	2.76831	148	0.0120925	MYL1,KLHL41,MYH7,MYBPC1,MYH2,SYPL2,FXR1,ENO3,ANKRD23,RYR1,CAPN3,ALPK3,CNBP,ARIH2,TNNT1,NEB,APOBEC2,ECSIT,MFN2,ACTN2,NDUFB10,HRC,PHKA1,UBE2B,ANKRD1,COX17,ZNF106,TPM1,SRL,TIMM8B,ECPAS,NDUFV2,PHKG1,PDLIM5,UCKL1,FLNC,INO80C,FYTTD1,CEP85,FHL3,NDUFA12,ANKRD2,PTRH2,MYH3,IVNS1ABP,MYOM3,PREP,CCDC43,YTHDF1,SMPX,MYF6,MAF1,THAP11,EPM2A,NAA50,SYNPO2,CUTC,ITGB1BP2,HIPK3,TAF3,DYRK1B,DES,MAP3K20,FASTKD2,MRPS16,C…
GO:CC	cytosol	GO:0005829	0.0129608	1.88737	50	0.0172831	KLHL41,FXR1,ENO3,ANKRD23,CAPN3,CNBP,ECSIT,ANKRD1,ZNF106,NDUFV2,FLNC,CEP85,PTRH2,IVNS1ABP,PREP,CCDC43,THAP11,EPM2A,NAA50,SYNPO2,CUTC,HIPK3,MAP3K20,CARM1,RNF14,PDE4C,TBC1D4,COX10,CIAO2B,CARNMT1,RBM24,AIMP2,IDH2,NFATC3,USP38,EIF2A,GPS2,PDCL3,DENND1B,TFEB,GMPS,OXSR1,CAND2,VARS1,MIOS,NT5C1A,AGO2,ORAI1,TRIM16,PPARGC1B
KEGG	Dilated cardiomyopathy	KEGG:05414	0.000245206	3.61047	8	0.0869565	MYH7,TPM2,TPM1,ADCY9,DES,PLN,ITGB6,SGCG
KEGG	Hypertrophic cardiomyopathy	KEGG:05410	0.00190458	2.7202	7	0.0795455	MYH7,TPM2,TPM1,DES,PRKAG3,ITGB6,SGCG
