# Supplementary material for: Integration of RNA-seq and ATAC-seq identifies muscle-regulated hub genes in cattle
Source: Front Vet Sci. 2022 Aug 11;9:925590. doi: 10.3389/fvets.2022.925590 (PMC9404375; doi:10.3389/fvets.2022.925590)
Supplement: Supplementary file 11 [file Table_11.XLS]

## Sheet: Tablel S5
Table S11: The number of peaks form ATAC-seq analysis
Sample	Peak number
Adipose_rep1	4421
Adipose_rep2	2962
Cerebellum_rep1	6576
Cortex_rep1	8508
Cortex_rep2	9341
Hypothalamus_rep1	4435
Hypothalamus_rep2	6174
Liver_rep1	18767
Liver_rep2	8671
Lung_rep1	29749
Lung_rep2	10423
Muscle_rep1	22945
Muscle_rep2	18008
Spleen_rep1	5867
Spleen_rep2	6555
